# Supplementary material for: Sound Vibration-Triggered Epigenetic Modulation Induces Plant Root Immunity Against Ralstonia solanacearum
Source: Front Microbiol. 2020 Aug 21;11:1978. doi: 10.3389/fmicb.2020.01978 (PMC7472266; doi:10.3389/fmicb.2020.01978)
Supplement: TABLE S1 — Differentially expressed genes (DEGs) identified between sound vibration (SV; 10 kHz)- or benzothiadiazole (BTH)-treated plants vs. control plants. [file Table_1.XLSX]

## Sheet: 0D.GAIN.comp
ChIP-seq																						RNA-seq
PeakID (cmd=annotatePeaks.pl M-0D-10k.DIFF_GAIN_peaks.txt tair10)	Chr	Start	End	Strand	Peak Score	Focus Ratio/Region Size	Annotation	Detailed Annotation	Distance to TSS	Nearest PromoterID	Entrez ID	Nearest Unigene	Nearest Refseq	Nearest Ensembl	Gene Name	Overlapped	Gene Alias	Gene Description	Gene Type			genes	Overlapped	logFC	logCPM	PValue	FDR
Merged-5-24678012-1	5	24677962	24678062	+	81.9	0	TTS (AT5G61390.1)	TTS (AT5G61390.1)	3049	AT5G61380.1	836259	At.21919	NM_125531		TOC1	O	APRR1|AtTOC1|MFB13.13|MFB13_13|PRR1|PSEUDO-RESPONSE REGULATOR 1|TIMING OF CAB EXPRESSION 1	CCT motif -containing response regulator protein	protein-coding			AT5G32460	O	4.12038	-3.64474	0.0454519	0.44798
Merged-5-23196359-1	5	23196309	23196409	+	79.5	0	TTS (AT5G57240.1)	TTS (AT5G57240.1)	2250	AT5G57250.1	5008310	At.29340	NM_001085290		AT5G57250	O	MJB24.6|MJB24_6	Pentatricopeptide repeat (PPR) superfamily protein	protein-coding			AT1G80470	O	3.23253	-3.16761	0.00947614	0.196939
Merged-5-21930330-1	5	21930280	21930380	+	110.3	0	TTS (AT5G54043.1)	TTS (AT5G54043.1)	307	AT5G54040.1	835487	At.65675	NM_124783		AT5G54040	O	K19P17.21|K19P17_21	Cysteine/Histidine-rich C1 domain family protein	protein-coding			BIP3	O	2.13272	-0.158619	0.00112241	0.0521861
Merged-5-19185403-1	5	19185353	19185453	+	80.3	0	TTS (AT5G47250.1)	TTS (AT5G47250.1)	1832	AT5G47240.1	834771	At.29907	NM_124095		NUDT8	O	MQL5.10|MQL5_10|atnudt8|nudix hydrolase homolog 8	nudix hydrolase homolog 8	protein-coding			ZIP10	O	2.06666	-0.61345	0.00266909	0.0915997
Merged-5-18202133-1	5	18202083	18202183	+	123.7	0	TTS (AT5G45090.2)	TTS (AT5G45090.2)	2554	AT5G45090.2	834541		NM_123877		PP2-A7	O	AtPP2-A7|K17O22.8|K17O22_8|phloem protein 2-A7	phloem protein 2-A7	protein-coding			AT4G32950	O	1.92182	3.82528	1.32568e-05	0.00192202
Merged-5-16000204-1	5	16000154	16000254	+	100	0	TTS (AT5G39980.1)	TTS (AT5G39980.1)	2191	AT5G39970.3	833994	At.30314	NM_123360		AT5G39970	O	MYH19.17|MYH19_17	catalytics	protein-coding			AT3G30770	O	1.69517	0.112292	0.00149011	0.0628202
Merged-5-9538070-1	5	9538020	9538120	+	72.5	0	TTS (AT5G27110.1)	TTS (AT5G27110.1)	374	AT5G27100.1	832768	At.30826	NM_122592		GLR2.1	O	ARABIDOPSIS THALIANA GLUTAMATE RECEPTOR 2.1|ATGLR2.1|T21B4.10|T21B4_10|glutamate receptor 2.1	glutamate receptor 2.1	protein-coding			AT5G25260	O	1.64403	0.0740038	0.00194152	0.0752935
Merged-5-8754103-1	5	8754053	8754153	+	87.4	0	TTS (AT5G25265.1)	TTS (AT5G25265.1)	1419	AT5G25260.1	832597	At.30922	NM_122435		AT5G25260	O	F21J6.109|F21J6_109	SPFH/Band 7/PHB domain-containing membrane-associated protein family	protein-coding			AT1G62290	O	1.5894	-0.161036	4.80736e-05	0.00537926
Merged-5-8322356-1	5	8322306	8322406	+	102.4	0	TTS (AT5G24370.1)	TTS (AT5G24370.1)	1387	AT5G24370.1	832508	At.54974	NM_122345		AT5G24370	O	K16H17.8|K16H17_8	Plant invertase/pectin methylesterase inhibitor superfamily protein	protein-coding			AT3G50160	O	1.54386	-1.51289	0.00573592	0.148799
Merged-5-7707645-1	5	7707595	7707695	+	83.5	0	TTS (AT5G23010.3)	TTS (AT5G23010.3)	4553	AT5G23010.1	832365	At.7567	NM_122207		MAM1	O	2-ISOPROPYLMALATE SYNTHASE|2-ISOPROPYLMALATE SYNTHASE 3|IMS3|METHYLTHIOALKYLMALATE SYNTHASE|T20O7.3|T20O7_3|methylthioalkylmalate synthase 1	methylthioalkylmalate synthase 1	protein-coding			AT1G61840	O	1.49658	1.10241	3.59513e-06	0.000721492
Merged-5-7258100-1	5	7258050	7258150	+	92.9	0	TTS (AT5G21960.1)	TTS (AT5G21960.1)	1468	AT5G21960.1	832256	At.45636	NM_147879		AT5G21960	O	-	Integrase-type DNA-binding superfamily protein	protein-coding			AT3G01319	O	1.44086	-1.07323	0.00342709	0.106966
Merged-5-6019590-1	5	6019540	6019640	+	92.9	0	TTS (AT5G18210.2)	TTS (AT5G18210.2)	1000	AT5G18220.1	831940	At.31456	NM_121827		AT5G18220	O	MRG7.18|MRG7_18	O-Glycosyl hydrolases family 17 protein	protein-coding			AT5G38344	O	1.40592	-0.0326523	0.000289062	0.0194878
Merged-5-4772454-1	5	4772404	4772504	+	85.1	0	TTS (AT5G14760.1)	TTS (AT5G14760.1)	3379	AT5G14770.2	831329	At.65512	NM_001343366		AT5G14770	O	T9L3.70|T9L3_70	PPR repeat protein	protein-coding			AT1G30720	O	1.38873	4.84506	7.86918e-05	0.00766094
Merged-5-3601005-1	5	3600955	3601055	+	92.9	0	TTS (AT5G11300.1)	TTS (AT5G11300.1)	2004	AT5G11290.1	831000	At.50449	NM_121167		AT5G11290	O	F2I11.180|F2I11_180	transmembrane protein, putative (DUF247)	protein-coding			AT2G33435	O	1.3439	1.24912	0.00110674	0.0520657
Merged-5-3207855-1	5	3207805	3207905	+	94.5	0	TTS (AT5G10210.1)	TTS (AT5G10210.1)	975	AT5G10220.1	830886	At.1635	NM_121060		ANN6	O	ANNAT6|ANNEXIN ARABIDOPSIS THALIANA 6|F18D22.3|annexin 6	annexin 6	protein-coding			AT3G06640	O	1.28614	-1.64054	0.0112676	0.217972
Merged-5-1137412-1	5	1137362	1137462	+	56.5	0	TTS (AT5G04150.1)	TTS (AT5G04150.1)	2219	AT5G04150.2	830293	At.33170	NM_120497		BHLH101	O	F21E1.70|F21E1_70	basic helix-loop-helix (bHLH) DNA-binding superfamily protein	protein-coding			GSTF14	O	1.27877	6.52033	0.000335568	0.0219111
Merged-5-310288-1	5	310238	310338	+	53.6	0	TTS (AT5G01800.1)	TTS (AT5G01800.1)	854	AT5G01810.2	830556	At.20284	NM_120259		CIPK15	O	ATPK10|CBL-interacting protein kinase 15|PKS3|PROTEIN KINASE 10|SERINE/THREONINE PROTEIN KINASE 10|SIP2|SMALL AND BASIC INTRINSIC PROTEIN 2|SNF1-RELATED PROTEIN KINASE 3.1|SNRK3.1|SOS3-INTERACTING PROTEIN 2|T20L15.80|T20L15_80	CBL-interacting protein kinase 15	protein-coding			ALD1	O	1.24188	0.64926	0.0355645	0.400446
Merged-4-17823902-1	4	17823852	17823952	+	86.6	0	TTS (AT4G37910.2)	TTS (AT4G37910.2)	663	AT4G37900.2	829946	At.43494	NM_119951		AT4G37900	O	F20D10.20|F20D10_20	hypothetical protein (duplicated DUF1399)	protein-coding			AT1G33790	O	1.23455	4.9385	8.07503e-06	0.00131975
Merged-4-17457609-1	4	17457559	17457659	+	85.1	0	TTS (AT4G37040.1)	TTS (AT4G37040.1)	2161	AT4G37050.1	829859	At.4646	NM_119868		PLP4	O	AP22.16|AP22_16|AtPLAIVC|PATATIN-like protein 4|PLA V|PLAIII{beta}|patatin-related phospholipase III beta|phospholipase A IVC	PATATIN-like protein 4	protein-coding			CPK27	O	1.2239	3.13814	7.18183e-05	0.00728092
Merged-4-17404858-1	4	17404808	17404908	+	58.3	0	TTS (AT4G36925.2)	TTS (AT4G36925.2)	1010	AT4G36925.1	829846	At.44381	NM_148405		AT4G36925	O	-	transmembrane protein	protein-coding			HR4	O	1.1914	2.01437	0.00314595	0.100996
Merged-4-16945926-1	4	16945876	16945976	+	74.8	0	TTS (AT4G35780.1)	TTS (AT4G35780.1)	985	AT4G35770.6	829730	At.24896	NM_119743		SEN1	O	ARABIDOPSIS THALIANA SENESCENCE 1|ATSEN1|DARK INDUCIBLE 1|DIN1|F4B14.3|SENESCENCE 1|SENESCENCE ASSOCIATED GENE 1	Rhodanese/Cell cycle control phosphatase superfamily protein	protein-coding			AT5G28320	O	1.18116	1.08344	0.00443913	0.127663
Merged-4-15983664-1	4	15983614	15983714	+	61.4	0	TTS (AT4G33145.1)	TTS (AT4G33145.1)	1400	AT4G33145.1	6240963	At.68829	NM_001125636		AT4G33145	O	-	hypothetical protein	protein-coding			AT3G60420	O	1.13832	2.5995	0.00613344	0.155031
Merged-4-15364912-1	4	15364862	15364962	+	88.2	0	TTS (AT4G31740.1)	TTS (AT4G31740.1)	1134	AT4G31740.1	829302	At.51039	NM_119323		AT4G31740	O	F28M20.70|F28M20_70	Sec1/munc18-like (SM) proteins superfamily	protein-coding			AT1G23935	O	1.13274	0.17503	0.00120828	0.0542316
Merged-4-11400943-1	4	11400893	11400993	+	67.7	0	TTS (AT4G21410.2)	TTS (AT4G21410.2)	766	AT4G21400.6	827892	At.32632	NM_001341480		CRK28	O	F18E5.20|cysteine-rich RLK (RECEPTOR-like protein kinase) 28	cysteine-rich RLK (RECEPTOR-like protein kinase) 28	protein-coding			AT4G07820	O	1.11732	5.09028	0.00699445	0.166636
Merged-4-11174584-1	4	11174534	11174634	+	66.2	0	TTS (AT4G20870.2)	TTS (AT4G20870.2)	1962	AT4G20860.1	827834	At.3571	NM_118204		AT4G20860	O	T13K14.20|T13K14_20	FAD-binding Berberine family protein	protein-coding			AT5G28400	O	1.10588	1.02224	0.00828437	0.181492
Merged-4-2389994-1	4	2389944	2390044	+	48.8	0	TTS (AT4G04710.2)	TTS (AT4G04710.2)	-1889	AT4G04700.1	825805	At.50322	NM_116708		CPK27	O	T4B21.21|T4B21_21|calcium-dependent protein kinase 27	calcium-dependent protein kinase 27	protein-coding			CPK22	O	1.09322	-0.480379	0.0333016	0.388933
Merged-4-933004-1	4	932954	933054	+	110.3	0	TTS (AT4G02100.1)	TTS (AT4G02100.1)	-2002	AT4G02110.1	828135	At.54093	NM_116443		AT4G02110	O	T10M13.12|T10M13_12	transcription coactivator	protein-coding			AT5G05530	O	1.07086	1.22724	0.00604871	0.153883
Merged-4-752374-1	4	752324	752424	+	61.4	0	TTS (AT4G01735.1)	TTS (AT4G01735.1)	499	AT4G01735.1	828073	At.66646	NM_148190		AT4G01735	O	-	polyhomeotic-like protein	protein-coding			CYP71A12	O	1.04167	2.20261	0.00936911	0.195669
Merged-3-21547145-1	3	21547095	21547195	+	118.9	0	TTS (AT3G58180.1)	TTS (AT3G58180.1)	2427	AT3G58190.1	824988	At.27201	NM_115681		LBD29	O	ASL16|ASYMMETRIC LEAVES 2-LIKE 16|lateral organ boundaries-domain 29	lateral organ boundaries-domain 29	protein-coding			AT3G10040	O	1.04081	3.25788	0.000187306	0.014473
Merged-3-21262595-1	3	21262545	21262645	+	88.2	0	TTS (AT3G57460.1)	TTS (AT3G57460.1)	1549	AT3G57450.1	28719408	At.34830	NM_001339868		AT3G57450	O	-	hypothetical protein	protein-coding			AT5G35525	O	1.03131	0.904943	0.00244722	0.0869489
Merged-3-19932090-1	3	19932040	19932140	+	126.8	0	TTS (AT3G53810.1)	TTS (AT3G53810.1)	1292	AT3G53800.1	824547	At.1396	NM_115240		Fes1B	O	-	Fes1B	protein-coding			AT5G04730	O	1.02934	1.11341	0.0314781	0.377921
Merged-3-19698294-1	3	19698244	19698344	+	83.5	0	TTS (AT3G53140.1)	TTS (AT3G53140.1)	1098	AT3G53150.1	824481		NM_115175		UGT73D1	O	UDP-glucosyl transferase 73D1	UDP-glucosyl transferase 73D1	protein-coding			AT1G61270	O	1.02388	-1.35375	0.0315294	0.377921
Merged-3-18729351-1	3	18729301	18729401	+	115	0	TTS (AT3G50460.1)	TTS (AT3G50460.1)	416	AT3G50470.1	824211	At.51002	NM_114907		HR3	O	INTRACELLULAR MILDEW A 10|MLA10|homolog of RPW8 3	homolog of RPW8 3	protein-coding			AT5G11290	O	1.02159	0.21539	0.0199176	0.296745
Merged-3-18375328-1	3	18375278	18375378	+	89.8	0	TTS (AT3G49580.2)	TTS (AT3G49580.2)	456	AT3G49580.3	824120	At.35588	NM_114818		LSU1	O	RESPONSE TO LOW SULFUR 1	response to low sulfur 1	protein-coding			HR3	O	1.01917	1.81628	0.00790072	0.177845
Merged-3-10593767-1	3	10593717	10593817	+	75.6	0	TTS (AT3G28345.1)	TTS (AT3G28345.1)	-3082	AT3G28340.1	822462	At.42818	NM_113753		GATL10	O	GolS8|galactinol synthase 8|galacturonosyltransferase-like 10	galacturonosyltransferase-like 10	protein-coding			NRT2.5	O	1.01519	0.557783	0.00766041	0.174603
Merged-3-10063081-1	3	10063031	10063131	+	61	0	TTS (AT3G27250.1)	TTS (AT3G27250.1)	2038	AT3G27250.2	822344	At.37094	NM_113639		AT3G27250	O	-	hypothetical protein	protein-coding			AT1G58410	O	1.00546	2.73911	0.00817436	0.180048
Merged-3-9828164-1	3	9828114	9828214	+	129.2	0	TTS (AT3G26730.7)	TTS (AT3G26730.7)	482	AT3G26740.1	822286	At.20029	NM_113585		CCL	O	CCR-like	CCR-like protein	protein-coding			AT1G11330	O	0.967175	5.88613	0.000227499	0.0165363
Merged-3-6204098-1	3	6204048	6204148	+	94.5	0	TTS (AT3G18110.1)	TTS (AT3G18110.1)	3535	AT3G18100.2	821335	At.6052	NM_112692		MYB4R1	O	AtMYB4R1|myb domain protein 4R1|myb domain protein 4r1	myb domain protein 4r1	protein-coding			CYP76C4	O	0.959315	2.79132	0.016843	0.271329
Merged-3-5268090-1	3	5268040	5268140	+	91.4	0	TTS (AT3G15548.1)	TTS (AT3G15548.1)	886	AT3G15550.1	820794	At.53325	NM_112423		AT3G15550	O	-	trichohyalin	protein-coding			AT3G45390	O	0.941144	0.813752	0.014884	0.254036
Merged-3-6578512-1	3	6578462	6578562	+	92.9	0	TTS (AT3G03795.1)	TTS (AT3G03795.1)	788	AT3G19050.1	821439	At.53380	NM_112791		POK2	O	phragmoplast orienting kinesin 2	phragmoplast orienting kinesin 2	protein-coding			AT3G45530	O	0.918253	0.732295	0.00665755	0.162035
Merged-2-19248272-1	2	19248222	19248322	+	116.6	0	TTS (AT2G46840.1)	TTS (AT2G46840.1)	1591	AT2G46830.3	819296	At.10956	NM_180129		CCA1	O	AtCCA1|F19D11.11|MYB-RELATED DNA BINDING PROTEIN|circadian clock associated 1	circadian clock associated 1	protein-coding			AT3G45410	O	0.91498	3.09736	0.00705314	0.167408
Merged-2-19083346-1	2	19083296	19083396	+	72.5	0	TTS (AT2G46495.2)	TTS (AT2G46495.2)	465	AT2G46494.1	10723138	At.75545	NM_001202832		AT2G46494	O	-	RING/U-box superfamily protein	protein-coding			ACA11	O	0.90894	6.61342	0.00227203	0.0830215
Merged-2-18053434-1	2	18053384	18053484	+	74	0	TTS (AT2G43490.6)	TTS (AT2G43490.6)	467	AT2G43480.1	818949		NM_129909		AT2G43480	O	T1O24.22	Peroxidase superfamily protein	protein-coding			CRK28	O	0.907242	3.3579	0.0146602	0.25213
Merged-2-17964441-1	2	17964391	17964491	+	83.5	0	TTS (AT2G43210.1)	TTS (AT2G43210.1)	694	AT2G43220.1	818923	At.36919	NM_129884		AT2G43220	O	F14B2.16	Cysteine/Histidine-rich C1 domain family protein	protein-coding			LACS3	O	0.898017	3.42501	0.000518477	0.0304765
Merged-2-15862022-1	2	15861972	15862072	+	92.9	0	TTS (AT2G37880.1)	TTS (AT2G37880.1)	1395	AT2G37880.1	818364	At.37363	NM_129344		AT2G37880	O	T8P21.21|T8P21_21	MIZU-KUSSEI-like protein (Protein of unknown function, DUF617)	protein-coding			PLP4	O	0.88655	0.613043	0.00625416	0.156308
Merged-2-15848978-1	2	15848928	15849028	+	114.2	0	TTS (AT2G37820.1)	TTS (AT2G37820.1)	1528	AT2G37820.1	818359	At.37373	NM_129338		AT2G37820	O	T8P21.27|T8P21_27	Cysteine/Histidine-rich C1 domain family protein	protein-coding			AT2G02610	O	0.86578	1.02092	0.0229874	0.321359
Merged-2-10907304-1	2	10907254	10907354	+	83.5	0	TTS (AT2G25625.2)	TTS (AT2G25625.2)	844	AT2G25625.2	817103	At.19162	NM_179732		AT2G25625	O	-	histone deacetylase-like protein	protein-coding			AT2G03260	O	0.864918	0.9925	0.0203758	0.299458
Merged-2-10073428-1	2	10073378	10073478	+	91.4	0	TTS (AT2G23690.1)	TTS (AT2G23690.1)	1371	AT2G23690.1	816900	At.43913	NM_127932		AT2G23690	O	F27L4.13|F27L4_13	HTH-type transcriptional regulator	protein-coding			SNRK2.9	O	0.843781	4.8237	0.000703186	0.0378499
Merged-2-9741308-1	2	9741258	9741358	+	75.6	0	TTS (AT2G22890.1)	TTS (AT2G22890.1)	155	AT2G22880.1	816819	At.12850	NM_127853		AT2G22880	O	T20K9.9|T20K9_9	VQ motif-containing protein	protein-coding			WR3	O	0.835045	5.32199	0.00176882	0.0702747
Merged-2-8538617-1	2	8538567	8538667	+	72.5	0	TTS (AT2G19802.1)	TTS (AT2G19802.1)	600	AT2G19802.1	3768170	At.49545	NM_001036298		AT2G19802	O	-	transmembrane protein	protein-coding			AT3G51350	O	0.83191	3.32052	0.00512937	0.138306
Merged-2-2080324-1	2	2080274	2080374	+	152.8	0	TTS (AT2G05620.2)	TTS (AT2G05620.2)	1534	AT2G05620.1	815111	At.27446	NM_126585		PGR5	O	AtPGR5|T20G20.3|T20G20_3|proton gradient regulation 5	proton gradient regulation 5	protein-coding			AT3G07000	O	0.830508	1.49741	0.00714633	0.168017
Merged-2-724748-1	2	724698	724798	+	144.9	0	TTS (AT2G02635.1)	TTS (AT2G02635.1)	1183	AT2G02630.1	814792	At.41474	NM_126318		AT2G02630	O	T8K22.7|T8K22_7	Cysteine/Histidine-rich C1 domain family protein	protein-coding			PARG2	O	0.822813	2.85439	0.00273247	0.0931562
Merged-1-30257444-1	1	30257394	30257494	+	122.9	0	TTS (AT1G80480.1)	TTS (AT1G80480.1)	1379	AT1G80470.1	844386	At.65614	NM_001334988		AT1G80470	O	T21F11.20|T21F11_20	F-box/RNI-like/FBD-like domains-containing protein	protein-coding			WRKY43	O	0.799123	0.337499	0.0190687	0.289542
Merged-1-26913086-1	1	26913036	26913136	+	86.6	0	TTS (AT1G71400.1)	TTS (AT1G71400.1)	3294	AT1G71400.1	843481	At.17912	NM_105809		RLP12	O	AtRLP12|F3I17.30|F3I17_30|receptor like protein 12	receptor like protein 12	protein-coding			AT2G03380	O	0.79474	0.431117	0.0162737	0.266208
Merged-1-25062581-1	1	25062531	25062631	+	102.4	0	TTS (AT1G67110.2)	TTS (AT1G67110.2)	2865	AT1G67110.2	843031	At.35690	NM_105381		CYP735A2	O	F5A8.3|F5A8_3|cytochrome P450|family 735|polypeptide 2|subfamily A	cytochrome P450, family 735, subfamily A, polypeptide 2	protein-coding			AT1G51270	O	0.786377	3.39315	0.00802382	0.178486
Merged-1-24770086-1	1	24770036	24770136	+	105.5	0	TTS (AT1G66400.1)	TTS (AT1G66400.1)	1307	AT1G66400.1	842958	At.27176	NM_105311		CML23	O	T27F4.15|T27F4_15|calmodulin like 23	calmodulin like 23	protein-coding			LINC1	O	0.783428	4.86876	0.00120655	0.0542316
Merged-1-23916125-1	1	23916075	23916175	+	81.1	0	TTS (AT1G64390.1)	TTS (AT1G64390.1)	3710	AT1G64400.1	842748	At.24316	NM_105115		LACS3	O	F15H21.7|F15H21_7|long-chain acyl-CoA synthetase 3	AMP-dependent synthetase and ligase family protein	protein-coding			LOX1	O	0.771126	7.13832	0.000936428	0.0463351
Merged-1-23040922-1	1	23040872	23040972	+	85.1	0	TTS (AT1G62320.2)	TTS (AT1G62320.2)	-1135	AT1G62310.1	842529	At.36279	NM_104911		AT1G62310	O	F24O1.3|F24O1_3	transcription factor jumonji (jmjC) domain-containing protein	protein-coding			AT4G18940	O	0.743362	0.106901	0.045272	0.447034
Merged-1-22945285-1	1	22945235	22945335	+	94.5	0	TTS (AT1G62070.1)	TTS (AT1G62070.1)	1664	AT1G62080.1	842504	At.28667	NM_104889		AT1G62080	O	F19K23.3|F19K23_3	transmembrane protein	protein-coding			AT4G04370	O	0.739656	1.07613	0.00901851	0.191197
Merged-1-22599604-1	1	22599554	22599654	+	118.9	0	TTS (AT1G61270.1)	TTS (AT1G61270.1)	2648	AT1G61270.1	842421		NM_104808		AT1G61270	O	T1F9.25	Transmembrane amino acid transporter family protein	protein-coding			AT1G20970	O	0.730103	4.31678	0.00413027	0.121066
Merged-1-19680267-1	1	19680217	19680317	+	72.5	0	TTS (AT1G52857.1)	TTS (AT1G52857.1)	1520	AT1G52857.2	5007795	At.68387	NM_001084237		AT1G52857	O	-	transmembrane protein	protein-coding			AT5G49760	O	0.720892	5.58263	0.000404208	0.0251086
Merged-1-19395473-1	1	19395423	19395523	+	102.4	0	TTS (AT1G52120.1)	TTS (AT1G52120.1)	2502	AT1G52120.2	841642	At.37664	NM_104093		AT1G52120	O	F5F19.18|F5F19_18	Mannose-binding lectin superfamily protein	protein-coding			AT5G26300	O	0.711679	1.26965	0.0433492	0.434895
Merged-1-16741997-1	1	16741947	16742047	+	108.7	0	TTS (AT1G44050.1)	TTS (AT1G44050.1)	2805	AT1G44050.1	841006		NM_103530		AT1G44050	O	F9C16.28|F9C16_28	Cysteine/Histidine-rich C1 domain family protein	protein-coding			AT5G14770	O	0.709889	1.15213	0.0151556	0.256721
Merged-1-16185000-1	1	16184950	16185050	+	85.9	0	TTS (AT1G43040.2)	TTS (AT1G43040.2)	791	AT1G43040.1	28717322	At.52006	NM_103462		AT1G43040	O	F2H10.1|F2H10_1|SAUR58|SMALL AUXIN UPREGULATED RNA 58	SAUR-like auxin-responsive protein family	protein-coding			CYP735A2	O	0.697224	4.67958	0.000205905	0.0155078
Merged-1-12895760-1	1	12895710	12895810	+	86.6	0	TTS (AT1G35210.1)	TTS (AT1G35210.1)	1915	AT1G35210.1	840410	At.39615	NM_103219		AT1G35210	O	T32G9.25|T32G9_25	hypothetical protein	protein-coding			CRK40	O	0.693598	2.04257	0.0201647	0.29829
Merged-1-11175522-1	1	11175472	11175572	+	85.1	0	TTS (AT1G31260.1)	TTS (AT1G31260.1)	1840	AT1G31260.1	840014	At.51851	NM_102864		ZIP10	O	T19E23.6|T19E23_6|zinc transporter 10 precursor	zinc transporter 10 precursor	protein-coding			AT1G20720	O	0.677097	1.34638	0.0197829	0.296216
Merged-1-11052704-1	1	11052654	11052754	+	109.5	0	TTS (AT1G31000.1)	TTS (AT1G31000.1)	705	AT1G30990.1	839985		NM_102837		AT1G30990	O	F17F8.9	Polyketide cyclase/dehydrase and lipid transport superfamily protein	protein-coding			BCAT-2	O	0.675122	6.08375	0.0009217	0.0458588
Merged-1-9138402-1	1	9138352	9138452	+	88.2	0	TTS (AT1G26410.1)	TTS (AT1G26410.1)	2037	AT1G26410.1	839183	At.41247	NM_102405		AT1G26410	O	T1K7.21|T1K7_21	FAD-binding Berberine family protein	protein-coding			AT3G51330	O	0.673636	4.92505	0.0061794	0.155303
Merged-1-8201257-1	1	8201207	8201307	+	99.2	0	TTS (AT1G23130.1)	TTS (AT1G23130.1)	936	AT1G23130.1	838921	At.23930	NM_102161		AT1G23130	O	T26J12.10|T26J12_10	Polyketide cyclase/dehydrase and lipid transport superfamily protein	protein-coding			AT5G57250	O	0.671732	2.22024	0.00787981	0.177523
Merged-1-7442749-1	1	7442699	7442799	+	127.6	0	TTS (AT1G21250.1)	TTS (AT1G21250.1)	-2000	AT1G21270.1	838723	At.21118	NM_101979		WAK2	O	F16F4.5|F16F4_5|wall-associated kinase 2	wall-associated kinase 2	protein-coding			Fes1B	O	0.666701	1.09316	0.0396299	0.41877
Merged-1-7367875-1	1	7367825	7367925	+	58	0	TTS (AT1G21050.1)	TTS (AT1G21050.1)	1100	AT1G21050.1	838699	At.41674	NM_101958		AT1G21050	O	T22I11.13|T22I11_13	MIZU-KUSSEI-like protein (Protein of unknown function, DUF617)	protein-coding			FUT4	O	0.661468	2.83736	0.0383303	0.413619
Merged-1-6997663-1	1	6997613	6997713	+	60.4	0	TTS (AT1G20190.1)	TTS (AT1G20190.1)	1309	AT1G20180.2	838607	At.50782	NM_101871		AT1G20180	O	T20H2.5|T20H2_5	transmembrane protein (DUF677)	protein-coding			SFP1	O	0.660034	4.91531	0.000551352	0.0319749
Merged-1-6627480-1	1	6627430	6627530	+	78.8	0	TTS (AT1G19220.1)	TTS (AT1G19220.1)	208	AT1G19210.1	838504	At.17044	NM_101779		AT1G19210	O	T29M8.8|T29M8_8	Integrase-type DNA-binding superfamily protein	protein-coding			AT2G23690	O	0.659556	2.32047	0.0204217	0.299788
Merged-1-6300293-1	1	6300243	6300343	+	59.1	0	TTS (AT1G18310.1)	TTS (AT1G18310.1)	624	AT1G18300.1	838410	At.22732	NM_101688		NUDT4	O	F15H18.18|atnudt4|nudix hydrolase homolog 4	nudix hydrolase homolog 4	protein-coding			SUS4	O	0.657377	6.72833	0.000111513	0.00988054
Merged-1-5528695-1	1	5528645	5528745	+	84.3	0	TTS (AT1G16130.1)	TTS (AT1G16130.1)	3402	AT1G16130.1	838182	At.41899	NM_101480		WAKL2	O	T24D18.21|T24D18_21|wall associated kinase-like 2	wall associated kinase-like 2	protein-coding			NUA	O	0.654102	4.20092	0.00600844	0.153002
Merged-1-5305477-1	1	5305427	5305527	+	69.3	0	TTS (AT1G15440.1)	TTS (AT1G15440.1)	1057	AT1G15430.2	838114	At.11427	NM_101413		AT1G15430	O	F9L1.39|F9L1_39	hypothetical protein (DUF1644)	protein-coding			AGT	O	0.647004	7.87816	0.020425	0.299788
Merged-1-5292399-1	1	5292349	5292449	+	73.2	0	TTS (AT1G15385.1)	TTS (AT1G15385.1)	939	AT1G15385.1	838108	At.47031	NM_179338		AT1G15385	O	-	cotton fiber protein	protein-coding			SEN1	O	0.637371	6.28972	0.00459554	0.130257
Merged-1-1336811-1	1	1336761	1336861	+	77.2	0	TTS (AT1G04760.1)	TTS (AT1G04760.1)	1038	AT1G04770.1	839418	At.42432	NM_100355		AT1G04770	O	F13M7.24|F13M7_24	Tetratricopeptide repeat (TPR)-like superfamily protein	protein-coding			AT4G21820	O	0.635911	2.27562	0.00879921	0.188474
Merged-5-24853864-1	5	24853814	24853914	+	126	0	promoter-TSS (AT5G61890.1)	promoter-TSS (AT5G61890.1)	77	AT5G61890.1	836310	At.29079	NM_125582		AT5G61890	O	K22G18.1|K22G18_1	Integrase-type DNA-binding superfamily protein	protein-coding			AT1G49520	O	0.632551	1.73923	0.028843	0.361435
Merged-5-24320188-1	5	24320138	24320238	+	105.5	0	promoter-TSS (AT5G60470.1)	promoter-TSS (AT5G60470.1)	-223	AT5G60470.2	836168	At.55643	NM_125440		AT5G60470	O	MUF9.10|MUF9_10	C2H2 and C2HC zinc fingers superfamily protein	protein-coding			AT1G04770	O	0.628572	2.74562	0.0419475	0.429934
Merged-5-24133761-1	5	24133711	24133811	+	60.4	0	promoter-TSS (AT5G59930.1)	promoter-TSS (AT5G59930.1)	-464	AT5G59930.2	836115		NM_125386		AT5G59930	O	MMN10.17|MMN10_17	Cysteine/Histidine-rich C1 domain family protein	protein-coding			AT3G20150	O	0.614728	3.63973	0.00120306	0.0542316
Merged-5-23109613-1	5	23109563	23109663	+	94.5	0	promoter-TSS (AT5G57100.3)	promoter-TSS (AT5G57100.3)	-730	AT5G57100.1	835814	At.9675	NM_125092		AT5G57100	O	MUL3.4|MUL3_4	Nucleotide/sugar transporter family protein	protein-coding			AT4G10500	O	0.611105	3.42058	0.0335657	0.390487
Merged-5-19848253-1	5	19848203	19848303	+	66.2	0	promoter-TSS (AT5G48953.1)	promoter-TSS (AT5G48953.1)	31	AT5G48953.1	3771471	At.63360	NM_001036963		LCR86	O	low-molecular-weight cysteine-rich 86	low-molecular-weight cysteine-rich 86	protein-coding			CCL	O	0.603297	5.88597	0.0429832	0.433157
Merged-5-19474486-1	5	19474436	19474536	+	156.7	0	promoter-TSS (AT5G48060.1)	promoter-TSS (AT5G48060.1)	-648	AT5G48050.1	834857		NM_124179		AT5G48050	O	MDN11.13|MDN11_13	Copia-like polyprotein/retrotransposon	protein-coding			HPT1	O	0.594877	2.97166	0.00641096	0.159194
Merged-5-18633407-1	5	18633357	18633457	+	116.6	0	promoter-TSS (AT5G45950.1)	promoter-TSS (AT5G45950.1)	-634	AT5G45950.1	834635	At.20802	NM_123963		AT5G45950	O	K15I22.15|K15I22_15	GDSL-like Lipase/Acylhydrolase superfamily protein	protein-coding			AT3G46700	O	0.594848	4.95608	0.00541976	0.143557
Merged-5-15550306-1	5	15550256	15550356	+	86.6	0	promoter-TSS (AT5G38840.1)	promoter-TSS (AT5G38840.1)	-937	AT5G38840.1	833875	At.30379	NM_123245		AT5G38840	O	K15E6.5|K15E6_5	SMAD/FHA domain-containing protein	protein-coding			AT1G15430	O	-0.593374	4.67564	0.000265992	0.0181819
Merged-5-13706194-1	5	13706144	13706244	+	55.1	0	promoter-TSS (AT5G35525.1)	promoter-TSS (AT5G35525.1)	-841	AT5G35525.1	833517	At.45844	NM_148032		AT5G35525	O	-	PLAC8 family protein	protein-coding			AT2G32190	O	-0.595285	2.48583	0.0149801	0.254751
Merged-5-10302838-1	5	10302788	10302888	+	97.7	0	promoter-TSS (AT5G28310.1)	promoter-TSS (AT5G28310.1)	902	AT5G28320.1	832916	At.55060	NM_122715		AT5G28320	O	T8M17.90|T8M17_90	embryo defective protein	protein-coding			AT4G00910	O	-0.615856	4.64798	0.000649651	0.0358265
Merged-5-9539234-1	5	9539184	9539284	+	97.7	0	promoter-TSS (AT5G27100.1)	promoter-TSS (AT5G27100.1)	-790	AT5G27100.1	832768	At.30826	NM_122592		GLR2.1	O	ARABIDOPSIS THALIANA GLUTAMATE RECEPTOR 2.1|ATGLR2.1|T21B4.10|T21B4_10|glutamate receptor 2.1	glutamate receptor 2.1	protein-coding			AT2G22890	O	-0.62795	3.73645	0.00181602	0.0715974
Merged-5-9228930-1	5	9228880	9228980	+	89.8	0	promoter-TSS (AT5G26300.1)	promoter-TSS (AT5G26300.1)	-396	AT5G26300.1	832699		NM_122531		AT5G26300	O	F9D12.5|F9D12_5	TRAF-like family protein	protein-coding			AT1G67920	O	-0.635729	2.81683	0.0108026	0.211864
Merged-5-8752489-1	5	8752439	8752539	+	75.6	0	promoter-TSS (AT5G25260.1)	promoter-TSS (AT5G25260.1)	-195	AT5G25260.1	832597	At.30922	NM_122435		AT5G25260	O	F21J6.109|F21J6_109	SPFH/Band 7/PHB domain-containing membrane-associated protein family	protein-coding			AT1G21050	O	-0.640094	6.75326	3.83634e-05	0.00451767
Merged-5-8584008-1	5	8583958	8584058	+	83.5	0	promoter-TSS (AT5G24920.1)	promoter-TSS (AT5G24920.1)	-527	AT5G24920.1	832562	At.54984	NM_122401		GDU5	O	AtGDU5|F6A4.130|F6A4_130|glutamine dumper 5	glutamine dumper 5	protein-coding			NUDT8	O	-0.645954	6.48088	0.000693273	0.0374659
Merged-5-8228107-1	5	8228057	8228157	+	135.5	0	promoter-TSS (AT5G24230.2)	promoter-TSS (AT5G24230.2)	-722	AT5G24230.1	832490	At.43540	NM_122329		AT5G24230	O	MOP9.4|MOP9_4	Lipase class 3-related protein	protein-coding			AT1G11500	O	-0.698677	1.98003	0.0115592	0.219865
Merged-5-7702209-1	5	7702159	7702259	+	97.7	0	promoter-TSS (AT5G23010.3)	promoter-TSS (AT5G23010.3)	-832	AT5G23010.2	832365	At.7567	NM_122207		MAM1	O	2-ISOPROPYLMALATE SYNTHASE|2-ISOPROPYLMALATE SYNTHASE 3|IMS3|METHYLTHIOALKYLMALATE SYNTHASE|T20O7.3|T20O7_3|methylthioalkylmalate synthase 1	methylthioalkylmalate synthase 1	protein-coding			AT1G71870	O	-0.717649	4.98797	0.000110518	0.00983608
Merged-5-6840481-1	5	6840431	6840531	+	78.8	0	promoter-TSS (AT5G20260.1)	promoter-TSS (AT5G20260.1)	-872	AT5G20260.1	832148	At.54924	NM_122033		AT5G20260	O	F5O24.150|F5O24_150	Exostosin family protein	protein-coding			AT2G21185	O	-0.720417	4.93026	0.000168031	0.0133273
Merged-5-5971702-2	5	5971604	5971800	+	82.6	0	promoter-TSS (AT5G18037.1)	promoter-TSS (AT5G18037.1)	-136	AT5G18037.1	6241326	At.73225	NM_001125772		AT5G18037	O	-	NAC (No Apical Meristem) domain transcriptional regulator superfamily protein	protein-coding			AT4G30450	O	-0.724763	7.57756	7.40257e-05	0.00739353
Merged-5-4758396-1	5	4758346	4758446	+	85.9	0	promoter-TSS (AT5G14740.9)	promoter-TSS (AT5G14740.9)	424	AT5G14740.4	831326	At.23743	NM_121478		CA2	O	BETA CA2|BETA CARBONIC ANHYDRASE 2|CA18|CARBONIC ANHYDRASE 18|CARBONIC ANHYDRASE 2|T9L3.40|T9L3_40|carbonic anhydrase 2	carbonic anhydrase 2	protein-coding			GH3.1	O	-0.740034	0.937898	0.0459263	0.450854
Merged-5-4110476-1	5	4110426	4110526	+	66.2	0	promoter-TSS (AT5G12990.1)	promoter-TSS (AT5G12990.1)	-692	AT5G12990.1	831139		NM_121302		CLE40	O	CLAVATA3/ESR-RELATED 40|T24H18.160|T24H18_160	CLAVATA3/ESR-RELATED 40	protein-coding			AT1G43040	O	-0.787633	3.16812	0.00736596	0.170358
Merged-5-3739724-1	5	3739674	3739774	+	56.8	0	promoter-TSS (AT5G11630.1)	promoter-TSS (AT5G11630.1)	422	AT5G11620.2	831034	At.32234	NM_121200		AT5G11620	O	T22P22.10|T22P22_10	SWIM zinc finger family protein / mitogen-activated protein kinase kinase kinase (MAPKKK)-like protein	protein-coding			CYP98A9	O	-0.965157	-0.775557	0.0160805	0.265225
Merged-5-3550372-1	5	3550322	3550422	+	93.7	0	promoter-TSS (AT5G11160.1)	promoter-TSS (AT5G11160.1)	72	AT5G11160.2	830985	At.32294	NM_121154		APT5	O	F2I11.50|F2I11_50|adenine phosphoribosyltransferase 5	adenine phosphoribosyltransferase 5	protein-coding			HB-12	O	-0.970783	5.3813	2.88999e-06	0.000630918
Merged-5-18768545-1	5	18768495	18768595	+	102.4	0	promoter-TSS (AT5G06795.1)	promoter-TSS (AT5G06795.1)	447	AT5G46270.2	834669	At.70295	NM_123996		AT5G46270	O	MPL12.5|MPL12_5	Disease resistance protein (TIR-NBS-LRR class) family	protein-coding			CML23	O	-1.06057	3.94226	0.00674541	0.162704
Merged-5-1635633-1	5	1635583	1635683	+	126	0	promoter-TSS (AT5G05540.1)	promoter-TSS (AT5G05540.1)	155	AT5G05530.1	830436	At.32987	NM_120635		AT5G05530	O	MOP10.7|MOP10_7	RING/U-box superfamily protein	protein-coding			AT3G57450	O	-1.13873	7.11657	7.33896e-05	0.00735724
Merged-5-1634794-1	5	1634744	1634844	+	92.9	0	promoter-TSS (AT5G05530.1)	promoter-TSS (AT5G05530.1)	-684	AT5G05530.1	830436	At.32987	NM_120635		AT5G05530	O	MOP10.7|MOP10_7	RING/U-box superfamily protein	protein-coding			YUC5	O	-1.14793	0.793533	0.00475524	0.1321
Merged-4-17954253-1	4	17954203	17954303	+	107.1	0	promoter-TSS (AT4G38340.1)	promoter-TSS (AT4G38340.1)	-457	AT4G38340.1	829991	At.31180	NM_119996		AT4G38340	O	F22I13.110|F22I13_110|NIN-like protein 3|NLP3	Plant regulator RWP-RK family protein	protein-coding			AT1G52120	O	-1.18084	4.15394	0.008016	0.178486
Merged-4-17463918-1	4	17463868	17463968	+	67.7	0	promoter-TSS (AT4G37060.1)	promoter-TSS (AT4G37060.1)	43	AT4G37060.1	829860	At.54637	NM_119869		PLP5	O	AP22.93|AP22_93|AtPLAIVB|PATATIN-like protein 5|PLA IVB|phospholipase A IVB	PATATIN-like protein 5	protein-coding			RBCS1A	O	-1.28906	4.55255	0.026348	0.345152
Merged-4-16663198-1	4	16663148	16663248	+	81.9	0	promoter-TSS (AT4G34990.1)	promoter-TSS (AT4G34990.1)	-649	AT4G34990.1	829651	At.28679	NM_119665		MYB32	O	AtMYB32|M4E13.50|M4E13_50|myb domain protein 32	myb domain protein 32	protein-coding			AT1G72620	O	-1.41618	-1.60773	0.027554	0.352824
Merged-4-16285855-1	4	16285805	16285905	+	86.6	0	promoter-TSS (AT4G33980.1)	promoter-TSS (AT4G33980.1)	-626	AT4G33980.1	829544	At.25515	NM_119559		AT4G33980	O	F17I5.170|F17I5_170	hypothetical protein	protein-coding			AT3G07250	O	-1.54859	-0.661051	0.000626014	0.0349518
Merged-4-14886981-1	4	14886931	14887031	+	108.7	0	promoter-TSS (AT4G30450.1)	promoter-TSS (AT4G30450.1)	-197	AT4G30450.1	829168	At.43691	NM_119191		AT4G30450	O	F17I23.210|F17I23_210	glycine-rich protein	protein-coding			AT2G36815	O	-1.60791	-0.755508	0.0039124	0.116452
Merged-4-13494679-1	4	13494629	13494729	+	110.3	0	promoter-TSS (AT4G26820.1)	promoter-TSS (AT4G26820.1)	-487	AT4G26820.1	828789		NM_118816		AT4G26820	O	F10M23.160|F10M23_160	GrpE-like protein	protein-coding			ANN6	O	-2.09328	-2.11953	0.00138212	0.0597852
Merged-4-13493644-1	4	13493594	13493694	+	102.4	0	promoter-TSS (AT4G26810.2)	promoter-TSS (AT4G26810.2)	548	AT4G26820.1	828789		NM_118816		AT4G26820	O	F10M23.160|F10M23_160	GrpE-like protein	protein-coding			CID9	O	-3.3088	-3.06345	0.00281714	0.094776
Merged-4-13047644-1	4	13047594	13047694	+	77.2	0	promoter-TSS (AT4G25550.1)	promoter-TSS (AT4G25550.1)	618	AT4G25540.1	828659	At.506	NM_118686		MSH3	O	ATMSH3|M7J2.90|M7J2_90|homolog of DNA mismatch repair protein MSH3	homolog of DNA mismatch repair protein MSH3	protein-coding			AT1G19210	O	-3.92985	2.27391	1.75222e-13	5.90652e-10
Merged-4-12871790-1	4	12871740	12871840	+	92.9	0	promoter-TSS (AT4G25070.2)	promoter-TSS (AT4G25070.2)	-589	AT4G25070.2	828610	At.51031	NM_118639		AT4G25070	O	F24A6.14	caldesmon-like protein	protein-coding			AT5G45950	O	-4.93561	-3.28836	0.00583071	0.150282
Merged-4-11694915-1	4	11694865	11694965	+	130	0	promoter-TSS (AT4G22070.1)	promoter-TSS (AT4G22070.1)	-325	AT4G22070.2	828296	At.26289	NM_118328		WRKY31	O	ATWRKY31|F1N20.170|F1N20_170|WRKY DNA-binding protein 31	WRKY DNA-binding protein 31	protein-coding			TET14	O	-4.94431	-3.28656	0.00401931	0.118717
Merged-4-10372689-1	4	10372639	10372739	+	91.4	0	promoter-TSS (AT4G18940.1)	promoter-TSS (AT4G18940.1)	31	AT4G18940.1	827629	At.32854	NM_118011		AT4G18940	O	F13C5.110|F13C5_110	RNA ligase/cyclic nucleotide phosphodiesterase family protein	protein-coding			AT4G12500	O	5.78338	-2.85138	0.0141513	0.247483
Merged-4-10186358-1	4	10186308	10186408	+	66.9	0	promoter-TSS (AT4G18430.1)	promoter-TSS (AT4G18430.1)	-975	AT4G18430.1	827574	At.27918	NM_117956		RABA1e	O	AtRABA1e|F28J12.90|F28J12_90|RAB GTPase homolog A1E	RAB GTPase homolog A1E	protein-coding			AT1G12540	O	5.55495	-0.81653	0.00105709	0.0505614
Merged-4-9200475-1	4	9200425	9200525	+	55.1	0	promoter-TSS (AT4G16250.1)	promoter-TSS (AT4G16250.1)	-635	AT4G16250.1	827319	At.33095	NM_117721		PHYD	O	DL4165C|FCAALL.323|PHYTOCHROME D|phytochrome D	phytochrome D	protein-coding			AT3G01345	O	4.69462	-3.41977	0.013738	0.243412
Merged-4-5195867-1	4	5195817	5195917	+	75.6	0	promoter-TSS (AT4G08250.1)	promoter-TSS (AT4G08250.1)	-920	AT4G08250.1	826375	At.50325	NM_116894		AT4G08250	O	T12G13.90|T12G13_90	GRAS family transcription factor	protein-coding			LCR86	O	4.34132	-3.56528	0.0259782	0.342402
Merged-4-4075085-1	4	4075035	4075135	+	48.8	0	promoter-TSS (AT4G06746.1)	promoter-TSS (AT4G06746.1)	-350	AT4G06746.1	826148	At.47204	NM_179009		RAP2.9	O	DEAR5|DREB AND EAR MOTIF PROTEIN 5|related to AP2 9	related to AP2 9	protein-coding			LSU1	O	4.33713	-3.56589	0.0226017	0.318443
Merged-4-2393946-1	4	2393896	2393996	+	124.4	0	promoter-TSS (AT4G04710.2)	promoter-TSS (AT4G04710.2)	-957	AT4G04710.2	825806		NM_001340496		CPK22	O	T4B21.12|T4B21_12|calcium-dependent protein kinase 22	calcium-dependent kinase-like protein	protein-coding			CLE40	O	3.12364	-3.22407	0.0276657	0.353416
Merged-4-2288323-1	4	2288273	2288373	+	110.3	0	promoter-TSS (AT4G04570.3)	promoter-TSS (AT4G04570.3)	-293	AT4G04570.3	825789	At.33996	NM_116695		CRK40	O	F4H6.9|F4H6_9|cysteine-rich RLK (RECEPTOR-like protein kinase) 40	cysteine-rich RLK (RECEPTOR-like protein kinase) 40	protein-coding			AT1G51810	O	3.11423	-3.22822	0.0141614	0.247498
Merged-4-391554-1	4	391504	391604	+	91.4	0	promoter-TSS (AT4G00910.1)	promoter-TSS (AT4G00910.1)	-113	AT4G00910.1	827985	At.34500	NM_001340277		AT4G00910	O	A_TM018A10.3|A_TM018A10_3|T18A10.21|T18A10_21	aluminum activated malate transporter family protein	protein-coding			SAG29	O	2.82276	-3.35381	0.039024	0.41549
Merged-3-22335862-1	3	22335812	22335912	+	115	0	promoter-TSS (AT3G60420.1)	promoter-TSS (AT3G60420.1)	-151	AT3G60420.1	825213	At.34452	NM_001203213		AT3G60420	O	-	phosphoglycerate mutase family protein	protein-coding			AT4G26820	O	2.77729	-2.95179	0.0087037	0.18747
Merged-3-21034382-1	3	21034332	21034432	+	85.1	0	promoter-TSS (AT3G56790.1)	promoter-TSS (AT3G56790.1)	73	AT3G56790.1	824846		NM_115538		AT3G56790	O	-	RNA splicing factor-like protein	protein-coding			AT5G60760	O	2.34649	3.8709	7.64911e-06	0.00127951
Merged-3-19090285-1	3	19090235	19090335	+	85.9	0	promoter-TSS (AT3G51450.1)	promoter-TSS (AT3G51450.1)	-662	AT3G51450.1	824308	At.35389	NM_115004		AT3G51450	O	-	Calcium-dependent phosphotriesterase superfamily protein	protein-coding			AT2G43220	O	2.31156	-0.737323	1.62223e-05	0.00225498
Merged-3-19057114-1	3	19057064	19057164	+	77.2	0	promoter-TSS (AT3G51330.2)	promoter-TSS (AT3G51330.2)	-667	AT3G51330.1	824296	At.874	NM_114992		AT3G51330	O	-	Eukaryotic aspartyl protease family protein	protein-coding			AT4G01735	O	2.19862	-1.82709	0.0079571	0.17837
Merged-3-18635051-1	3	18635001	18635101	+	86.6	0	promoter-TSS (AT3G50270.1)	promoter-TSS (AT3G50270.1)	505	AT3G50260.1	824188	At.1423	NM_114886		CEJ1	O	ATERF#011|DEAR1|DREB AND EAR MOTIF PROTEIN 1|cooperatively regulated by ethylene and jasmonate 1	cooperatively regulated by ethylene and jasmonate 1	protein-coding			PP2-A7	O	2.114	1.0547	9.8361e-05	0.00902212
Merged-3-16238510-1	3	16238460	16238560	+	101.6	0	promoter-TSS (AT3G44700.2)	promoter-TSS (AT3G44700.2)	-717	AT3G44700.1	28719377	At.50998	NM_114338		AT3G44700	O	-	transmembrane protein	protein-coding			AT5G61890	O	2.02891	-2.60485	0.00794772	0.178308
Merged-3-7517939-1	3	7517889	7517989	+	91.4	0	promoter-TSS (AT3G21351.1)	promoter-TSS (AT3G21351.1)	-845	AT3G21351.1	10723059		NM_001203016		AT3G21351	O	-	transmembrane protein	protein-coding			AT5G60470	O	2.00979	-1.75377	0.0229833	0.321359
Merged-3-6199901-1	3	6199851	6199951	+	56.7	0	promoter-TSS (AT3G18100.2)	promoter-TSS (AT3G18100.2)	-623	AT3G18100.3	821335	At.6052	NM_112692		MYB4R1	O	AtMYB4R1|myb domain protein 4R1|myb domain protein 4r1	myb domain protein 4r1	protein-coding			AT5G22560	O	1.97141	-0.532182	0.00115893	0.0530608
Merged-3-3664506-1	3	3664456	3664556	+	92.9	0	promoter-TSS (AT3G11591.1)	promoter-TSS (AT3G11591.1)	-520	AT3G11591.1	6240556	At.17667	NM_001125143		AT3G11591	O	-	bric-a-brac protein	protein-coding			AT2G19802	O	1.93246	-2.643	0.018676	0.286537
Merged-3-2737690-1	3	2737640	2737740	+	71.7	0	promoter-TSS (AT3G08960.3)	promoter-TSS (AT3G08960.3)	237	AT3G08970.2	820049	At.40191	NM_111731		ATERDJ3A	O	THERMOSENSITIVE MALE STERILE 1|TMS1	DNAJ heat shock N-terminal domain-containing protein	protein-coding			AT1G26410	O	1.85052	-0.204044	0.00639645	0.158985
Merged-3-2710735-1	3	2710685	2710785	+	99.2	0	promoter-TSS (AT3G08900.1)	promoter-TSS (AT3G08900.1)	-786	AT3G08900.1	820039	At.19826	NM_111724		RGP3	O	RGP|reversibly glycosylated polypeptide 3	reversibly glycosylated polypeptide 3	protein-coding			AT1G29100	O	1.84378	2.83827	0.000306016	0.0202858
Merged-3-2288246-1	3	2288196	2288296	+	67.7	0	promoter-TSS (AT3G07195.2)	promoter-TSS (AT3G07195.2)	-486	AT3G07195.1	819907	At.50158	NM_148695		AT3G07195	O	-	RPM1-interacting protein 4 (RIN4) family protein	protein-coding			AT1G62500	O	1.82921	3.62529	0.00710369	0.167599
Merged-3-765864-2	3	765807	765922	+	71.9	0	promoter-TSS (AT3G03290.1)	promoter-TSS (AT3G03290.1)	444	AT3G03280.1	821302	At.41005	NM_111198		AT3G03280	O	T17B22.3|T17B22_3	hypothetical protein	protein-coding			AT1G44030	O	1.79387	-1.54196	0.000407817	0.0251086
Merged-3-734270-1	3	734220	734320	+	80.3	0	promoter-TSS (AT3G03190.1)	promoter-TSS (AT3G03190.1)	-622	AT3G03190.1	821227	At.24063	NM_111189		GSTF11	O	ARABIDOPSIS GLUTATHIONE-S-TRANSFERASE 6|ATGSTF11|ATGSTF6|GLUTATHIONE S-TRANSFERASE|T17B22.12|T17B22_12|glutathione S-transferase F11	glutathione S-transferase F11	protein-coding			CRK41	O	1.78356	-1.39745	0.000249516	0.0175684
Merged-3-199479-1	3	199429	199529	+	99.2	0	promoter-TSS (AT3G01500.3)	promoter-TSS (AT3G01500.3)	-815	AT3G01500.3	821134	At.21999	NM_111016		CA1	O	ARABIDOPSIS THALIANA SALICYLIC ACID-BINDING PROTEIN 3|ATBCA1|ATSABP3|BETA CARBONIC ANHYDRASE 1|F4P13.5|F4P13_5|SABP3|SALICYLIC ACID-BINDING PROTEIN 3|carbonic anhydrase 1	carbonic anhydrase 1	protein-coding			NRT1.8	O	1.72825	3.39297	2.86943e-05	0.00353334
Merged-2-19604097-1	2	19604047	19604147	+	120.5	0	promoter-TSS (AT2G47880.1)	promoter-TSS (AT2G47880.1)	-933	AT2G47880.1	819400	At.27618	NM_130355		AT2G47880	O	T9J23.13	Glutaredoxin family protein	protein-coding			GLIP3	O	1.69284	2.43818	0.000639574	0.035343
Merged-2-19084428-1	2	19084378	19084478	+	64.6	0	promoter-TSS (AT2G46494.1)	promoter-TSS (AT2G46494.1)	-617	AT2G46494.1	10723138	At.75545	NM_001202832		AT2G46494	O	-	RING/U-box superfamily protein	protein-coding			AT5G35830	O	1.66277	-2.23428	0.0483018	0.463708
Merged-2-18776766-1	2	18776716	18776816	+	110.3	0	promoter-TSS (AT2G45550.1)	promoter-TSS (AT2G45550.1)	-969	AT2G45550.1	819163		NM_130117		CYP76C4	O	''cytochrome P450|F17K2.8|cytochrome P450|family 76|polypeptide 4|polypeptide 4''|subfamily C	cytochrome P450, family 76, subfamily C, polypeptide 4	protein-coding			AT3G50570	O	1.59307	-2.13316	0.0463439	0.452319
Merged-2-18625841-1	2	18625791	18625891	+	110.3	0	promoter-TSS (AT2G45180.1)	promoter-TSS (AT2G45180.1)	-347	AT2G45180.1	819126	At.23642	NM_130081		AT2G45180	O	F4L23.31	Bifunctional inhibitor/lipid-transfer protein/seed storage 2S albumin superfamily protein	protein-coding			UGT73D1	O	1.58076	1.69906	0.00167568	0.0683632
Merged-2-18191880-1	2	18191830	18191930	+	64.1	0	promoter-TSS (AT2G43920.4)	promoter-TSS (AT2G43920.4)	-532	AT2G43920.2	818996	At.36822	NM_129954		HOL2	O	ATHOL2|F6E13.5|HARMLESS TO OZONE LAYER 2	S-adenosyl-L-methionine-dependent methyltransferases superfamily protein	protein-coding			AT1G33870	O	1.5765	-2.03079	0.0216184	0.30843
Merged-2-17920382-1	2	17920332	17920432	+	47.3	0	promoter-TSS (AT2G43100.1)	promoter-TSS (AT2G43100.1)	-265	AT2G43100.1	818912	At.12587	NM_129871		IPMI2	O	ATLEUD1|MFL8.14|isopropylmalate isomerase 2	isopropylmalate isomerase 2	protein-coding			AT2G37820	O	1.57593	0.0434318	0.000976011	0.0477679
Merged-2-15192109-1	2	15192059	15192159	+	78.8	0	promoter-TSS (AT2G36220.1)	promoter-TSS (AT2G36220.1)	-371	AT2G36220.1	818194	At.20166	NM_129180		AT2G36220	O	F2H17.17|F2H17_17	hypothetical protein	protein-coding			AT1G19390	O	1.57188	-1.0085	0.0119179	0.223498
Merged-2-13674061-1	2	13674011	13674111	+	125.2	0	promoter-TSS (AT2G32180.1)	promoter-TSS (AT2G32180.1)	-194	AT2G32190.2	817778	At.38112	NM_128778		AT2G32190	O	F22D22.6|F22D22_6	cysteine-rich/transmembrane domain A-like protein	protein-coding			NAC048	O	1.55972	0.370045	0.00318894	0.102012
Merged-2-13101634-1	2	13101584	13101684	+	113.4	0	promoter-TSS (AT2G30750.1)	promoter-TSS (AT2G30750.1)	-263	AT2G30750.1	817626	At.38323	NM_128628		CYP71A12	O	T11J7.14|T11J7_14|cytochrome P450|family 71|polypeptide 12|subfamily A	cytochrome P450 family 71 polypeptide	protein-coding			AT1G61080	O	1.54614	-1.0891	0.00787795	0.177523
Merged-2-12326090-1	2	12326040	12326140	+	81.1	0	promoter-TSS (AT2G28720.1)	promoter-TSS (AT2G28720.1)	-718	AT2G28720.1	817421	At.22918	NM_128433		AT2G28720	O	T11P11.3|T11P11_3	Histone superfamily protein	protein-coding			LUP1	O	1.54419	-0.0301033	0.000406983	0.0251086
Merged-2-12322215-1	2	12322165	12322265	+	132.3	0	promoter-TSS (AT2G28710.1)	promoter-TSS (AT2G28710.1)	-171	AT2G28710.1	817420	At.66263	NM_128432		AT2G28710	O	T11P11.2|T11P11_2	C2H2-type zinc finger family protein	protein-coding			AT4G33980	O	1.48903	3.08658	0.000713231	0.0383142
Merged-2-11364466-1	2	11364416	11364516	+	96.1	0	promoter-TSS (AT2G26695.1)	promoter-TSS (AT2G26695.1)	-530	AT2G26695.2	2745562	At.64947	NM_201808		AT2G26695	O	-	Ran BP2/NZF zinc finger-like superfamily protein	protein-coding			AT2G17050	O	1.4837	0.533291	0.000874154	0.044562
Merged-2-10065257-1	2	10065207	10065307	+	68.5	0	promoter-TSS (AT2G23680.2)	promoter-TSS (AT2G23680.2)	-860	AT2G23680.2	816899	At.27155	NM_127931		AT2G23680	O	F26B6.33	Cold acclimation protein WCOR413 family	protein-coding			CYP71B7	O	1.44101	5.81484	1.50836e-05	0.00210756
Merged-2-9743687-1	2	9743637	9743737	+	72.5	0	promoter-TSS (AT2G22890.1)	promoter-TSS (AT2G22890.1)	-220	AT2G22890.1	816820	At.50743	NM_127854		AT2G22890	O	T20K9.10|T20K9_10	Kua-ubiquitin conjugating enzyme hybrid localization domain-containing protein	protein-coding			AT1G61750	O	1.42219	1.75302	0.0079908	0.178452
Merged-2-9077613-1	2	9077563	9077663	+	66.2	0	promoter-TSS (AT2G21185.1)	promoter-TSS (AT2G21185.1)	-565	AT2G21185.1	816654	At.39595	NM_127689		AT2G21185	O	-	transmembrane protein	protein-coding			AT2G28970	O	1.40664	2.18928	0.000173359	0.01359
Merged-2-8596085-1	2	8596035	8596135	+	114.2	0	promoter-TSS (AT2G19900.1)	promoter-TSS (AT2G19900.1)	-526	AT2G19900.1	816509	At.27251	NM_127548		NADP-ME1	O	ATNADP-ME1|Arabidopsis thaliana NADP-malic enzyme 1|F6F22.7|F6F22_7|NADP-malic enzyme 1	NADP-malic enzyme 1	protein-coding			APT5	O	1.37488	2.57981	0.00201891	0.077335
Merged-2-15440328-1	2	15440278	15440378	+	72.5	0	promoter-TSS (AT2G08830.1)	promoter-TSS (AT2G08830.1)	-441	AT2G36815.1	7922435	At.74677	NM_001161086		AT2G36815	O	-	mid region of cactin	protein-coding			AT3G07195	O	1.37341	2.91467	0.000769506	0.0405298
Merged-2-709744-1	2	709694	709794	+	99.2	0	promoter-TSS (AT2G02610.1)	promoter-TSS (AT2G02610.1)	-874	AT2G02610.1	814790	At.19540	NM_126316		AT2G02610	O	T8K22.9|T8K22_9	Cysteine/Histidine-rich C1 domain family protein	protein-coding			AT1G26420	O	1.34711	-0.304769	0.00194327	0.0752935
Merged-2-450187-1	2	450137	450237	+	66.2	0	promoter-TSS (AT2G01960.1)	promoter-TSS (AT2G01960.1)	-192	AT2G01960.1	814727	At.48409	NM_126257		TET14	O	F14H20.3|F14H20_3|tetraspanin14	tetraspanin14	protein-coding			PLP5	O	1.34382	-0.773513	0.0314332	0.377921
Merged-1-30216372-1	1	30216322	30216422	+	82.7	0	promoter-TSS (AT1G80380.5)	promoter-TSS (AT1G80380.5)	-744	AT1G80380.4	844378	At.24938	NM_106687		AT1G80380	O	F5I6.13|F5I6_13	P-loop containing nucleoside triphosphate hydrolases superfamily protein	protein-coding			HOL2	O	1.3152	1.74442	0.0198779	0.296487
Merged-1-28016675-1	1	28016625	28016725	+	83.5	0	promoter-TSS (AT1G74545.1)	promoter-TSS (AT1G74545.1)	630	AT1G74550.1	843796	At.48372	NM_106115		CYP98A9	O	F1M20.23|F1M20_23|cytochrome P450|family 98|polypeptide 9|subfamily A	cytochrome P450, family 98, subfamily A, polypeptide 9	protein-coding			AT1G20180	O	1.29653	-1.21627	0.0127249	0.232173
Merged-1-25487573-1	1	25487523	25487623	+	77.2	0	promoter-TSS (AT1G67980.1)	promoter-TSS (AT1G67980.1)	-109	AT1G67980.1	843126	At.20579	NM_105468		CCOAMT	O	caffeoyl-CoA 3-O-methyltransferase	caffeoyl-CoA 3-O-methyltransferase	protein-coding			AT4G30250	O	1.29211	-0.187944	0.0260125	0.342633
Merged-1-23920577-1	1	23920527	23920627	+	113.4	0	promoter-TSS (AT1G64400.1)	promoter-TSS (AT1G64400.1)	-742	AT1G64400.1	842748	At.24316	NM_105115		LACS3	O	F15H21.7|F15H21_7|long-chain acyl-CoA synthetase 3	AMP-dependent synthetase and ligase family protein	protein-coding			AT2G29220	O	1.28848	-2.19573	0.0449772	0.445101
Merged-1-23013486-1	1	23013436	23013536	+	105.5	0	promoter-TSS (AT1G62290.1)	promoter-TSS (AT1G62290.1)	6	AT1G62290.1	842526	At.23367	NM_104909		AT1G62290	O	F19K23.21|F19K23_21	Saposin-like aspartyl protease family protein	protein-coding			FMO1	O	1.28724	3.54984	0.00370087	0.112389
Merged-1-22497835-1	1	22497785	22497885	+	141	0	promoter-TSS (AT1G61080.5)	promoter-TSS (AT1G61080.5)	-568	AT1G61080.2	842400		NM_104789		AT1G61080	O	T7P1.21|T7P1_21	Hydroxyproline-rich glycoprotein family protein	protein-coding			AT5G54040	O	1.28018	2.1455	0.000701621	0.0378412
Merged-1-19934161-2	1	19934076	19934246	+	63.6	0	promoter-TSS (AT1G53430.1)	promoter-TSS (AT1G53430.1)	-826	AT1G53430.1	841778	At.21553	NM_001124007		AT1G53430	O	T3F20.25|T3F20_25	Leucine-rich repeat transmembrane protein kinase	protein-coding			AT4G32105	O	1.26147	-2.22905	0.038844	0.415142
Merged-1-19008255-1	1	19008205	19008305	+	193.8	0	promoter-TSS (AT1G51270.12)	promoter-TSS (AT1G51270.12)	-18	AT1G51270.13	841550	At.50948	NM_104005		AT1G51270	O	F11M15.13|F11M15_13	vesicle-associated protein 1-4	protein-coding			AT3G44050	O	1.1783	1.29868	0.000621271	0.0347589
Merged-1-18459294-1	1	18459244	18459344	+	83.5	0	promoter-TSS (AT1G49870.2)	promoter-TSS (AT1G49870.2)	768	AT1G49860.1	841409	At.38148	NM_103873		GSTF14	O	ATGSTF14|F10F5.9|F10F5_9|glutathione S-transferase (class phi) 14	glutathione S-transferase (class phi) 14	protein-coding			WAKL2	O	1.17372	0.824579	0.00370853	0.112495
Merged-1-17816778-1	1	17816728	17816828	+	81.9	0	promoter-TSS (AT1G48260.3)	promoter-TSS (AT1G48260.3)	-230	AT1G48260.3	841246	At.15198	NM_103723		CIPK17	O	CBL-interacting protein kinase 17|CBL-interacting protein kinase 17|F21D18.2|SNF1-RELATED PROTEIN KINASE 3.21|SnRK3.21	CBL-interacting protein kinase 17	protein-coding			AT1G56300	O	1.17325	2.67848	0.000200478	0.0151436
Merged-1-16658237-1	1	16658187	16658287	+	70.9	0	promoter-TSS (AT1G43910.1)	promoter-TSS (AT1G43910.1)	-551	AT1G43910.1	840990	At.28764	NM_103518		AT1G43910	O	F9C16.7|F9C16_7	P-loop containing nucleoside triphosphate hydrolases superfamily protein	protein-coding			AT5G24230	O	1.1732	2.73879	0.00136875	0.0596215
Merged-1-12304080-1	1	12304030	12304130	+	118.1	0	promoter-TSS (AT1G33870.1)	promoter-TSS (AT1G33870.1)	-750	AT1G33870.1	840284		NM_001333069		AT1G33870	O	T3M13.11|T3M13_11	P-loop containing nucleoside triphosphate hydrolases superfamily protein	protein-coding			THA1	O	1.17048	3.04421	0.000163208	0.0130989
Merged-1-11177348-1	1	11177298	11177398	+	85.1	0	promoter-TSS (AT1G31260.1)	promoter-TSS (AT1G31260.1)	14	AT1G31260.1	840014	At.51851	NM_102864		ZIP10	O	T19E23.6|T19E23_6|zinc transporter 10 precursor	zinc transporter 10 precursor	protein-coding			WRKY72	O	1.15992	4.46488	0.000569862	0.0329068
Merged-1-10896993-1	1	10896943	10897043	+	133.9	0	promoter-TSS (AT1G30720.1)	promoter-TSS (AT1G30720.1)	-932	AT1G30720.1	839952	At.17080	NM_102808		AT1G30720	O	T5I8.17|T5I8_17	FAD-binding Berberine family protein	protein-coding			AT3G21351	O	1.15752	1.98934	0.00484252	0.133134
Merged-1-10476608-1	1	10476558	10476658	+	86.6	0	promoter-TSS (AT1G29920.1)	promoter-TSS (AT1G29920.1)	-639	AT1G29920.1	839870	At.10812	NM_102732		CAB2	O	AB165|F1N18.4|F1N18_4|LHCB1.1|LIGHT HARVESTING CHLOROPHYLL A/B-BINDING PROTEIN 1.1|chlorophyll A/B-binding protein 2	chlorophyll A/B-binding protein 2	protein-coding			AT2G42350	O	1.13941	2.96089	0.00253743	0.0890976
Merged-1-10168829-1	1	10168779	10168879	+	124.4	0	promoter-TSS (AT1G29100.1)	promoter-TSS (AT1G29100.1)	112	AT1G29100.2	839785		NM_102651		AT1G29100	O	F28N24.19|F28N24_19	Heavy metal transport/detoxification superfamily protein	protein-coding			AT1G80380	O	1.11713	7.80984	3.06787e-05	0.00376052
Merged-1-8571419-1	1	8571369	8571469	+	78	0	promoter-TSS (AT1G24190.1)	promoter-TSS (AT1G24190.1)	-839	AT1G24190.2	839032	At.47999	NM_102265		SNL3	O	ARABIDOPSIS THALIANA SIN3 HOMOLOG|ATSIN3|F3I6.12|F3I6_12|SIN3|SIN3-like 3	SIN3-like 3	protein-coding			AT4G18490	O	1.11201	-0.842475	0.0124876	0.229709
Merged-1-7332403-1	1	7332353	7332453	+	136.3	0	promoter-TSS (AT1G20990.1)	promoter-TSS (AT1G20990.1)	-303	AT1G20990.1	838693	At.22495	NM_101952		AT1G20990	O	F9H16.2|F9H16_2	Cysteine/Histidine-rich C1 domain family protein	protein-coding			AT3G01175	O	1.10212	2.02937	0.00680512	0.163414
Merged-1-7312909-1	1	7312859	7312959	+	104.8	0	promoter-TSS (AT1G20970.1)	promoter-TSS (AT1G20970.1)	-992	AT1G20970.1	838691	At.41677	NM_101950		AT1G20970	O	F9H16.4|F9H16_4	calponin-like domain protein	protein-coding			XIJ	O	1.09872	-0.101095	0.00412724	0.121066
Merged-1-7193478-1	1	7193428	7193528	+	92.9	0	promoter-TSS (AT1G20720.2)	promoter-TSS (AT1G20720.2)	-637	AT1G20720.2	838662		NM_101924		AT1G20720	O	F2D10.21|F2D10_21	RAD3-like DNA-binding helicase protein	protein-coding			GDU5	O	1.09795	5.558	4.28117e-06	0.00081303
Merged-1-6653151-1	1	6653101	6653201	+	88.2	0	promoter-TSS (AT1G19250.1)	promoter-TSS (AT1G19250.1)	44	AT1G19250.1	838508	At.41756	NM_101783		FMO1	O	T29M8.12|T29M8_12|flavin-dependent monooxygenase 1	flavin-dependent monooxygenase 1	protein-coding			AT4G11230	O	1.077	1.07648	0.00294189	0.0979431
Merged-1-6653838-1	1	6653788	6653888	+	78.8	0	promoter-TSS (AT1G19250.1)	promoter-TSS (AT1G19250.1)	-643	AT1G19250.1	838508	At.41756	NM_101783		FMO1	O	T29M8.12|T29M8_12|flavin-dependent monooxygenase 1	flavin-dependent monooxygenase 1	protein-coding			AT4G38340	O	1.06655	1.69688	0.0158095	0.262521
Merged-1-4416363-1	1	4416313	4416413	+	88.2	0	promoter-TSS (AT1G12940.1)	promoter-TSS (AT1G12940.1)	48	AT1G12940.1	837852	At.42054	NM_101165		NRT2.5	O	ATNRT2.5|F13K23.20|F13K23_20|nitrate transporter2.5	nitrate transporter2.5	protein-coding			AAP5	O	1.06641	4.62132	0.000132967	0.0111704
Merged-1-3871006-1	1	3870956	3871056	+	61.4	0	promoter-TSS (AT1G11490.1)	promoter-TSS (AT1G11490.1)	173	AT1G11500.1	837693	At.42126	NM_101023		AT1G11500	O	T23J18.31|T23J18_31	transmembrane protein, putative (DUF1218)	protein-coding			AT3G28650	O	1.06617	0.928447	0.00246037	0.0870719
Merged-1-3288022-1	1	3287972	3288072	+	96.9	0	promoter-TSS (AT1G10070.3)	promoter-TSS (AT1G10070.3)	-65	AT1G10070.1	837543	At.18974	NM_100881		BCAT-2	O	ATBCAT-2|BCAT2|T27I1.9|T27I1_9|branched-chain amino acid transaminase 2|branched-chain amino acid transferase 2	branched-chain amino acid transaminase 2	protein-coding			AT2G28710	O	1.06377	0.789558	0.00386445	0.115663
Merged-1-2932255-1	1	2932205	2932305	+	104	0	promoter-TSS (AT1G09080.1)	promoter-TSS (AT1G09080.1)	-405	AT1G09080.2	837429	At.42242	NM_100779		BIP3	O	F7G19.5|F7G19_5|binding protein 3	Heat shock protein 70 (Hsp 70) family protein	protein-coding			AT3G28510	O	1.03999	3.09625	0.00887094	0.189066
Merged-1-1709283-1	1	1709233	1709333	+	125.2	0	promoter-TSS (AT1G05700.2)	promoter-TSS (AT1G05700.2)	-390	AT1G05700.1	837077	At.51494	NM_100450		AT1G05700	O	F3F20.15|F3F20_15	Leucine-rich repeat transmembrane protein kinase protein	protein-coding			BGLU18	O	1.03935	4.39521	0.00173295	0.0696459
Merged-5-22539324-1	5	22539274	22539374	+	56.7	0	intron (AT5G55660.1, intron 1 of 11)	intron (AT5G55660.1, intron 1 of 11)	768	AT5G55660.1	835660	At.43929	NM_124948		AT5G55660	O	MDF20.10|MDF20_10	DEK domain-containing chromatin associated protein	protein-coding			AT1G44050	O	1.03274	1.61976	0.00481758	0.13311
Merged-5-20262318-1	5	20262268	20262368	+	94.5	0	intron (AT5G49850.1, intron 1 of 5)	intron (AT5G49850.1, intron 1 of 5)	267	AT5G49850.1	835048	At.29765	NM_124363		AT5G49850	O	K21G20.6|K21G20_6	Mannose-binding lectin superfamily protein	protein-coding			AT4G16960	O	1.0314	2.24224	0.00207205	0.078369
Merged-5-20217750-1	5	20217700	20217800	+	105.5	0	intron (AT5G49760.1, intron 6 of 18)	intron (AT5G49760.1, intron 6 of 18)	1418	AT5G49760.1	835039	At.7125	NM_124354		AT5G49760	O	K2I5.13|K2I5_13	Leucine-rich repeat protein kinase family protein	protein-coding			AT1G65850	O	1.02362	0.248601	0.0140058	0.245894
Merged-5-9649577-1	5	9649527	9649627	+	42.5	0	intron (AT5G27350.1, intron 2 of 17)	intron (AT5G27350.1, intron 2 of 17)	1069	AT5G27350.1	832794	At.21762	NM_122617		SFP1	O	F21A20.60|F21A20_60	Major facilitator superfamily protein	protein-coding			CCOAMT	O	1.01369	2.70409	0.00133872	0.0588929
Merged-5-6903370-1	5	6903320	6903420	+	82.7	0	intron (AT5G20420.1, intron 1 of 5)	intron (AT5G20420.1, intron 1 of 5)	872	AT5G20420.1	832164	At.31185	NM_122049		CHR42	O	F7C8.10|F7C8_10|chromatin remodeling 42	chromatin remodeling 42	protein-coding			TCL2	O	1.01295	-1.56427	0.0425351	0.431707
Merged-5-6279703-1	5	6279653	6279753	+	110.3	0	intron (AT5G18830.1, intron 9 of 9)	intron (AT5G18830.1, intron 9 of 9)	-3178	AT5G18840.1	832002	At.27070	NM_121889		AT5G18840	O	F17K4.90|F17K4_90	Major facilitator superfamily protein	protein-coding			AT5G36130	O	1.00615	-1.18183	0.0454541	0.44798
Merged-5-1365529-1	5	1365479	1365579	+	135.5	0	intron (AT5G04730.1, intron 4 of 5)	intron (AT5G04730.1, intron 4 of 5)	1922	AT5G04730.1	830351	At.65487	NM_120555		AT5G04730	O	MUK11.5	Ankyrin-repeat containing protein	protein-coding			AT5G18840	O	1.00217	5.44404	1.96163e-08	1.01729e-05
Merged-5-501613-1	5	501563	501663	+	104	0	intron (AT5G02360.1, intron 1 of 2)	intron (AT5G02360.1, intron 1 of 2)	716	AT5G02360.1	831773	At.48972	NM_120314		AT5G02360	O	T1E22.120|T1E22_120	DC1 domain-containing protein	protein-coding			AT3G22800	O	0.992408	4.82026	9.13315e-05	0.00861166
Merged-4-17458553-1	4	17458503	17458603	+	119.7	0	intron (AT4G37050.1, intron 3 of 6)	intron (AT4G37050.1, intron 3 of 6)	1217	AT4G37050.1	829859	At.4646	NM_119868		PLP4	O	AP22.16|AP22_16|AtPLAIVC|PATATIN-like protein 4|PLA V|PLAIII{beta}|patatin-related phospholipase III beta|phospholipase A IVC	PATATIN-like protein 4	protein-coding			AT2G14510	O	0.988285	2.39014	0.00874953	0.188007
Merged-4-17355562-1	4	17355512	17355612	+	69.3	0	intron (AT4G36850.3, intron 1 of 8)	intron (AT4G36850.3, intron 1 of 8)	329	AT4G36850.3	829838	At.20303	NM_119849		AT4G36850	O	AP22.27|AP22_27	PQ-loop repeat family protein / transmembrane family protein	protein-coding			NADP-ME1	O	0.984166	-0.932605	0.0424141	0.43129
Merged-4-15905463-1	4	15905413	15905513	+	126	0	intron (AT4G32950.1, intron 2 of 4)	intron (AT4G32950.1, intron 2 of 4)	595	AT4G32950.2	829432	At.54583	NM_119449		AT4G32950	O	F26P21.70|F26P21_70	Protein phosphatase 2C family protein	protein-coding			AT5G26280	O	0.974619	7.96616	0.000200085	0.0151436
Merged-4-15513714-1	4	15513664	15513764	+	130.7	0	intron (AT4G32105.1, intron 1 of 1)	intron (AT4G32105.1, intron 1 of 1)	373	AT4G32105.1	829342	At.31686	NM_119363		AT4G32105	O	-	Beta-1,3-N-Acetylglucosaminyltransferase family protein	protein-coding			AT1G29179	O	0.959012	-1.30873	0.0398252	0.419846
Merged-4-11580529-1	4	11580479	11580579	+	81.9	0	intron (AT4G21820.1, intron 8 of 18)	intron (AT4G21820.1, intron 8 of 18)	3005	AT4G21820.3	828270	At.32597	NM_118302		AT4G21820	O	T8O5.30|T8O5_30	binding / calmodulin binding protein	protein-coding			ASL9	O	0.958163	3.46017	0.0136499	0.242329
Merged-4-10204630-1	4	10204580	10204680	+	51.9	0	intron (AT4G18490.2, intron 2 of 12)	intron (AT4G18490.2, intron 2 of 12)	1032	AT4G18490.5	827581	At.54393	NM_117963		AT4G18490	O	F28J12.150|F28J12_150	hypothetical protein	protein-coding			AT2G43590	O	0.942857	4.87575	0.014815	0.253513
Merged-4-9552159-1	4	9552109	9552209	+	85.1	0	intron (AT4G16970.1, intron 12 of 13)	intron (AT4G16970.1, intron 12 of 13)	-1131	AT4G16960.1	827404	At.74567	NM_001341171		AT4G16960	O	DL4510C|FCAALL.317	disease resistance protein (TIR-NBS-LRR class)	protein-coding			CIPK17	O	0.939149	0.603691	0.0226424	0.318517
Merged-4-7601634-1	4	7601584	7601684	+	61.4	0	intron (AT4G13010.1, intron 2 of 3)	intron (AT4G13010.1, intron 2 of 3)	1124	AT4G13010.1	826914	At.22617	NM_117370		AT4G13010	O	F25G13.100|F25G13_100	Oxidoreductase, zinc-binding dehydrogenase family protein	protein-coding			AT4G36850	O	0.938126	6.3771	0.000913173	0.0457924
Merged-4-6843719-1	4	6843669	6843769	+	69.3	0	intron (AT4G11230.1, intron 4 of 13)	intron (AT4G11230.1, intron 4 of 13)	1908	AT4G11230.1	826725	At.33579	NM_117194		AT4G11230	O	F8L21.20|F8L21_20	Riboflavin synthase-like superfamily protein	protein-coding			RAP2.9	O	0.932649	3.29873	0.0063201	0.157491
Merged-4-420005-1	4	419955	420055	+	86.6	0	intron (AT4G00970.2, intron 3 of 5)	intron (AT4G00970.2, intron 3 of 5)	1614	AT4G00970.2	827936	At.34491	NM_116325		CRK41	O	A_TM018A10.18|A_TM018A10_18|T18A10.9|T18A10_9|cysteine-rich RLK (RECEPTOR-like protein kinase) 41	cysteine-rich RLK (RECEPTOR-like protein kinase) 41	protein-coding			CKX4	O	0.928893	2.73748	0.00783747	0.177013
Merged-3-21549193-1	3	21549143	21549243	+	115	0	intron (AT3G58190.1, intron 1 of 1)	intron (AT3G58190.1, intron 1 of 1)	379	AT3G58190.1	824988	At.27201	NM_115681		LBD29	O	ASL16|ASYMMETRIC LEAVES 2-LIKE 16|lateral organ boundaries-domain 29	lateral organ boundaries-domain 29	protein-coding			AT1G05700	O	0.926788	1.6334	0.00895056	0.190055
Merged-3-21273741-1	3	21273691	21273791	+	72.5	0	intron (AT3G57470.2, intron 10 of 25)	intron (AT3G57470.2, intron 10 of 25)	2272	AT3G57470.3	824914	At.713	NM_115607		AT3G57470	O	-	Insulinase (Peptidase family M16) family protein	protein-coding			AT2G02630	O	0.92358	1.32738	0.00965114	0.198371
Merged-3-20051783-1	3	20051733	20051833	+	78.1	0	intron (AT3G54150.1, intron 1 of 2)	intron (AT3G54150.1, intron 1 of 2)	1034	AT3G54150.2	824582	At.27081	NM_115275		AT3G54150	O	-	S-adenosyl-L-methionine-dependent methyltransferases superfamily protein	protein-coding			AT3G45330	O	0.920036	0.225535	0.0189497	0.289038
Merged-3-19058110-1	3	19058060	19058160	+	77.2	0	intron (AT3G51340.2, intron 5 of 9)	intron (AT3G51340.2, intron 5 of 9)	-1663	AT3G51330.1	824296	At.874	NM_114992		AT3G51330	O	-	Eukaryotic aspartyl protease family protein	protein-coding			SLAH2	O	0.912506	4.78222	8.20225e-05	0.00792796
Merged-3-14668094-1	3	14668044	14668144	+	77.2	0	intron (AT3G42550.1, intron 3 of 11)	intron (AT3G42550.1, intron 3 of 11)	1041	AT3G42550.1	823265	At.53664	NM_114122		AT3G42550	O	-	Eukaryotic aspartyl protease family protein	protein-coding			AT3G46490	O	0.912302	1.24938	0.0124357	0.229331
Merged-3-6852312-1	3	6852262	6852362	+	58.3	0	intron (AT3G19720.3, intron 10 of 17)	intron (AT3G19720.3, intron 10 of 17)	-2730	AT3G19710.1	821508	At.22630	NM_112861		BCAT4	O	branched-chain aminotransferase4	branched-chain aminotransferase4	protein-coding			AT1G35625	O	0.904351	2.52218	0.0105742	0.209518
Merged-3-5716261-1	3	5716211	5716311	+	93.7	0	intron (AT3G16785.2, intron 13 of 17)	intron (AT3G16785.2, intron 13 of 17)	-4680	AT3G16800.4	820933	At.38836	NM_112554		AT3G16800	O	-	Protein phosphatase 2C family protein	protein-coding			ATERDJ3A	O	0.890681	0.205555	0.0116568	0.22044
Merged-3-5400761-1	3	5400711	5400811	+	74	0	intron (AT3G15950.1, intron 12 of 27)	intron (AT3G15950.1, intron 12 of 27)	1891	AT3G15950.2	820839	At.25095	NM_112465		NAI2	O	-	DNA topoisomerase-like protein	protein-coding			CAX7	O	0.888933	-0.179133	0.0367598	0.405373
Merged-3-1173884-1	3	1173834	1173934	+	80.3	0	intron (AT3G04420.1, intron 4 of 5)	intron (AT3G04420.1, intron 4 of 5)	1197	AT3G04420.1	819597	At.27362	NM_111313		NAC048	O	NAC domain containing protein 48|T27C4.6|T27C4_6|anac048	NAC domain containing protein 48	protein-coding			AT3G44700	O	0.884246	1.12043	0.0219451	0.311798
Merged-2-17389888-1	2	17389838	17389938	+	92.9	0	intron (AT2G41700.2, intron 16 of 39)	intron (AT2G41700.2, intron 16 of 39)	6054	AT2G41700.2	818768	At.26435	NM_180023		ABCA1	O	ATP-binding cassette A1|Arabidopsis thaliana ATP-binding cassette A1|AtABCA1	ATP-binding cassette A1	protein-coding			WRKY31	O	0.881253	2.41823	0.00752647	0.172737
Merged-2-14165879-1	2	14165829	14165929	+	159.1	0	intron (AT2G33435.1, intron 1 of 9)	intron (AT2G33435.1, intron 1 of 9)	754	AT2G33435.1	817909	At.37925	NM_001336454		AT2G33435	O	-	RNA-binding (RRM/RBD/RNP motifs) family protein	protein-coding			WAK4	O	0.870439	2.27585	0.0235283	0.32438
Merged-2-13551541-1	2	13551491	13551591	+	92.2	0	intron (AT2G31870.1, intron 6 of 10)	intron (AT2G31870.1, intron 6 of 10)	-1970	AT2G31865.1	817744	At.42689	NM_179844		PARG2	O	poly(ADP-ribose) glycohydrolase 2	poly(ADP-ribose) glycohydrolase 2	protein-coding			AT5G02360	O	0.868819	1.54183	0.00369839	0.112389
Merged-2-12586648-1	2	12586598	12586698	+	89.8	0	intron (AT2G29290.2, intron 2 of 5)	intron (AT2G29290.2, intron 2 of 5)	792	AT2G29290.2	817478	At.38495	NM_128483		AT2G29290	O	F16P2.33|F16P2_33	NAD(P)-binding Rossmann-fold superfamily protein	protein-coding			AT5G28630	O	0.862977	4.59114	0.0172327	0.273844
Merged-2-12446983-1	2	12446933	12447033	+	163	0	intron (AT2G28970.1, intron 10 of 13)	intron (AT2G28970.1, intron 10 of 13)	3064	AT2G28970.1	817446	At.52959	NM_128456		AT2G28970	O	T9I4.5|T9I4_5	Leucine-rich repeat protein kinase family protein	protein-coding			PCL1	O	0.861346	4.89684	6.86931e-05	0.00704352
Merged-2-9805512-1	2	9805462	9805562	+	63	0	intron (AT2G23030.1, intron 5 of 8)	intron (AT2G23030.1, intron 5 of 8)	1219	AT2G23030.1	816833	At.39355	NM_127867		SNRK2.9	O	F21P24.9|F21P24_9|SNF1-related protein kinase 2.9|SNRK2-9|SUCROSE NONFERMENTING 1-RELATED PROTEIN KINASE 2-9	SNF1-related protein kinase 2.9	protein-coding			AT3G51450	O	0.859038	4.36037	0.0248438	0.335367
Merged-2-7746098-1	2	7746048	7746148	+	99.2	0	intron (AT2G17820.1, intron 4 of 12)	intron (AT2G17820.1, intron 4 of 12)	2404	AT2G17820.1	816291		NM_127335		HK1	O	AHK1|ATHK1|T13L16.16|T13L16_16|histidine kinase 1	histidine kinase 1	protein-coding			NAI2	O	0.856662	7.95384	9.76126e-05	0.00901818
Merged-2-5546488-1	2	5546438	5546538	+	60.6	0	intron (AT2G13370.1, intron 25 of 30)	intron (AT2G13370.1, intron 25 of 30)	-5009	AT2G13360.3	815822	At.24853	NM_126925		AGT	O	AGT1|ALANINE:GLYOXYLATE AMINOTRANSFERASE|ALANINE:GLYOXYLATE AMINOTRANSFERASE 1|F14O4.7|F14O4_7|L-serine:glyoxylate aminotransferase|SGAT|alanine:glyoxylate aminotransferase	alanine:glyoxylate aminotransferase	protein-coding			AT2G23680	O	0.849915	1.66083	0.0267061	0.347243
Merged-2-953059-1	2	953009	953109	+	85.1	0	intron (AT2G03150.1, intron 3 of 18)	intron (AT2G03150.1, intron 3 of 18)	1129	AT2G03150.2	814844	At.25059	NM_126366		emb1579	O	RSA1|SHORT ROOT IN SALT MEDIUM 1|T18E12.18|T18E12_18|embryo defective 1579	ATP/GTP-binding protein family	protein-coding			AT5G49850	O	0.848717	2.80832	0.0165899	0.269181
Merged-1-29705732-1	1	29705682	29705782	+	102.4	0	intron (AT1G78970.3, intron 10 of 17)	intron (AT1G78970.3, intron 10 of 17)	2402	AT1G78970.2	844237	At.19007	NM_106546		LUP1	O	ARABIDOPSIS THALIANA LUPEOL SYNTHASE 1|ATLUP1|lupeol synthase 1	lupeol synthase 1	protein-coding			CNGC13	O	0.84379	1.80751	0.0390282	0.41549
Merged-1-25475254-1	1	25475204	25475304	+	86.6	0	intron (AT1G67930.1, intron 2 of 2)	intron (AT1G67930.1, intron 2 of 2)	1710	AT1G67920.1	843120	At.19367	NM_105462		AT1G67920	O	T23K23.23|T23K23_23	hypothetical protein	protein-coding			AT5G10530	O	0.826836	1.82196	0.0380289	0.411939
Merged-1-20526350-1	1	20526300	20526400	+	83.5	0	intron (AT1G55020.1, intron 1 of 7)	intron (AT1G55020.1, intron 1 of 7)	696	AT1G55020.1	841944	At.19984	NM_104376		LOX1	O	ARABIDOPSIS LIPOXYGENASE 1|ATLOX1|LIPOXYGENASE|lipoxygenase 1	lipoxygenase 1	protein-coding			CYP708A3	O	0.809416	3.93652	0.0362337	0.402601
Merged-1-20151530-1	1	20151480	20151580	+	105.5	0	intron (AT1G53990.1, intron 2 of 4)	intron (AT1G53990.1, intron 2 of 4)	514	AT1G53990.1	841837	At.37298	NM_104276		GLIP3	O	F15I1.7|F15I1_7|GDSL-motif lipase 3	GDSL-motif lipase 3	protein-coding			AT1G62310	O	0.800224	2.86196	0.0143174	0.248638
Merged-1-19515788-1	1	19515738	19515838	+	109.5	0	intron (AT1G52400.3, intron 3 of 12)	intron (AT1G52400.3, intron 3 of 12)	637	AT1G52400.2	841670	At.24169	NM_104118		BGLU18	O	A. THALIANA BETA-GLUCOSIDASE 1|ATBG1|BETA-GLUCOSIDASE HOMOLOG 1|BGL1|F19K6.15|F19K6_15|beta glucosidase 18	beta glucosidase 18	protein-coding			AT1G61480	O	0.797668	1.70677	0.0249205	0.335847
Merged-1-19228725-1	1	19228675	19228775	+	140.2	0	intron (AT1G51810.1, intron 8 of 12)	intron (AT1G51810.1, intron 8 of 12)	-2928	AT1G51805.1	841607	At.22048	NM_104060		AT1G51805	O	F19C24.2|F19C24_2	Leucine-rich repeat protein kinase family protein	protein-coding			AT2G28720	O	0.794072	3.46472	0.000157091	0.0126835
Merged-1-19221958-1	1	19221908	19222008	+	137	0	intron (AT1G51805.2, intron 11 of 12)	intron (AT1G51805.2, intron 11 of 12)	3732	AT1G51805.2	841607	At.22048	NM_104060		AT1G51805	O	F19C24.2|F19C24_2	Leucine-rich repeat protein kinase family protein	protein-coding			AT4G37900	O	0.792211	2.77325	0.000931511	0.0462616
Merged-1-17704818-1	1	17704768	17704868	+	92.2	0	intron (AT1G48000.1, intron 2 of 2)	intron (AT1G48000.1, intron 2 of 2)	1642	AT1G48000.1	841218	At.16915	NM_103696		MYB112	O	AtMYB112|T2J15.9|T2J15_9|TRANSCRIPTION FACTOR MYB112|myb domain protein 112	myb domain protein 112	protein-coding			RLP12	O	0.791073	4.64729	0.00048855	0.0289556
Merged-1-11748521-1	1	11748471	11748571	+	108.7	0	intron (AT1G32490.1, intron 4 of 27)	intron (AT1G32490.1, intron 4 of 27)	1262	AT1G32490.1	840143	At.40132	NM_102984		ESP3	O	EMB2733|EMBRYO DEFECTIVE 2733|ENHANCED SILENCING PHENOTYPE 3|F5D14.27|F5D14_27	RNA helicase family protein	protein-coding			AT1G29020	O	0.788604	1.99511	0.00774317	0.175323
Merged-1-11530699-1	1	11530649	11530749	+	87.4	0	intron (AT1G32050.1, intron 10 of 11)	intron (AT1G32050.1, intron 10 of 11)	-1500	AT1G32060.1	840098	At.22659	NM_102940		PRK	O	T12O21.4|T12O21_4|phosphoribulokinase	phosphoribulokinase	protein-coding			DHS1	O	0.787496	8.06709	0.00740996	0.170985
Merged-1-10997982-1	1	10997932	10998032	+	94.5	0	intron (AT1G30900.1, intron 1 of 11)	intron (AT1G30900.1, intron 1 of 11)	1112	AT1G30900.1	839974	At.51844	NM_102827		VSR6	O	BP80-3;3|F17F8.23|VACUOLAR SORTING RECEPTOR 3;3|VACUOLAR SORTING RECEPTOR 6|VSR3;3|binding protein of 80 kDa 3;3	VACUOLAR SORTING RECEPTOR 6	protein-coding			ABCA1	O	0.786441	5.58295	0.000292473	0.019571
Merged-1-8462034-1	1	8461984	8462084	+	71.7	0	intron (AT1G23935.1, intron 1 of 25)	intron (AT1G23935.1, intron 1 of 25)	125	AT1G23935.3	2745761	At.63147	NM_001332626		AT1G23935	O	-	apoptosis inhibitory protein	protein-coding			CIPK25	O	0.778533	2.97581	0.0108855	0.212871
Merged-1-4273401-1	1	4273351	4273451	+	88.2	0	intron (AT1G12540.1, intron 1 of 2)	intron (AT1G12540.1, intron 1 of 2)	513	AT1G12540.1	837810	At.42071	NM_101125		AT1G12540	O	F5O11.28|F5O11_28	basic helix-loop-helix (bHLH) DNA-binding superfamily protein	protein-coding			AT3G54150	O	0.777686	2.1273	0.0131959	0.23692
Merged-1-3387145-1	1	3387095	3387195	+	92.9	0	intron (AT1G10320.1, intron 4 of 8)	intron (AT1G10320.1, intron 4 of 8)	1228	AT1G10320.1	837571	At.51551	NM_100906		AT1G10320	O	F14N23.20|F14N23_20	Zinc finger C-x8-C-x5-C-x3-H type family protein	protein-coding			AT5G59930	O	0.777448	1.81044	0.028363	0.359447
Merged-5-1218510-1	5	1218460	1218560	+	79.5	0	Intergenic	Intergenic	-1148	AT5G04340.1	830313	At.65029	NM_120516		ZAT6	O	AtZAT6|C2H2|C2H2 ZINC FINGER TRANSCRIPTION FACTOR|COLD INDUCED ZINC FINGER PROTEIN 2|CZF2|T19N18.70|T19N18_70|zinc finger of Arabidopsis thaliana 6	6	protein-coding			AT3G15550	O	0.776188	2.65884	0.000836358	0.043207
Merged-5-17652501-1	5	17652451	17652551	+	78.8	0	Intergenic	Intergenic	-2126	AT5G43890.1	834411	At.64272	NM_123756		YUC5	O	F6B6.3|F6B6_3|SUPER1|SUPPRESSOR OF ER 1|YUCCA5	Flavin-binding monooxygenase family protein	protein-coding			AT5G16730	O	0.761684	4.11465	0.00390481	0.116355
Merged-5-4902583-1	5	4902533	4902633	+	117.4	0	Intergenic	Intergenic	-1707	AT5G15130.1	831365	At.27570	NM_121517		WRKY72	O	ARABIDOPSIS THALIANA WRKY DNA-BINDING PROTEIN 72|ATWRKY72|F8M21.20|F8M21_20|WRKY DNA-binding protein 72	WRKY DNA-binding protein 72	protein-coding			WRKY54	O	0.751388	3.70014	0.0026183	0.0910599
Merged-5-15001166-1	5	15001116	15001216	+	99.2	0	Intergenic	Intergenic	-1547	AT5G37770.2	833755	At.30466	NM_123136		TCH2	O	AtCML24|CALMODULIN-LIKE 24|CML24|K22F20.10|K22F20_10|TOUCH 2	EF hand calcium-binding protein family	protein-coding			MSH4	O	0.74335	-0.127448	0.0386808	0.415001
Merged-3-15186370-1	3	15186320	15186420	+	65.7	0	Intergenic	Intergenic	-2265	AT3G43190.1	823393	At.1720	NM_114187		SUS4	O	ARABIDOPSIS THALIANA SUCROSE SYNTHASE 4|ATSUS4|sucrose synthase 4	sucrose synthase 4	protein-coding			AT5G39970	O	0.720863	3.54858	0.00091753	0.0458296
Merged-5-9643120-1	5	9643070	9643170	+	148.1	0	Intergenic	Intergenic	-5388	AT5G27350.1	832794	At.21762	NM_122617		SFP1	O	F21A20.60|F21A20_60	Major facilitator superfamily protein	protein-coding			SMC3	O	0.712752	2.43431	0.00408531	0.120403
Merged-5-4185681-1	5	4185631	4185731	+	110.3	0	Intergenic	Intergenic	-2327	AT5G13170.1	831156	At.46857	NM_121320		SAG29	O	AtSWEET15|SWEET15|T19L5.130|T19L5_130|senescence-associated gene 29	senescence-associated gene 29	protein-coding			MRL1	O	0.7069	0.325766	0.0418223	0.429657
Merged-4-4082349-1	4	4082299	4082399	+	85.1	0	Intergenic	Intergenic	-7614	AT4G06746.1	826148	At.47204	NM_179009		RAP2.9	O	DEAR5|DREB AND EAR MOTIF PROTEIN 5|related to AP2 9	related to AP2 9	protein-coding			AT4G13130	O	0.704565	1.78419	0.00906577	0.191746
Merged-4-4083294-1	4	4083244	4083344	+	69.3	0	Intergenic	Intergenic	-8559	AT4G06746.1	826148	At.47204	NM_179009		RAP2.9	O	DEAR5|DREB AND EAR MOTIF PROTEIN 5|related to AP2 9	related to AP2 9	protein-coding			AT4G19520	O	0.701532	1.5762	0.0315319	0.377921
Merged-4-4116812-1	4	4116762	4116862	+	56.7	0	Intergenic	Intergenic	-42077	AT4G06746.1	826148	At.47204	NM_179009		RAP2.9	O	DEAR5|DREB AND EAR MOTIF PROTEIN 5|related to AP2 9	related to AP2 9	protein-coding			AT5G27240	O	0.690563	1.3448	0.0277943	0.35489
Merged-2-2845309-1	2	2845259	2845359	+	102.4	0	Intergenic	Intergenic	-1923	AT2G06925.1	815261	At.23179	NM_126670		PLA2-ALPHA	O	ATSPLA2-ALPHA|PHOSPHOLIPASE A2-ALPHA	Phospholipase A2 family protein	protein-coding			AT2G45180	O	0.67778	2.20551	0.0186473	0.286537
Merged-2-2078937-1	2	2078887	2078987	+	85.1	0	Intergenic	Intergenic	2921	AT2G05620.1	815111	At.27446	NM_126585		PGR5	O	AtPGR5|T20G20.3|T20G20_3|proton gradient regulation 5	proton gradient regulation 5	protein-coding			PHYD	O	0.677291	4.29295	0.00279304	0.0946229
Merged-5-24477496-1	5	24477446	24477546	+	67.7	0	Intergenic	Intergenic	-2795	AT5G60850.1	836206	At.20219	NM_125478		OBP4	O	MAE1.2|MAE1_2|OBF binding protein 4|ZINC FINGER PROTEIN OBP4	OBF binding protein 4	protein-coding			AT1G53430	O	0.677265	6.00068	0.00388478	0.116014
Merged-1-4412915-1	1	4412865	4412965	+	44.9	0	Intergenic	Intergenic	-3400	AT1G12940.1	837852	At.42054	NM_101165		NRT2.5	O	ATNRT2.5|F13K23.20|F13K23_20|nitrate transporter2.5	nitrate transporter2.5	protein-coding			GLR2.1	O	0.677073	2.92501	0.00617634	0.155303
Merged-5-20678185-1	5	20678135	20678235	+	118.1	0	Intergenic	Intergenic	-1037	AT5G50820.1	835154	At.50523	NM_124460		NAC097	O	K7B16.4|K7B16_4|NAC domain containing protein 97|anac097	NAC domain containing protein 97	protein-coding			AT2G22610	O	0.674788	2.04169	0.0189603	0.289038
Merged-1-17708524-1	1	17708474	17708574	+	108.7	0	Intergenic	Intergenic	-2064	AT1G48000.1	841218	At.16915	NM_103696		MYB112	O	AtMYB112|T2J15.9|T2J15_9|TRANSCRIPTION FACTOR MYB112|myb domain protein 112	myb domain protein 112	protein-coding			PLA2-ALPHA	O	0.673069	3.39136	0.00519	0.13871
Merged-4-11416864-1	4	11416814	11416914	+	104	0	Intergenic	Intergenic	2905	AT4G21440.1	826916	At.2261	NM_118264		MYB102	O	A. THALIANA MYB 4|ARABIDOPSIS THALIANA MYOSIN 4|ATM4|ATMYB102|F18E5.60|MYB-like 102	MYB-like 102	protein-coding			INO80	O	0.667773	5.15671	0.00142053	0.0606132
Merged-2-12193065-1	2	12193015	12193115	+	102.4	0	Intergenic	Intergenic	-4772	AT2G28500.1	817398	At.50670	NM_128410		LBD11	O	LOB domain-containing protein 11|T17D12.6|T17D12_6	LOB domain-containing protein 11	protein-coding			POK2	O	0.662053	2.75772	0.0180211	0.281236
Merged-2-12193754-1	2	12193704	12193804	+	86.6	0	Intergenic	Intergenic	-5461	AT2G28500.1	817398	At.50670	NM_128410		LBD11	O	LOB domain-containing protein 11|T17D12.6|T17D12_6	LOB domain-containing protein 11	protein-coding			CHX17	O	0.654117	5.13633	0.0210179	0.304199
Merged-3-18737638-1	3	18737588	18737688	+	61.4	0	Intergenic	Intergenic	4596	AT3G50480.1	824212	At.66512	NM_114908		HR4	O	homolog of RPW8 4	homolog of RPW8 4	protein-coding			RABA1e	O	0.652181	3.20607	0.0461374	0.451606
Merged-2-8854137-1	2	8854087	8854187	+	122.1	0	Intergenic	Intergenic	-1165	AT2G20570.1	816579	At.24134	NM_127617		GPRI1	O	ARABIDOPSIS GOLDEN2-LIKE 1|ATGLK1|GBF's pro-rich region-interacting factor 1|GLK1|GOLDEN2-LIKE 1|T13C7.1	GBF's pro-rich region-interacting factor 1	protein-coding			AT4G20860	O	0.649078	3.84837	0.0110144	0.214924
Merged-2-6465132-1	2	6465082	6465182	+	91.4	0	Intergenic	Intergenic	-11335	AT2G14960.1	815985	At.40477	NM_127059		GH3.1	O	T26I20.12|T26I20_12	Auxin-responsive GH3 family protein	protein-coding			AT3G49601	O	0.645616	4.81479	0.00174046	0.0698438
Merged-2-6457160-1	2	6457110	6457210	+	75.6	0	Intergenic	Intergenic	-3363	AT2G14960.1	815985	At.40477	NM_127059		GH3.1	O	T26I20.12|T26I20_12	Auxin-responsive GH3 family protein	protein-coding			CIPK15	O	0.644159	6.71663	0.000191105	0.0147018
Merged-2-6705889-1	2	6705839	6705939	+	146.5	0	Intergenic	Intergenic	4967	AT2G15390.1	816031	At.28327	NM_127099		FUT4	O	F26H6.9|F26H6_9|atfut4|fucosyltransferase 4	fucosyltransferase 4	protein-coding			WAK2	O	0.644031	1.81516	0.0498965	0.473455
Merged-4-2284331-1	4	2284281	2284381	+	80.3	0	Intergenic	Intergenic	-4285	AT4G04570.3	825789	At.33996	NM_116695		CRK40	O	F4H6.9|F4H6_9|cysteine-rich RLK (RECEPTOR-like protein kinase) 40	cysteine-rich RLK (RECEPTOR-like protein kinase) 40	protein-coding			SDG25	O	0.642904	3.21322	0.00766893	0.174603
Merged-3-4844747-1	3	4844697	4844797	+	91.4	0	Intergenic	Intergenic	-4792	AT3G14450.1	820668		NM_112305		CID9	O	CTC-interacting domain 9	CTC-interacting domain 9	protein-coding			VSR6	O	0.642801	4.86648	0.00142802	0.0607404
Merged-5-5905754-1	5	5905704	5905804	+	65.6	0	Intergenic	Intergenic	-1222	AT5G17860.1	831654	At.9244	NM_121792		CAX7	O	MPI7.2|calcium exchanger 7	calcium exchanger 7	protein-coding			AT5G38690	O	0.637655	2.50091	0.0161663	0.265873
Merged-5-15487468-1	5	15487418	15487518	+	83.5	0	Intergenic	Intergenic	-2125	AT5G38700.1	833860	At.30392	NM_123231		AT5G38700	O	MBB18.26|MBB18_26	cotton fiber protein	protein-coding			WAVE5	O	0.635296	2.8819	0.0136456	0.242329
Merged-5-15491815-1	5	15491765	15491865	+	58.3	0	Intergenic	Intergenic	2222	AT5G38700.1	833860	At.30392	NM_123231		AT5G38700	O	MBB18.26|MBB18_26	cotton fiber protein	protein-coding			AT1G63350	O	0.63318	1.6857	0.0321939	0.382188
Merged-5-15486123-1	5	15486073	15486173	+	66.9	0	Intergenic	Intergenic	-2873	AT5G38690.1	833859	At.30393	NM_123230		AT5G38690	O	MBB18.24|MBB18_24	Zinc-finger domain of monoamine-oxidase A repressor R1 protein	protein-coding			MYB4R1	O	0.631382	1.55003	0.0396054	0.418756
Merged-5-14207163-1	5	14207113	14207213	+	85.1	0	Intergenic	Intergenic	2759	AT5G36130.1	833610		NM_123004		AT5G36130	O	MAB16.8|MAB16_8	Cytochrome P450 superfamily protein	protein-coding			AT3G57470	O	0.628513	3.9029	0.0184459	0.284897
Merged-5-13998697-1	5	13998647	13998747	+	61.4	0	Intergenic	Intergenic	2719	AT5G35830.1	833569	At.55145	NM_122974		AT5G35830	O	MIK22.14|MIK22_14	Ankyrin repeat family protein	protein-coding			AT4G25070	O	0.625535	3.12691	0.0202989	0.2988
Merged-5-13704823-1	5	13704773	13704873	+	69.3	0	Intergenic	Intergenic	-2212	AT5G35525.1	833517	At.45844	NM_148032		AT5G35525	O	-	PLAC8 family protein	protein-coding			AT5G38840	O	0.622185	3.32317	0.010324	0.207029
Merged-5-10641700-1	5	10641650	10641750	+	97.7	0	Intergenic	Intergenic	5088	AT5G28630.1	832966	At.47220	NM_122746		AT5G28630	O	F4I4.10|F4I4_10	glycine-rich protein	protein-coding			AT5G46270	O	0.621283	2.82828	0.00463427	0.130487
Merged-5-10351238-1	5	10351188	10351288	+	66.2	0	Intergenic	Intergenic	-3004	AT5G28400.1	832925	At.55060	NM_122723		AT5G28400	O	F21B23.8|F21B23_8	embryo defective protein	protein-coding			AT2G30480	O	0.620694	1.98804	0.0339339	0.392409
Merged-5-9214242-1	5	9214192	9214292	+	66.2	0	Intergenic	Intergenic	5531	AT5G26280.2	832697	At.43555	NM_122529		AT5G26280	O	F9D12.7	TRAF-like family protein	protein-coding			AT1G10320	O	0.619997	2.1783	0.0283644	0.359447
Merged-4-14814573-1	4	14814523	14814623	+	110.3	0	Intergenic	Intergenic	-1466	AT4G30250.2	829148	At.65015	NM_119171		AT4G30250	O	F9N11.100|F9N11_100	P-loop containing nucleoside triphosphate hydrolases superfamily protein	protein-coding			CHR42	O	0.618849	1.94537	0.0204966	0.300376
Merged-4-6489772-1	4	6489722	6489822	+	104	0	Intergenic	Intergenic	-1245	AT4G10500.1	826642	At.33626	NM_117118		AT4G10500	O	DLO1|DMR6-LIKE OXYGENASE 1|F7L13.80|F7L13_80	2-oxoglutarate (2OG) and Fe(II)-dependent oxygenase superfamily protein	protein-coding			AT4G02110	O	0.612922	1.54148	0.0252509	0.337774
Merged-4-4639352-1	4	4639302	4639402	+	100.8	0	Intergenic	Intergenic	-1902	AT4G07820.1	826263	At.49679	NM_116854		AT4G07820	O	F5K24.6|F5K24_6	CAP (Cysteine-rich secretory proteins, Antigen 5, and Pathogenesis-related 1 protein) superfamily protein	protein-coding			ASN1	O	0.612039	8.02658	0.00630238	0.157221
Merged-4-4633366-1	4	4633316	4633416	+	83.5	0	Intergenic	Intergenic	4084	AT4G07820.1	826263	At.49679	NM_116854		AT4G07820	O	F5K24.6|F5K24_6	CAP (Cysteine-rich secretory proteins, Antigen 5, and Pathogenesis-related 1 protein) superfamily protein	protein-coding			AT5G55660	O	0.610306	3.73803	0.00802846	0.178486
Merged-4-4638813-1	4	4638763	4638863	+	82.7	0	Intergenic	Intergenic	-1363	AT4G07820.1	826263	At.49679	NM_116854		AT4G07820	O	F5K24.6|F5K24_6	CAP (Cysteine-rich secretory proteins, Antigen 5, and Pathogenesis-related 1 protein) superfamily protein	protein-coding			HK1	O	0.609404	5.28964	0.000596267	0.0339231
Merged-4-2140911-1	4	2140861	2140961	+	70.1	0	Intergenic	Intergenic	-4590	AT4G04370.1	825757	At.66630	NM_116675		AT4G04370	O	T19B17.9|T19B17_9	Tetratricopeptide repeat (TPR)-like superfamily protein	protein-coding			AT1G14040	O	0.606114	5.88265	0.00304581	0.0993533
Merged-4-2143874-1	4	2143824	2143924	+	52.8	0	Intergenic	Intergenic	-7553	AT4G04370.1	825757	At.66630	NM_116675		AT4G04370	O	T19B17.9|T19B17_9	Tetratricopeptide repeat (TPR)-like superfamily protein	protein-coding			ESP3	O	0.602605	4.51914	0.00149089	0.0628202
Merged-3-21058092-1	3	21058042	21058142	+	64.6	0	Intergenic	Intergenic	-1693	AT3G56880.1	824855	At.23094	NM_115547		AT3G56880	O	-	VQ motif-containing protein	protein-coding			TOC1	O	0.600209	6.02044	0.00605527	0.153904
Merged-3-17204371-1	3	17204321	17204421	+	73.2	0	Intergenic	Intergenic	-2297	AT3G46700.1	823823	At.42959	NM_114537		AT3G46700	O	-	UDP-Glycosyltransferase superfamily protein	protein-coding			emb1579	O	0.598609	4.05073	0.00444527	0.127663
Merged-3-17111624-1	3	17111574	17111674	+	81.9	0	Intergenic	Intergenic	-3859	AT3G46490.1	823802	At.53798	NM_114516		AT3G46490	O	-	2-oxoglutarate (2OG) and Fe(II)-dependent oxygenase superfamily protein	protein-coding			MSH3	O	0.596996	1.12947	0.0389836	0.41549
Merged-3-16645037-1	3	16644987	16645087	+	141	0	Intergenic	Intergenic	4937	AT3G45390.1	823677	At.53753	NM_001339204		AT3G45390	O	L-type lectin receptor kinase I.2|LecRK-I.2	LOW protein: L-type lectin-domain receptor kinase-like protein	protein-coding			SNL3	O	0.591214	4.40079	0.0015575	0.0648163
Merged-3-16642756-1	3	16642706	16642806	+	83.5	0	Intergenic	Intergenic	7218	AT3G45390.1	823677	At.53753	NM_001339204		AT3G45390	O	L-type lectin receptor kinase I.2|LecRK-I.2	LOW protein: L-type lectin-domain receptor kinase-like protein	protein-coding			AT5G57100	O	-0.587836	5.64124	0.00201574	0.0773234
Merged-3-16643440-1	3	16643390	16643490	+	55.9	0	Intergenic	Intergenic	6534	AT3G45390.1	823677	At.53753	NM_001339204		AT3G45390	O	L-type lectin receptor kinase I.2|LecRK-I.2	LOW protein: L-type lectin-domain receptor kinase-like protein	protein-coding			ICK3	O	-0.606894	3.35325	0.00267059	0.0915997
Merged-3-16640262-1	3	16640212	16640312	+	64.6	0	Intergenic	Intergenic	-5693	AT3G45330.1	823671		NM_114402		AT3G45330	O	L-type lectin receptor kinase I.1|LecRK-I.1	Concanavalin A-like lectin protein kinase family protein	protein-coding			LBD11	O	-0.608015	2.22136	0.0270805	0.349416
Merged-3-15813381-1	3	15813331	15813431	+	87.4	0	Intergenic	Intergenic	-5130	AT3G44050.1	823523	At.36201	NM_114273		AT3G44050	O	F26G5.1	P-loop containing nucleoside triphosphate hydrolases superfamily protein	protein-coding			AT5G42720	O	-0.611404	5.97264	0.00720979	0.16848
Merged-3-12435834-1	3	12435784	12435884	+	70.9	0	Intergenic	Intergenic	-9659	AT3G30770.1	822832		NM_113980		AT3G30770	O	-	Eukaryotic aspartyl protease family protein	protein-coding			CYP78A8	O	-0.613816	8.34604	0.0387719	0.415015
Merged-3-12431576-1	3	12431526	12431626	+	63	0	Intergenic	Intergenic	-13917	AT3G30770.1	822832		NM_113980		AT3G30770	O	-	Eukaryotic aspartyl protease family protein	protein-coding			CMPG2	O	-0.620093	4.5012	0.00117647	0.0535606
Merged-3-12439064-1	3	12439014	12439114	+	47.3	0	Intergenic	Intergenic	-6429	AT3G30770.1	822832		NM_113980		AT3G30770	O	-	Eukaryotic aspartyl protease family protein	protein-coding			GLK2	O	-0.63247	3.35372	0.0210386	0.304199
Merged-3-7987543-1	3	7987493	7987593	+	59.5	0	Intergenic	Intergenic	-2710	AT3G22540.1	821825	At.49621	NM_113153		AT3G22540	O	-	hypothetical protein (DUF1677)	protein-coding			TFL1	O	-0.632638	2.29309	0.0198775	0.296487
Merged-2-18084807-1	2	18084757	18084857	+	118.1	0	Intergenic	Intergenic	-2031	AT2G43590.1	818961	At.24529	NM_129921		AT2G43590	O	F18O19.30	Chitinase family protein	protein-coding			FRD3	O	-0.635953	4.40436	0.000185712	0.0143911
Merged-2-9536108-1	2	9536058	9536158	+	118.1	0	Intergenic	Intergenic	-1920	AT2G22460.1	816778	At.39434	NM_127811		AT2G22460	O	F14M13.14|F14M13_14	MIZU-KUSSEI-like protein (Protein of unknown function, DUF617)	protein-coding			AT1G10380	O	-0.640301	5.66136	0.000419849	0.0255799
Merged-2-6177718-1	2	6177668	6177768	+	72.5	0	Intergenic	Intergenic	-2623	AT2G14510.2	815938	At.52739	NM_127014		AT2G14510	O	T13P21.11|T13P21_11	Leucine-rich repeat protein kinase family protein	protein-coding			AT2G41800	O	-0.643809	4.05939	0.02107	0.304199
Merged-2-6063634-1	2	6063584	6063684	+	104	0	Intergenic	Intergenic	-5014	AT2G14290.1	815916	At.64927	NM_126996		AT2G14290	O	T1O16.12|T1O16_12	LL-diaminopimelate protein (DUF295)	protein-coding			CXE5	O	-0.653976	6.2235	0.000103574	0.00937862
Merged-2-6062363-1	2	6062313	6062413	+	70.9	0	Intergenic	Intergenic	-3743	AT2G14290.1	815916	At.64927	NM_126996		AT2G14290	O	T1O16.12|T1O16_12	LL-diaminopimelate protein (DUF295)	protein-coding			AT1G47655	O	-0.654122	5.41586	0.00118643	0.0537768
Merged-2-6065635-1	2	6065585	6065685	+	58	0	Intergenic	Intergenic	-7015	AT2G14290.1	815916	At.64927	NM_126996		AT2G14290	O	T1O16.12|T1O16_12	LL-diaminopimelate protein (DUF295)	protein-coding			PGR5	O	-0.658345	2.30222	0.0202557	0.298704
Merged-2-4895513-1	2	4895463	4895563	+	91.4	0	Intergenic	Intergenic	-2116	AT2G12190.1	815688	At.25404	NM_126878		AT2G12190	O	F23M2.31|F23M2_31	Cytochrome P450 superfamily protein	protein-coding			BHLH101	O	-0.663781	4.12985	0.0257668	0.340447
Merged-2-1075609-1	2	1075559	1075659	+	86.6	0	Intergenic	Intergenic	-1254	AT2G03550.1	814884	At.41385	NM_126405		AT2G03550	O	T4M8.1|T4M8_1	alpha/beta-Hydrolases superfamily protein	protein-coding			ABF3	O	-0.674514	6.96999	0.000139943	0.0116477
Merged-1-30253574-1	1	30253524	30253624	+	56.7	0	Intergenic	Intergenic	-2491	AT1G80470.1	844386	At.65614	NM_001334988		AT1G80470	O	T21F11.20|T21F11_20	F-box/RNI-like/FBD-like domains-containing protein	protein-coding			TEM1	O	-0.680791	6.7143	4.21963e-05	0.00488372
Merged-1-28326524-1	1	28326474	28326574	+	99.2	0	Intergenic	Intergenic	-1174	AT1G75460.1	843882	At.16258	NM_106200		AT1G75460	O	F1B16.1|F1B16_1	ATP-dependent protease La (LON) domain protein	protein-coding			AT1G05310	O	-0.684937	3.43391	0.0243478	0.33216
Merged-1-28325434-1	1	28325384	28325484	+	95.3	0	Intergenic	Intergenic	-2264	AT1G75460.1	843882	At.16258	NM_106200		AT1G75460	O	F1B16.1|F1B16_1	ATP-dependent protease La (LON) domain protein	protein-coding			AT3G11591	O	-0.700545	0.706104	0.0269242	0.348734
Merged-1-16729258-1	1	16729208	16729308	+	105.5	0	Intergenic	Intergenic	-2506	AT1G44030.2	841003	At.65976	NM_103529		AT1G44030	O	F9C16.25|F9C16_25	Cysteine/Histidine-rich C1 domain family protein	protein-coding			MAM1	O	-0.700792	5.61212	0.0025894	0.0904513
Merged-1-16174602-1	1	16174552	16174652	+	89.8	0	Intergenic	Intergenic	-9436	AT1G43040.2	28717322	At.52006	NM_103462		AT1G43040	O	F2H10.1|F2H10_1|SAUR58|SMALL AUXIN UPREGULATED RNA 58	SAUR-like auxin-responsive protein family	protein-coding			AT4G13010	O	-0.709637	3.95257	0.00111016	0.0520657
Merged-1-16189124-1	1	16189074	16189174	+	69.3	0	Intergenic	Intergenic	4915	AT1G43040.1	28717322	At.52006	NM_103462		AT1G43040	O	F2H10.1|F2H10_1|SAUR58|SMALL AUXIN UPREGULATED RNA 58	SAUR-like auxin-responsive protein family	protein-coding			BAT5	O	-0.711688	3.8996	0.00388967	0.116032
Merged-1-16193276-1	1	16193226	16193326	+	63	0	Intergenic	Intergenic	9067	AT1G43040.1	28717322	At.52006	NM_103462		AT1G43040	O	F2H10.1|F2H10_1|SAUR58|SMALL AUXIN UPREGULATED RNA 58	SAUR-like auxin-responsive protein family	protein-coding			MYB32	O	-0.712675	4.68528	0.000216034	0.0159107
Merged-1-12252688-1	1	12252638	12252738	+	140.2	0	Intergenic	Intergenic	-3786	AT1G33790.4	840271	At.26396	NM_103098		AT1G33790	O	F14M2.9|F14M2_9	jacalin lectin family protein	protein-coding			AT2G15440	O	-0.713392	4.09387	0.000230388	0.0167012
Merged-1-10197612-1	1	10197562	10197662	+	59.9	0	Intergenic	Intergenic	-1152	AT1G29179.1	3766838	At.63173	NM_001036031		AT1G29179	O	-	cysteine/histidine-rich C1 domain protein	protein-coding			AT2G39980	O	-0.717421	1.62291	0.0235614	0.324402
Merged-3-17436780-1	3	17436730	17436830	+	60.6	0	Intergenic	Intergenic	3396	AT3G47340.4	823888	At.20782	NM_114602		ASN1	O	ARABIDOPSIS THALIANA GLUTAMINE-DEPENDENT ASPARAGINE SYNTHASE 1|AT-ASN1|DARK INDUCIBLE 6|DIN6|GLUTAMINE-DEPENDENT ASPARAGINE SYNTHETASE|glutamine-dependent asparagine synthase 1	glutamine-dependent asparagine synthase 1	protein-coding			AT3G22540	O	-0.717744	3.36602	0.00250217	0.0880888
Merged-1-5655388-1	1	5655338	5655438	+	80.3	0	Intergenic	Intergenic	-2505	AT1G16530.1	838223	At.49305	NM_101518		ASL9	O	ASYMMETRIC LEAVES 2-like 9|F3O9.33|F3O9_33|LBD3|LOB DOMAIN-CONTAINING PROTEIN 3	ASYMMETRIC LEAVES 2-like 9	protein-coding			AT1G30990	O	-0.7195	0.592242	0.041132	0.425928
Merged-2-5762645-1	2	5762595	5762695	+	77.2	0	Intergenic	Intergenic	-5772	AT2G13810.1	815864	At.26317	NM_126957		ALD1	O	AGD2-like defense response protein 1|AtALD1|EDTS5|F17L24.14|eds two suppressor 5	AGD2-like defense response protein 1	protein-coding			SRO2	O	-0.72506	1.72723	0.00741842	0.170985
Merged-2-5761188-1	2	5761138	5761238	+	77.2	0	Intergenic	Intergenic	-7229	AT2G13810.1	815864	At.26317	NM_126957		ALD1	O	AGD2-like defense response protein 1|AtALD1|EDTS5|F17L24.14|eds two suppressor 5	AGD2-like defense response protein 1	protein-coding			OBP4	O	-0.737398	6.04498	0.000129902	0.0109814
Merged-3-18433364-1	3	18433314	18433414	+	108.7	0	Intergenic	Intergenic	2777	AT3G49700.1	824132	At.743	NM_114830		ACS9	O	1-aminocyclopropane-1-carboxylate synthase 9|AtACS9|ETHYLENE OVERPRODUCING 3|ETO3	1-aminocyclopropane-1-carboxylate synthase 9	protein-coding			AT2G22460	O	-0.754946	1.60863	0.0244522	0.332864
Merged-1-16770597-1	1	16770547	16770647	+	97.7	0	Intergenic	Intergenic	-2912	AT1G44100.1	841013	At.25385	NM_103536		AAP5	O	T7O23.19|T7O23_19|amino acid permease 5	amino acid permease 5	protein-coding			AT5G11620	O	-0.765933	2.98187	0.00230685	0.0836938
Merged-5-25842363-1	5	25842313	25842413	+	77.2	0	exon (AT5G64660.1, exon 1 of 1)	exon (AT5G64660.1, exon 1 of 1)	1192	AT5G64660.1	836587	At.19743	NM_125862		CMPG2	O	''CYS|ATCMPG2|CYS|MET|MUB3.18|MUB3_18|PRO|and GLY protein 2|and GLY protein 2''	CYS, MET, PRO, and GLY protein 2	protein-coding			AT1G15385	O	-0.804463	0.943242	0.011504	0.219552
Merged-5-25843281-1	5	25843231	25843331	+	55.1	0	exon (AT5G64660.1, exon 1 of 1)	exon (AT5G64660.1, exon 1 of 1)	274	AT5G64660.1	836587	At.19743	NM_125862		CMPG2	O	''CYS|ATCMPG2|CYS|MET|MUB3.18|MUB3_18|PRO|and GLY protein 2|and GLY protein 2''	CYS, MET, PRO, and GLY protein 2	protein-coding			AT3G16800	O	-0.805756	5.50869	1.47898e-06	0.000365904
Merged-5-24440458-1	5	24440408	24440508	+	91.4	0	exon (AT5G60760.1, exon 5 of 8)	exon (AT5G60760.1, exon 5 of 8)	1230	AT5G60760.2	836197	At.29145	NM_125469		AT5G60760	O	MAE1.1|MAE1_1	P-loop containing nucleoside triphosphate hydrolases superfamily protein	protein-coding			AT1G68620	O	-0.810125	3.73484	0.000258571	0.0179252
Merged-5-23296342-1	5	23296292	23296392	+	85.1	0	exon (AT5G57520.1, exon 1 of 1)	exon (AT5G57520.1, exon 1 of 1)	690	AT5G57520.1	835856	At.1641	NM_125133		ZFP2	O	ATZFP2|MUA2.9|MUA2_9|ZINC FINGER PROTEIN 2|zinc finger protein 2	zinc finger protein 2	protein-coding			AT1G04330	O	-0.833223	1.03175	0.024124	0.330062
Merged-5-22357730-1	5	22357680	22357780	+	63	0	exon (AT5G55090.2, exon 1 of 1)	exon (AT5G55090.2, exon 1 of 1)	651	AT5G55090.1	835600		NM_124891		MAPKKK15	O	MCO15.4|MCO15_4|mitogen-activated protein kinase kinase kinase 15	mitogen-activated protein kinase kinase kinase 15	protein-coding			AT1G64065	O	-0.837227	3.68395	0.000381818	0.0241701
Merged-5-22328736-1	5	22328686	22328786	+	143.3	0	exon (AT5G55040.2, exon 9 of 10)	exon (AT5G55040.2, exon 9 of 10)	-2318	AT5G55020.1	835593	At.9434	NM_124884		MYB120	O	ATMYB120|K13P22.2|K13P22_2|myb domain protein 120	myb domain protein 120	protein-coding			AT1G20990	O	-0.842648	2.00398	0.0106851	0.210942
Merged-5-22324898-1	5	22324848	22324948	+	113.4	0	exon (AT5G55020.1, exon 2 of 2)	exon (AT5G55020.1, exon 2 of 2)	1520	AT5G55020.1	835593	At.9434	NM_124884		MYB120	O	ATMYB120|K13P22.2|K13P22_2|myb domain protein 120	myb domain protein 120	protein-coding			CYP79F2	O	-0.85611	4.02457	0.0129493	0.234365
Merged-5-20801230-1	5	20801180	20801280	+	90.6	0	exon (AT5G51180.1, exon 10 of 10)	exon (AT5G51180.1, exon 10 of 10)	207	AT5G51190.1	835193	At.19728	NM_124498		AT5G51190	O	ERF105|MWD22.13|MWD22_13|ethylene response factor 105	Integrase-type DNA-binding superfamily protein	protein-coding			AT2G37880	O	-0.87883	-0.373666	0.0286093	0.361241
Merged-5-20679764-1	5	20679714	20679814	+	120.5	0	exon (AT5G50820.2, exon 1 of 2)	exon (AT5G50820.2, exon 1 of 2)	326	AT5G50820.2	835154	At.50523	NM_124460		NAC097	O	K7B16.4|K7B16_4|NAC domain containing protein 97|anac097	NAC domain containing protein 97	protein-coding			ALMT12	O	-0.891269	-0.283844	0.0304348	0.37171
Merged-5-20436688-1	5	20436638	20436738	+	160.7	0	exon (AT5G50200.2, exon 2 of 3)	exon (AT5G50200.2, exon 2 of 3)	262	AT5G50200.1	835085	At.21028	NM_124399		WR3	O	ATNRT3.1|K6A12.6|K6A12_6|NITRATE TRANSPORTER 3.1|NRT3.1|WOUND-RESPONSIVE 3	nitrate transmembrane transporter	protein-coding			CEJ1	O	-0.905864	5.03939	6.30506e-08	2.6567e-05
Merged-5-19705063-1	5	19705013	19705113	+	61.4	0	exon (AT5G48600.2, exon 13 of 28)	exon (AT5G48600.2, exon 13 of 28)	3186	AT5G48600.1	834917	At.29839	NM_124236		SMC3	O	ARABIDOPSIS THALIANA CHROMOSOME ASSOCIATED PROTEIN-C|ARABIDOPSIS THALIANA STRUCTURAL MAINTENANCE OF CHROMOSOME 4|ATCAP-C|ATSMC3|ATSMC4|K15N18.7|K15N18_7|STRUCTURAL MAINTENANCE OF CHROMOSOMES 3|structural maintenance of chromosome 3	structural maintenance of chromosome 3	protein-coding			MYB112	O	-0.913634	1.11972	0.00245709	0.0870701
Merged-5-19184573-1	5	19184523	19184623	+	107.1	0	exon (AT5G47240.1, exon 4 of 7)	exon (AT5G47240.1, exon 4 of 7)	1002	AT5G47240.1	834771	At.29907	NM_124095		NUDT8	O	MQL5.10|MQL5_10|atnudt8|nudix hydrolase homolog 8	nudix hydrolase homolog 8	protein-coding			GATL2	O	-0.919026	2.49144	0.000518734	0.0304765
Merged-5-18203825-1	5	18203775	18203875	+	90.6	0	exon (AT5G45090.2, exon 2 of 3)	exon (AT5G45090.2, exon 2 of 3)	862	AT5G45090.2	834541		NM_123877		PP2-A7	O	AtPP2-A7|K17O22.8|K17O22_8|phloem protein 2-A7	phloem protein 2-A7	protein-coding			AT1G43910	O	-0.920508	3.62712	2.98978e-06	0.000635401
Merged-5-17799308-1	5	17799258	17799358	+	86.6	0	exon (AT5G44190.1, exon 2 of 5)	exon (AT5G44190.1, exon 2 of 5)	1027	AT5G44190.1	834442	At.19638	NM_123786		GLK2	O	ATGLK2|GBF'S PRO-RICH REGION-INTERACTING FACTOR 2|GOLDEN2-like 2|GPRI2|MLN1.11|MLN1_11	GOLDEN2-like 2	protein-coding			AT2G25625	O	-0.920935	1.47767	0.00559416	0.146322
Merged-5-17583546-1	5	17583496	17583596	+	105.5	0	exon (AT5G43755.1, exon 2 of 3)	exon (AT5G43755.1, exon 2 of 3)	226	AT5G43755.1	834397	At.55344	NM_148082		AT5G43755	O	-	non-LTR retrolelement reverse transcriptase-like protein	protein-coding			AT5G48050	O	-0.933972	-0.798281	0.034275	0.394344
Merged-5-17132640-1	5	17132590	17132690	+	77.2	0	exon (AT5G42720.1, exon 4 of 4)	exon (AT5G42720.1, exon 4 of 4)	2454	AT5G42720.1	834281	At.46813	NM_123636		AT5G42720	O	MJB21.9|MJB21_9	Glycosyl hydrolase family 17 protein	protein-coding			AT3G42550	O	-0.934003	-0.485625	0.0269138	0.348734
Merged-5-17128474-1	5	17128424	17128524	+	85.1	0	exon (AT5G42710.3, exon 5 of 5)	exon (AT5G42710.3, exon 5 of 5)	-1712	AT5G42720.1	834281	At.46813	NM_123636		AT5G42720	O	MJB21.9|MJB21_9	Glycosyl hydrolase family 17 protein	protein-coding			AT2G26695	O	-0.975143	3.96296	0.00219328	0.0816378
Merged-5-16959079-1	5	16959029	16959129	+	100.8	0	exon (AT5G42400.8, exon 5 of 20)	exon (AT5G42400.8, exon 5 of 20)	1623	AT5G42400.7	834246	At.30177	NM_001344444		SDG25	O	ARABIDOPSIS TRITHORAX-RELATED7|ATXR7|MDH9.9|MDH9_9|SET domain protein 25	SET domain protein 25	protein-coding			AT4G08250	O	-0.999826	-0.398144	0.00767252	0.174603
Merged-5-16960174-1	5	16960124	16960224	+	83.5	0	exon (AT5G42400.8, exon 3 of 20)	exon (AT5G42400.8, exon 3 of 20)	528	AT5G42400.7	834246	At.30177	NM_001344444		SDG25	O	ARABIDOPSIS TRITHORAX-RELATED7|ATXR7|MDH9.9|MDH9_9|SET domain protein 25	SET domain protein 25	protein-coding			AT4G30880	O	-1.00876	-1.36178	0.0457533	0.449923
Merged-5-16943075-1	5	16943025	16943125	+	115	0	exon (AT5G42380.1, exon 1 of 1)	exon (AT5G42380.1, exon 1 of 1)	745	AT5G42380.1	834244	At.30178	NM_123603		CML37	O	AtCML37|CALMODULIN LIKE 39|CML39|MDH9.7|MDH9_7|calmodulin like 37	calmodulin like 37	protein-coding			MYB74	O	-1.0108	1.25834	0.00336098	0.105146
Merged-5-15996578-1	5	15996528	15996628	+	85.9	0	exon (AT5G39960.1, exon 9 of 9)	exon (AT5G39960.1, exon 9 of 9)	-1392	AT5G39970.2	833994	At.30314	NM_123360		AT5G39970	O	MYH19.17|MYH19_17	catalytics	protein-coding			LBD29	O	-1.01284	-1.07502	0.0345901	0.396013
Merged-5-15326893-1	5	15326843	15326943	+	118.9	0	exon (AT5G38344.1, exon 1 of 1)	exon (AT5G38344.1, exon 1 of 1)	1108	AT5G38344.1	3771359	At.63336	NM_001036903		AT5G38344	O	-	Toll-Interleukin-Resistance (TIR) domain family protein	protein-coding			ERD10	O	-1.01334	8.31878	1.20532e-06	0.000315805
Merged-5-14919308-1	5	14919258	14919358	+	96.1	0	exon (AT5G37550.1, exon 1 of 1)	exon (AT5G37550.1, exon 1 of 1)	717	AT5G37550.1	833733	At.30481	NM_123114		AT5G37550	O	MPA22.10|MPA22_10	hypothetical protein	protein-coding			BCAT4	O	-1.01927	6.16898	0.000605372	0.0342463
Merged-5-12083176-1	5	12083126	12083226	+	100	0	exon (AT5G32460.1, exon 4 of 9)	exon (AT5G32460.1, exon 4 of 9)	985	AT5G32460.1	3771028		NM_001161273		AT5G32460	O	F18O9.70|F18O9_70	Transcriptional factor B3 family protein	protein-coding			ZAT6	O	-1.0271	6.11142	0.000126412	0.0108114
Merged-5-9599542-1	5	9599492	9599592	+	102.4	0	exon (AT5G27240.1, exon 3 of 3)	exon (AT5G27240.1, exon 3 of 3)	1990	AT5G27240.3	832782	At.30817	NM_122606		AT5G27240	O	T21B4.150|T21B4_150	DNAJ heat shock N-terminal domain-containing protein	protein-coding			NAC097	O	-1.02955	3.59445	1.56553e-06	0.000383797
Merged-5-8658361-1	5	8658311	8658411	+	56.8	0	exon (AT5G25110.1, exon 1 of 1)	exon (AT5G25110.1, exon 1 of 1)	991	AT5G25110.1	832582	At.26586	NM_122420		CIPK25	O	CBL-interacting protein kinase 25|SNF1-RELATED PROTEIN KINASE 3.25|SnRK3.25|T11H3.120|T11H3_120	CBL-interacting protein kinase 25	protein-coding			LBD1	O	-1.03325	1.17748	0.0160533	0.265225
Merged-5-7492121-1	5	7492071	7492171	+	115.8	0	exon (AT5G22560.1, exon 1 of 1)	exon (AT5G22560.1, exon 1 of 1)	1148	AT5G22560.1	832319	At.51143	NM_122162		AT5G22560	O	MQJ16.10|MQJ16_10	transmembrane protein, putative (DUF247)	protein-coding			MAPKKK15	O	-1.0392	4.8304	1.18025e-11	2.27342e-08
Merged-5-6901124-1	5	6901074	6901174	+	58	0	exon (AT5G20420.1, exon 5 of 6)	exon (AT5G20420.1, exon 5 of 6)	3118	AT5G20420.1	832164	At.31185	NM_122049		CHR42	O	F7C8.10|F7C8_10|chromatin remodeling 42	chromatin remodeling 42	protein-coding			AT1G48100	O	-1.06441	2.68662	0.0112632	0.217972
Merged-5-6021822-1	5	6021772	6021872	+	88.2	0	exon (AT5G18230.1, exon 15 of 16)	exon (AT5G18230.1, exon 15 of 16)	-1232	AT5G18220.1	831940	At.31456	NM_121827		AT5G18220	O	MRG7.18|MRG7_18	O-Glycosyl hydrolases family 17 protein	protein-coding			AT5G18220	O	-1.07078	-1.55229	0.0350265	0.397844
Merged-5-6020256-1	5	6020206	6020306	+	69.3	0	exon (AT5G18220.1, exon 1 of 2)	exon (AT5G18220.1, exon 1 of 2)	334	AT5G18220.1	831940	At.31456	NM_121827		AT5G18220	O	MRG7.18|MRG7_18	O-Glycosyl hydrolases family 17 protein	protein-coding			GPRI1	O	-1.07404	-1.22925	0.0309305	0.375046
Merged-5-5498693-1	5	5498643	5498743	+	75.6	0	exon (AT5G16730.1, exon 3 of 3)	exon (AT5G16730.1, exon 3 of 3)	1169	AT5G16730.1	831536	At.28018	NM_121679		AT5G16730	O	F5E19.70|F5E19_70	weak chloroplast movement under blue light protein (DUF827)	protein-coding			AT2G22880	O	-1.11526	3.77555	0.00176599	0.0702747
Merged-5-5206856-1	5	5206806	5206906	+	107.1	0	exon (AT5G15950.1, exon 3 of 3)	exon (AT5G15950.1, exon 3 of 3)	700	AT5G15950.2	831452	At.27461	NM_121600		AT5G15950	O	F1N13.90|F1N13_90	Adenosylmethionine decarboxylase family protein	protein-coding			AT3G56880	O	-1.12103	7.20768	9.28344e-10	8.94095e-07
Merged-5-4905367-1	5	4905317	4905417	+	109.5	0	exon (AT5G15130.1, exon 2 of 4)	exon (AT5G15130.1, exon 2 of 4)	494	AT5G15130.2	831365	At.27570	NM_121517		WRKY72	O	ARABIDOPSIS THALIANA WRKY DNA-BINDING PROTEIN 72|ATWRKY72|F8M21.20|F8M21_20|WRKY DNA-binding protein 72	WRKY DNA-binding protein 72	protein-coding			AT3G62260	O	-1.13389	4.27588	2.93115e-07	9.63957e-05
Merged-5-3329842-1	5	3329792	3329892	+	100.8	0	exon (AT5G10540.1, exon 7 of 18)	exon (AT5G10540.1, exon 7 of 18)	-1974	AT5G10530.1	830918	At.65503	NM_121091		AT5G10530	O	F12B17.120|F12B17_120|L-type lectin receptor kinase IX.1|LecRK-IX.1	Concanavalin A-like lectin protein kinase family protein	protein-coding			AT2G43480	O	-1.16644	0.570121	0.00230653	0.0836938
Merged-5-1024977-1	5	1024927	1025027	+	143.3	0	exon (AT5G03840.1, exon 4 of 4)	exon (AT5G03840.1, exon 4 of 4)	895	AT5G03840.1	831683	At.1041	NM_120465		TFL1	O	MED24.6|TERMINAL FLOWER 1|TFL-1	PEBP (phosphatidylethanolamine-binding protein) family protein	protein-coding			AT5G18037	O	-1.18215	-1.82042	0.0479497	0.461477
Merged-5-310842-1	5	310792	310892	+	60.6	0	exon (AT5G01810.1, exon 2 of 2)	exon (AT5G01810.1, exon 2 of 2)	1408	AT5G01810.2	830556	At.20284	NM_120259		CIPK15	O	ATPK10|CBL-interacting protein kinase 15|PKS3|PROTEIN KINASE 10|SERINE/THREONINE PROTEIN KINASE 10|SIP2|SMALL AND BASIC INTRINSIC PROTEIN 2|SNF1-RELATED PROTEIN KINASE 3.1|SNRK3.1|SOS3-INTERACTING PROTEIN 2|T20L15.80|T20L15_80	CBL-interacting protein kinase 15	protein-coding			MYB102	O	-1.19008	-1.54736	0.0293755	0.364138
Merged-4-18540390-1	4	18540340	18540440	+	74.8	0	exon (AT4G39980.1, exon 2 of 5)	exon (AT4G39980.1, exon 2 of 5)	879	AT4G39980.1	830159	At.23161	NM_120162		DHS1	O	3-DEOXY-D-ARABINO-HEPTULOSONATE 7-PHOSPHATE SYNTHASE 1|3-DEOXY-D-ARABINO-HEPTULOSONATE-7-PHOSPHATE 1|3-deoxy-D-arabino-heptulosonate 7-phosphate synthase 1|AtDAHP1|DAHP1|T5J17.150|T5J17_150	3-deoxy-D-arabino-heptulosonate 7-phosphate synthase 1	protein-coding			NCED3	O	-1.1941	2.16722	2.69899e-05	0.00335408
Merged-4-17823198-1	4	17823148	17823248	+	70.9	0	exon (AT4G37900.1, exon 5 of 6)	exon (AT4G37900.1, exon 5 of 6)	1367	AT4G37900.2	829946	At.43494	NM_119951		AT4G37900	O	F20D10.20|F20D10_20	hypothetical protein (duplicated DUF1399)	protein-coding			AT3G27250	O	-1.20575	-0.608861	0.0166712	0.269851
Merged-4-16947280-1	4	16947230	16947330	+	70.1	0	exon (AT4G35780.1, exon 12 of 15)	exon (AT4G35780.1, exon 12 of 15)	2339	AT4G35770.6	829730	At.24896	NM_119743		SEN1	O	ARABIDOPSIS THALIANA SENESCENCE 1|ATSEN1|DARK INDUCIBLE 1|DIN1|F4B14.3|SENESCENCE 1|SENESCENCE ASSOCIATED GENE 1	Rhodanese/Cell cycle control phosphatase superfamily protein	protein-coding			AT2G14290	O	-1.20603	1.29873	0.00119266	0.0539637
Merged-4-16605135-1	4	16605085	16605185	+	70.9	0	exon (AT4G34830.1, exon 2 of 19)	exon (AT4G34830.1, exon 2 of 19)	1000	AT4G34830.1	829635	At.31467	NM_119649		MRL1	O	F11I11.70|F11I11_70|MATURATION OF RBCL 1|PDE346|PIGMENT DEFECTIVE 346	Pentatricopeptide repeat (PPR) superfamily protein	protein-coding			AT3G03280	O	-1.22188	2.49128	1.39468e-05	0.0019795
Merged-4-16296572-1	4	16296522	16296622	+	82.7	0	exon (AT4G34000.3, exon 2 of 5)	exon (AT4G34000.3, exon 2 of 5)	1020	AT4G34000.1	829547	At.21769	NM_119562		ABF3	O	AtABF3|DC3 PROMOTER-BINDING FACTOR 5|DPBF5|F17I5.200|abscisic acid responsive elements-binding factor 3	abscisic acid responsive elements-binding factor 3	protein-coding			AT3G48420	O	-1.23329	-0.338277	0.00286807	0.0959593
Merged-4-15905671-1	4	15905621	15905721	+	51.9	0	exon (AT4G32950.2, exon 2 of 4)	exon (AT4G32950.2, exon 2 of 4)	387	AT4G32950.2	829432	At.54583	NM_119449		AT4G32950	O	F26P21.70|F26P21_70	Protein phosphatase 2C family protein	protein-coding			AT1G78640	O	-1.24831	-1.95573	0.0469952	0.456198
Merged-4-15037088-1	4	15037038	15037138	+	70.9	0	exon (AT4G30890.3, exon 6 of 8)	exon (AT4G30890.3, exon 6 of 8)	1881	AT4G30880.1	829212	At.49756	NM_119235		AT4G30880	O	F6I18.210|F6I18_210	Bifunctional inhibitor/lipid-transfer protein/seed storage 2S albumin superfamily protein	protein-coding			AT5G38700	O	-1.27721	1.30949	0.00222558	0.0819908
Merged-4-14886505-1	4	14886455	14886555	+	144.9	0	exon (AT4G30450.1, exon 1 of 1)	exon (AT4G30450.1, exon 1 of 1)	279	AT4G30450.1	829168	At.43691	NM_119191		AT4G30450	O	F17I23.210|F17I23_210	glycine-rich protein	protein-coding			TCH2	O	-1.29533	6.1891	4.95528e-05	0.00545425
Merged-4-14580288-1	4	14580238	14580338	+	111.8	0	exon (AT4G29780.1, exon 1 of 1)	exon (AT4G29780.1, exon 1 of 1)	725	AT4G29780.1	829100	At.3318	NM_119124		AT4G29780	O	F27B13.20|F27B13_20	nuclease	protein-coding			AK3	O	-1.29947	4.73558	0.000109213	0.00975211
Merged-4-14566576-1	4	14566526	14566626	+	74.8	0	exon (AT4G29740.3, exon 1 of 4)	exon (AT4G29740.3, exon 1 of 4)	311	AT4G29740.1	829096	At.22372	NM_119120		CKX4	O	ATCKX4|T16L4.250|T16L4_250|cytokinin oxidase 4	cytokinin oxidase 4	protein-coding			AT5G15950	O	-1.30352	5.11957	4.62218e-08	2.07744e-05
Merged-4-13919275-1	4	13919225	13919325	+	97.7	0	exon (AT4G27970.4, exon 2 of 3)	exon (AT4G27970.4, exon 2 of 3)	1077	AT4G27970.1	828910	At.28729	NM_118935		SLAH2	O	SLAC1 homologue 2|T13J8.80|T13J8_80	SLAC1 homologue 2	protein-coding			CCA1	O	-1.33262	3.23168	0.000156646	0.0126835
Merged-4-12344216-1	4	12344166	12344266	+	101.6	0	exon (AT4G23700.2, exon 2 of 3)	exon (AT4G23700.2, exon 2 of 3)	1436	AT4G23700.2	828470	At.2564	NM_118501		CHX17	O	ATCHX17|F9D16.170|F9D16_170|cation/H+ exchanger 17	cation/H+ exchanger 17	protein-coding			IPMI2	O	-1.34624	4.34505	2.43557e-08	1.2163e-05
Merged-4-11516315-1	4	11516265	11516365	+	78.8	0	exon (AT4G21670.1, exon 14 of 17)	exon (AT4G21670.1, exon 14 of 17)	3490	AT4G21680.1	828255	At.2700	NM_118288		NRT1.8	O	AtNPF7.2|F17L22.140|F17L22_140|NITRATE TRANSPORTER 1.8|NPF7.2|NRT1/ PTR family 7.2	NITRATE TRANSPORTER 1.8	protein-coding			GATL10	O	-1.35673	3.21682	0.000943066	0.0465781
Merged-4-11418558-1	4	11418508	11418608	+	90.6	0	exon (AT4G21440.1, exon 3 of 3)	exon (AT4G21440.1, exon 3 of 3)	1211	AT4G21440.1	826916	At.2261	NM_118264		MYB102	O	A. THALIANA MYB 4|ARABIDOPSIS THALIANA MYOSIN 4|ATM4|ATMYB102|F18E5.60|MYB-like 102	MYB-like 102	protein-coding			GSTF11	O	-1.36688	3.03726	8.6561e-05	0.00830709
Merged-4-10641194-1	4	10641144	10641244	+	100	0	exon (AT4G19520.3, exon 5 of 8)	exon (AT4G19520.3, exon 5 of 8)	5885	AT4G19520.1	827694	At.2018	NM_118072		AT4G19520	O	F24J7.80|F24J7_80	disease resistance protein (TIR-NBS-LRR class) family	protein-coding			AT5G51190	O	-1.38714	6.65489	9.80517e-05	0.00902212
Merged-4-10243673-1	4	10243623	10243723	+	85.1	0	exon (AT4G18600.4, exon 6 of 8)	exon (AT4G18600.4, exon 6 of 8)	3873	AT4G18600.4	827594	At.27729	NM_117976		WAVE5	O	ATSCAR-LIKE|F28J12.260|F28J12_260|SCARL|WASP (WISKOTT-ALDRICH SYNDROME PROTEIN)-FAMILY VERPROLIN HOMOLOGOUS PROTEIN 5	SCAR family protein	protein-coding			AT5G20260	O	-1.4089	-0.694601	0.00328309	0.103922
Merged-4-9976383-1	4	9976333	9976433	+	118.9	0	exon (AT4G17970.1, exon 3 of 6)	exon (AT4G17970.1, exon 3 of 6)	1018	AT4G17970.1	827522	At.2053	NM_117907		ALMT12	O	ATALMT12|QUAC1|T6K21.150|T6K21_150|aluminum-activated|malate transporter 12|quick-activating anion channel 1	aluminum-activated, malate transporter 12	protein-coding			AT4G33145	O	-1.41089	-1.60997	0.0124501	0.229331
Merged-4-9709471-1	4	9709421	9709521	+	115	0	exon (AT4G17380.1, exon 4 of 24)	exon (AT4G17380.1, exon 4 of 24)	787	AT4G17380.2	827450	At.24376	NM_117842		MSH4	O	ARABIDOPSIS MUTS HOMOLOG 4|ARABIDOPSIS MUTS HOMOLOG 4|ATMSH4|DL4725W|FCAALL.423|MUTS HOMOLOG 4|MUTS HOMOLOG 4|MUTS-like protein 4	MUTS-like protein 4	protein-coding			AT2G36220	O	-1.4301	5.69271	1.41789e-08	7.64723e-06
Merged-4-7648840-1	4	7648790	7648890	+	80.3	0	exon (AT4G13130.1, exon 1 of 1)	exon (AT4G13130.1, exon 1 of 1)	1603	AT4G13130.1	826927	At.33411	NM_117382		AT4G13130	O	F17N18.20|F17N18_20	Cysteine/Histidine-rich C1 domain family protein	protein-coding			ZFP2	O	-1.4455	-1.91693	0.0326895	0.386131
Merged-4-7414447-1	4	7414397	7414497	+	141.8	0	exon (AT4G12500.1, exon 1 of 1)	exon (AT4G12500.1, exon 1 of 1)	508	AT4G12500.1	826862	At.33470	NM_117320		AT4G12500	O	T1P17.90|T1P17_90	Bifunctional inhibitor/lipid-transfer protein/seed storage 2S albumin superfamily protein	protein-coding			AT3G16510	O	-1.45056	4.26242	2.21276e-10	2.38686e-07
Merged-4-7208385-1	4	7208335	7208435	+	62.2	0	exon (AT4G12020.4, exon 13 of 16)	exon (AT4G12020.4, exon 13 of 16)	-2422	AT4G12030.3	826811	At.27008	NM_117273		BAT5	O	BASS5|BILE ACID:SODIUM SYMPORTER FAMILY PROTEIN 5|F16J13.100|F16J13_100|bile acid transporter 5	bile acid transporter 5	protein-coding			AT1G14480	O	-1.45372	3.25812	3.10771e-09	2.2765e-06
Merged-4-2619170-1	4	2619120	2619220	+	90.6	0	exon (AT4G05100.1, exon 3 of 3)	exon (AT4G05100.1, exon 3 of 3)	798	AT4G05100.1	825855	At.10920	NM_116749		MYB74	O	AtMYB74|C17L7.20|C17L7_20|myb domain protein 74	myb domain protein 74	protein-coding			AT1G52857	O	-1.53099	-1.8731	0.0104937	0.208594
Merged-4-436198-1	4	436148	436248	+	70.9	0	exon (AT4G01010.1, exon 4 of 8)	exon (AT4G01010.1, exon 4 of 8)	1393	AT4G01010.1	826427	At.54067	NM_116329		CNGC13	O	ATCNGC13|CYCLIC NUCLEOTIDE-GATED CHANNEL 13|F3I3.1|F3I3_1|cyclic nucleotide-gated channel 13	cyclic nucleotide-gated channel 13	protein-coding			AT1G35210	O	-1.53549	2.91589	9.76497e-06	0.0015134
Merged-3-23040096-1	3	23040046	23040146	+	62.6	0	exon (AT3G62260.3, exon 1 of 3)	exon (AT3G62260.3, exon 1 of 3)	474	AT3G62260.2	825399	At.43534	NM_116091		AT3G62260	O	-	Protein phosphatase 2C family protein	protein-coding			ACS9	O	-1.57077	-1.1677	0.00770221	0.175131
Merged-3-22914348-1	3	22914298	22914398	+	97.7	0	exon (AT3G61890.1, exon 2 of 2)	exon (AT3G61890.1, exon 2 of 2)	1045	AT3G61890.1	825362	At.25517	NM_116054		HB-12	O	ARABIDOPSIS THALIANA HOMEOBOX 12|ATHB-12|ATHB12|homeobox 12	homeobox 12	protein-coding			AT5G37550	O	-1.67477	1.23217	1.3462e-05	0.00193214
Merged-3-21549299-1	3	21549249	21549349	+	78.1	0	exon (AT3G58190.1, exon 1 of 2)	exon (AT3G58190.1, exon 1 of 2)	273	AT3G58190.1	824988	At.27201	NM_115681		LBD29	O	ASL16|ASYMMETRIC LEAVES 2-LIKE 16|lateral organ boundaries-domain 29	lateral organ boundaries-domain 29	protein-coding			HSFA6B	O	-1.74269	1.16713	0.000544228	0.0316981
Merged-3-21536733-1	3	21536683	21536783	+	67.7	0	exon (AT3G58160.3, exon 9 of 26)	exon (AT3G58160.3, exon 9 of 26)	1936	AT3G58160.5	824985	At.28666	NM_115678		XIJ	O	ATMYOS3|ATXIJ|MYA3|MYOSIN A3|MYOSIN XI J|MYOSIN XI-16|XI-16	P-loop containing nucleoside triphosphate hydrolases superfamily protein	protein-coding			NUDT4	O	-1.84606	5.60293	1.0575e-06	0.000285176
Merged-3-21212757-1	3	21212707	21212807	+	72.5	0	exon (AT3G57330.2, exon 4 of 7)	exon (AT3G57330.2, exon 4 of 7)	2671	AT3G57330.2	824900	At.34841	NM_115593		ACA11	O	autoinhibited Ca2+-ATPase 11	autoinhibited Ca2+-ATPase 11	protein-coding			CML37	O	-1.95634	2.53649	1.9766e-11	3.33143e-08
Merged-3-21200780-1	3	21200730	21200830	+	115	0	exon (AT3G57300.1, exon 5 of 24)	exon (AT3G57300.1, exon 5 of 24)	1292	AT3G57300.2	824897	At.910	NM_115590		INO80	O	ATINO80|INO80 ORTHOLOG|INO80 ortholog	DNA helicase INO80-like protein	protein-coding			AT4G29780	O	-1.96597	4.7828	1.64657e-11	2.96021e-08
Merged-3-19062727-1	3	19062677	19062777	+	112.6	0	exon (AT3G51350.1, exon 2 of 10)	exon (AT3G51350.1, exon 2 of 10)	811	AT3G51350.1	824298	At.50266	NM_114994		AT3G51350	O	F26O13.3	Eukaryotic aspartyl protease family protein	protein-coding			AT4G31740	O	-2.09516	-2.13851	0.00366044	0.111664
Merged-3-19063191-1	3	19063141	19063241	+	83.5	0	exon (AT3G51350.1, exon 1 of 10)	exon (AT3G51350.1, exon 1 of 10)	347	AT3G51350.1	824298	At.50266	NM_114994		AT3G51350	O	F26O13.3	Eukaryotic aspartyl protease family protein	protein-coding			AT1G72910	O	-2.18921	-2.22866	0.00111489	0.0521063
Merged-3-19055687-1	3	19055637	19055737	+	89.8	0	exon (AT3G51330.2, exon 2 of 8)	exon (AT3G51330.2, exon 2 of 8)	760	AT3G51330.3	824296	At.874	NM_114992		AT3G51330	O	-	Eukaryotic aspartyl protease family protein	protein-coding			CAB2	O	-2.21473	-0.994248	0.00220373	0.0816378
Merged-3-18868696-1	3	18868646	18868746	+	87.4	0	exon (AT3G50760.1, exon 1 of 1)	exon (AT3G50760.1, exon 1 of 1)	862	AT3G50760.1	824240	At.43015	NM_114936		GATL2	O	F18B3.40|galacturonosyltransferase-like 2	galacturonosyltransferase-like 2	protein-coding			AT5G21960	O	-2.23254	0.0681177	0.000393921	0.0247044
Merged-3-18767194-1	3	18767144	18767244	+	152.8	0	exon (AT3G50570.1, exon 1 of 1)	exon (AT3G50570.1, exon 1 of 1)	335	AT3G50570.1	824221	At.1447	NM_114917		AT3G50570	O	-	hydroxyproline-rich glycoprotein family protein	protein-coding			PRK	O	-2.31452	0.0947093	0.0433369	0.434895
Merged-3-18600483-1	3	18600433	18600533	+	151.2	0	exon (AT3G50160.1, exon 1 of 3)	exon (AT3G50160.1, exon 1 of 3)	526	AT3G50160.1	824178	At.53868	NM_114876		AT3G50160	O	-	transmembrane protein, putative (DUF247)	protein-coding			AT3G56790	O	-2.32865	-1.54776	9.64539e-05	0.00901818
Merged-3-18388875-1	3	18388825	18388925	+	59.9	0	exon (AT3G49601.1, exon 2 of 2)	exon (AT3G49601.1, exon 2 of 2)	696	AT3G49601.1	6241216	At.47890	NM_001125327		AT3G49601	O	-	pre-mRNA-splicing factor	protein-coding			AT5G24370	O	-2.63155	-2.61357	0.00200238	0.0769206
Merged-3-17930305-1	3	17930255	17930355	+	75.6	0	exon (AT3G48420.1, exon 3 of 8)	exon (AT3G48420.1, exon 3 of 8)	724	AT3G48420.1	824000	At.3168	NM_114701		AT3G48420	O	T29H11.1	Haloacid dehalogenase-like hydrolase (HAD) superfamily protein	protein-coding			AT2G12190	O	-2.68045	-3.36047	0.0338475	0.391913
Merged-3-17183684-1	3	17183634	17183734	+	55.1	0	exon (AT3G46640.2, exon 1 of 2)	exon (AT3G46640.2, exon 1 of 2)	594	AT3G46640.2	823817	At.47951	NM_114531		PCL1	O	LUX|LUX ARRHYTHMO|PHYTOCLOCK 1	Homeodomain-like superfamily protein	protein-coding			RGP3	O	-2.73534	-2.2921	0.000262658	0.0180231
Merged-3-16702989-1	3	16702939	16703039	+	107.1	0	exon (AT3G45530.1, exon 1 of 2)	exon (AT3G45530.1, exon 1 of 2)	470	AT3G45530.1	823694	At.50248	NM_114422		AT3G45530	O	-	Cysteine/Histidine-rich C1 domain family protein	protein-coding			AT4G36925	O	-2.8404	-2.82439	0.0041737	0.122074
Merged-3-16657742-1	3	16657692	16657792	+	67.7	0	exon (AT3G45420.1, exon 1 of 1)	exon (AT3G45420.1, exon 1 of 1)	-1167	AT3G45410.1	823679	At.47003	NM_114410		AT3G45410	O	L-type lectin receptor kinase I.3|LecRK-I.3	Concanavalin A-like lectin protein kinase family protein	protein-coding			AT2G46494	O	-2.84107	-3.29396	0.0198344	0.296487
Merged-3-16654800-1	3	16654750	16654850	+	67.7	0	exon (AT3G45410.1, exon 1 of 1)	exon (AT3G45410.1, exon 1 of 1)	1775	AT3G45410.1	823679	At.47003	NM_114410		AT3G45410	O	L-type lectin receptor kinase I.3|LecRK-I.3	Concanavalin A-like lectin protein kinase family protein	protein-coding			AT1G80130	O	-2.87003	-3.29152	0.0387193	0.415001
Merged-3-15181078-1	3	15181028	15181128	+	88.2	0	exon (AT3G43190.2, exon 6 of 12)	exon (AT3G43190.2, exon 6 of 12)	1586	AT3G43190.2	823393	At.1720	NM_114187		SUS4	O	ARABIDOPSIS THALIANA SUCROSE SYNTHASE 4|ATSUS4|sucrose synthase 4	sucrose synthase 4	protein-coding			AT1G75460	O	-3.65772	-2.35335	0.002828	0.0948539
Merged-3-12447269-1	3	12447219	12447319	+	55.1	0	exon (AT3G30770.1, exon 6 of 6)	exon (AT3G30770.1, exon 6 of 6)	1776	AT3G30770.1	822832		NM_113980		AT3G30770	O	-	Eukaryotic aspartyl protease family protein	protein-coding			CA2	O	-3.67243	-0.189664	0.000108582	0.00972805
Merged-3-11012384-1	3	11012334	11012434	+	69.3	0	exon (AT3G29030.1, exon 2 of 3)	exon (AT3G29030.1, exon 2 of 3)	1067	AT3G29030.1	822543	At.5970	NM_113824		EXPA5	O	ARABIDOPSIS THALIANA EXPANSIN 5|ARABIDOPSIS THALIANA EXPANSIN A5|ATEXP5|ATEXPA5|ATHEXP ALPHA 1.4|EXP5|EXPANSIN 5|expansin A5	expansin A5	protein-coding			AT1G62080	O	-4.02555	-3.64999	0.0422936	0.430976
Merged-3-10736254-1	3	10736204	10736304	+	69.3	0	exon (AT3G28650.1, exon 1 of 1)	exon (AT3G28650.1, exon 1 of 1)	617	AT3G28650.1	822495		NM_113785		AT3G28650	O	-	Cysteine/Histidine-rich C1 domain family protein	protein-coding			MYB120	O	-4.05137	-3.64617	0.0404113	0.422618
Merged-3-10686791-1	3	10686741	10686841	+	123.7	0	exon (AT3G28510.1, exon 1 of 1)	exon (AT3G28510.1, exon 1 of 1)	1321	AT3G28510.1	822481	At.42784	NM_113771		AT3G28510	O	-	P-loop containing nucleoside triphosphate hydrolases superfamily protein	protein-coding			ESM1	O	-4.17605	0.310467	6.26701e-05	0.00657598
Merged-3-10686286-1	3	10686236	10686336	+	108.7	0	exon (AT3G28510.1, exon 1 of 1)	exon (AT3G28510.1, exon 1 of 1)	816	AT3G28510.1	822481	At.42784	NM_113771		AT3G28510	O	-	P-loop containing nucleoside triphosphate hydrolases superfamily protein	protein-coding			AT5G43755	O	-4.43956	-3.49546	0.0120918	0.225416
Merged-3-9061266-1	3	9061216	9061316	+	76.4	0	exon (AT3G24810.1, exon 1 of 3)	exon (AT3G24810.1, exon 1 of 3)	430	AT3G24810.1	822079	At.24756	NM_113393		ICK3	O	KIP-RELATED PROTEIN 5|KRP5|kip-related protein 5	Cyclin-dependent kinase inhibitor family protein	protein-coding			AT1G23130	O	-4.83991	-0.140463	0.000149526	0.0122665
Merged-3-8080544-1	3	8080494	8080594	+	157.5	0	exon (AT3G22830.1, exon 2 of 2)	exon (AT3G22830.1, exon 2 of 2)	1755	AT3G22830.1	821854	At.6312	NM_113182		HSFA6B	O	ARABIDOPSIS THALIANA HEAT SHOCK TRANSCRIPTION FACTOR A6B|AT-HSFA6B|heat shock transcription factor A6B|heat shock transcription factor A6B	heat shock transcription factor A6B	protein-coding			EXPA5	O	-5.00576	-1.97254	3.47999e-07	0.000113066
Merged-3-8063758-1	3	8063708	8063808	+	70.9	0	exon (AT3G22800.1, exon 1 of 1)	exon (AT3G22800.1, exon 1 of 1)	891	AT3G22800.1	821851	At.22521	NM_113179		AT3G22800	O	-	Leucine-rich repeat (LRR) family protein	protein-coding			AT2G29290	O	-5.04999	-3.22851	0.011161	0.217019
Merged-3-7031992-1	3	7031942	7032042	+	84.3	0	exon (AT3G20150.2, exon 3 of 17)	exon (AT3G20150.2, exon 3 of 17)	708	AT3G20150.2	821558	At.53398	NM_112906		AT3G20150	O	-	Kinesin motor family protein	protein-coding			AT1G51805	O	-5.05553	-3.2277	0.00672913	0.162574
Merged-3-5619488-1	3	5619438	5619538	+	100	0	exon (AT3G16520.1, exon 2 of 3)	exon (AT3G16520.1, exon 2 of 3)	-1166	AT3G16510.1	820899	At.38885	NM_112522		AT3G16510	O	-	Calcium-dependent lipid-binding (CaLB domain) family protein	protein-coding			AT2G03550	O	-5.15055	-3.17018	0.00296005	0.0981839
Merged-3-4833438-1	3	4833388	4833488	+	52	0	exon (AT3G14440.1, exon 1 of 1)	exon (AT3G14440.1, exon 1 of 1)	577	AT3G14440.1	820667	At.26346	NM_112304		NCED3	O	9-CIS-EPOXYCAROTENOID DIOXYGENASE|ATNCED3|SALT TOLERANT 1|SIS7|STO1|SUGAR INSENSITIVE 7|nine-cis-epoxycarotenoid dioxygenase 3	nine-cis-epoxycarotenoid dioxygenase 3	protein-coding			CA1	O	-5.15259	1.28203	1.88822e-06	0.000446663
Merged-3-4730335-1	3	4730285	4730385	+	97.7	0	exon (AT3G14210.1, exon 2 of 5)	exon (AT3G14210.1, exon 2 of 5)	897	AT3G14210.2	820639	At.23866	NM_112278		ESM1	O	epithiospecifier modifier 1	GDSL-like lipase/acylhydrolase superfamily protein	protein-coding			AT2G47880	O	-5.6289	-2.90538	0.00331588	0.104584
Merged-3-3097509-1	3	3097459	3097559	+	94.5	0	exon (AT3G10040.1, exon 1 of 1)	exon (AT3G10040.1, exon 1 of 1)	908	AT3G10040.1	820165	At.40001	NM_111839		AT3G10040	O	HRA1|HYPOXIA RESPONSE ATTENUATOR1	sequence-specific DNA binding transcription factor	protein-coding			AT2G39030		6.18275	-2.56044	0.00323507	0.102756
Merged-3-2568437-1	3	2568387	2568487	+	72.8	0	exon (AT3G08040.2, exon 5 of 13)	exon (AT3G08040.2, exon 5 of 13)	1263	AT3G08040.2	819995	At.17333	NM_111683		FRD3	O	ATFRD3|FERRIC REDUCTASE DEFECTIVE 3|MAN1|MANGANESE ACCUMULATOR 1	MATE efflux family protein	protein-coding			AT1G20795		6.16463	-2.59442	0.00221695	0.0819908
Merged-3-2568621-1	3	2568571	2568671	+	137	0	exon (AT3G08040.2, exon 4 of 13)	exon (AT3G08040.2, exon 4 of 13)	1079	AT3G08040.2	819995	At.17333	NM_111683		FRD3	O	ATFRD3|FERRIC REDUCTASE DEFECTIVE 3|MAN1|MANGANESE ACCUMULATOR 1	MATE efflux family protein	protein-coding			AT2G38220		6.0711	-2.63864	0.00938088	0.195669
Merged-3-2304353-1	3	2304303	2304403	+	83.5	0	exon (AT3G07250.1, exon 11 of 15)	exon (AT3G07250.1, exon 11 of 15)	2262	AT3G07250.1	819913		NM_001337698		AT3G07250	O	-	RNA-binding (RRM-RBD-RNP motif) domain nuclear transport factor 2 family protein	protein-coding			AT5G46440		4.5258	-3.49082	0.0120939	0.225416
Merged-3-2210000-1	3	2209950	2210050	+	70.9	0	exon (AT3G07000.1, exon 1 of 1)	exon (AT3G07000.1, exon 1 of 1)	595	AT3G07000.1	819885	At.40421	NM_111580		AT3G07000	O	-	Cysteine/Histidine-rich C1 domain family protein	protein-coding			AGL96		4.52	-3.49152	0.0190327	0.28929
Merged-3-2077830-1	3	2077780	2077880	+	72.5	0	exon (AT3G06640.1, exon 2 of 15)	exon (AT3G06640.1, exon 2 of 15)	487	AT3G06640.3	819844	At.53205	NM_111540		AT3G06640	O	T8E24.12	PAS domain-containing protein tyrosine kinase family protein	protein-coding			AT4G03153		4.52	-3.49152	0.0190414	0.28929
Merged-3-1173157-1	3	1173107	1173207	+	99.2	0	exon (AT3G04420.2, exon 2 of 5)	exon (AT3G04420.2, exon 2 of 5)	470	AT3G04420.1	819597	At.27362	NM_111313		NAC048	O	NAC domain containing protein 48|T27C4.6|T27C4_6|anac048	NAC domain containing protein 48	protein-coding			AT1G03810		4.34954	-3.56434	0.0263252	0.34512
Merged-3-342376-1	3	342326	342426	+	149.6	0	exon (AT3G02020.1, exon 5 of 13)	exon (AT3G02020.1, exon 5 of 13)	1536	AT3G02020.1	821287	At.41192	NM_111068		AK3	O	F1C9.20|F1C9_20|aspartate kinase 3	aspartate kinase 3	protein-coding			AT5G21030		4.34276	-3.56504	0.0233705	0.323497
Merged-3-130228-1	3	130178	130278	+	137	0	exon (AT3G01345.1, exon 1 of 1)	exon (AT3G01345.1, exon 1 of 1)	1090	AT3G01345.1	2745868	At.46729	NM_202475		AT3G01345	O	-	Expressed protein	protein-coding			AT2G36325		4.33489	-3.5662	0.0231499	0.322114
Merged-3-109033-1	3	108983	109083	+	92.2	0	exon (AT3G01320.1, exon 10 of 22)	exon (AT3G01320.1, exon 10 of 22)	-2597	AT3G01319.1	6241447	At.73701	NM_001125076		AT3G01319	O	-	hypothetical protein	protein-coding			AT1G09500		4.33423	-3.56612	0.0258576	0.341479
Merged-3-60649-1	3	60599	60699	+	79.5	0	exon (AT3G01175.1, exon 2 of 4)	exon (AT3G01175.1, exon 2 of 4)	1226	AT3G01175.1	820400	At.41320	NM_001337327		AT3G01175	O	-	transmembrane protein	protein-coding			AT1G67455		4.13148	-3.64341	0.0411887	0.426059
Merged-2-18957717-1	2	18957667	18957767	+	104.8	0	exon (AT2G46130.2, exon 2 of 2)	exon (AT2G46130.2, exon 2 of 2)	505	AT2G46130.1	819220	At.26514	NM_130175		WRKY43	O	ATWRKY43|T3F17.22|WRKY DNA-BINDING PROTEIN 43|WRKY DNA-binding protein 43	WRKY DNA-binding protein 43	protein-coding			HDG4		4.12781	-3.64396	0.0410465	0.425414
Merged-2-18774538-1	2	18774488	18774588	+	92.9	0	exon (AT2G45550.1, exon 2 of 3)	exon (AT2G45550.1, exon 2 of 3)	1259	AT2G45550.1	819163		NM_130117		CYP76C4	O	''cytochrome P450|F17K2.8|cytochrome P450|family 76|polypeptide 4|polypeptide 4''|subfamily C	cytochrome P450, family 76, subfamily C, polypeptide 4	protein-coding			AT1G57906		4.12623	-3.64419	0.0410119	0.425414
Merged-2-17639533-1	2	17639483	17639583	+	59.5	0	exon (AT2G42350.1, exon 1 of 1)	exon (AT2G42350.1, exon 1 of 1)	532	AT2G42350.1	818836	At.42716	NM_129797		AT2G42350	O	MHK10.7|MHK10_7	RING/U-box superfamily protein	protein-coding			AT2G37810		4.03503	-2.7266	0.00191953	0.0746955
Merged-2-17437405-1	2	17437355	17437455	+	99.2	0	exon (AT2G41800.1, exon 2 of 3)	exon (AT2G41800.1, exon 2 of 3)	763	AT2G41800.1	818779	At.27769	NM_129744		AT2G41800	O	T11A7.10|T11A7_10	imidazolonepropionase (Protein of unknown function, DUF642)	protein-coding			AT5G24180		3.67579	0.356237	2.0537e-05	0.00265779
Merged-2-17392471-1	2	17392421	17392521	+	104	0	exon (AT2G41700.1, exon 13 of 40)	exon (AT2G41700.1, exon 13 of 40)	3471	AT2G41700.2	818768	At.26435	NM_180023		ABCA1	O	ATP-binding cassette A1|Arabidopsis thaliana ATP-binding cassette A1|AtABCA1	ATP-binding cassette A1	protein-coding			AT1G53420		3.57527	-3.00389	0.00226739	0.0829643
Merged-2-17001037-1	2	17000987	17001087	+	89	0	exon (AT2G40750.1, exon 3 of 3)	exon (AT2G40750.1, exon 3 of 3)	1491	AT2G40750.1	818670		NM_129637		WRKY54	O	ATWRKY54|T7D17.7|T7D17_7|WRKY DNA-BINDING PROTEIN 54|WRKY DNA-binding protein 54	WRKY DNA-binding protein 54	protein-coding			STM		3.56447	-1.81863	0.0131027	0.236014
Merged-2-16689375-1	2	16689325	16689425	+	86.6	0	exon (AT2G39980.1, exon 1 of 1)	exon (AT2G39980.1, exon 1 of 1)	807	AT2G39980.1	818586	At.21041	NM_129556		AT2G39980	O	T28M21.14|T28M21_14	HXXXD-type acyl-transferase family protein	protein-coding			AT1G64160		3.51624	6.39923	2.46898e-05	0.00312587
Merged-2-14167660-1	2	14167610	14167710	+	92.2	0	exon (AT2G33435.1, exon 2 of 10)	exon (AT2G33435.1, exon 2 of 10)	2535	AT2G33435.1	817909	At.37925	NM_001336454		AT2G33435	O	-	RNA-binding (RRM/RBD/RNP motifs) family protein	protein-coding			AT1G32910		3.32522	-2.59851	0.0484234	0.464438
Merged-2-12990546-1	2	12990496	12990596	+	83.5	0	exon (AT2G30480.1, exon 10 of 19)	exon (AT2G30480.1, exon 10 of 19)	793	AT2G30480.12	817598	At.38353	NM_128600		AT2G30480	O	T6B20.25|T6B20_25	hypothetical protein	protein-coding			AT1G57650		3.12515	-3.23019	0.019861	0.296487
Merged-2-12965264-1	2	12965214	12965314	+	160.7	0	exon (AT2G30424.2, exon 2 of 3)	exon (AT2G30424.2, exon 2 of 3)	459	AT2G30424.1	6240858	At.74314	NM_001124945		TCL2	O	TRICHOMELESS 2	Homeodomain-like superfamily protein	protein-coding			AT1G77150		3.09538	-2.76871	0.00230159	0.0836938
Merged-2-12564555-1	2	12564505	12564605	+	121.3	0	exon (AT2G29220.1, exon 1 of 1)	exon (AT2G29220.1, exon 1 of 1)	136	AT2G29220.1	817471		NM_128478		AT2G29220	O	F16P2.40|F16P2_40|L-type lectin receptor kinase III.1|LecRK-III.1	Concanavalin A-like lectin protein kinase family protein	protein-coding			PYL6		3.04807	5.09943	3.38594e-09	2.28272e-06
Merged-2-9742815-1	2	9742765	9742865	+	104	0	exon (AT2G22890.1, exon 1 of 1)	exon (AT2G22890.1, exon 1 of 1)	652	AT2G22890.1	816820	At.50743	NM_127854		AT2G22890	O	T20K9.10|T20K9_10	Kua-ubiquitin conjugating enzyme hybrid localization domain-containing protein	protein-coding			AT4G21870		3.02805	1.62657	4.20409e-06	0.000809798
Merged-2-9601738-1	2	9601688	9601788	+	92.2	0	exon (AT2G22610.3, exon 9 of 19)	exon (AT2G22610.3, exon 9 of 19)	2188	AT2G22610.1	816792	At.39414	NM_127826		AT2G22610	O	T9I22.5|T9I22_5	Di-glucose binding protein with Kinesin motor domain-containing protein	protein-coding			AT1G21950		2.99431	-3.28785	0.023208	0.322604
Merged-2-8209572-1	2	8209522	8209622	+	75.6	0	exon (AT2G18950.2, exon 10 of 12)	exon (AT2G18950.2, exon 10 of 12)	2252	AT2G18950.2	816412	At.27152	NM_179653		HPT1	O	ATHPT|F19F24.15|F19F24_15|HOMOGENTISATE PHYTYLTRANSFERASE|TOCOPHEROL PHYTYLTRANSFERASE|TOCOPHEROL POLYPRENYLTRANSFERASE|TPT1|VITAMIN E 2|VTE2|homogentisate phytyltransferase 1	homogentisate phytyltransferase 1	protein-coding			AT2G37800		2.9661	-0.614609	0.000211561	0.0158038
Merged-2-7412809-1	2	7412759	7412859	+	96.1	0	exon (AT2G17050.3, exon 3 of 5)	exon (AT2G17050.3, exon 3 of 5)	2801	AT2G17050.1	816210	At.52779	NM_127260		AT2G17050	O	F6P23.20|F6P23_20	disease resistance protein (TIR-NBS-LRR class)	protein-coding			AT1G72416		2.96455	4.26756	8.68799e-10	8.67737e-07
Merged-2-6744431-1	2	6744381	6744481	+	61.4	0	exon (AT2G15440.1, exon 1 of 1)	exon (AT2G15440.1, exon 1 of 1)	404	AT2G15440.1	816036	At.64934	NM_127104		AT2G15440	O	F26H6.4|F26H6_4	polysaccharide biosynthesis protein (DUF579)	protein-coding			AT1G33880		2.9644	-2.86061	0.00483488	0.133134
Merged-2-6709481-1	2	6709431	6709531	+	100.8	0	exon (AT2G15390.2, exon 2 of 2)	exon (AT2G15390.2, exon 2 of 2)	1375	AT2G15390.1	816031	At.28327	NM_127099		FUT4	O	F26H6.9|F26H6_9|atfut4|fucosyltransferase 4	fucosyltransferase 4	protein-coding			CYP82C2		2.88376	-1.85643	0.00383199	0.114947
Merged-2-5545639-1	2	5545589	5545689	+	79.5	0	exon (AT2G13370.2, exon 29 of 31)	exon (AT2G13370.2, exon 29 of 31)	-4160	AT2G13360.3	815822	At.24853	NM_126925		AGT	O	AGT1|ALANINE:GLYOXYLATE AMINOTRANSFERASE|ALANINE:GLYOXYLATE AMINOTRANSFERASE 1|F14O4.7|F14O4_7|L-serine:glyoxylate aminotransferase|SGAT|alanine:glyoxylate aminotransferase	alanine:glyoxylate aminotransferase	protein-coding			AT1G64310		2.86923	-2.90579	0.00469498	0.131066
Merged-2-5540029-1	2	5539979	5540079	+	70.9	0	exon (AT2G13360.3, exon 3 of 5)	exon (AT2G13360.3, exon 3 of 5)	1326	AT2G13360.2	815822	At.24853	NM_126925		AGT	O	AGT1|ALANINE:GLYOXYLATE AMINOTRANSFERASE|ALANINE:GLYOXYLATE AMINOTRANSFERASE 1|F14O4.7|F14O4_7|L-serine:glyoxylate aminotransferase|SGAT|alanine:glyoxylate aminotransferase	alanine:glyoxylate aminotransferase	protein-coding			AT4G19430		2.84681	-3.35586	0.0390465	0.41549
Merged-2-2843213-1	2	2843163	2843263	+	92.2	0	exon (AT2G06925.1, exon 1 of 4)	exon (AT2G06925.1, exon 1 of 4)	125	AT2G06925.2	815261	At.23179	NM_126670		PLA2-ALPHA	O	ATSPLA2-ALPHA|PHOSPHOLIPASE A2-ALPHA	Phospholipase A2 family protein	protein-coding			AT2G07702		2.83314	-3.35298	0.0331978	0.388622
Merged-2-1077558-1	2	1077508	1077608	+	94.5	0	exon (AT2G03550.1, exon 1 of 1)	exon (AT2G03550.1, exon 1 of 1)	695	AT2G03550.1	814884	At.41385	NM_126405		AT2G03550	O	T4M8.1|T4M8_1	alpha/beta-Hydrolases superfamily protein	protein-coding			AT4G22750		2.83017	-3.35328	0.0346842	0.396326
Merged-2-1028780-1	2	1028730	1028830	+	135.5	0	exon (AT2G03380.1, exon 1 of 1)	exon (AT2G03380.1, exon 1 of 1)	552	AT2G03380.1	814867		NM_126389		AT2G03380	O	T4M8.19|T4M8_19	Pentatricopeptide repeat (PPR) superfamily protein	protein-coding			AT5G63250		2.74909	-2.95661	0.0245364	0.333345
Merged-2-989012-1	2	988962	989062	+	108.7	0	exon (AT2G03260.2, exon 7 of 10)	exon (AT2G03260.2, exon 7 of 10)	1681	AT2G03260.2	814855	At.41414	NM_126377		AT2G03260	O	T18E12.7|T18E12_7	EXS (ERD1/XPR1/SYG1) family protein	protein-coding			AT1G33840		2.64413	2.57386	2.5859e-05	0.00323871
Merged-1-30141525-1	1	30141475	30141575	+	80.3	0	exon (AT1G80130.1, exon 2 of 3)	exon (AT1G80130.1, exon 2 of 3)	1172	AT1G80130.1	844353	At.23459	NM_106662		AT1G80130	O	F18B13.21|F18B13_21	Tetratricopeptide repeat (TPR)-like superfamily protein	protein-coding			AT1G63550		2.57119	-2.25613	0.00136479	0.0596215
Merged-1-29831149-1	1	29831099	29831199	+	71.7	0	exon (AT1G79280.3, exon 8 of 48)	exon (AT1G79280.3, exon 8 of 48)	1829	AT1G79280.1	844268	At.48393	NM_106578		NUA	O	AtTPR|TRANSLOCATED PROMOTER REGION|YUP8H12R.12|YUP8H12R_12|nuclear pore anchor	nuclear pore anchor	protein-coding			AT2G29150		2.51601	-2.76642	0.00665244	0.162035
Merged-1-29825122-1	1	29825072	29825172	+	81.9	0	exon (AT1G79280.3, exon 30 of 48)	exon (AT1G79280.3, exon 30 of 48)	7856	AT1G79280.1	844268	At.48393	NM_106578		NUA	O	AtTPR|TRANSLOCATED PROMOTER REGION|YUP8H12R.12|YUP8H12R_12|nuclear pore anchor	nuclear pore anchor	protein-coding			BAM5		2.4113	-1.48215	0.00622404	0.155844
Merged-1-29581857-1	1	29581807	29581907	+	72.8	0	exon (AT1G78640.1, exon 1 of 1)	exon (AT1G78640.1, exon 1 of 1)	131	AT1G78640.1	28717435	At.52559	NM_001334836		AT1G78640	O	T30F21.3|T30F21_3	B3 domain protein	protein-coding			GLR2.2		2.38081	2.69384	1.33984e-06	0.000340863
Merged-1-29528947-1	1	29528897	29528997	+	159.1	0	exon (AT1G78490.1, exon 2 of 8)	exon (AT1G78490.1, exon 2 of 8)	2086	AT1G78490.1	844185	At.19257	NM_106496		CYP708A3	O	''cytochrome P450|T30F21.17|T30F21_17|cytochrome P450|family 708|polypeptide 3|polypeptide 3''|subfamily A	cytochrome P450, family 708, subfamily A, polypeptide 3	protein-coding			AT5G65980		2.3716	2.02583	1.0207e-05	0.00156393
Merged-1-27435995-1	1	27435945	27436045	+	113.4	0	exon (AT1G72910.1, exon 1 of 2)	exon (AT1G72910.1, exon 1 of 2)	689	AT1G72910.1	843622	At.24622	NM_105949		AT1G72910	O	F3N23.11|F3N23_11	Toll-Interleukin-Resistance (TIR) domain-containing protein	protein-coding			PGIP2		2.34733	2.91177	3.65487e-05	0.0043523
Merged-1-27341952-1	1	27341902	27342002	+	102.4	0	exon (AT1G72620.1, exon 2 of 4)	exon (AT1G72620.1, exon 2 of 4)	931	AT1G72620.1	843594		NM_105921		AT1G72620	O	F28P22.19|F28P22_19	alpha/beta-Hydrolases superfamily protein	protein-coding			AT4G33070		2.31221	4.41467	2.21825e-06	0.000515685
Merged-1-27034380-1	1	27034330	27034430	+	72.5	0	exon (AT1G71870.1, exon 1 of 2)	exon (AT1G71870.1, exon 1 of 2)	802	AT1G71870.1	843518	At.35151	NM_105845		AT1G71870	O	F14O23.25|F14O23_25	MATE efflux family protein	protein-coding			AT3G29970		2.23098	-2.10962	0.00295657	0.0981839
Merged-1-25766850-1	1	25766800	25766900	+	70.9	0	exon (AT1G68620.1, exon 1 of 1)	exon (AT1G68620.1, exon 1 of 1)	1132	AT1G68620.1	843192	At.11552	NM_105534		AT1G68620	O	F24J5.14|F24J5_14	alpha/beta-Hydrolases superfamily protein	protein-coding			DREB2C		2.22293	0.753619	2.87199e-06	0.000630918
Merged-1-25153997-1	1	25153947	25154047	+	94.5	0	exon (AT1G67230.1, exon 6 of 8)	exon (AT1G67230.1, exon 6 of 8)	2392	AT1G67230.1	843043	At.43084	NM_105392		LINC1	O	(Japanese for nucleus) 2|AtLINC1|CROWDED NUCLEI 1|CRWN1|F1N21.5|KAKU2|LITTLE NUCLEI1	little nuclei1	protein-coding			AT5G24220		2.19928	1.5227	0.000282969	0.0191729
Merged-1-25048846-1	1	25048796	25048896	+	66.2	0	exon (AT1G67090.2, exon 2 of 3)	exon (AT1G67090.2, exon 2 of 3)	578	AT1G67090.2	843029	At.12721	NM_105379		RBCS1A	O	F1O19.14|F5A8.1|F5A8_1|ribulose bisphosphate carboxylase small chain 1A	ribulose bisphosphate carboxylase small chain 1A	protein-coding			AT1G33900		2.19206	-1.71147	0.00917545	0.192856
Merged-1-24771107-1	1	24771057	24771157	+	119.7	0	exon (AT1G66400.1, exon 1 of 1)	exon (AT1G66400.1, exon 1 of 1)	286	AT1G66400.1	842958	At.27176	NM_105311		CML23	O	T27F4.15|T27F4_15|calmodulin like 23	calmodulin like 23	protein-coding			AT1G21320		2.15051	-0.954311	0.000343467	0.0223726
Merged-1-24497845-1	1	24497795	24497895	+	133.9	0	exon (AT1G65850.2, exon 5 of 5)	exon (AT1G65850.2, exon 5 of 5)	3111	AT1G65850.1	842896	At.52389	NM_105257		AT1G65850	O	F12P19.1|F12P19_1	Disease resistance protein (TIR-NBS-LRR class) family	protein-coding			PP2-A3		2.1427	1.17638	0.000216124	0.0159107
Merged-1-23774093-1	1	23774043	23774143	+	78.8	0	exon (AT1G64060.1, exon 6 of 14)	exon (AT1G64060.1, exon 6 of 14)	-4162	AT1G64065.1	2745848	At.36052	NM_202357		AT1G64065	O	-	Late embryogenesis abundant (LEA) hydroxyproline-rich glycoprotein family	protein-coding			ABR1		2.10908	2.21329	3.4186e-05	0.00413406
Merged-1-23776274-1	1	23776224	23776324	+	78.8	0	exon (AT1G64060.1, exon 14 of 14)	exon (AT1G64060.1, exon 14 of 14)	-1981	AT1G64065.1	2745848	At.36052	NM_202357		AT1G64065	O	-	Late embryogenesis abundant (LEA) hydroxyproline-rich glycoprotein family	protein-coding			AT4G28800		2.07587	-2.56608	0.0123789	0.228646
Merged-1-23496647-1	1	23496597	23496697	+	87.4	0	exon (AT1G63350.4, exon 1 of 3)	exon (AT1G63350.4, exon 1 of 3)	984	AT1G63350.1	842641	At.66084	NM_105014		AT1G63350	O	F9N12.3|F9N12_3	Disease resistance protein (CC-NBS-LRR class) family	protein-coding			AT3G63380		2.06198	3.20509	1.37917e-05	0.00196784
Merged-1-23133343-1	1	23133293	23133393	+	103	0	exon (AT1G62500.1, exon 1 of 1)	exon (AT1G62500.1, exon 1 of 1)	1415	AT1G62500.1	842547	At.16344	NM_104929		AT1G62500	O	T3P18.6|T3P18_6	Bifunctional inhibitor/lipid-transfer protein/seed storage 2S albumin superfamily protein	protein-coding			AT4G18220		2.04408	-3.00492	0.0485305	0.465075
Merged-1-23039643-1	1	23039593	23039693	+	55.1	0	exon (AT1G62310.1, exon 1 of 10)	exon (AT1G62310.1, exon 1 of 10)	144	AT1G62310.1	842529	At.36279	NM_104911		AT1G62310	O	F24O1.3|F24O1_3	transcription factor jumonji (jmjC) domain-containing protein	protein-coding			AT2G14440		2.00426	-2.00779	0.00528733	0.140893
Merged-1-22848099-1	1	22848049	22848149	+	70.1	0	exon (AT1G61840.1, exon 1 of 1)	exon (AT1G61840.1, exon 1 of 1)	852	AT1G61840.1	842481		NM_104866		AT1G61840	O	F8K4.5|F8K4_5	Cysteine/Histidine-rich C1 domain family protein	protein-coding			ARI12		1.98373	1.94241	0.000332757	0.0217802
Merged-1-22805610-1	1	22805560	22805660	+	62.6	0	exon (AT1G61750.1, exon 1 of 2)	exon (AT1G61750.1, exon 1 of 2)	741	AT1G61750.1	842472	At.36384	NM_104857		AT1G61750	O	T13M11.11|T13M11_11	Receptor-like protein kinase-related family protein	protein-coding			BGLU31		1.98266	-1.89629	0.00658418	0.161121
Merged-1-22683818-1	1	22683768	22683868	+	111.8	0	exon (AT1G61480.1, exon 1 of 7)	exon (AT1G61480.1, exon 1 of 7)	808	AT1G61480.1	842442		NM_104829		AT1G61480	O	T1F9.2|T1F9_2	S-locus lectin protein kinase family protein	protein-coding			AT1G51840		1.97436	-2.13591	0.00375163	0.113166
Merged-1-22600254-1	1	22600204	22600304	+	121.3	0	exon (AT1G61270.1, exon 6 of 8)	exon (AT1G61270.1, exon 6 of 8)	1998	AT1G61270.1	842421		NM_104808		AT1G61270	O	T1F9.25	Transmembrane amino acid transporter family protein	protein-coding			AT5G49770		1.95652	2.15753	2.33471e-05	0.00296981
Merged-1-21702578-1	1	21702528	21702628	+	77.2	0	exon (AT1G58410.4, exon 3 of 3)	exon (AT1G58410.4, exon 3 of 3)	1677	AT1G58410.4	842210	At.17241	NM_104621		AT1G58410	O	F9K23.6|F9K23_6	Disease resistance protein (CC-NBS-LRR class) family	protein-coding			AT2G25410		1.9457	-1.39118	0.0211349	0.304458
Merged-1-21080129-1	1	21080079	21080179	+	100.8	0	exon (AT1G56300.1, exon 1 of 5)	exon (AT1G56300.1, exon 1 of 5)	294	AT1G56300.2	842083	At.42808	NM_104509		AT1G56300	O	F14G9.9|F14G9_9	Chaperone DnaJ-domain superfamily protein	protein-coding			AT5G48430		1.94066	4.84757	5.86732e-05	0.00625391
Merged-1-19397495-1	1	19397445	19397545	+	131.5	0	exon (AT1G52120.1, exon 3 of 5)	exon (AT1G52120.1, exon 3 of 5)	480	AT1G52120.2	841642	At.37664	NM_104093		AT1G52120	O	F5F19.18|F5F19_18	Mannose-binding lectin superfamily protein	protein-coding			AT4G15660		1.93247	1.66758	0.000424609	0.0257313
Merged-1-19229515-1	1	19229465	19229565	+	126	0	exon (AT1G51810.1, exon 4 of 13)	exon (AT1G51810.1, exon 4 of 13)	2844	AT1G51810.1	841608	At.52140	NM_104061		AT1G51810	O	T14L22.2|T14L22_2	Leucine-rich repeat protein kinase family protein	protein-coding			sks9		1.93092	0.0432985	0.000145063	0.0119998
Merged-1-19221267-1	1	19221217	19221317	+	141	0	exon (AT1G51805.1, exon 13 of 13)	exon (AT1G51805.1, exon 13 of 13)	4423	AT1G51805.2	841607	At.22048	NM_104060		AT1G51805	O	F19C24.2|F19C24_2	Leucine-rich repeat protein kinase family protein	protein-coding			WRKY59		1.92126	2.99862	0.000113216	0.00988054
Merged-1-18382319-1	1	18382269	18382369	+	105.5	0	exon (AT1G49670.1, exon 15 of 18)	exon (AT1G49670.1, exon 15 of 18)	-2418	AT1G49660.1	841390	At.38186	NM_103854		CXE5	O	AtCXE5|F14J22.11|F14J22_11|carboxyesterase 5	carboxyesterase 5	protein-coding			AT4G01780		1.91472	-2.85697	0.0384771	0.414223
Merged-1-18328488-1	1	18328438	18328538	+	80.3	0	exon (AT1G49510.3, exon 4 of 4)	exon (AT1G49510.3, exon 4 of 4)	-1171	AT1G49520.1	841376	At.49961	NM_103840		AT1G49520	O	F13F21.4|F13F21_4	SWIB complex BAF60b domain-containing protein	protein-coding			AT4G15670		1.90579	1.94771	0.00107602	0.0512667
Merged-1-17767196-1	1	17767146	17767246	+	92.9	0	exon (AT1G48100.1, exon 1 of 6)	exon (AT1G48100.1, exon 1 of 6)	458	AT1G48100.1	841228	At.48286	NM_103706		AT1G48100	O	F21D18.18|F21D18_18	Pectin lyase-like superfamily protein	protein-coding			AT4G15690		1.90491	2.46871	7.73392e-06	0.00127951
Merged-1-17525698-1	1	17525648	17525748	+	118.1	0	exon (AT1G47655.1, exon 1 of 1)	exon (AT1G47655.1, exon 1 of 1)	356	AT1G47655.1	841175	At.38579	NM_103658		AT1G47655	O	-	Dof-type zinc finger DNA-binding family protein	protein-coding			ARR7		1.8976	4.73047	7.36059e-10	7.63434e-07
Merged-1-13160166-1	1	13160116	13160216	+	70.9	0	exon (AT1G35625.1, exon 1 of 4)	exon (AT1G35625.1, exon 1 of 4)	118	AT1G35625.1	840462	At.15140	NM_001333165		AT1G35625	O	F15O4.19	RING/U-box superfamily protein	protein-coding			AT4G01985		1.89736	1.16105	0.000908414	0.0457097
Merged-1-12258815-1	1	12258765	12258865	+	107.1	0	exon (AT1G33790.2, exon 4 of 7)	exon (AT1G33790.2, exon 4 of 7)	1825	AT1G33790.6	840271	At.26396	NM_103098		AT1G33790	O	F14M2.9|F14M2_9	jacalin lectin family protein	protein-coding			AT1G64110		1.88365	0.761847	3.17167e-06	0.000663027
Merged-1-10122785-1	1	10122735	10122835	+	74	0	exon (AT1G29020.2, exon 1 of 8)	exon (AT1G29020.2, exon 1 of 8)	134	AT1G29020.1	839776	At.40824	NM_102643		AT1G29020	O	F28N24.34	Calcium-binding EF-hand family protein	protein-coding			AT4G15680		1.88049	2.6197	0.000966546	0.047477
Merged-1-9142034-1	1	9141984	9142084	+	67.1	0	exon (AT1G26420.1, exon 1 of 1)	exon (AT1G26420.1, exon 1 of 1)	1302	AT1G26420.1	839184	At.41246	NM_102406		AT1G26420	O	T1K7.20|T1K7_20	FAD-binding Berberine family protein	protein-coding			AT2G43140		1.86817	5.10707	6.795e-06	0.00116714
Merged-1-8982696-1	1	8982646	8982746	+	92.9	0	exon (AT1G25560.1, exon 1 of 1)	exon (AT1G25560.1, exon 1 of 1)	618	AT1G25560.1	839143	At.17318	NM_102367		TEM1	O	AtTEM1|EDF1|ETHYLENE RESPONSE DNA BINDING FACTOR 1|F2J7.3|F2J7_3|TEMPRANILLO 1	AP2/B3 transcription factor family protein	protein-coding			AT1G63570		1.86192	-1.17392	0.00219958	0.0816378
Merged-1-8465877-1	1	8465827	8465927	+	80.3	0	exon (AT1G23935.2, exon 14 of 25)	exon (AT1G23935.2, exon 14 of 25)	3968	AT1G23935.3	2745761	At.63147	NM_001332626		AT1G23935	O	-	apoptosis inhibitory protein	protein-coding			AT3G03670		1.8463	4.52728	0.000611943	0.0345236
Merged-1-8351383-1	1	8351333	8351433	+	85.1	0	exon (AT1G23550.1, exon 1 of 5)	exon (AT1G23550.1, exon 1 of 5)	655	AT1G23550.1	838965	At.41541	NM_102204		SRO2	O	F28C11.18|similar to RCD one 2	similar to RCD one 2	protein-coding			AT4G10265		1.82807	-1.54845	0.00244211	0.0868819
Merged-1-7425871-1	1	7425821	7425921	+	102.4	0	exon (AT1G21210.1, exon 4 of 4)	exon (AT1G21210.1, exon 4 of 4)	2167	AT1G21210.1	838716		NM_101974		WAK4	O	F16F4.10|F16F4_10|wall associated kinase 4	wall associated kinase 4	protein-coding			AT5G38910		1.82523	1.52588	0.00171077	0.0692709
Merged-1-7316371-1	1	7316321	7316421	+	52	0	exon (AT1G20970.1, exon 2 of 9)	exon (AT1G20970.1, exon 2 of 9)	2470	AT1G20970.1	838691	At.41677	NM_101950		AT1G20970	O	F9H16.4|F9H16_4	calponin-like domain protein	protein-coding			AT4G15700		1.82249	3.01452	1.59338e-06	0.000384037
Merged-1-7189935-1	1	7189885	7189985	+	98.5	0	exon (AT1G20720.2, exon 14 of 29)	exon (AT1G20720.2, exon 14 of 29)	2859	AT1G20720.1	838662		NM_101924		AT1G20720	O	F2D10.21|F2D10_21	RAD3-like DNA-binding helicase protein	protein-coding			JAL23		1.8219	-1.73044	0.0308865	0.374984
Merged-1-7088773-1	1	7088723	7088823	+	61.4	0	exon (AT1G20450.2, exon 1 of 2)	exon (AT1G20450.2, exon 1 of 2)	833	AT1G20450.1	838633	At.24491	NM_101895		ERD10	O	EARLY RESPONSIVE TO DEHYDRATION 10|ER10|F5M15.21|F5M15_21|LOW TEMPERATURE INDUCED 29|LOW TEMPERATURE INDUCED 45|LTI29|LTI45	Dehydrin family protein	protein-coding			AT2G17850		1.81441	-0.365398	0.000678006	0.0370868
Merged-1-6701612-1	1	6701562	6701662	+	82.7	0	exon (AT1G19390.1, exon 3 of 3)	exon (AT1G19390.1, exon 3 of 3)	1756	AT1G19390.1	838522		NM_101796		AT1G19390	O	F18O14.11|F18O14_11	Wall-associated kinase family protein	protein-coding			AT1G63560		1.80296	-2.00618	0.0125928	0.230415
Merged-1-6629822-1	1	6629772	6629872	+	104	0	exon (AT1G19220.1, exon 10 of 12)	exon (AT1G19220.1, exon 10 of 12)	-2134	AT1G19210.1	838504	At.17044	NM_101779		AT1G19210	O	T29M8.8|T29M8_8	Integrase-type DNA-binding superfamily protein	protein-coding			AT2G34315		1.77993	2.75049	0.000233041	0.0168033
Merged-1-5606461-1	1	5606411	5606511	+	163	0	exon (AT1G16400.1, exon 2 of 3)	exon (AT1G16400.1, exon 2 of 3)	1417	AT1G16400.1	838210	At.11315	NM_101506		CYP79F2	O	''cytochrome P450|CYTOCHROME P450 79F2|F3O9.20|F3O9_20|cytochrome P450|family 79|polypeptide 2|polypeptide 2''|subfamily F	cytochrome P450, family 79, subfamily F, polypeptide 2	protein-coding			LAC7		1.76856	4.96792	6.10084e-05	0.00642661
Merged-1-4955229-1	1	4955179	4955279	+	72.5	0	exon (AT1G14470.1, exon 1 of 1)	exon (AT1G14470.1, exon 1 of 1)	-1002	AT1G14480.1	838010	At.41970	NM_101315		AT1G14480	O	F14L17.26|F14L17_26	Ankyrin repeat family protein	protein-coding			RLP22		1.76385	1.098	8.14447e-05	0.00790043
Merged-1-4812916-1	1	4812866	4812966	+	98.5	0	exon (AT1G14040.1, exon 6 of 12)	exon (AT1G14040.1, exon 6 of 12)	2801	AT1G14040.1	837965		NM_101270		AT1G14040	O	F7A19.13|F7A19_13|PHO1 homolog 3|PHO1;H3	EXS (ERD1/XPR1/SYG1) family protein	protein-coding			HB26		1.75449	-2.562	0.0259325	0.341966
Merged-1-4812109-1	1	4812059	4812159	+	82.7	0	exon (AT1G14040.1, exon 2 of 12)	exon (AT1G14040.1, exon 2 of 12)	1994	AT1G14040.1	837965		NM_101270		AT1G14040	O	F7A19.13|F7A19_13|PHO1 homolog 3|PHO1;H3	EXS (ERD1/XPR1/SYG1) family protein	protein-coding			CYP710A3		1.7534	-1.07267	0.0290987	0.363576
Merged-1-4467721-1	1	4467671	4467771	+	79.5	0	exon (AT1G13110.1, exon 1 of 2)	exon (AT1G13110.1, exon 1 of 2)	627	AT1G13110.1	837868	At.23451	NM_101181		CYP71B7	O	''cytochrome P450|F3F19.13|F3F19_13|cytochrome P450|family 71 subfamily B|polypeptide 7|polypeptide 7''	cytochrome P450, family 71 subfamily B, polypeptide 7	protein-coding			AT3G55790		1.74058	-1.42296	0.0261007	0.343346
Merged-1-3811583-1	1	3811533	3811633	+	72.5	0	exon (AT1G11330.2, exon 1 of 7)	exon (AT1G11330.2, exon 1 of 7)	1362	AT1G11330.1	837675	At.42140	NM_101006		AT1G11330	O	T28P6.2|T28P6_2	S-locus lectin protein kinase family protein	protein-coding			AT5G43580		1.73954	4.12186	7.69912e-05	0.00756564
Merged-1-3400776-1	1	3400726	3400826	+	84.3	0	exon (AT1G10380.2, exon 1 of 2)	exon (AT1G10380.2, exon 1 of 2)	216	AT1G10380.1	837577	At.11291	NM_100912		AT1G10380	O	F14N23.27	Putative membrane lipoprotein	protein-coding			AT5G53144		1.73226	-2.16936	0.00609829	0.154561
Merged-1-2742035-1	1	2741985	2742085	+	89.8	0	exon (AT1G08620.3, exon 9 of 12)	exon (AT1G08620.3, exon 9 of 12)	4491	AT1G08630.4	837385	At.57057	NM_100736		THA1	O	F22O13.11|F22O13_11|threonine aldolase 1	threonine aldolase 1	protein-coding			AT3G03240		1.72678	-2.95888	0.0429126	0.432979
Merged-1-2442763-1	1	2442713	2442813	+	67.5	0	exon (AT1G07900.1, exon 1 of 2)	exon (AT1G07900.1, exon 1 of 2)	193	AT1G07900.1	837305	At.51522	NM_100664		LBD1	O	F24B9.1|F24B9_1|LOB domain-containing protein 1	LOB domain-containing protein 1	protein-coding			AT1G53640		1.72487	3.19166	9.76493e-05	0.00901818
Merged-1-1552184-1	1	1552134	1552234	+	87	0	exon (AT1G05310.1, exon 1 of 5)	exon (AT1G05310.1, exon 1 of 5)	403	AT1G05310.1	837030	At.50780	NM_100410		AT1G05310	O	YUP8H12.7|YUP8H12_7	Pectin lyase-like superfamily protein	protein-coding			AT4G11170		1.71357	-0.66518	9.09998e-05	0.0086105
Merged-1-1163268-1	1	1163218	1163318	+	117.4	0	exon (AT1G04340.1, exon 5 of 5)	exon (AT1G04340.1, exon 5 of 5)	-1286	AT1G04330.1	839548	At.42459	NM_100313		AT1G04330	O	F19P19.24|F19P19_24	hypothetical protein	protein-coding			COR27		1.69811	2.38649	4.46564e-05	0.00510275
Merged-1-83987-1	1	83937	84037	+	64.1	0	exon (AT1G01190.1, exon 1 of 2)	exon (AT1G01190.1, exon 1 of 2)	877	AT1G01190.1	839233	At.51445	NM_100001		CYP78A8	O	''cytochrome P450|F6F3.25|cytochrome P450|family 78|polypeptide 8|polypeptide 8''|subfamily A	cytochrome P450, family 78, subfamily A, polypeptide 8	protein-coding			AT5G65030		1.6957	2.2074	0.000215563	0.0159107
Merged-5-16775502-1	5	16775452	16775552	+	72.5	0	TTS (ENSRNA049758156-T1)	TTS (ENSRNA049758156-T1)	160	at5g41905												HB1		1.67075	5.55	5.27246e-06	0.000947883
Merged-3-15335729-1	3	15335679	15335779	+	88.2	0	TTS (ENSRNA049757948-T1)	TTS (ENSRNA049757948-T1)	1441	ENSRNA049757948-T1												ARD3		1.67061	-1.15336	0.00134757	0.0590895
Merged-3-14743053-1	3	14743003	14743103	+	93.7	0	TTS (ENSRNA049757947-T1)	TTS (ENSRNA049757947-T1)	632	ENSRNA049757947-T1												JAZ10		1.65491	2.4875	0.0166169	0.269344
Merged-3-11747506-1	3	11747456	11747556	+	122.9	0	TTS (ENSRNA049757943-T1)	TTS (ENSRNA049757943-T1)	325	at3g05985												AT4G34950		1.65043	4.27391	2.91105e-08	1.40031e-05
Merged-3-6218534-1	3	6218484	6218584	+	126	0	TTS (ENSRNA049757917-T1)	TTS (ENSRNA049757917-T1)	605	AT3G18150.1	821341	At.74522	NM_112697		AT3G18150		-	RNI-like superfamily protein	protein-coding			NIA1		1.64706	-0.1114	0.0147199	0.252363
Merged-1-22796236-1	1	22796186	22796286	+	73.2	0	TTS (ENSRNA049757730-T1)	TTS (ENSRNA049757730-T1)	618	ENSRNA049757730-T1												AT3G58950		1.63942	-2.81517	0.0495431	0.471096
Merged-1-12036122-1	1	12036072	12036172	+	92.9	0	TTS (ENSRNA049757623-T1)	TTS (ENSRNA049757623-T1)	-1042	AT1G06657.1	28716536		NR_139125		AT1G06657		-	ncRNA	ncRNA			AT5G05420		1.63861	-0.763218	0.0273421	0.351306
Merged-1-19955846-1	1	19955796	19955896	+	70.1	0	TTS (ENSRNA049495732-T1)	TTS (ENSRNA049495732-T1)	1041	ENSRNA049495732-T1												AT2G02680		1.63514	2.85329	1.59499e-06	0.000384037
Merged-2-4213043-1	2	4212993	4213093	+	63	0	TTS (ENSRNA049494643-T1)	TTS (ENSRNA049494643-T1)	615	ENSRNA049494643-T1												PPDK		1.61196	4.41278	7.41835e-11	1.0529e-07
Merged-3-13802229-1	3	13802179	13802279	+	115	0	TTS (ENSRNA049494531-T1)	TTS (ENSRNA049494531-T1)	1059	ENSRNA049494531-T1												AT4G25510		1.60492	-1.27062	0.00112142	0.0521861
Merged-3-13600945-1	3	13600895	13600995	+	67.7	0	TTS (ENSRNA049494238-T1)	TTS (ENSRNA049494238-T1)	790	ENSRNA049494238-T1												AT1G06923		1.60051	-2.39038	0.0170264	0.272452
Merged-4-4292290-1	4	4292240	4292340	+	81.9	0	TTS (ENSRNA049493847-T1)	TTS (ENSRNA049493847-T1)	728	ENSRNA049493847-T1												WRKY58		1.59916	-0.758884	0.00753811	0.172857
Merged-3-22656000-1	3	22655950	22656050	+	108.7	0	TTS (ENSRNA049493722-T1)	TTS (ENSRNA049493722-T1)	599	AT3G61198.1	5008103		NR_143962		AT3G61198		-	ncRNA	ncRNA			AT3G16150		1.59916	2.46573	0.000841464	0.0433049
Merged-1-24191320-1	1	24191270	24191370	+	75.6	0	TTS (ENSRNA049493309-T1)	TTS (ENSRNA049493309-T1)	497	ENSRNA049493309-T1												AT3G46710		1.59482	-0.751397	0.000901046	0.0455882
Merged-3-21960195-1	3	21960145	21960245	+	78	0	TTS (ENSRNA049492739-T1)	TTS (ENSRNA049492739-T1)	685	ENSRNA049492739-T1												AT2G02640		1.59132	-2.39027	0.0154659	0.259372
Merged-5-21300240-1	5	21300190	21300290	+	71.7	0	TTS (ENSRNA049492670-T1)	TTS (ENSRNA049492670-T1)	723	ENSRNA049492670-T1												PYL4		1.59063	6.87445	1.46856e-09	1.32009e-06
Merged-4-13057878-1	4	13057828	13057928	+	104.8	0	TTS (ENSRNA049492443-T1)	TTS (ENSRNA049492443-T1)	1035	ENSRNA049492443-T1												AT2G25890		1.59032	-1.83396	0.0112143	0.217723
Merged-2-16639254-1	2	16639204	16639304	+	100	0	TTS (ENSRNA049492397-T1)	TTS (ENSRNA049492397-T1)	597	AT2G39860.1	3768417				AT2G39860		1954.TRNA-ASP-1|9934.TRNA-ASP-1	tRNA	tRNA			AT3G20810		1.5899	2.20605	0.00043962	0.0264626
Merged-5-26941600-1	5	26941550	26941650	+	116.6	0	TTS (AT5G67520.1)	TTS (AT5G67520.1)	526	AT5G67530.1	836889	At.27316	NM_126153		PUB49		ATPUB49|K9I9.9|K9I9_9|PLANT U-BOX 49|plant U-box 49	plant U-box 49	protein-coding			AT5G49140		1.58549	-1.92501	0.00993559	0.201453
Merged-5-26931147-1	5	26931097	26931197	+	73.2	0	TTS (AT5G67470.1)	TTS (AT5G67470.1)	1678	AT5G67480.2	836884	At.20666	NM_126148		BT4		ATBT4|BTB and TAZ domain protein 4|K9I9.4|K9I9_4	BTB and TAZ domain protein 4	protein-coding			AT3G07600		1.58432	-0.506686	0.000310549	0.0205259
Merged-5-26887665-1	5	26887615	26887715	+	64.6	0	TTS (AT5G67385.2)	TTS (AT5G67385.2)	1328	AT5G67390.2	836875	At.28813	NM_126139		AT5G67390		K8K14.12|K8K14_12	glycosyltransferase-like protein	protein-coding			AT1G73610		1.58243	-2.25598	0.0171217	0.273261
Merged-5-26609594-1	5	26609544	26609644	+	116.6	0	TTS (AT5G66658.1)	TTS (AT5G66658.1)	1021	AT5G66660.1	836798	At.65708	NM_126064		AT5G66660		MSN2.4|MSN2_4	pectinesterase, putative (DUF677)	protein-coding			AT1G53610		1.57983	1.21418	0.00112912	0.0522281
Merged-5-26601853-1	5	26601803	26601903	+	98.5	0	TTS (AT5G66640.5)	TTS (AT5G66640.5)	2156	AT5G66640.7	836796	At.28154	NM_126062		DAR3		DA1-related protein 3|MSN2.2|MSN2_2	DA1-related protein 3	protein-coding			AAP3		1.57725	5.50844	0.000217123	0.0159107
Merged-5-26522452-1	5	26522402	26522502	+	133.9	0	TTS (AT5G66410.1)	TTS (AT5G66410.1)	2647	AT5G66420.1	836774	At.8554	NM_126040		AT5G66420		K1F13.7|K1F13_7	TIM-barrel signal transduction protein	protein-coding			AT5G12340		1.56672	1.521	0.0119843	0.224431
Merged-5-26504305-1	5	26504255	26504355	+	107.9	0	TTS (AT5G66340.1)	TTS (AT5G66340.1)	1803	AT5G66340.1	836766		NM_126032		AT5G66340		K1L20.12|K1L20_12	hypothetical protein	protein-coding			AT3G53590		1.5579	0.984825	0.00243193	0.0867486
Merged-5-26451460-1	5	26451410	26451510	+	85.1	0	TTS (AT5G66180.1)	TTS (AT5G66180.1)	1739	AT5G66190.2	836751	At.47570	NM_126017		FNR1		ATLFNR1|FERREDOXIN:NADP(H) OXIDOREDUCTASE|K2A18.27|K2A18_27|LEAF FNR 1|LFNR1|ferredoxin-NADP(+)-oxidoreductase 1|leaf-type chloroplast-targeted FNR 1	ferredoxin-NADP[+]-oxidoreductase 1	protein-coding			AT1G30560		1.54986	-0.514462	0.00452834	0.129223
Merged-5-26436573-1	5	26436523	26436623	+	65.4	0	TTS (AT5G66140.1)	TTS (AT5G66140.1)	2198	AT5G66140.1	836746	At.24248	NM_126012		PAD2		20S PROTEASOME SUBUNIT PAD2|K2A18.22|K2A18_22|proteasome alpha subunit D2	proteasome alpha subunit D2	protein-coding			ATOBGM		1.54793	1.66785	0.000618625	0.0346829
Merged-5-26432004-1	5	26431954	26432054	+	85.1	0	TTS (AT5G66110.3)	TTS (AT5G66110.3)	1348	AT5G66120.1	836744	At.28642	NM_126010		AT5G66120		K2A18.20|K2A18_20	3-dehydroquinate synthase	protein-coding			NRT2.6		1.53834	3.06581	6.82641e-05	0.00702625
Merged-5-26395855-1	5	26395805	26395905	+	70.9	0	TTS (AT5G66000.1)	TTS (AT5G66000.1)	1032	AT5G65990.1	836729	At.49231	NM_125996		AT5G65990		K2A18.5|K2A18_5	Transmembrane amino acid transporter family protein	protein-coding			PLA2A		1.53131	2.96139	1.85684e-07	6.50011e-05
Merged-5-26375626-1	5	26375576	26375676	+	89.8	0	TTS (AT5G65940.4)	TTS (AT5G65940.4)	821	AT5G65930.3	836723	At.10781	NM_125990		ZWI		K14B20.10|K14B20_10|KCBP|KINESIN-LIKE CALMODULIN-BINDING PROTEIN|PKCBP|POTATO KINESIN-LIKE CALMODULIN-BINDING PROTEIN|ZWICHEL	kinesin-like calmodulin-binding protein (ZWICHEL)	protein-coding			AT5G52710		1.52859	3.14212	0.000592864	0.0338007
Merged-5-26325144-1	5	26325094	26325194	+	116.6	0	TTS (AT5G65790.1)	TTS (AT5G65790.1)	2327	AT5G65790.1	836708	At.10916	NM_125976		MYB68		ATMYB68|MPA24.14|MPA24_14|MYB DOMAIN PROTEIN 68|myb domain protein 68	myb domain protein 68	protein-coding			AT4G10530		1.52715	-1.84299	0.039701	0.419192
Merged-5-26300561-1	5	26300511	26300611	+	100.8	0	TTS (AT5G65740.9)	TTS (AT5G65740.9)	1833	AT5G65730.1	836702	At.23387	NM_125970		XTH6		MPA24.8|MPA24_8|xyloglucan endotransglucosylase/hydrolase 6	xyloglucan endotransglucosylase/hydrolase 6	protein-coding			AT2G44340		1.50605	1.37624	0.0134589	0.240279
Merged-5-25969528-1	5	25969478	25969578	+	104	0	TTS (AT5G65005.1)	TTS (AT5G65005.1)	338	AT5G65010.2	836625	At.7860	NM_125900		ASN2		ASPARAGINE SYNTHETASE 2|MXK3.25|MXK3_25|asparagine synthetase 2	asparagine synthetase 2	protein-coding			AT5G37450		1.49482	3.64056	9.06021e-05	0.00860305
Merged-5-25860791-1	5	25860741	25860841	+	80.3	0	TTS (AT5G64687.1)	TTS (AT5G64687.1)	-1924	AT5G64690.1	836590	At.28946	NM_125865		AT5G64690		MUB3.22|MUB3_22	neurofilament triplet H protein-like protein	protein-coding			AT4G10850		1.49442	-2.56783	0.0369686	0.406083
Merged-5-25797440-1	5	25797390	25797490	+	78.8	0	TTS (AT5G64530.2)	TTS (AT5G64530.2)	2430	AT5G64530.2	836574	At.28954	NM_125849		XND1		ANAC104|Arabidopsis NAC domain containing protein 104|MUB3.5|MUB3_5|xylem NAC domain 1	xylem NAC domain 1	protein-coding			AT2G39415		1.49314	-2.19907	0.0135404	0.241178
Merged-5-25542866-1	5	25542816	25542916	+	64.6	0	TTS (AT5G63820.1)	TTS (AT5G63820.1)	1290	AT5G63820.1	836502	At.28979	NM_125777		AT5G63820		MGI19.2|MGI19_2	hypothetical protein (DUF626)	protein-coding			AO		1.48495	2.34838	4.68365e-05	0.00528469
Merged-5-25419393-1	5	25419343	25419443	+	48.8	0	TTS (AT5G63480.2)	TTS (AT5G63480.2)	-1162	AT5G09160.1	28721071		NR_143179		AT5G09160		-	ncRNA	ncRNA			AT1G09380		1.48135	-0.66901	0.00163898	0.0671706
Merged-5-25365742-1	5	25365692	25365792	+	81.9	0	TTS (AT5G63260.2)	TTS (AT5G63260.2)	270	AT5G63270.1	836447		NM_125722		AT5G63270		MDC12.24|MDC12_24	RPM1-interacting protein 4 (RIN4) family protein	protein-coding			HRE1		1.47799	7.13616	1.87657e-07	6.50011e-05
Merged-5-25222736-1	5	25222686	25222786	+	91.4	0	TTS (AT5G62820.1)	TTS (AT5G62820.1)	2316	AT5G62820.1	836403	At.5422	NM_125677		AT5G62820		CASP-like protein 4A2|CASPL4A2|MQB2.14|MQB2_14	Uncharacterized protein family (UPF0497)	protein-coding			AT1G26250		1.47532	6.67699	0.00104908	0.0505412
Merged-5-25214403-1	5	25214353	25214453	+	130.7	0	TTS (AT5G62780.1)	TTS (AT5G62780.1)	1017	AT5G62780.1	836399	At.23021	NM_125673		AT5G62780		MQB2.10|MQB2_10	Chaperone DnaJ-domain superfamily protein	protein-coding			AT2G46495		1.46644	1.19161	0.00265323	0.0914958
Merged-5-25184762-1	5	25184712	25184812	+	55.1	0	TTS (AT5G62690.1)	TTS (AT5G62690.1)	504	AT5G62700.1	836391	At.24202	NM_125665		TUB3		ARABIDOPSIS THALIANA GAMMA TUBULIN COMPLEX PROTEIN 3|ATGCP3|MRG21.12|tubulin beta chain 3	tubulin beta chain 3	protein-coding			AT5G66110		1.46362	-0.0922249	0.000150876	0.0123294
Merged-5-24786786-1	5	24786736	24786836	+	99.2	0	TTS (AT5G61670.1)	TTS (AT5G61670.1)	1274	AT5G61680.1	836290		NM_001345486		AT5G61680		K11J9.6|K11J9_6	Pectin lyase-like superfamily protein	protein-coding			NRT2:1		1.46358	4.16065	1.43575e-05	0.00202635
Merged-5-24684412-1	5	24684362	24684462	+	87.4	0	TTS (AT5G61400.1)	TTS (AT5G61400.1)	1697	AT5G61410.2	836262	At.25118	NM_125534		RPE		D-RIBULOSE-5-PHOSPHATE-3-EPIMERASE|D-ribulose-5-phosphate-3-epimerase|EMB2728|EMBRYO DEFECTIVE 2728	D-ribulose-5-phosphate-3-epimerase	protein-coding			AT1G63590		1.45767	-1.40496	0.0211925	0.305124
Merged-5-24656513-1	5	24656463	24656563	+	88.2	0	TTS (AT5G61330.2)	TTS (AT5G61330.2)	125	AT5G61320.1	836253	At.65696	NM_125525		CYP89A3		''cytochrome P450|MFB13.19|MFB13_19|cytochrome P450|family 89|polypeptide 3|polypeptide 3''|subfamily A	cytochrome P450, family 89, subfamily A, polypeptide 3	protein-coding			ARR6		1.45466	4.69703	4.2202e-08	1.92892e-05
Merged-5-24649784-1	5	24649734	24649834	+	86.6	0	TTS (AT5G61300.1)	TTS (AT5G61300.1)	1256	AT5G61290.1	836250	At.29112	NM_125522		AT5G61290		MFB13.9|MFB13_9	Flavin-binding monooxygenase family protein	protein-coding			AT3G29110		1.45196	1.63906	0.0228452	0.320367
Merged-5-24639232-1	5	24639182	24639282	+	77.2	0	TTS (AT5G61260.1)	TTS (AT5G61260.1)	1407	AT5G61270.3	836248	At.29114	NM_125520		PIF7		MFB13.4|MFB13_4|phytochrome-interacting factor7	phytochrome-interacting factor7	protein-coding			BT1		1.44886	7.22751	0.000375214	0.0239206
Merged-5-24464538-1	5	24464488	24464588	+	94.5	0	TTS (AT5G60805.1)	TTS (AT5G60805.1)	949	AT5G60805.1	3771543	At.63373	NM_001037037		AT5G60805		-	Putative membrane lipoprotein	protein-coding			PRR3		1.43862	1.93291	0.000377749	0.0239898
Merged-5-24359714-1	5	24359664	24359764	+	100.8	0	TTS (AT5G60590.2)	TTS (AT5G60590.2)	748	AT5G60600.5	836181	At.21376	NM_125453		HDS		4-hydroxy-3-methylbut-2-enyl diphosphate synthase|CHLOROPLAST BIOGENESIS 4|CLB4|CONSTITUTIVE SUBTILISIN 3|CSB3|GCPE|ISPG|MUP24.15|MUP24_15	4-hydroxy-3-methylbut-2-enyl diphosphate synthase	protein-coding			HR2		1.43445	2.22294	0.000288128	0.0194735
Merged-5-24335711-1	5	24335661	24335761	+	92.2	0	TTS (AT5G60540.1)	TTS (AT5G60540.1)	147	AT5G60530.1	836174	At.24336	NM_125446		AT5G60530		MUF9.16|MUF9_16	late embryogenesis abundant protein-related / LEA protein-like protein	protein-coding			AT2G04050		1.43086	-2.1072	0.0288128	0.361378
Merged-5-24192360-1	5	24192310	24192410	+	104	0	TTS (AT5G60080.1)	TTS (AT5G60080.1)	534	AT5G60070.1	836129	At.55633	NM_125400		AT5G60070		MGO3.5|MGO3_5	ankyrin repeat family protein	protein-coding			AT2G16660		1.42818	5.20313	2.67089e-06	0.00060526
Merged-5-24051942-1	5	24051892	24051992	+	99.2	0	TTS (AT5G59700.1)	TTS (AT5G59700.1)	468	AT5G59690.1	836090	At.25388	NM_125361		AT5G59690		MTH12.15	Histone superfamily protein	protein-coding			CYP71B20		1.41649	-1.52186	0.0332325	0.388706
Merged-5-23902737-1	5	23902687	23902787	+	70.9	0	TTS (AT5G59230.1)	TTS (AT5G59230.1)	1030	AT5G59240.1	836042	At.29238	NM_125314		AT5G59240		MNC17.7|MNC17_7	Ribosomal protein S8e family protein	protein-coding			AT4G28340		1.41363	-2.22255	0.0341364	0.393737
Merged-5-23889394-1	5	23889344	23889444	+	69.3	0	TTS (AT5G59190.1)	TTS (AT5G59190.1)	1037	AT5G59200.1	836038	At.29241	NM_125310		OTP80		MNC17.11|MNC17_11|ORGANELLE TRANSCRIPT PROCESSING 80	Tetratricopeptide repeat (TPR)-like superfamily protein	protein-coding			AT5G22555		1.41158	-0.124437	0.0223734	0.316217
Merged-5-23883670-1	5	23883620	23883720	+	78.8	0	TTS (AT5G59170.1)	TTS (AT5G59170.1)	314	AT5G59180.1	836036	At.29242	NM_125308		NRPB7		MNC17.16|MNC17_16	DNA-directed RNA polymerase II	protein-coding			AT3G51360		1.40258	1.03886	0.000632597	0.0351013
Merged-5-23848299-1	5	23848249	23848349	+	122.1	0	TTS (AT5G59070.1)	TTS (AT5G59070.1)	808	AT5G59080.1	836025	At.27412	NM_125298		AT5G59080		K18B18.8|K18B18_8	hypothetical protein	protein-coding			CYP71B3		1.39136	1.08698	0.00228479	0.083262
Merged-5-23687646-1	5	23687596	23687696	+	75.6	0	TTS (AT5G58610.11)	TTS (AT5G58610.11)	-1815	AT5G58600.1	835974	At.27521	NM_125247		PMR5		MZN1.6|MZN1_6|POWDERY MILDEW RESISTANT 5|TBL44|TRICHOME BIREFRINGENCE-LIKE 44	Pmr5/Cas1p GDSL/SGNH-like acyl-esterase family protein (DUF828)	protein-coding			CYP702A1		1.38806	-1.05231	0.0288082	0.361378
Merged-5-23687205-1	5	23687155	23687255	+	64.6	0	TTS (AT5G58610.11)	TTS (AT5G58610.11)	-1374	AT5G58600.1	835974	At.27521	NM_125247		PMR5		MZN1.6|MZN1_6|POWDERY MILDEW RESISTANT 5|TBL44|TRICHOME BIREFRINGENCE-LIKE 44	Pmr5/Cas1p GDSL/SGNH-like acyl-esterase family protein (DUF828)	protein-coding			WRKY61		1.37645	1.10952	0.00225057	0.0825731
Merged-5-23632554-1	5	23632504	23632604	+	115	0	TTS (AT5G58450.2)	TTS (AT5G58450.2)	2483	AT5G58460.1	835959		NM_125232		CHX25		ARABIDOPSIS THALIANA CATION/H+ EXCHANGER 25|ATCHX25|MQJ2.3|MQJ2_3|cation/H+ exchanger 25	cation/H+ exchanger 25	protein-coding			AT1G02575		1.37009	-1.90981	0.0169128	0.271481
Merged-5-23623098-1	5	23623048	23623148	+	88.2	0	TTS (AT5G58440.1)	TTS (AT5G58440.1)	445	AT5G58430.1	835956	At.21678	NM_125229		EXO70B1		ATEXO70B1|MQJ2.2|MQJ2_2|exocyst subunit exo70 family protein B1	exocyst subunit exo70 family protein B1	protein-coding			TI1		1.36905	-0.100833	0.00871217	0.187473
Merged-5-23580386-1	5	23580336	23580436	+	55.1	0	TTS (AT5G58320.5)	TTS (AT5G58320.5)	1909	AT5G58330.3	835945	At.9574	NM_125218		AT5G58330		MCK7.20|MCK7_20|NADP-MDH|NADP-dependent Malate Dehydrogenase	lactate/malate dehydrogenase family protein	protein-coding			CYP81F2		1.36379	3.0264	0.00172994	0.0696334
Merged-5-23540432-1	5	23540382	23540482	+	63.9	0	TTS (AT5G58160.1)	TTS (AT5G58160.1)	2913	AT5G58170.1	835929	At.29293	NM_125202		SVL5		GDPDL7|Glycerophosphodiester phosphodiesterase (GDPD) like 7|MCK7.4|MCK7_4|SHV3-like 5	SHV3-like 5	protein-coding			AT5G50140		1.35785	-1.12521	0.0252884	0.337774
Merged-5-23521714-1	5	23521664	23521764	+	96.1	0	TTS (AT5G58120.1)	TTS (AT5G58120.1)	641	AT5G08820.1	28721004		NR_143113		AT5G08820		-	ncRNA	ncRNA			AT1G17310		1.35582	-2.38605	0.038766	0.415015
Merged-5-22978291-1	5	22978241	22978341	+	100.8	0	TTS (AT5G56820.1)	TTS (AT5G56820.1)	1957	AT5G56820.1	835784	At.55596	NM_125065		AT5G56820		MIK19.29|MIK19_29	F-box/RNI-like/FBD-like domains-containing protein	protein-coding			AT1G52200		1.3547	5.28472	0.000281254	0.0191047
Merged-5-22927925-1	5	22927875	22927975	+	83.5	0	TTS (AT5G56630.1)	TTS (AT5G56630.1)	1645	AT5G56640.2	835765		NM_125047		MIOX5		MIK19.9|MIK19_9|myo-inositol oxygenase 5	myo-inositol oxygenase 5	protein-coding			WRKY29		1.3501	2.47984	0.00190515	0.0744584
Merged-5-22903638-1	5	22903588	22903688	+	70.9	0	TTS (AT5G56580.1)	TTS (AT5G56580.1)	902	AT5G56570.1	835758	At.55589	NM_125040		AT5G56570		MIK19.1|MIK19_1	Leucine-rich repeat (LRR) family protein	protein-coding			AT5G43520		1.34674	4.38075	0.000326799	0.0214946
Merged-5-22814065-1	5	22814015	22814115	+	119.7	0	TTS (AT5G56325.1)	TTS (AT5G56325.1)	315	AT5G56330.2	835733	At.55579	NM_125016		ACA8		A. THALIANA ALPHA CARBONIC ANHYDRASE 8|ATACA8|MCD7.6|MCD7_6|alpha carbonic anhydrase 8	alpha carbonic anhydrase 8	protein-coding			AT3G61400		1.34457	0.244199	0.0445852	0.442846
Merged-5-22737646-1	5	22737596	22737696	+	78	0	TTS (AT5G56170.1)	TTS (AT5G56170.1)	1747	AT5G56170.1	835716	At.28220	NM_124999		LLG1		LORELEI-LIKE-GPI-ANCHORED PROTEIN 1|MDA7.23|MDA7_23	LORELEI-LIKE-GPI-ANCHORED PROTEIN 1	protein-coding			AT2G28960		1.33373	3.40298	0.000151951	0.0123797
Merged-5-22594975-1	5	22594925	22595025	+	100.8	0	TTS (AT5G55820.4)	TTS (AT5G55820.4)	358	AT5G55830.1	835677	At.29420	NM_124965		AT5G55830		L-type lectin receptor kinase S.7|LecRK-S.7|MDF20.27|MDF20_27	Concanavalin A-like lectin protein kinase family protein	protein-coding			AT3G30340		1.32715	-1.56006	0.0233573	0.323497
Merged-5-22571768-1	5	22571718	22571818	+	93.7	0	TTS (AT5G55760.1)	TTS (AT5G55760.1)	123	AT5G55770.1	835671	At.55566	NM_124959		AT5G55770		MDF20.21|MDF20_21	Cysteine/Histidine-rich C1 domain family protein	protein-coding			COBL6		1.32315	-1.61911	0.0186981	0.286537
Merged-5-22528903-1	5	22528853	22528953	+	104.8	0	TTS (AT5G55610.1)	TTS (AT5G55610.1)	-1104	AT5G55620.1	835656	At.6553	NM_124944		AT5G55620		MDF20.6|MDF20_6	hypothetical protein	protein-coding			AT1G26240		1.32062	3.65193	0.00234739	0.0846284
Merged-5-22461326-1	5	22461276	22461376	+	116.6	0	TTS (AT5G55410.1)	TTS (AT5G55410.1)	776	AT5G55410.1	835634	At.29444	NM_124923		AT5G55410		MTE17.12|MTE17_12	Bifunctional inhibitor/lipid-transfer protein/seed storage 2S albumin superfamily protein	protein-coding			AT5G49780		1.32021	1.32943	0.00138393	0.0597852
Merged-5-22444700-1	5	22444650	22444750	+	62.2	0	TTS (AT5G55370.1)	TTS (AT5G55370.1)	195	AT5G55360.1	835629		NM_124918		AT5G55360		MTE17.7|MTE17_7	MBOAT (membrane bound O-acyl transferase) family protein	protein-coding			WAK5		1.30744	0.56297	0.01329	0.237976
Merged-5-22421053-1	5	22421003	22421103	+	69.3	0	TTS (AT5G55270.1)	TTS (AT5G55270.1)	1596	AT5G55280.1	835621	At.1538	NM_124910		FTSZ1-1		ARABIDOPSIS THALIANA HOMOLOG OF BACTERIAL CYTOKINESIS Z-RING PROTEIN FTSZ 1-1|ATFTSZ1-1|CHLOROPLAST FTSZ|CPFTSZ|MCO15.23|MCO15_23|homolog of bacterial cytokinesis Z-ring protein FTSZ 1-1	homolog of bacterial cytokinesis Z-ring protein FTSZ 1-1	protein-coding			AT2G36690		1.30389	3.77927	0.000629956	0.0350269
Merged-5-22406513-1	5	22406463	22406563	+	149.6	0	TTS (AT5G55250.1)	TTS (AT5G55250.1)	617	AT5G55240.1	835617	At.29455	NM_124906		ATPXG2		ARABIDOPSIS THALIANA PEROXYGENASE 2|MCO15.19|MCO15_19	PEROXYGENASE 2	protein-coding			MEE39		1.3031	2.79533	0.000112228	0.00988054
Merged-5-22377731-2	5	22377681	22377782	+	81.2	0	TTS (AT5G55131.1)	TTS (AT5G55131.1)	1148	AT5G55131.1	3771513	At.63368	NM_001037000		AT5G55131		-	Protein of unknown function (PD694200)	protein-coding			ZFP5		1.30279	4.68988	3.21179e-09	2.2765e-06
Merged-5-22275880-1	5	22275830	22275930	+	100	0	TTS (AT5G54840.2)	TTS (AT5G54840.2)	2543	AT5G54840.1	835574	At.487	NM_124865		SGP1		ATSGP1|MBG8.10|MBG8_10	Ras-related small GTP-binding family protein	protein-coding			AT5G44870		1.29013	-0.194897	0.000367965	0.0236823
Merged-5-22176820-1	5	22176770	22176870	+	62.2	0	TTS (AT5G54585.1)	TTS (AT5G54585.1)	1359	AT5G54585.1	835547	At.27185	NM_148130		AT5G54585		-	hypothetical protein	protein-coding			MDHAR		1.28801	5.77163	0.0471111	0.456666
Merged-5-22154889-1	5	22154839	22154939	+	75.6	0	TTS (AT5G54530.1)	TTS (AT5G54530.1)	-1415	AT5G54540.1	835542	At.6913	NM_124834		AT5G54540		MRB17.4|MRB17_4	Uncharacterized conserved protein (UCP012943)	protein-coding			MC2		1.28765	1.79926	0.00206553	0.078342
Merged-5-21949219-1	5	21949169	21949269	+	107.1	0	TTS (AT5G54080.2)	TTS (AT5G54080.2)	3354	AT5G54080.2	835494	At.23160	NM_124787		HGO		2-DIOXYGENASE|2-dioxygenase|AtHGO|HOMOGENTISATE 1|MJP23.6|MJP23_6|homogentisate 1	homogentisate 1,2-dioxygenase	protein-coding			AT5G50260		1.27554	1.32119	0.000291145	0.019571
Merged-5-21894812-1	5	21894762	21894862	+	126	0	TTS (AT5G53920.1)	TTS (AT5G53920.1)	1622	AT5G53930.1	835476	At.29528	NM_124772		AT5G53930		K19P17.10|K19P17_10	transcriptional regulator ATRX-like protein	protein-coding			AT5G23160		1.2695	-1.9572	0.0308976	0.374984
Merged-5-21826819-1	5	21826769	21826869	+	50.4	0	TTS (AT5G53760.1)	TTS (AT5G53760.1)	163	AT5G53770.1	835458	At.6981	NM_124756		AT5G53770		MGN6.13|MGN6_13	Nucleotidyltransferase family protein	protein-coding			AT1G51890		1.2694	2.62265	0.0019275	0.0748977
Merged-5-21815835-1	5	21815785	21815885	+	85.9	0	TTS (AT5G53740.1)	TTS (AT5G53740.1)	-1293	AT5G53750.1	835456	At.29535	NM_124754		AT5G53750		MGN6.11|MGN6_11	CBS domain-containing protein	protein-coding			AT1G17345		1.26881	0.279462	0.0101912	0.205094
Merged-5-21682325-1	5	21682275	21682375	+	77.2	0	TTS (AT5G53440.1)	TTS (AT5G53440.1)	5179	AT5G53430.1	835424	At.46146	NM_124722		SDG29		ATX5|MYN8.4|MYN8_4|SET domain group 29|SET29	SET domain group 29	protein-coding			GLR2.3		1.26438	0.974372	0.0354839	0.400443
Merged-5-21675518-1	5	21675468	21675568	+	93.7	0	TTS (AT5G53420.3)	TTS (AT5G53420.3)	1350	AT5G53420.2	835423	At.8948	NM_124721		AT5G53420		MYN8.3|MYN8_3	CCT motif family protein	protein-coding			AT4G18250		1.26314	2.84128	0.000420214	0.0255799
Merged-5-21637024-1	5	21636974	21637074	+	61.4	0	TTS (AT5G53310.1)	TTS (AT5G53310.1)	1374	AT5G53320.1	835413	At.43086	NM_124711		AT5G53320		K19E1.12|K19E1_12	Leucine-rich repeat protein kinase family protein	protein-coding			AT1G51790		1.2621	2.89091	0.000165385	0.0131951
Merged-5-21632803-1	5	21632753	21632853	+	61.4	0	TTS (AT5G53300.3)	TTS (AT5G53300.3)	1360	AT5G53300.2	835411	At.24357	NM_124709		UBC10		ubiquitin-conjugating enzyme 10	ubiquitin-conjugating enzyme 10	protein-coding			AT5G59680		1.25781	4.12467	0.000170888	0.0134354
Merged-5-21538571-1	5	21538521	21538621	+	111.8	0	TTS (AT5G53120.4)	TTS (AT5G53120.4)	2458	AT5G53130.1	835393	At.21042	NM_124692		CNGC1		ATCNGC1|CYCLIC NUCLEOTIDE-GATED CHANNEL 1|MFH8.6|MFH8_6|cyclic nucleotide gated channel 1	cyclic nucleotide gated channel 1	protein-coding			ADH1		1.24864	6.42155	1.75121e-05	0.0023851
Merged-5-21474537-1	5	21474487	21474587	+	60.4	0	TTS (AT5G52940.1)	TTS (AT5G52940.1)	2434	AT5G52940.1	835371	At.51091	NM_124672		AT5G52940		MXC20.17|MXC20_17	hypothetical protein (DUF295)	protein-coding			AT1G07560		1.24556	2.20199	0.00068542	0.0371906
Merged-5-21414643-1	5	21414593	21414693	+	91.4	0	TTS (AT5G52840.2)	TTS (AT5G52840.2)	1052	AT5G52840.1	835361	At.29591	NM_124662		AT5G52840		MXC20.6|MXC20_6	NADH-ubiquinone oxidoreductase-like protein	protein-coding			HIS1-3		1.24468	4.82004	0.000259831	0.0179663
Merged-5-21390264-1	5	21390214	21390314	+	184.3	0	TTS (AT5G52770.1)	TTS (AT5G52770.1)	498	AT5G52770.1	835354	At.55514	NM_124655		AT5G52770		F6N7.26|F6N7_26	Copper transport protein family	protein-coding			EDA36		1.23886	2.94496	6.73041e-05	0.00695399
Merged-5-21355866-1	5	21355816	21355916	+	66.2	0	TTS (AT5G52640.1)	TTS (AT5G52640.1)	1353	AT5G52650.1	835342	At.28644	NM_124643		AT5G52650		F6N7.14|F6N7_14	RNA binding Plectin/S10 domain-containing protein	protein-coding			AT1G49900		1.23881	-0.645204	0.00514401	0.138311
Merged-5-21325356-1	5	21325306	21325406	+	86.6	0	TTS (AT5G52547.1)	TTS (AT5G52547.1)	240	AT5G52545.2	835331	At.27484	NM_148120		AT5G52545		-	RNA-binding protein-like RNA recognition motif protein	protein-coding			BEE1		1.23749	-1.16638	0.036135	0.402601
Merged-5-21276072-1	5	21276022	21276122	+	61	0	TTS (AT5G52400.1)	TTS (AT5G52400.1)	116	AT5G52410.2	835317	At.28794	NM_124620		AT5G52410		K24M7.15|K24M7_15	oxidoreductase/transition metal ion-binding protein	protein-coding			AT5G47740		1.23699	1.19075	0.00578205	0.149496
Merged-5-21199786-1	5	21199736	21199836	+	63	0	TTS (AT5G52180.1)	TTS (AT5G52180.1)	1824	AT5G52180.1	835294	At.29630	NM_124597		AT5G52180		F17P19.8|F17P19_8	transmembrane protein 161AB protein	protein-coding			AT2G42280		1.23299	4.26777	6.96892e-06	0.00118944
Merged-5-21175526-1	5	21175476	21175576	+	162.2	0	TTS (AT5G52120.1)	TTS (AT5G52120.1)	1205	AT5G52115.1	28721266		NM_001344983		AT5G52115		-	ribonuclease H superfamily polynucleotidyl transferase	protein-coding			JAZ4		1.2306	2.62407	0.00484591	0.133134
Merged-5-21106363-1	5	21106313	21106413	+	74	0	TTS (AT5G51940.1)	TTS (AT5G51940.1)	1812	AT5G51940.1	835269	At.19147	NM_124573		NRPB6A		MSG15.2|MSG15_2|NRPD6A|NRPE6A	RNA polymerase Rpb6	protein-coding			AT4G27290		1.22796	1.693	0.000861109	0.0440636
Merged-5-20967537-1	5	20967487	20967587	+	85.1	0	TTS (AT5G51610.1)	TTS (AT5G51610.1)	439	AT5G51620.2	835236	At.29668	NM_001085275		AT5G51620		K17N15.17|K17N15_17	Uncharacterized protein family (UPF0172)	protein-coding			AT2G42140		1.22408	1.267	0.00826798	0.181418
Merged-5-20927365-1	5	20927315	20927415	+	114.2	0	TTS (AT5G51520.1)	TTS (AT5G51520.1)	1513	AT5G51520.1	835226	At.55489	NM_124531		AT5G51520		K17N15.7|K17N15_7	Plant invertase/pectin methylesterase inhibitor superfamily protein	protein-coding			AT1G73860		1.21658	-1.01352	0.0048409	0.133134
Merged-5-20434061-1	5	20434011	20434111	+	56.5	0	TTS (AT5G50180.1)	TTS (AT5G50180.1)	482	AT5G50190.1	835084		NR_144291		AT5G50190		K6A12.5|K6A12_5	ncRNA	ncRNA			AT3G01290		1.2153	7.02027	4.87086e-05	0.00540545
Merged-5-20401831-1	5	20401781	20401881	+	72.5	0	TTS (AT5G50150.1)	TTS (AT5G50150.1)	4900	AT5G50150.1	835080	At.26440	NM_124394		AT5G50150		MPF21.18|MPF21_18	NEP-interacting protein, putative (DUF239)	protein-coding			AT3G21340		1.21113	-0.0489307	0.0225212	0.317835
Merged-5-19738280-1	5	19738230	19738330	+	99.2	0	TTS (AT5G48670.1)	TTS (AT5G48670.1)	1561	AT5G48670.1	834925	At.62436	NM_124244		AGL80		AGAMOUS-like 80|FEM111|K15N18.16|K15N18_16	AGAMOUS-like 80	protein-coding			AT3G20380		1.208	4.81286	0.000569205	0.0329068
Merged-5-19730752-1	5	19730702	19730802	+	67.7	0	TTS (AT5G48650.1)	TTS (AT5G48650.1)	2273	AT5G48655.4	834923	At.22299	NM_124242		AT5G48655		-	RING/U-box superfamily protein	protein-coding			AT5G54720		1.20655	-1.68248	0.0323603	0.383418
Merged-5-19690173-1	5	19690123	19690223	+	88.2	0	TTS (AT5G48570.1)	TTS (AT5G48570.1)	3672	AT5G48570.1	834913	At.29841	NM_124233		AT5G48570		ATFKBP65|FKBP65|K15N18.12|K15N18_12|ROF2	FKBP-type peptidyl-prolyl cis-trans isomerase family protein	protein-coding			AT1G53635		1.20107	3.12049	0.00446134	0.127988
Merged-5-19385673-1	5	19385623	19385723	+	76.4	0	TTS (AT5G47880.1)	TTS (AT5G47880.1)	196	AT5G47870.1	834838	At.26615	NM_124161		RAD52-2		MCA23.21|MCA23_21|ODB2|Organellar DNA-Binding protein 2|RAD52-2B|radiation sensitive 51-2	cobalt ion-binding protein	protein-coding			GLP9		1.19691	6.68899	0.00586866	0.150868
Merged-5-19372021-1	5	19371971	19372071	+	75.6	0	TTS (AT5G47830.1)	TTS (AT5G47830.1)	2672	AT5G47830.1	834834	At.29877	NM_124157		AT5G47830		MCA23.17|MCA23_17	hypothetical protein	protein-coding			AT4G10270		1.19117	2.04882	0.00332579	0.104654
Merged-5-19354203-1	5	19354153	19354253	+	75.6	0	TTS (AT5G47790.1)	TTS (AT5G47790.1)	106	AT5G47800.4	834831	At.29878	NM_124154		AT5G47800		MCA23.12|MCA23_12	Phototropic-responsive NPH3 family protein	protein-coding			GLP4		1.19099	4.59026	0.000586528	0.0335104
Merged-5-19306522-1	5	19306472	19306572	+	72.5	0	TTS (AT5G47635.1)	TTS (AT5G47635.1)	378	AT5G47630.3	834813	At.49139	NM_124136		mtACP3		MNJ7.22|MNJ7_22|mitochondrial acyl carrier protein 3	mitochondrial acyl carrier protein 3	protein-coding			RLP52		1.18865	0.273722	0.0194846	0.293165
Merged-5-19286843-1	5	19286793	19286893	+	83.5	0	TTS (AT5G47560.1)	TTS (AT5G47560.1)	336	AT5G47550.1	834805	At.43346	NM_124128		AT5G47550		MNJ7.14|MNJ7_14	Cystatin/monellin superfamily protein	protein-coding			AT3G21352		1.18798	1.32213	0.0127603	0.232505
Merged-5-19271589-1	5	19271539	19271639	+	94.5	0	TTS (AT5G47490.1)	TTS (AT5G47490.1)	1303	AT5G47500.1	834800	At.7961	NM_124123		PME5		MNJ7.9|MNJ7_9|pectin methylesterase 5	Pectin lyase-like superfamily protein	protein-coding			AT5G45240		1.18636	-0.675839	0.0161741	0.265873
Merged-5-19252372-1	5	19252322	19252422	+	102.4	0	TTS (AT5G47455.10)	TTS (AT5G47455.10)	1649	AT5G47455.4	834795	At.66689	NM_124118		AT5G47455		-	hypothetical protein	protein-coding			BCB		1.18327	3.79531	0.000223772	0.0163093
Merged-5-19196580-1	5	19196530	19196630	+	148.1	0	TTS (AT5G47290.1)	TTS (AT5G47290.1)	851	AT5G47290.1	834776	At.65655	NM_124100		AT5G47290		MQL5.15|MQL5_15	myb family transcription factor	protein-coding			AT4G11000		1.16905	-0.743852	0.00936957	0.195669
Merged-5-19091945-1	5	19091895	19091995	+	86.6	0	TTS (AT5G47040.1)	TTS (AT5G47040.1)	1795	AT5G47030.1	834749	At.23416	NM_124074		AT5G47030		-	ATPase, F1 complex, delta/epsilon subunit	protein-coding			AT1G53633		1.16315	2.35102	0.00425643	0.123956
Merged-5-19036682-1	5	19036632	19036732	+	201.6	0	TTS (AT5G46880.3)	TTS (AT5G46880.3)	256	AT5G46890.1	834734	At.49136	NM_124060		AT5G46890		MQD22.2|MQD22_2	Bifunctional inhibitor/lipid-transfer protein/seed storage 2S albumin superfamily protein	protein-coding			CMT1		1.16071	-1.25176	0.0192083	0.290354
Merged-5-19012265-1	5	19012215	19012315	+	82.7	0	TTS (AT5G46850.3)	TTS (AT5G46850.3)	1546	AT5G46850.3	834729	At.22922	NM_124056		AT5G46850		MSD23.3|MSD23_3	phosphatidylinositol-glycan biosynthesis class X-like protein	protein-coding			CIPK13		1.15951	1.33691	0.001913	0.0746566
Merged-5-19003361-1	5	19003311	19003411	+	100.8	0	TTS (AT5G46825.1)	TTS (AT5G46825.1)	797	AT5G46830.1	834727	At.28311	NM_124054		NIG1		ATNIG1|MZA15.1|NACL-INDUCIBLE GENE 1|NACL-inducible gene 1	calcium-binding transcription factor NIG1	protein-coding			AT3G47480		1.1576	2.09084	0.0246491	0.334269
Merged-5-18960516-1	5	18960466	18960566	+	78.8	0	TTS (AT5G46720.1)	TTS (AT5G46720.1)	1422	AT5G46720.1	834715	At.29933	NM_124042		AT5G46720		MZA15.13|MZA15_13	AIG2-like (avirulence induced gene) family protein	protein-coding			AT1G51800		1.15635	2.6075	0.00128495	0.0568052
Merged-5-18953518-1	5	18953468	18953568	+	55.1	0	TTS (AT5G46700.1)	TTS (AT5G46700.1)	1174	AT5G46710.1	834714	At.29934	NM_124041		AT5G46710		MZA15.12|MZA15_12	PLATZ transcription factor family protein	protein-coding			AT1G11300		1.15157	-0.150245	0.00331233	0.104584
Merged-5-18934050-1	5	18934000	18934100	+	133.1	0	TTS (AT5G46660.1)	TTS (AT5G46660.1)	1869	AT5G46660.1	834709	At.55408	NM_124036		AT5G46660		MZA15.6|MZA15_6	protein kinase C-like zinc finger protein	protein-coding			SCPL13		1.14654	2.31171	0.0123969	0.228821
Merged-5-18759258-1	5	18759208	18759308	+	108.7	0	TTS (AT5G46250.1)	TTS (AT5G46250.1)	3947	AT5G46250.3	834667	At.9180	NM_123994		LARP6a		AtLARP6a|La related protein 6a|MPL12.3|MPL12_3	RNA-binding protein	protein-coding			PYL5		1.14559	6.27493	1.34699e-05	0.00193214
Merged-5-18675114-1	5	18675064	18675164	+	75.6	0	TTS (AT5G46050.2)	TTS (AT5G46050.2)	-1563	AT5G46040.1	834645	At.29979	NM_123972		AT5G46040		MCL19.9|MCL19_9	Major facilitator superfamily protein	protein-coding			AT3G52530		1.14212	-0.852398	0.0417629	0.429657
Merged-5-18653376-1	5	18653326	18653426	+	111.8	0	TTS (AT5G46000.1)	TTS (AT5G46000.1)	2052	AT5G45990.1	834639	At.55396	NM_123967		AT5G45990		MCL19.3|MCL19_3	crooked neck protein, putative / cell cycle protein	protein-coding			ERD6		1.13941	6.48286	0.000256175	0.0178971
Merged-5-18603179-1	5	18603129	18603229	+	138.6	0	TTS (AT5G45860.1)	TTS (AT5G45860.1)	1498	AT5G45860.1	834626		NM_123954		PYL11		K15I22.6|K15I22_6|PYR1-like 11|RCAR5|regulatory components of ABA receptor 5	PYR1-like 11	protein-coding			CHI		1.13808	4.34448	0.00236294	0.084852
Merged-5-18586401-1	5	18586351	18586451	+	100.8	0	TTS (AT5G45820.1)	TTS (AT5G45820.1)	1725	AT5G45810.1	834621	At.7702	NM_123949		CIPK19		CBL-interacting protein kinase 19|K15I22.1|K15I22_1|SNF1-RELATED PROTEIN KINASE 3.5|SnRK3.5	CBL-interacting protein kinase 19	protein-coding			AT3G54040		1.13388	6.1897	0.000830269	0.0429748
Merged-5-18527188-1	5	18527138	18527238	+	71.7	0	TTS (AT5G45660.1)	TTS (AT5G45660.1)	-1079	AT5G45670.1	834606	At.7532	NM_123934		AT5G45670		MRA19.6|MRA19_6	GDSL-like Lipase/Acylhydrolase superfamily protein	protein-coding			AT5G56960		1.13282	-1.24281	0.0148292	0.253513
Merged-5-18495573-1	5	18495523	18495623	+	67.7	0	TTS (AT5G45610.2)	TTS (AT5G45610.2)	4164	AT5G45610.2	834601	At.30003	NM_123929		SUV2		MRA19.1|MRA19_1|SENSITIVE TO UV 2	protein dimerization	protein-coding			AT2G27660		1.12788	3.15801	0.000431723	0.0261037
Merged-5-18422668-1	5	18422618	18422718	+	80.3	0	TTS (AT5G45469.1)	TTS (AT5G45469.1)	964	AT5G45469.1	6240309		NM_001125907		AT5G45469		-	transmembrane protein	protein-coding			WRKY26		1.12666	3.22769	0.00142774	0.0607404
Merged-5-18402351-1	5	18402301	18402401	+	100	0	TTS (AT5G45400.1)	TTS (AT5G45400.1)	1433	AT5G45410.3	834577	At.22622	NM_123909		AT5G45410		MFC19.8|MFC19_8	zinc finger B-box protein	protein-coding			AT4G10510		1.12534	1.88429	0.00976396	0.199928
Merged-5-18320827-1	5	18320777	18320877	+	99.2	0	TTS (AT5G45250.1)	TTS (AT5G45250.1)	5348	AT5G45250.1	834561	At.55387	NM_123893		RPS4		DISEASE RESISTANCE PROTEIN RPS4|K9E15.1|K9E15_1|RESISTANT TO P. SYRINGAE 4	Disease resistance protein (TIR-NBS-LRR class) family	protein-coding			AT1G44020		1.12489	-0.986092	0.0190113	0.289158
Merged-5-18284162-1	5	18284112	18284212	+	117.4	0	TTS (AT5G45200.3)	TTS (AT5G45200.3)	-2253	AT5G45190.1	834555	At.30028	NM_123887		AT5G45190		CYCT1;5|K18C1.7|K18C1_7	Cyclin family protein	protein-coding			AT3G45840		1.12474	3.1633	0.000360654	0.0233231
Merged-5-18270600-1	5	18270550	18270650	+	102.4	0	TTS (AT5G45160.1)	TTS (AT5G45160.1)	2634	AT5G45170.2	834553	At.27698	NM_123885		AT5G45170		K18C1.5|K18C1_5	Haloacid dehalogenase-like hydrolase (HAD) superfamily protein	protein-coding			AT4G33710		1.12026	1.99262	0.0441528	0.440499
Merged-5-18231009-1	5	18230959	18231059	+	77.2	0	TTS (AT5G45113.1)	TTS (AT5G45113.1)	2204	AT5G45110.2	834545	At.30033	NM_123879		NPR3		ATNPR3|K17O22.11|K17O22_11|NPR1-like protein 3	NPR1-like protein 3	protein-coding			AT4G03175		1.12018	-1.42994	0.0405384	0.423017
Merged-5-18219957-1	5	18219907	18220007	+	133.9	0	TTS (AT5G45100.2)	TTS (AT5G45100.2)	1354	AT5G45100.1	834543	At.26652	NM_123878		BRG1		BOI-related gene 1|K17O22.9|K17O22_9	SBP (S-ribonuclease binding protein) family protein	protein-coding			ARFD1A		1.11794	0.460554	0.00538863	0.142886
Merged-5-18186649-1	5	18186599	18186699	+	73.2	0	TTS (AT5G45070.1)	TTS (AT5G45070.1)	2874	AT5G45070.1	834538	At.27585	NM_123875		PP2-A8		AtPP2-A8|K17O22.3|K17O22_3|phloem protein 2-A8	phloem protein 2-A8	protein-coding			CSY5		1.11759	-1.74785	0.039763	0.419519
Merged-5-18099710-1	5	18099660	18099760	+	88.2	0	TTS (AT5G44830.1)	TTS (AT5G44830.1)	-2099	AT5G44820.1	834512	At.30051	NM_123850		AT5G44820		K23L20.17|K23L20_17	Nucleotide-diphospho-sugar transferase family protein	protein-coding			AT1G61740		1.11595	8.57698	4.59639e-05	0.00522999
Merged-5-18069018-2	5	18068954	18069082	+	74.2	0	TTS (AT5G44785.1)	TTS (AT5G44785.1)	981	AT5G44780.1	834507	At.30053	NM_123845		MORF4		K23L20.12|K23L20_12|multiple organellar RNA editing factor 4	high molecular weight subunit-like glutenin	protein-coding			AT5G46260		1.1085	1.3447	0.00453973	0.129411
Merged-5-17930644-1	5	17930594	17930694	+	99.2	0	TTS (AT5G44500.1)	TTS (AT5G44500.1)	3197	AT5G44500.1	834477	At.7776	NM_123817		AT5G44500		MFC16.18|MFC16_18	Small nuclear ribonucleoprotein family protein	protein-coding			AT4G40070		1.10773	4.59931	0.000114805	0.0099548
Merged-5-17925475-1	5	17925425	17925525	+	86.6	0	TTS (AT5G44495.1)	TTS (AT5G44495.1)	1235	AT5G44495.1	5008294	At.72123	NM_001085240		AT5G44495		-	ECA1 gametogenesis related family protein	protein-coding			AT1G57630		1.10721	-1.45515	0.0293941	0.364138
Merged-5-17832408-1	5	17832358	17832458	+	105.5	0	TTS (AT5G44265.1)	TTS (AT5G44265.1)	908	AT5G44265.1	5008293	At.71391	NM_001085238		AT5G44265		-	Bifunctional inhibitor/lipid-transfer protein/seed storage 2S albumin superfamily protein	protein-coding			NIR1		1.10642	6.43042	0.000354204	0.0229611
Merged-5-17718966-1	5	17718916	17719016	+	105.5	0	TTS (AT5G44040.1)	TTS (AT5G44040.1)	2640	AT5G44040.1	834427	At.49129	NM_123771		AT5G44040		MRH10.15|MRH10_15	eisosome SEG2-like protein	protein-coding			AT1G53625		1.10587	2.02741	0.0207335	0.302506
Merged-5-17701320-1	5	17701270	17701370	+	72.5	0	TTS (AT5G44000.1)	TTS (AT5G44000.1)	2685	AT5G44000.1	834423	At.30092	NM_123767		AT5G44000		MRH10.11|MRH10_11	Glutathione S-transferase family protein	protein-coding			LAC1		1.10543	3.37127	0.0162584	0.266208
Merged-5-17434116-1	5	17434066	17434166	+	85.1	0	TTS (AT5G43410.1)	TTS (AT5G43410.1)	1289	AT5G43410.1	834360	At.50627	NM_123707		AT5G43410		MWF20.11|MWF20_11	Integrase-type DNA-binding superfamily protein	protein-coding			AT4G10940		1.10483	-0.0753612	0.00708906	0.167493
Merged-5-17269024-1	5	17268974	17269074	+	81.9	0	TTS (AT5G43060.1)	TTS (AT5G43060.1)	1186	AT5G43050.1	834320	At.49818	NM_123671		NPQ6		MMG4.6|MMG4_6|NONPHOTOCHEMICAL QUENCHING 6	YCF20-like protein (DUF565)	protein-coding			PUP8		1.10145	0.18145	0.0127948	0.232975
Merged-5-17237843-1	5	17237793	17237893	+	80.3	0	TTS (AT5G42965.1)	TTS (AT5G42965.1)	1107	AT5G42965.1	834311	At.6529	NM_148079		AT5G42965		-	Polynucleotidyl transferase, ribonuclease H-like superfamily protein	protein-coding			AT1G59780		1.09514	2.58392	0.0008099	0.0422415
Merged-5-17194313-1	5	17194263	17194363	+	112.6	0	TTS (AT5G42880.1)	TTS (AT5G42880.1)	1780	AT5G42890.1	834300	At.6521	NM_123654		SCP2		ATSCP2|MBD2.8|MBD2_8|STEROL CARRIER PROTEIN 2|sterol carrier protein 2	sterol carrier protein 2	protein-coding			AT2G17060		1.0949	1.05577	0.00281864	0.094776
Merged-5-17180878-1	5	17180828	17180928	+	53.4	0	TTS (AT5G42850.1)	TTS (AT5G42850.1)	1744	AT5G42850.2	834296	At.20056	NM_123650		AT5G42850		MBD2.4|MBD2_4	Thioredoxin superfamily protein	protein-coding			AT1G13550		1.09352	-0.854356	0.0253724	0.33836
Merged-5-17164332-1	5	17164282	17164382	+	61.4	0	TTS (AT5G42797.1)	TTS (AT5G42797.1)	1136	AT5G42797.1	3771408	At.71984	NM_001036920		LCR28		low-molecular-weight cysteine-rich 28	low-molecular-weight cysteine-rich 28	protein-coding			AT2G34000		1.09331	2.75098	0.00179892	0.0711311
Merged-5-17156582-1	5	17156532	17156632	+	72.5	0	TTS (AT5G42785.1)	TTS (AT5G42785.1)	1275	AT5G42785.1	834289	At.55324	NM_148076		AT5G42785		-	transmembrane protein	protein-coding			AT1G58320		1.08893	2.11072	0.0117524	0.221526
Merged-5-16985867-1	5	16985817	16985917	+	63	0	TTS (AT5G42470.1)	TTS (AT5G42470.1)	710	AT5G42480.2	834255	At.30169	NM_123613		ARC6		ACCUMULATION AND REPLICATION OF CHLOROPLASTS 6|MDH9.18|MDH9_18	Chaperone DnaJ-domain superfamily protein	protein-coding			RGF7		1.08654	1.55354	0.0101294	0.204307
Merged-5-16938356-1	5	16938306	16938406	+	70.9	0	TTS (AT5G42370.1)	TTS (AT5G42370.1)	169	AT5G42360.1	834242	At.22844	NM_123601		AT5G42360		CFK2|COP9 SIGNALOSOME INTERACTING F-BOX KELCH 2|MDH9.5|MDH9_5	Galactose oxidase/kelch repeat superfamily protein	protein-coding			AT1G10340		1.0856	3.08644	0.00656721	0.161116
Merged-5-16923533-1	5	16923483	16923583	+	90.6	0	TTS (AT5G42325.1)	TTS (AT5G42325.1)	1318	AT5G42325.1	834238	At.65714	NM_148072		AT5G42325		-	Transcription factor IIS protein	protein-coding			AT3G43890		1.07993	1.08443	0.00117254	0.0535024
Merged-5-16906028-1	5	16905978	16906078	+	50.4	0	TTS (AT5G42270.1)	TTS (AT5G42270.1)	1979	AT5G42280.1	834233	At.21670	NM_123593		AT5G42280		K5J14.8|K5J14_8	Cysteine/Histidine-rich C1 domain family protein	protein-coding			LAC8		1.07595	4.1965	0.000216579	0.0159107
Merged-5-16870482-1	5	16870432	16870532	+	96.1	0	TTS (AT5G42210.2)	TTS (AT5G42210.2)	-1562	AT5G42220.1	834227	At.20011	NM_123587		AT5G42220		K5J14.2|K5J14_2	Ubiquitin-like superfamily protein	protein-coding			AT1G21110		1.07524	3.95474	0.00014494	0.0119998
Merged-5-16861398-1	5	16861348	16861448	+	92.9	0	TTS (AT5G42200.1)	TTS (AT5G42200.1)	1112	AT5G42200.1	834225	At.43326	NM_123585		AT5G42200		MJC20.31|MJC20_31	RING/U-box superfamily protein	protein-coding			AT5G59260		1.06965	1.05251	0.0208115	0.302937
Merged-5-16830744-1	5	16830694	16830794	+	108.7	0	TTS (AT5G42110.1)	TTS (AT5G42110.1)	495	AT5G42100.2	834215	At.7792	NM_123575		BG_PPAP		3-GLUCANASE_PUTATIVE|3-glucanase_putative|ARABIDOPSIS THALIANA BETA-1|ATBG_PAP|ATBG_PPAP|MJC20.21|MJC20_21|beta-1	beta-1,3-glucanase	protein-coding			AT5G04238		1.06831	-0.63722	0.0125699	0.230415
Merged-5-16791931-1	5	16791881	16791981	+	141.8	0	TTS (AT5G41960.1)	TTS (AT5G41960.1)	780	AT5G41970.1	834202	At.7786	NM_123562		AT5G41970		MJC20.7|MJC20_7	Metal-dependent protein hydrolase	protein-coding			MIOX1		1.06742	0.249276	0.00248721	0.0876766
Merged-5-16653366-1	5	16653316	16653416	+	104	0	TTS (AT5G41640.1)	TTS (AT5G41640.1)	1269	AT5G41640.1	834166	At.55305	NM_123528		AT5G41640		MBK23.16|MBK23_16	hypothetical protein (DUF626)	protein-coding			AT1G04620		1.06733	1.74805	0.00433739	0.1255
Merged-5-16612837-1	5	16612787	16612887	+	89.8	0	TTS (AT5G41530.1)	TTS (AT5G41530.1)	1177	AT5G41530.1	834155	At.55301	NM_123517		AT5G41530		MBK23.5|MBK23_5	transmembrane protein	protein-coding			AT2G28990		1.06643	1.69771	0.00612653	0.155031
Merged-5-16601911-1	5	16601861	16601961	+	146.5	0	TTS (AT5G41490.1)	TTS (AT5G41490.1)	1466	AT5G41490.1	834150	At.55298	NM_123513		AT5G41490		MYC6.19|MYC6_19	F-box associated ubiquitination effector family protein	protein-coding			Iqd4		1.06431	0.166786	0.0420339	0.430103
Merged-5-16586436-1	5	16586386	16586486	+	78.1	0	TTS (AT5G41440.1)	TTS (AT5G41440.1)	168	AT5G41430.1	834144	At.65616	NM_123507		AT5G41430		MYC6.13|MYC6_13	RING/U-box superfamily protein	protein-coding			DOX1		1.06212	6.06249	0.00398183	0.117976
Merged-5-16329525-1	5	16329475	16329575	+	104	0	TTS (AT5G40790.1)	TTS (AT5G40790.1)	1751	AT5G40790.1	834079	At.65610	NM_123444		AT5G40790		MHK7.2|MHK7_2	hypothetical protein	protein-coding			AT5G49370		1.06132	-1.44101	0.025046	0.337132
Merged-5-16292529-1	5	16292479	16292579	+	70.9	0	TTS (AT5G40690.1)	TTS (AT5G40690.1)	984	AT5G40700.3	834070	At.30271	NM_123435		AT5G40700		MNF13.26|MNF13_26	transcriptional regulator ATRX-like protein	protein-coding			RR5		1.05981	5.41155	3.01175e-08	1.40031e-05
Merged-5-16250430-1	5	16250380	16250480	+	108.7	0	TTS (AT5G40590.1)	TTS (AT5G40590.1)	347	AT5G40580.3	834056	At.47287	NM_123422		PBB2		20S PROTEASOME BETA SUBUNIT PBB2|20S proteasome beta subunit PBB2|MNF13.100|MNF13_100	20S proteasome beta subunit PBB2	protein-coding			CYP78A6		1.05684	4.02293	0.00448004	0.128388
Merged-5-16028484-1	5	16028434	16028534	+	126	0	TTS (AT5G40030.1)	TTS (AT5G40030.1)	1851	AT5G40040.1	834001	At.30309	NM_123367		AT5G40040		MUD12.2|MUD12_2	60S acidic ribosomal protein family	protein-coding			DML3		1.04903	-0.494631	0.00881823	0.188531
Merged-5-15825149-1	5	15825099	15825199	+	75.6	0	TTS (AT5G39530.2)	TTS (AT5G39530.2)	417	AT5G39520.1	833948	At.30339	NM_123314		AT5G39520		MUL8.22|MUL8_22	hypothetical protein (DUF1997)	protein-coding			AT1G58120		1.044	2.39839	0.00409281	0.120492
Merged-5-15727329-1	5	15727279	15727379	+	85.1	0	TTS (AT5G39250.2)	TTS (AT5G39250.2)	129	AT5G39260.1	833922	At.30356	NM_123288		EXPA21		ATEXP21|ATEXPA21|ATHEXP ALPHA 1.20|EXP21|EXPANSIN 21|K3K3.110|K3K3_110|expansin A21	expansin A21	protein-coding			AT1G21400		1.04173	5.50171	5.6772e-08	2.4634e-05
Merged-5-15309869-1	5	15309819	15309919	+	70.1	0	TTS (AT5G38310.1)	TTS (AT5G38310.1)	1508	AT5G38310.1	833813	At.64259	NM_123192		AT5G38310		MSI17.4|MSI17_4	hypothetical protein	protein-coding			AT4G10845		1.04112	0.0647723	0.00550659	0.144616
Merged-5-15237925-1	5	15237875	15237975	+	77.2	0	TTS (AT5G38190.1)	TTS (AT5G38190.1)	3737	AT5G38190.1	833799	At.55211	NM_123179		AT5G38190		MXA21.14|MXA21_14	myosin heavy chain-like protein	protein-coding			PUP7		1.03863	4.41547	0.00024593	0.0174068
Merged-5-15216775-1	5	15216725	15216825	+	84.3	0	TTS (AT5G38120.4)	TTS (AT5G38120.4)	2597	AT5G38130.1	833793	At.74245	NM_123173		AT5G38130		MXA21.5|MXA21_5	HXXXD-type acyl-transferase family protein	protein-coding			RPM1		1.03806	0.26495	0.004193	0.122506
Merged-5-15210896-1	5	15210846	15210946	+	77.2	0	TTS (AT5G38110.1)	TTS (AT5G38110.1)	2538	AT5G38110.1	833791	At.30436	NM_123171		ASF1B		F16F17.110|F16F17_110|SGA01|SGA1|anti- silencing function 1b	anti- silencing function 1b	protein-coding			TRFL8		1.03778	-1.04079	0.0154078	0.25856
Merged-5-15051450-1	5	15051400	15051500	+	69.3	0	TTS (AT5G37820.1)	TTS (AT5G37820.1)	1252	AT5G37820.1	833760		NM_123141		NIP4;2		K22F20.60|K22F20_60|NLM5|NOD26-like intrinsic protein 4;2|NODULIN- 26-LIKE MAJOR INTRINSIC PROTEIN 5	NOD26-like intrinsic protein 4;2	protein-coding			LINC4		1.03554	3.26077	0.000315646	0.0208118
Merged-5-14997822-1	5	14997772	14997872	+	89.8	0	TTS (AT5G37770.2)	TTS (AT5G37770.2)	654	AT5G37760.1	833754		NM_123135		AT5G37760		K12B20.210|K12B20_210	Chaperone DnaJ-domain superfamily protein	protein-coding			AT2G44380		1.03366	4.12923	0.000291935	0.019571
Merged-5-14973000-1	5	14972950	14973050	+	100	0	TTS (AT5G37690.2)	TTS (AT5G37690.2)	-1657	AT5G37680.1	833747	At.27273	NM_123127		ARLA1A		ADP-ribosylation factor-like A1A|ATARLA1A|K12B20.130|K12B20_130	ADP-ribosylation factor-like A1A	protein-coding			AT5G14120		1.03338	7.65913	1.89665e-05	0.00250721
Merged-5-14885371-1	5	14885321	14885421	+	102.4	0	TTS (AT5G37485.1)	TTS (AT5G37485.1)	468	AT5G37480.2	833726	At.30485	NM_123107		AT5G37480		MPA22.2|MPA22_2	maltase-glucoamylase, intestinal protein	protein-coding			AT4G08450		1.03277	-0.256821	0.0169817	0.272263
Merged-5-14814105-1	5	14814055	14814155	+	100	0	TTS (AT5G37370.12)	TTS (AT5G37370.12)	873	AT5G37370.7	833711	At.24006	NM_123096		ATSRL1		MNJ8.19|MNJ8_19	PRP38 family protein	protein-coding			GLR1.1		1.03211	1.45449	0.00243622	0.0867867
Merged-5-14757624-1	5	14757574	14757674	+	107.1	0	TTS (AT5G37270.1)	TTS (AT5G37270.1)	935	AT5G37270.1	833701	At.65588	NM_123086		AT5G37270		MNJ8.6|MNJ8_6	RING/U-box superfamily protein	protein-coding			AT1G55550		1.02671	-0.127797	0.00512813	0.138306
Merged-5-14385783-1	5	14385733	14385833	+	52.8	0	TTS (AT5G36658.1)	TTS (AT5G36658.1)	645	AT5G36658.1	5008271	At.72131	NM_001085195		AT5G36658		-	ECA1 gametogenesis related family protein	protein-coding			AT5G20470		1.02563	1.14305	0.006523	0.160498
Merged-5-14305621-1	5	14305571	14305671	+	91.4	0	TTS (AT5G36290.1)	TTS (AT5G36290.1)	2959	AT5G36290.2	833627	At.24790	NM_123020		AT5G36290		T30G6.16|T30G6_16	Uncharacterized protein family (UPF0016)	protein-coding			AT4G01030		1.0242	-0.909374	0.0296992	0.366712
Merged-5-14277597-1	5	14277547	14277647	+	108.7	0	TTS (AT5G36230.2)	TTS (AT5G36230.2)	1327	AT5G36240.1	833621	At.55159	NM_123015		AT5G36240		T30G6.10|T30G6_10	zinc knuckle (CCHC-type) family protein	protein-coding			AT2G31018		1.02206	-1.20839	0.0380111	0.411939
Merged-5-14220335-1	5	14220285	14220385	+	74	0	TTS (AT5G36150.2)	TTS (AT5G36150.2)	5087	AT5G36150.2	833612	At.55157	NM_123006		PEN3		ATPEN3|MAB16.10|MAB16_10|putative pentacyclic triterpene synthase 3	putative pentacyclic triterpene synthase 3	protein-coding			FKF1		1.02198	2.90592	0.00299383	0.0988184
Merged-5-14212154-1	5	14212104	14212204	+	85.1	0	TTS (AT5G36140.1)	TTS (AT5G36140.1)	1139	AT5G36140.1	833611		NM_123005		CYP716A2		''cytochrome P450|MAB16.9|MAB16_9|cytochrome P450|family 716|polypeptide 2|polypeptide 2''|subfamily A	cytochrome P450, family 716, subfamily A, polypeptide 2	protein-coding			AT3G59120		1.01217	-0.793914	0.0187354	0.286904
Merged-5-13764152-1	5	13764102	13764202	+	81.9	0	TTS (AT5G35580.2)	TTS (AT5G35580.2)	2187	AT5G35580.1	833523	At.19848	NM_122949		AT5G35580		K2K18.3|K2K18_3	Protein kinase superfamily protein	protein-coding			AT5G38940		1.01129	3.87968	0.0143208	0.248638
Merged-5-13310468-1	5	13310418	13310518	+	58.3	0	TTS (AT5G35050.1)	TTS (AT5G35050.1)	1386	AT5G35050.1	3771237	At.74582	NM_001161274		AT5G35050		MSK10.16|MSK10_16	hypothetical protein (DUF1985)	protein-coding			ARR4		1.00822	7.13514	5.14997e-06	0.000932076
Merged-5-13223531-1	5	13223481	13223581	+	78.8	0	TTS (AT5G34905.1)	TTS (AT5G34905.1)	462	AT5G34905.1	833432	At.55124	NM_148018		AT5G34905		-	ECA1 gametogenesis family protein (DUF784)	protein-coding			AT1G80810		1.00819	1.84975	0.00363868	0.111252
Merged-5-12591814-1	5	12591764	12591864	+	104	0	TTS (AT5G33320.1)	TTS (AT5G33320.1)	1090	AT5G33330.1	833309		NM_122857		AT5G33330		F19N2.50|F19N2_50	Polynucleotidyl transferase, ribonuclease H-like superfamily protein	protein-coding			FLP1		1.00604	-0.464708	0.0251502	0.337639
Merged-5-11381532-1	5	11381482	11381582	+	83.5	0	TTS (AT5G30495.1)	TTS (AT5G30495.1)	1430	AT5G30495.1	833073	At.45835	NM_147961		AT5G30495		-	Fcf2 pre-rRNA processing protein	protein-coding			HWI1		1.00337	4.69916	0.00137398	0.0596215
Merged-5-11551680-1	5	11551630	11551730	+	78.8	0	TTS (AT5G30360.1)	TTS (AT5G30360.1)	1251	AT5G30360.1	28721211		NM_001344086		AT5G30360		-	hypothetical protein	protein-coding			PLP1		1.00324	3.24311	7.52478e-05	0.00748785
Merged-5-11366666-1	5	11366616	11366716	+	59.9	0	TTS (AT5G30341.1)	TTS (AT5G30341.1)	679	AT5G30341.1	833071	At.55098	NM_147960		AT5G30341		-	hypothetical protein	protein-coding			AT2G35710		1.0032	3.41583	0.00141433	0.0605399
Merged-5-10842007-1	5	10841957	10842057	+	66.2	0	TTS (AT5G28824.1)	TTS (AT5G28824.1)	-2181	AT5G28823.1	832999	At.65564	NM_147946		AT5G28823		-	hypothetical protein	protein-coding			RHS17		1.00137	1.13709	0.0131104	0.236014
Merged-5-10677377-1	5	10677327	10677427	+	52.8	0	TTS (AT5G28646.3)	TTS (AT5G28646.3)	1827	AT5G28650.1	832971	At.26594	NM_122748		WRKY74		ARABIDOPSIS THALIANA WRKY DNA-BINDING PROTEIN 74|ATWRKY74|F4I4.30|F4I4_30|WRKY DNA-binding protein 74	WRKY DNA-binding protein 74	protein-coding			AT5G38900		0.998722	0.520641	0.0155294	0.259628
Merged-5-10567840-1	5	10567790	10567890	+	69.3	0	TTS (AT5G28560.1)	TTS (AT5G28560.1)	994	AT5G28560.1	832953	At.55072	NM_122739		AT5G28560		T10I18.20|T10I18_20	hypothetical protein	protein-coding			DIN10		0.994692	9.90105	8.68403e-08	3.36732e-05
Merged-5-10480743-1	5	10480693	10480793	+	113.4	0	TTS (AT5G28510.1)	TTS (AT5G28510.1)	2972	AT5G28500.2	832943	At.25591	NM_122733		AT5G28500		T26D3.4|T26D3_4	rubisco accumulation factor-like protein	protein-coding			GSTF7		0.993458	5.93541	0.000617287	0.0346829
Merged-5-10455070-1	5	10455020	10455120	+	127.6	0	TTS (AT5G28491.1)	TTS (AT5G28491.1)	611	AT5G28490.1	832941	At.49252	NM_122732		LSH1		F24J2.30|F24J2_30|LIGHT-DEPENDENT SHORT HYPOCOTYLS 1|OBO2|ORGAN BOUNDARY 2	LIGHT-DEPENDENT SHORT HYPOCOTYLS-like protein (DUF640)	protein-coding			AT5G45220		0.992962	2.92051	3.90357e-05	0.00456451
Merged-5-10366100-1	5	10366050	10366150	+	89	0	TTS (AT5G28420.1)	TTS (AT5G28420.1)	1486	AT5G28420.1	832929	At.55065	NM_147928		AT5G28420		F21B23.80|F21B23_80	Pentatricopeptide repeat (PPR) superfamily protein	protein-coding			AT1G76780		0.99199	-0.313114	0.0371598	0.407284
Merged-5-10191188-1	5	10191138	10191238	+	108.7	0	TTS (AT5G28210.1)	TTS (AT5G28210.1)	1935	AT5G28220.1	832898	At.43582	NM_122705		AT5G28220		F26C17.8|F26C17_8	Protein prenylyltransferase superfamily protein	protein-coding			MC6		0.991795	1.56133	0.00328333	0.103922
Merged-5-10103097-1	5	10103047	10103147	+	81.1	0	TTS (AT5G28090.1)	TTS (AT5G28090.1)	2055	AT5G28090.1	832883	At.55050	NM_122692		AT5G28090		T24G3.20|T24G3_20	hypothetical protein	protein-coding			AT2G38465		0.98963	0.479108	0.00930741	0.19487
Merged-5-10036567-1	5	10036517	10036617	+	77.2	0	TTS (AT5G28040.2)	TTS (AT5G28040.2)	2434	AT5G28040.1	832874	At.30768	NM_122687		AT5G28040		F15F15.110|F15F15_110	DNA-binding storekeeper protein-related transcriptional regulator	protein-coding			AT4G18205		0.98503	3.82905	0.00706496	0.167408
Merged-5-9989112-1	5	9989062	9989162	+	78.8	0	TTS (AT5G27950.1)	TTS (AT5G27950.1)	3658	AT5G27960.1	832865	At.30775	NM_122679		AGL90		AGAMOUS-like 90|F15F15.30|F15F15_30	AGAMOUS-like 90	protein-coding			PHT1		0.983636	5.90971	0.00178158	0.0706526
Merged-5-9830742-1	5	9830692	9830792	+	68.5	0	TTS (AT5G27750.2)	TTS (AT5G27750.2)	491	AT5G27760.1	832838	At.30789	NM_122658		AT5G27760		T1G16.90|T1G16_90	Hypoxia-responsive family protein	protein-coding			AT4G25790		0.983207	1.62212	0.00772241	0.175252
Merged-5-9823848-1	5	9823798	9823898	+	70.9	0	TTS (AT5G27730.4)	TTS (AT5G27730.4)	335	AT5G27740.1	832836	At.19785	NM_122656		EMB2775		EMB161|EMB251|EMBRYO DEFECTIVE 161|EMBRYO DEFECTIVE 251|EMBRYO DEFECTIVE 2775|RFC3|T1G16.70|T1G16_70|replication factor C 3	ATPase family associated with various cellular activities (AAA)	protein-coding			AT5G42010		0.981907	2.69402	0.00864336	0.18691
Merged-5-9780662-1	5	9780612	9780712	+	100.8	0	TTS (AT5G27640.3)	TTS (AT5G27640.3)	4513	AT5G27640.3	832826	At.16948	NM_122646		TIF3B1		ARABIDOPSIS THALIANA TRANSLATION INITIATION FACTOR 3B1|ATEIF3B-1|ATTIF3B1|EIF3B|EIF3B-1|EUKARYOTIC TRANSLATION INITIATION FACTOR 3B|EUKARYOTIC TRANSLATION INITIATION FACTOR 3B1|T1G16.2|translation initiation factor 3B1	translation initiation factor 3B1	protein-coding			SAMDC		0.980882	-0.989867	0.0298507	0.36774
Merged-5-9688516-1	5	9688466	9688566	+	164.6	0	TTS (AT5G27440.1)	TTS (AT5G27440.1)	1177	AT5G27430.1	832802	At.10570	NM_122625		AT5G27430		-	Signal peptidase subunit	protein-coding			AT3G49830		0.979964	-0.873236	0.0207414	0.302506
Merged-5-9366144-1	5	9366094	9366194	+	108.7	0	TTS (AT5G26620.1)	TTS (AT5G26620.1)	819	AT5G26620.1	832728	At.65552	NM_180552		AT5G26620		-	hypothetical protein	protein-coding			AT4G10720		0.976294	-0.107898	0.0168119	0.271315
Merged-5-9392890-1	5	9392840	9392940	+	94.5	0	TTS (AT5G26580.1)	TTS (AT5G26580.1)	1212	AT5G26580.1	832732	At.64249	NM_180557		AGL34		AGAMOUS-like-34	AGAMOUS-like-34	protein-coding			PA2		0.972676	3.2357	3.50671e-05	0.00420291
Merged-5-9157400-1	5	9157350	9157450	+	113.4	0	TTS (AT5G26210.1)	TTS (AT5G26210.1)	258	AT5G26200.1	832689	At.49064	NM_122521		AT5G26200		F9D12.12	Mitochondrial substrate carrier family protein	protein-coding			AT3G61170		0.971953	-0.332818	0.0112868	0.218052
Merged-5-9109075-1	5	9109025	9109125	+	168.5	0	TTS (AT5G26080.1)	TTS (AT5G26080.1)	1131	AT5G26080.1	832677		NM_122509		AT5G26080		T1N24.105|T1N24_105	proline-rich family protein	protein-coding			AT5G12880		0.971044	1.88245	0.0139843	0.245678
Merged-5-9016490-1	5	9016440	9016540	+	138.6	0	TTS (AT5G25860.1)	TTS (AT5G25860.1)	220	AT5G04135.1	28720611		NR_142735		AT5G04135		-	ncRNA	ncRNA			AT3G06990		0.966898	1.44145	0.00400149	0.118321
Merged-5-8978749-1	5	8978699	8978799	+	140.2	0	TTS (AT5G25800.1)	TTS (AT5G25800.1)	510	AT5G25790.3	832648		NM_122480		AT5G25790		F18A17.40|F18A17_40	Tesmin/TSO1-like CXC domain-containing protein	protein-coding			AT2G17525		0.966349	0.949571	0.00203472	0.0777201
Merged-5-8878051-1	5	8878001	8878101	+	152.8	0	TTS (AT5G25490.1)	TTS (AT5G25490.1)	1730	AT5G25490.1	832624	At.30905	NM_122460		AT5G25490		T14C9.30|T14C9_30	Ran BP2/NZF zinc finger-like superfamily protein	protein-coding			AT1G66930		0.96436	0.966801	0.0144803	0.250154
Merged-5-8869406-1	5	8869356	8869456	+	85.1	0	TTS (AT5G25480.1)	TTS (AT5G25480.1)	245	AT5G25475.3	832622	At.30907	NM_122458		AT5G25475		-	AP2/B3-like transcriptional factor family protein	protein-coding			AT3G13760		0.962384	4.71954	0.000532448	0.0311465
Merged-5-8664837-1	5	8664787	8664887	+	69.3	0	TTS (AT5G25120.1)	TTS (AT5G25120.1)	-1985	AT5G03925.1	28720593		NR_142717		AT5G03925		-	ncRNA	ncRNA			AT5G40590		0.960812	2.79773	0.00927822	0.19441
Merged-5-8534439-1	5	8534389	8534489	+	104	0	TTS (AT5G24830.1)	TTS (AT5G24830.1)	604	AT5G24840.1	832553	At.45620	NM_122393		AT5G24840		F6A4.50|F6A4_50	tRNA (guanine-N-7) methyltransferase	protein-coding			AT5G26690		0.9593	1.99544	0.0357506	0.400867
Merged-5-8533859-1	5	8533809	8533909	+	93.7	0	TTS (AT5G24830.1)	TTS (AT5G24830.1)	1184	AT5G24840.1	832553	At.45620	NM_122393		AT5G24840		F6A4.50|F6A4_50	tRNA (guanine-N-7) methyltransferase	protein-coding			GH9B5		0.955656	0.63164	0.00292005	0.0974567
Merged-5-8517401-1	5	8517351	8517451	+	73.2	0	TTS (AT5G24800.1)	TTS (AT5G24800.1)	2201	AT5G24800.1	832549	At.25540	NM_122389		BZIP9		ARABIDOPSIS THALIANA BASIC LEUCINE ZIPPER 9|ATBZIP9|BASIC LEUCINE ZIPPER O2 HOMOLOG 2|BZIP PROTEIN BZO2H2|BZO2H2|F6A4.10|F6A4_10|basic leucine zipper 9	basic leucine zipper 9	protein-coding			CRK26		0.95553	0.525591	0.0284306	0.359899
Merged-5-8499559-1	5	8499509	8499609	+	67.1	0	TTS (AT5G24770.1)	TTS (AT5G24770.1)	-1949	AT5G24760.4	832545	At.43162	NM_122385		AT5G24760		T4C12.30	GroES-like zinc-binding dehydrogenase family protein	protein-coding			AT2G42060		0.955008	2.79194	0.0105138	0.208781
Merged-5-8326600-1	5	8326550	8326650	+	89.8	0	TTS (AT5G24390.1)	TTS (AT5G24390.1)	2705	AT5G24380.1	832509	At.22794	NM_122346		YSL2		ATYSL2|K16H17.9|K16H17_9|YELLOW STRIPE LIKE 2|YELLOW STRIPE like 2	YELLOW STRIPE like 2	protein-coding			AT3G56200		0.954662	2.67547	0.00236932	0.084852
Merged-5-8327698-1	5	8327648	8327748	+	67.7	0	TTS (AT5G24380.1)	TTS (AT5G24380.1)	1801	AT5G24390.1	832510	At.22794	NM_122347		AT5G24390		K16H17.10|K16H17_10	Ypt/Rab-GAP domain of gyp1p superfamily protein	protein-coding			scpl2		0.954466	2.65022	0.00698226	0.166629
Merged-5-8156373-1	5	8156323	8156423	+	136.3	0	TTS (AT5G24120.2)	TTS (AT5G24120.2)	-1663	AT5G24110.1	832476	At.9177	NM_122316		WRKY30		ARABIDOPSIS THALIANA WRKY DNA-BINDING PROTEIN 30|ATWRKY30|MLE8.3|MLE8_3|WRKY DNA-binding protein 30	WRKY DNA-binding protein 30	protein-coding			AT4G34400		0.954043	-1.28465	0.0461377	0.451606
Merged-5-8008789-1	5	8008739	8008839	+	78	0	TTS (AT5G23750.1)	TTS (AT5G23750.1)	647	AT5G23740.1	832439	At.20778	NM_122279		RPS11-BETA		MRO11.22|MRO11_22|RIBOSOMAL PROTEIN S11|ribosomal protein S11-beta	ribosomal protein S11-beta	protein-coding			AT1G71490		0.950464	0.0568681	0.00888904	0.189066
Merged-5-7874136-1	5	7874086	7874186	+	94.5	0	TTS (AT5G23395.1)	TTS (AT5G23395.1)	369	AT5G23390.1	832403	At.28111	NM_122245		AT5G23390		T32G24.2|T32G24_2	polygalacturonase inhibitor (DUF639)	protein-coding			AT4G14370		0.949713	0.268117	0.027577	0.352938
Merged-5-7862217-1	5	7862167	7862267	+	101.6	0	TTS (AT5G23370.1)	TTS (AT5G23370.1)	480	AT5G23360.1	832400	At.31014	NM_122242		AT5G23360		MKD15.22|MKD15_22	GRAM domain-containing protein / ABA-responsive protein-like protein	protein-coding			PMI15		0.948415	1.6692	0.0071152	0.167723
Merged-5-7793654-1	5	7793604	7793704	+	97.7	0	TTS (AT5G23150.1)	TTS (AT5G23150.1)	922	AT5G23155.2	5008220		NR_143291		AT5G23155		-	ncRNA	ncRNA			AT1G13480		0.947717	1.73141	0.0216477	0.308548
Merged-5-7750315-1	5	7750265	7750365	+	80.3	0	TTS (AT5G23090.3)	TTS (AT5G23090.3)	1158	AT5G23090.3	832373	At.270	NM_122215		NF-YB13		''nuclear factor Y|MYJ24.8|MYJ24_8|nuclear factor Y|subunit B13|subunit B13''	nuclear factor Y, subunit B13	protein-coding			AT5G22794		0.947408	0.531759	0.0338311	0.391892
Merged-5-7739977-1	5	7739927	7740027	+	55.1	0	TTS (at5g23065)	TTS (at5g23065)	731	ENSRNA049758112-T1												ATSDI1		0.944432	0.65421	0.00750084	0.17259
Merged-5-7727462-2	5	7727404	7727520	+	87.1	0	TTS (AT5G23035.1)	TTS (AT5G23035.1)	760	AT5G23030.1	832367	At.31027	NM_122209		TET12		MYJ24.2|MYJ24_2|tetraspanin12	tetraspanin12	protein-coding			AT1G17665		0.942407	2.09133	0.00168726	0.0687317
Merged-5-7660367-1	5	7660317	7660417	+	119.7	0	TTS (AT5G22900.1)	TTS (AT5G22900.1)	3143	AT5G22900.1	832354	At.54954	NM_122196		CHX3		ARABIDOPSIS THALIANA CATION/H+ EXCHANGER 3|ATCHX3|MRN17.13|MRN17_13|cation/H+ exchanger 3	cation/H+ exchanger 3	protein-coding			AT4G39675		0.936974	6.41214	0.000969048	0.0475133
Merged-5-7624064-1	5	7624014	7624114	+	121.3	0	TTS (AT5G22810.1)	TTS (AT5G22810.1)	2562	AT5G22810.1	832344	At.31041	NM_122186		AT5G22810		MRN17.4|MRN17_4	GDSL-like lipase/acylhydrolase superfamily protein	protein-coding			AT2G34240		0.933809	-0.930164	0.0404795	0.422777
Merged-5-7590623-1	5	7590573	7590673	+	88.2	0	TTS (AT5G22785.1)	TTS (AT5G22785.1)	980	AT5G22785.1	28721187		NM_001343766		AT5G22785		-	hypothetical protein	protein-coding			AT1G02620		0.925594	1.06444	0.0153736	0.25856
Merged-5-7388583-1	5	7388533	7388633	+	107.1	0	TTS (AT5G22315.1)	TTS (AT5G22315.1)	695	AT5G22315.1	3770648				AT5G22315		67651.TRNA-GLN-1	tRNA	tRNA			AT5G06740		0.924309	2.30322	0.00438028	0.126606
Merged-5-7248373-1	5	7248323	7248423	+	63	0	TTS (AT5G21940.1)	TTS (AT5G21940.1)	2397	AT5G21940.1	832254	At.21428	NM_147877		AT5G21940		-	hybrid signal transduction histidine kinase M-like protein	protein-coding			AT2G05230		0.92292	-0.300124	0.0144178	0.249393
Merged-5-7199296-1	5	7199246	7199346	+	101.6	0	TTS (AT5G21150.1)	TTS (AT5G21150.1)	4798	AT5G21160.1	832242	At.21994	NM_122123		LARP1a		AtLARP1a|La related protein 1a|T10F18.190|T10F18_190	LA RNA-binding protein	protein-coding			AT1G13540		0.91983	0.671	0.0204461	0.29982
Merged-5-7184838-1	5	7184788	7184888	+	85.1	0	TTS (AT5G21120.3)	TTS (AT5G21120.3)	590	AT5G21125.1	832238	At.65536	NM_180527		AT5G21125		-	hypothetical protein	protein-coding			AT2G21560		0.918733	5.77366	0.00108915	0.0516189
Merged-5-7024986-1	5	7024936	7025036	+	78.8	0	TTS (AT5G20740.2)	TTS (AT5G20740.2)	-1063	AT5G03205.1	28720540		NR_142668		AT5G03205		-	ncRNA	ncRNA			CYP71B29		0.918368	2.90517	0.000753651	0.0400862
Merged-5-7003000-1	5	7002950	7003050	+	118.1	0	TTS (AT5G20680.3)	TTS (AT5G20680.3)	547	AT5G20690.1	832192	At.54932	NM_122076		PRK6		T1M15.90|T1M15_90|pollen receptor like kinase 6	Leucine-rich repeat protein kinase family protein	protein-coding			AT1G49870		0.917511	2.24595	0.00075914	0.0402195
Merged-5-6956265-1	5	6956215	6956315	+	74	0	TTS (AT5G20570.3)	TTS (AT5G20570.3)	1075	AT5G20560.1	832178	At.54930	NM_001343674		AT5G20560		F7C8.150|F7C8_150	Glycosyl hydrolase superfamily protein	protein-coding			AT4G37530		0.916458	4.20061	0.000487193	0.0289556
Merged-5-6886897-1	5	6886847	6886947	+	62.6	0	TTS (AT5G20380.2)	TTS (AT5G20380.2)	561	AT5G20370.1	832159		NM_122044		AT5G20370		F5O24.260|F5O24_260	serine-rich protein-like protein	protein-coding			AT3G46730		0.909478	1.02572	0.0263916	0.345152
Merged-5-6822135-1	5	6822085	6822185	+	85.1	0	TTS (AT5G20200.1)	TTS (AT5G20200.1)	145	AT5G20220.2	832144	At.31217	NM_122028		AT5G20220		F5O24.110|F5O24_110	zinc knuckle (CCHC-type) family protein	protein-coding			AT3G23880		0.907876	2.67359	0.012257	0.22694
Merged-5-6803806-1	5	6803756	6803856	+	82.7	0	TTS (AT5G20160.3)	TTS (AT5G20160.3)	1389	AT5G20160.2	832138	At.23318	NM_122023		AT5G20160		F5O24.50|F5O24_50	Ribosomal protein L7Ae/L30e/S12e/Gadd45 family protein	protein-coding			AT4G04990		0.906163	2.14677	0.0287516	0.361241
Merged-5-6780307-1	5	6780257	6780357	+	80.3	0	TTS (AT5G20060.3)	TTS (AT5G20060.3)	466	AT5G20070.1	832129	At.19787	NM_122014		NUDX19		ARABIDOPSIS THALIANA NUDIX HYDROLASE HOMOLOG 19|ATNUDT19|ATNUDX19|F28I16.220|F28I16_220|nudix hydrolase homolog 19	nudix hydrolase homolog 19	protein-coding			AT2G32240		0.903381	4.66925	0.0200446	0.297542
Merged-5-6755613-1	5	6755563	6755663	+	54.3	0	TTS (AT5G19990.2)	TTS (AT5G19990.2)	-1020	AT5G20000.1	832122	At.51251	NM_122007		AT5G20000		F28I16.150|F28I16_150	AAA-type ATPase family protein	protein-coding			SLAH4		0.901164	0.183608	0.0208095	0.302937
Merged-5-6740815-1	5	6740765	6740865	+	74.8	0	TTS (AT5G19950.1)	TTS (AT5G19950.1)	1191	AT5G19940.1	832116	At.31238	NM_122001		AT5G19940		F28I16.90|F28I16_90	Plastid-lipid associated protein PAP / fibrillin family protein	protein-coding			FMA		0.901093	1.25761	0.0252405	0.337774
Merged-5-6737033-1	5	6736983	6737083	+	67.7	0	TTS (AT5G19930.2)	TTS (AT5G19930.2)	463	AT5G19920.1	832114	At.31239	NM_121999		AT5G19920		F28I16.70|F28I16_70	Transducin/WD40 repeat-like superfamily protein	protein-coding			AT5G57625		0.900096	1.79477	0.034663	0.396252
Merged-5-6694134-1	5	6694084	6694184	+	118.9	0	TTS (AT5G19810.1)	TTS (AT5G19810.1)	1225	AT5G19810.1	832101	At.54922	NM_121986		AT5G19810		T29J13.230|T29J13_230	Proline-rich extensin-like family protein	protein-coding			CPK23		0.899251	2.99256	0.00101519	0.0490619
Merged-5-6588635-1	5	6588585	6588685	+	100.8	0	TTS (AT5G19530.2)	TTS (AT5G19530.2)	2670	AT5G19530.1	832073	At.11696	NM_121958		ACL5		ACAULIS 5|SPERMINE SYNTHASE|T20D1.50|T20D1_50	S-adenosyl-L-methionine-dependent methyltransferases superfamily protein	protein-coding			AT5G38100		0.89701	-0.448298	0.0366857	0.404954
Merged-5-6582604-1	5	6582554	6582654	+	80.3	0	TTS (AT5G19500.1)	TTS (AT5G19500.1)	644	AT5G19510.1	832071	At.20397	NM_121956		AT5G19510		T20D1.30|T20D1_30	Translation elongation factor EF1B/ribosomal protein S6 family protein	protein-coding			BGLU9		0.894781	0.820231	0.0352466	0.399033
Merged-5-6576034-1	5	6575984	6576084	+	105.5	0	TTS (AT5G19490.1)	TTS (AT5G19490.1)	500	AT5G19485.1	3770677	At.48036	NM_001036831		AT5G19485		-	transferases/nucleotidyltransferase	protein-coding			AT5G38340		0.894657	3.33675	0.000126688	0.0108114
Merged-5-6566497-1	5	6566447	6566547	+	119.7	0	TTS (AT5G19460.1)	TTS (AT5G19460.1)	194	AT5G19470.2	832067	At.31291	NM_121952		NUDT24		F7K24.220|F7K24_220|NUDX24|atnudt24|nudix hydrolase homolog 24	nudix hydrolase homolog 24	protein-coding			ATDUF1		0.89195	1.74811	0.00459666	0.130257
Merged-5-6426850-1	5	6426800	6426900	+	76.4	0	TTS (AT5G19140.2)	TTS (AT5G19140.2)	1604	AT5G19150.2	832035	At.22240	NM_121920		AT5G19150		T24G5.50|T24G5_50	pfkB-like carbohydrate kinase family protein	protein-coding			AT5G01050		0.887968	0.507958	0.00594787	0.152098
Merged-5-6407133-1	5	6407083	6407183	+	88.2	0	TTS (AT5G19100.1)	TTS (AT5G19100.1)	2533	AT5G19100.1	832030	At.65529	NM_121915		AT5G19100		T16G12.140|T16G12_140	Eukaryotic aspartyl protease family protein	protein-coding			AT1G76740		0.887176	0.969028	0.0030192	0.0990496
Merged-5-6361175-1	5	6361125	6361225	+	64.6	0	TTS (AT5G19040.1)	TTS (AT5G19040.1)	-2017	AT5G19030.2	832022	At.31343	NM_121908		AT5G19030		T16G12.70|T16G12_70	RNA-binding (RRM/RBD/RNP motifs) family protein	protein-coding			ETR2		0.886309	5.22862	7.60008e-06	0.00127951
Merged-5-6356979-1	5	6356929	6357029	+	61	0	TTS (AT5G19030.4)	TTS (AT5G19030.4)	197	AT5G19025.2	10723085		NM_001203406		AT5G19025		-	Ribosomal protein L34e superfamily protein	protein-coding			AT4G26380		0.886041	0.844311	0.0107479	0.21156
Merged-5-6258833-1	5	6258783	6258883	+	81.9	0	TTS (AT5G18755.1)	TTS (AT5G18755.1)	688	AT5G18755.1	3770605				AT5G18755		67647.TRNA-PRO-1|67648.TRNA-PRO-1	tRNA	tRNA			AT1G15940		0.885942	2.6882	0.0089649	0.19021
Merged-5-6252994-1	5	6252944	6253044	+	69.3	0	TTS (AT5G18740.1)	TTS (AT5G18740.1)	-1018	AT5G18735.1	28721175		NM_001343565		AT5G18735		-	transmembrane protein	protein-coding			MAP18		0.88346	5.79835	0.00112786	0.0522281
Merged-5-6142536-1	5	6142486	6142586	+	52	0	TTS (AT5G18500.5)	TTS (AT5G18500.5)	1350	AT5G18510.1	831969	At.66700	NM_121856		AT5G18510		T28N17.4	Aminotransferase-like, plant mobile domain family protein	protein-coding			AT1G05675		0.882852	-0.837764	0.0450113	0.445275
Merged-5-6058204-1	5	6058154	6058254	+	89.8	0	TTS (AT5G18300.1)	TTS (AT5G18300.1)	164	AT5G18290.2	831947	At.31448	NM_121834		SIP1;2		F20L16.1|SIP1B|SMALL AND BASIC INTRINSIC PROTEIN 1B	Aquaporin-like superfamily protein	protein-coding			AT4G14103		0.88274	2.73332	0.000112427	0.00988054
Merged-5-6018111-1	5	6018061	6018161	+	54.3	0	TTS (AT5G18220.1)	TTS (AT5G18220.1)	314	AT5G18210.2	831939	At.31456	NM_121826		AT5G18210		MRG7.17|MRG7_17	NAD(P)-binding Rossmann-fold superfamily protein	protein-coding			AT3G27510		0.8809	0.460577	0.0309449	0.375052
Merged-5-6004724-1	5	6004674	6004774	+	67.7	0	TTS (AT5G18160.1)	TTS (AT5G18160.1)	-1311	AT5G18170.1	831935	At.23609	NM_121822		GDH1		GLUTAMATE DECARBOXYLASE 1|GLUTAMATE DEHYDROGENASE 1|MRG7.13|MRG7_13|glutamate dehydrogenase 1	glutamate dehydrogenase 1	protein-coding			XIH		0.879469	4.28818	0.000415397	0.0254366
Merged-5-5790830-1	5	5790780	5790880	+	51.9	0	TTS (AT5G17560.3)	TTS (AT5G17560.3)	-2096	AT5G17570.1	831623	At.43361	NM_121763		AT5G17570		K10A8.50|K10A8_50	TatD related DNase	protein-coding			AT3G14770		0.877566	3.47214	0.00124196	0.0554504
Merged-5-5757369-1	5	5757319	5757419	+	97.7	0	TTS (AT5G17450.2)	TTS (AT5G17450.2)	2080	AT5G17460.4	831612	At.19143	NM_121752		AT5G17460		-	glutamyl-tRNA (Gln) amidotransferase subunit C	protein-coding			AT1G19720		0.87613	0.0344851	0.0107279	0.211524
Merged-5-5521449-1	5	5521399	5521499	+	107.9	0	TTS (AT5G16790.1)	TTS (AT5G16790.1)	809	AT5G16780.2	831541	At.31636	NM_121684		DOT2		DEFECTIVELY ORGANIZED TRIBUTARIES 2|DEFECTIVELY ORGANIZED TRIBUTARIES 2|F5E19.120|F5E19_120|MDF|MERISTEM-DEFECTIVE	SART-1 family	protein-coding			CDEF1		0.875874	3.43854	0.0171671	0.273286
Merged-5-5283701-1	5	5283651	5283751	+	126	0	TTS (AT5G16180.2)	TTS (AT5G16180.2)	2592	AT5G16190.1	831477	At.31704	NM_121624		CSLA11		ARABIDOPSIS THALIANA CELLULOSE SYNTHASE LIKE A11|ATCSLA11|T21H19.110|T21H19_110|cellulose synthase like A11	cellulose synthase like A11	protein-coding			ERD5		0.875445	8.97221	0.000299725	0.0200066
Merged-5-5247617-1	5	5247567	5247667	+	97.7	0	TTS (AT5G16060.1)	TTS (AT5G16060.1)	1537	AT5G16060.1	831463	At.27593	NM_121611		AT5G16060		F1N13.200|F1N13_200	Cytochrome c oxidase biogenesis protein Cmc1-like protein	protein-coding			AT1G07550		0.874471	1.99319	0.0198676	0.296487
Merged-5-5229904-1	5	5229854	5229954	+	80.3	0	TTS (AT5G16010.1)	TTS (AT5G16010.1)	391	AT5G16020.1	831459		NM_121607		GEX3		F1N13.160|F1N13_160|gamete-expressed 3	gamete-expressed 3	protein-coding			AT4G02710		0.871455	3.26703	0.00618628	0.155331
Merged-5-5188026-1	5	5187976	5188076	+	78	0	TTS (AT5G15880.1)	TTS (AT5G15880.1)	1322	AT5G15890.1	831446	At.43291	NM_121594		TBL21		F1N13.30|F1N13_30|TRICHOME BIREFRINGENCE-LIKE 21	TRICHOME BIREFRINGENCE-LIKE 21	protein-coding			AT4G24015		0.869851	6.39529	8.27924e-06	0.00134498
Merged-5-5144113-1	5	5144063	5144163	+	64.6	0	TTS (AT5G15770.1)	TTS (AT5G15770.1)	467	AT5G15770.1	831433	At.31755	NM_121582		GNA1		AtGNA1|F14F8.150|F14F8_150|glucose-6-phosphate acetyltransferase 1	glucose-6-phosphate acetyltransferase 1	protein-coding			AT1G30700		0.869702	4.51994	7.68956e-05	0.00756564
Merged-5-5002631-1	5	5002581	5002681	+	72.5	0	TTS (AT5G15410.2)	TTS (AT5G15410.2)	622	AT5G15400.1	831392	At.31807	NM_121544		AT5G15400		MUSE3|Mutant|T20K14.10|T20K14_10|snc1 -enhancing 3	U-box domain-containing protein	protein-coding			AT3G50010		0.869584	5.27695	0.000934466	0.0463231
Merged-5-4998307-1	5	4998257	4998357	+	55.1	0	TTS (AT5G15390.1)	TTS (AT5G15390.1)	3162	AT5G15390.2	831391	At.31808	NM_121543		AT5G15390		T20K14.1	tRNA/rRNA methyltransferase (SpoU) family protein	protein-coding			AT1G77525		0.86555	1.32992	0.0107396	0.211553
Merged-5-4702867-1	5	4702817	4702917	+	81.9	0	TTS (AT5G14590.1)	TTS (AT5G14590.1)	224	AT5G14580.1	831309	At.427	NM_121462		AT5G14580		T15N1.70|T15N1_70	polyribonucleotide nucleotidyltransferase	protein-coding			NIP3		0.864853	2.38874	0.0109229	0.213447
Merged-5-4691529-1	5	4691479	4691579	+	77.2	0	TTS (at5g14545)	TTS (at5g14545)	507	ENSRNA049758099-T1												AT1G31540		0.862979	2.21801	0.0014868	0.0628202
Merged-5-4683993-1	5	4683943	4684043	+	66.2	0	TTS (AT5G14530.1)	TTS (AT5G14530.1)	479	AT5G14520.1	831303	At.50457	NM_121456		AT5G14520		PES|PESCADILLO|T15N1.10|T15N1_10	pescadillo-like protein	protein-coding			AT2G43530		0.862815	4.1178	0.00112461	0.0521986
Merged-5-4669423-1	5	4669373	4669473	+	106.3	0	TTS (AT5G14490.2)	TTS (AT5G14490.2)	1649	AT5G14480.1	831299	At.31927	NM_121452		AT5G14480		T15N1.3	beta-1,4-N-acetylglucosaminyltransferase family protein	protein-coding			AT4G25310		0.862498	3.21027	0.0222715	0.314943
Merged-5-4522678-1	5	4522628	4522728	+	66.2	0	TTS (AT5G14020.3)	TTS (AT5G14020.3)	529	AT5G14010.1	831249	At.51248	NM_121404		KNU		KNUCKLES|MAC12.2|MAC12_2	C2H2 and C2HC zinc fingers superfamily protein	protein-coding			AT5G55820		0.860821	1.98511	0.00203818	0.077742
Merged-5-4489969-1	5	4489919	4490019	+	96.9	0	TTS (AT5G13940.1)	TTS (AT5G13940.1)	1493	AT5G13930.1	831241	At.297	NM_121396		TT4		ATCHS|CHALCONE SYNTHASE|CHALCONE/STILBENE SYNTHASE|CHS|MAC12.28|MAC12_28|NARINGENIN-CHALCONE SYNTHASE|TRANSPARENT TESTA 4	Chalcone and stilbene synthase family protein	protein-coding			G6PD3		0.859184	4.22294	0.000389719	0.024555
Merged-5-4469296-1	5	4469246	4469346	+	69.3	0	TTS (AT5G13830.1)	TTS (AT5G13830.1)	-1157	AT5G02105.1	28720441		NR_142572		AT5G02105		-	ncRNA	ncRNA			AT5G62360		0.855753	3.63631	0.0176374	0.277982
Merged-5-4429640-1	5	4429590	4429690	+	104	0	TTS (AT5G13720.1)	TTS (AT5G13720.1)	1261	AT5G13730.1	831218	At.43777	NM_121376		SIG4		MSH12.20|MSH12_20|SIGD|sigma factor 4	sigma factor 4	protein-coding			AT3G27473		0.853146	0.552187	0.0267955	0.347736
Merged-5-4290219-1	5	4290169	4290269	+	104	0	TTS (AT5G13370.1)	TTS (AT5G13370.1)	380	AT5G13380.1	831179	At.50453	NM_121341		AT5G13380		T22N19.30|T22N19_30	Auxin-responsive GH3 family protein	protein-coding			AT4G15740		0.852056	1.67489	0.0286197	0.361241
Merged-5-4224915-1	5	4224865	4224965	+	74	0	TTS (AT5G13240.2)	TTS (AT5G13240.2)	2403	AT5G13230.1	831163	At.54832	NM_121326		AT5G13230		T31B5.50|T31B5_50	Tetratricopeptide repeat (TPR)-like superfamily protein	protein-coding			AT1G53980		0.851386	0.675024	0.0336203	0.390792
Merged-5-4225672-1	5	4225622	4225722	+	81.9	0	TTS (AT5G13230.1)	TTS (AT5G13230.1)	1861	AT5G13240.3	831164	At.43080	NM_121327		AT5G13240		T31B5.60|T31B5_60	transcription regulator	protein-coding			AT4G36670		0.850913	6.71307	0.00170462	0.0691255
Merged-5-4105315-1	5	4105265	4105365	+	78.8	0	TTS (AT5G12970.1)	TTS (AT5G12970.1)	2917	AT5G12980.1	831138	At.19618	NM_121301		AT5G12980		T24H18.150|T24H18_150	Cell differentiation, Rcd1-like protein	protein-coding			AT1G28600		0.847372	1.77456	0.024	0.32913
Merged-5-4045543-1	5	4045493	4045593	+	118.1	0	TTS (AT5G12460.1)	TTS (AT5G12460.1)	1905	AT5G12470.1	831122	At.23837	NM_121285		AT5G12470		-	UvrABC system C protein, putative (DUF3411)	protein-coding			AT1G61500		0.846926	2.10532	0.00991347	0.201453
Merged-5-4000939-1	5	4000889	4000989	+	67.5	0	TTS (AT5G12350.1)	TTS (AT5G12350.1)	1412	AT5G12360.1	831111	At.22310	NM_121274		AT5G12360		PANS2|PATRONUS 2	hypothetical protein	protein-coding			RGXT2		0.840829	3.94899	0.00166736	0.0681268
Merged-5-3940912-1	5	3940862	3940962	+	104	0	TTS (AT5G12200.1)	TTS (AT5G12200.1)	524	AT5G12190.1	831092	At.32166	NM_121257		AT5G12190		MXC9.15|MXC9_15	RNA-binding (RRM/RBD/RNP motifs) family protein	protein-coding			PCS2		0.837251	0.360648	0.0107841	0.211656
Merged-5-3923463-1	5	3923413	3923513	+	63.8	0	TTS (AT5G12150.1)	TTS (AT5G12150.1)	595	AT5G12140.1	831087	At.170	NM_121252		CYS1		ATCYS1|MXC9.10|MXC9_10|cystatin-1	cystatin-1	protein-coding			CYP71B23		0.835157	2.49535	0.0184767	0.285209
Merged-5-3881586-1	5	3881536	3881636	+	129.2	0	TTS (AT5G12020.1)	TTS (AT5G12020.1)	1525	AT5G12020.1	831075	At.20324	NM_121240		HSP17.6II		17.6 kDa class II heat shock protein|F14F18.190|F14F18_190	17.6 kDa class II heat shock protein	protein-coding			AT5G25250		0.834159	3.1297	0.021427	0.307026
Merged-5-3868098-1	5	3868048	3868148	+	105.5	0	TTS (AT5G11980.2)	TTS (AT5G11980.2)	891	ENSRNA049758095-T1												PCR2		0.83326	6.77738	0.0205063	0.300376
Merged-5-3657025-1	5	3656975	3657075	+	77.2	0	TTS (AT5G11450.2)	TTS (AT5G11450.2)	2000	AT5G11460.1	831017	At.50451	NM_121184		AT5G11460		F15N18.50|F15N18_50	hypothetical protein (DUF581)	protein-coding			AT5G62150		0.831837	1.5308	0.0119139	0.223498
Merged-5-3651798-1	5	3651748	3651848	+	108.7	0	TTS (AT5G11430.5)	TTS (AT5G11430.5)	2404	AT5G11440.1	831015	At.51054	NM_121182		CID5		CTC-interacting domain 5|F15N18.30|F15N18_30|INCREASED POLYPLOIDY LEVEL IN DARKNESS 1|IPD1	CTC-interacting domain 5	protein-coding			AT4G27560		0.831834	5.14198	0.0373259	0.407517
Merged-5-3634131-1	5	3634081	3634181	+	89.8	0	TTS (AT5G11380.1)	TTS (AT5G11380.1)	482	AT5G11390.1	831010	At.27962	NM_121177		WIT1		F2I11.280|F2I11_280|WPP domain-interacting protein 1	WPP domain-interacting protein 1	protein-coding			AT5G44380		0.831803	6.08369	0.00156563	0.0649343
Merged-5-3546928-1	5	3546878	3546978	+	81.9	0	TTS (AT5G11140.1)	TTS (AT5G11140.1)	1183	AT5G11150.2	830984	At.5977	NM_121153		VAMP713		ATVAMP713|F2I11.40|F2I11_40|vesicle-associated membrane protein 713	vesicle-associated membrane protein 713	protein-coding			AT1G72590		0.831126	1.24409	0.0194719	0.293165
Merged-5-3411816-1	5	3411766	3411866	+	86.6	0	TTS (AT5G10800.2)	TTS (AT5G10800.2)	1535	AT5G10790.1	830946	At.6008	NM_121117		UBP22		T30N20.60|T30N20_60|UBIQUITIN-SPECIFIC PROTEASE 22|ubiquitin-specific protease 22	ubiquitin-specific protease 22	protein-coding			AT1G21130		0.830873	3.59726	0.00276856	0.0940299
Merged-5-3401039-1	5	3400989	3401089	+	100.8	0	TTS (AT5G10750.1)	TTS (AT5G10750.1)	1350	AT5G10760.1	830943	At.32338	NM_121114		AT5G10760		AED1|APOPLASTIC|EDS1-DEPENDENT 1|MAJ23.1	Eukaryotic aspartyl protease family protein	protein-coding			PYD4		0.830056	3.34919	0.0279756	0.356193
Merged-5-3232950-1	5	3232900	3233000	+	119	0	TTS (AT5G10278.1)	TTS (AT5G10278.1)	381	AT5G10280.1	830892	At.5999	NM_121066		MYB92		ATMYB64|ATMYB92|F18D22.50|F18D22_50|myb domain protein 92	myb domain protein 92	protein-coding			AT1G19530		0.829062	8.98467	1.8886e-05	0.00250721
Merged-5-3187206-1	5	3187156	3187256	+	77.2	0	TTS (AT5G10170.1)	TTS (AT5G10170.1)	1472	AT5G10160.1	830880	At.1631	NM_121054		AT5G10160		T31P16.150|T31P16_150	Thioesterase superfamily protein	protein-coding			AT1G49230		0.828988	4.65453	0.00257213	0.0899645
Merged-5-26972029-1	5	26971979	26972079	+	74.8	0	TTS (AT5G09955.1)	TTS (AT5G09955.1)	615	AT5G09965.1	28721145		NR_143251		AT5G09965		-	ncRNA	ncRNA			AT5G64100		0.8239	7.27356	0.0112363	0.217835
Merged-5-3084894-1	5	3084844	3084944	+	85.1	0	TTS (AT5G09890.1)	TTS (AT5G09890.1)	397	AT5G09880.1	830848	At.6946	NM_121025		AT5G09880		MYH9.9|MYH9_9	Splicing factor, CC1-like protein	protein-coding			EIN4		0.823698	4.80192	4.33931e-06	0.00081643
Merged-5-26687054-1	5	26687004	26687104	+	92.2	0	TTS (AT5G09765.1)	TTS (AT5G09765.1)	626	AT5G09765.1	28721127		NR_143235		AT5G09765		-	ncRNA	ncRNA			AT2G19960		0.819488	0.304865	0.0230704	0.321888
Merged-5-3034934-1	5	3034884	3034984	+	88.2	0	TTS (AT5G09760.2)	TTS (AT5G09760.2)	1662	AT5G09770.1	830837	At.32461	NM_121014		AT5G09770		F17I14.40|F17I14_40	Ribosomal protein L17 family protein	protein-coding			LINC2		0.819031	2.09834	0.012981	0.234624
Merged-5-26066168-1	5	26066118	26066218	+	140.2	0	TTS (AT5G09325.1)	TTS (AT5G09325.1)	939	AT5G09325.1	28721090		NR_143201		AT5G09325		-	ncRNA	ncRNA			VIIIB		0.818563	0.913404	0.0347288	0.396381
Merged-5-25438142-1	5	25438092	25438192	+	81.9	0	TTS (AT5G09170.1)	TTS (AT5G09170.1)	1225	AT5G09170.1	28721073		NR_143181		AT5G09170		-	ncRNA	ncRNA			ORP1A		0.817022	4.75495	3.03327e-06	0.000639048
Merged-5-23938232-1	5	23938182	23938282	+	81.9	0	TTS (AT5G08910.1)	TTS (AT5G08910.1)	252	AT5G08910.1	28721022		NR_143131		AT5G08910		-	ncRNA	ncRNA			AT3G05900		0.816972	5.22974	0.000536242	0.0313005
Merged-5-23674382-1	5	23674332	23674432	+	75.6	0	TTS (AT5G08840.1)	TTS (AT5G08840.1)	542	AT5G58575.2	835971	At.26222	NM_125243		AT5G58575		-	SAGA-associated factor-like protein	protein-coding			PDC2		0.816514	6.44224	0.00219131	0.0816378
Merged-5-23522781-1	5	23522731	23522831	+	89	0	TTS (AT5G08820.1)	TTS (AT5G08820.1)	1037	AT5G58130.1	835925	At.49184	NM_125198		ROS3		K21L19.13|K21L19_13|REPRESSOR OF SILENCING 3	RNA-binding (RRM/RBD/RNP motifs) family protein	protein-coding			AT1G68450		0.815251	1.99562	0.0270565	0.349354
Merged-5-23448488-1	5	23448438	23448538	+	74	0	TTS (AT5G08810.1)	TTS (AT5G08810.1)	229	AT5G08810.1	28721002		NR_143111		U2.16		-	ncRNA	ncRNA			AT1G62914		0.815107	1.79775	0.00308276	0.0999719
Merged-5-2780068-1	5	2780018	2780118	+	107.1	0	TTS (AT5G08580.2)	TTS (AT5G08580.2)	1943	AT5G08570.3	830758	At.8766	NM_120944		AT5G08570		MAH20.13|MAH20_13	Pyruvate kinase family protein	protein-coding			AT1G69900		0.813563	1.39268	0.0244457	0.332864
Merged-5-22622494-1	5	22622444	22622544	+	93.1	0	TTS (AT5G08375.1)	TTS (AT5G08375.1)	183	AT5G08375.1	28720966		NR_143074		AT5G08375		-	ncRNA	ncRNA			AT4G19720		0.812476	3.97256	0.00947922	0.196939
Merged-5-21956455-1	5	21956405	21956505	+	58.3	0	TTS (AT5G08115.1)	TTS (AT5G08115.1)	125	AT5G54100.1	835497	At.29513	NM_124790		AT5G54100		AtSLP2|MJP23.8|MJP23_8|SLP2|stomatin-like protein 2	SPFH/Band 7/PHB domain-containing membrane-associated protein family	protein-coding			AT4G35380		0.81082	3.61147	0.00206947	0.078369
Merged-5-2583310-1	5	2583260	2583360	+	151.2	0	TTS (AT5G08060.1)	TTS (AT5G08060.1)	-1048	AT5G08070.1	830701	At.54775	NM_120889		TCP17		T22D6.10|T22D6_10|TCP domain protein 17	TCP domain protein 17	protein-coding			AT1G66440		0.810129	1.40721	0.0133167	0.238296
Merged-5-2497740-1	5	2497690	2497790	+	60.4	0	TTS (AT5G07820.1)	TTS (AT5G07820.1)	802	AT5G07810.1	830674	At.32666	NM_001342963		AT5G07810		MXM12.5|MXM12_5	SNF2 domain-containing protein / helicase domain-containing protein / HNH endonuclease domain-containing protein	protein-coding			PROPEP2		0.809723	0.651607	0.0240169	0.32913
Merged-5-2479783-1	5	2479733	2479833	+	110.3	0	TTS (AT5G07770.3)	TTS (AT5G07770.3)	269	AT5G07780.1	830671	At.32673	NM_120860		FH19		AtFH19|MXM12.2|MXM12_2|formin homolog 19	Actin-binding FH2 (formin homology 2) family protein	protein-coding			AT1G03850		0.809683	5.22495	0.00534888	0.141972
Merged-5-2319958-1	5	2319908	2320008	+	69.3	0	TTS (AT5G07350.2)	TTS (AT5G07350.2)	2745	AT5G07340.2	830625	At.43202	NM_120816		AT5G07340		T2I1.50|T2I1_50	Calreticulin family protein	protein-coding			AT3G50350		0.809503	5.44661	0.00173005	0.0696334
Merged-5-2148111-1	5	2148061	2148161	+	75.6	0	TTS (AT5G06930.1)	TTS (AT5G06930.1)	2660	AT5G06940.1	830585	At.54757	NM_120776		AT5G06940		MOJ9.11|MOJ9_11	Leucine-rich repeat receptor-like protein kinase family protein	protein-coding			NAS1		0.807263	3.0502	0.0303979	0.371582
Merged-5-2066733-1	5	2066683	2066783	+	82.7	0	TTS (AT5G06700.1)	TTS (AT5G06700.1)	3319	AT5G06700.1	830559	At.32824	NM_120753		AT5G06700		MPH15.5|MPH15_5|TRICHOME BIREFRINGENCE	trichome birefringence-like protein (DUF828)	protein-coding			AT5G03890		0.804333	1.89318	0.0190017	0.289158
Merged-5-17524643-1	5	17524593	17524693	+	107.1	0	TTS (AT5G06525.1)	TTS (AT5G06525.1)	328	AT5G06525.1	28720815		NR_142925		AT5G06525		-	ncRNA	ncRNA			AT1G53340		0.804144	0.950857	0.0221378	0.31371
Merged-5-1890073-1	5	1890023	1890123	+	94.5	0	TTS (AT5G06240.1)	TTS (AT5G06240.1)	333	AT5G01235.1	28720366		NR_142490		AT5G01235		-	ncRNA	ncRNA			MYBL2		0.803459	0.924218	0.0267687	0.347662
Merged-5-1861332-1	5	1861282	1861382	+	67.7	0	TTS (AT5G06160.1)	TTS (AT5G06160.1)	324	AT5G06150.2	830502	At.8011	NM_120697		CYC1BAT		CYCB1;2|CYCLIN B1;2|MBL20.2|MBL20_2|cyclin B 1;2	Cyclin family protein	protein-coding			AT4G37520		0.803392	6.99437	0.00186718	0.07308
Merged-5-1740112-1	5	1740062	1740162	+	100.8	0	TTS (AT5G05790.1)	TTS (AT5G05790.1)	2049	AT5G05790.2	830464	At.32952	NM_120661		AT5G05790		MJJ3.20|MJJ3_20	Duplicated homeodomain-like superfamily protein	protein-coding			KCS12		0.803346	1.2384	0.0409767	0.425414
Merged-5-1739004-1	5	1738954	1739054	+	147.3	0	TTS (AT5G05780.2)	TTS (AT5G05780.2)	3157	AT5G05790.2	830464	At.32952	NM_120661		AT5G05790		MJJ3.20|MJJ3_20	Duplicated homeodomain-like superfamily protein	protein-coding			AT1G27020		0.802342	7.41548	0.00811494	0.179526
Merged-5-15204062-1	5	15204012	15204112	+	102.4	0	TTS (AT5G05625.1)	TTS (AT5G05625.1)	916	AT5G05625.1	28720739		NR_142854		AT5G05625		-	ncRNA	ncRNA			WCRKC1		0.801653	3.69408	0.00346587	0.107554
Merged-5-1666104-1	5	1666054	1666154	+	92.9	0	TTS (AT5G05590.1)	TTS (AT5G05590.1)	2042	AT5G05580.1	830441	At.273	NM_120640		FAD8		AtFAD8|MOP10.12|MOP10_12|OMEGA-3 FATTY ACID DESATURASE|fatty acid desaturase 8	fatty acid desaturase 8	protein-coding			AT5G03360		0.801607	1.49745	0.00363268	0.111195
Merged-5-14766049-1	5	14765999	14766099	+	141.8	0	TTS (AT5G05475.1)	TTS (AT5G05475.1)	1178	AT5G05475.1	28720727		NR_142842		AT5G05475		-	ncRNA	ncRNA			AT4G29050		0.801268	2.47539	0.00411366	0.120842
Merged-5-1596447-1	5	1596397	1596497	+	58	0	TTS (AT5G05400.2)	TTS (AT5G05400.2)	1762	AT5G05390.1	830421		NM_120621		LAC12		K18I23.20|K18I23_20|laccase 12	laccase 12	protein-coding			AT3G22790		0.799565	3.03622	0.00980479	0.200459
Merged-5-13388189-1	5	13388139	13388239	+	66.2	0	TTS (AT5G05175.1)	TTS (AT5G05175.1)	-1014	AT5G35120.1	833465	At.65575	NM_122903		AT5G35120		F7N22.1|F7N22_1	MADS-box family protein	protein-coding			PRR5		0.795407	4.48471	0.00217745	0.0814414
Merged-5-1504057-1	5	1504007	1504107	+	61.4	0	TTS (AT5G05100.1)	TTS (AT5G05100.1)	453	AT5G05085.1	28720693		NM_001342803		AT5G05085		-	transmembrane protein	protein-coding			RLP9		0.7949	2.24854	0.0183402	0.283896
Merged-5-1481172-1	5	1481122	1481222	+	104	0	TTS (AT5G05010.1)	TTS (AT5G05010.1)	464	AT5G05020.1	830384	At.23202	NM_120584		AT5G05020		MUG13.12|MUG13_12	Pollen Ole e 1 allergen and extensin family protein	protein-coding			AT5G04020		0.794664	1.1165	0.0388975	0.415142
Merged-5-11689500-1	5	11689450	11689550	+	47.3	0	TTS (at5g04965)	TTS (at5g04965)	581	ENSRNA049758128-T1												AT5G07620		0.794629	1.57561	0.00511765	0.138284
Merged-5-1337292-1	5	1337242	1337342	+	100.8	0	TTS (AT5G04670.2)	TTS (AT5G04670.2)	1394	AT5G04660.1	830343	At.23374	NM_120548		CYP77A4		''cytochrome P450|T1E3.20|T1E3_20|cytochrome P450|family 77|polypeptide 4|polypeptide 4''|subfamily A	cytochrome P450, family 77, subfamily A, polypeptide 4	protein-coding			AT5G36001		0.794149	0.26052	0.0165131	0.268277
Merged-5-9790608-1	5	9790558	9790658	+	85.1	0	TTS (at5g04415)	TTS (at5g04415)	1026	at5g04415												CYP90D1		0.792831	3.6121	0.000856914	0.044016
Merged-5-1154156-1	5	1154106	1154206	+	129.2	0	TTS (AT5G04210.1)	TTS (AT5G04210.1)	416	AT5G04200.1	830299	At.27184	NM_120502		MC9		AtMC9|AtMCP2f|F21E1.120|F21E1_120|MCP2f|metacaspase 2f|metacaspase 9	metacaspase 9	protein-coding			AT2G23770		0.789525	2.22691	0.0115611	0.219865
Merged-5-1094468-1	5	1094418	1094518	+	142.6	0	TTS (AT5G04045.1)	TTS (AT5G04045.1)	789	AT5G04045.1	2745976	At.49782	NM_202998		AT5G04045		-	Putative membrane lipoprotein	protein-coding			HK5		0.78914	3.10747	0.0047891	0.132595
Merged-5-8928324-1	5	8928274	8928374	+	78.8	0	TTS (AT5G04035.1)	TTS (AT5G04035.1)	1227	AT5G04035.1	28720603		NR_142727		AT5G04035		-	ncRNA	ncRNA			AT5G41020		0.788917	2.91925	0.0174477	0.275636
Merged-5-1053639-1	5	1053589	1053689	+	97.7	0	TTS (AT5G03910.1)	TTS (AT5G03910.1)	1059	AT5G03905.2	830270	At.4889	NM_120472		AT5G03905		-	Iron-sulfur cluster biosynthesis family protein	protein-coding			AT2G34350		0.787896	1.56212	0.0383449	0.413619
Merged-5-8221664-1	5	8221614	8221714	+	163	0	TTS (AT5G03695.1)	TTS (AT5G03695.1)	293	AT5G24215.1	28721192		NM_001343853		AT5G24215		-	hypothetical protein	protein-coding			AT1G63300		0.786153	1.72676	0.0234602	0.32405
Merged-5-848794-1	5	848744	848844	+	77.2	0	TTS (AT5G03430.1)	TTS (AT5G03430.1)	-1466	AT5G00925.1	28720337		NR_142458		AT5G00925		-	ncRNA	ncRNA			AT3G12977		0.786089	2.83689	0.0272948	0.351171
Merged-5-776251-1	5	776201	776301	+	101.6	0	TTS (AT5G03260.1)	TTS (AT5G03260.1)	1877	AT5G03250.2	831894	At.23614	NM_120403		AT5G03250		F15A17.280|F15A17_280	Phototropic-responsive NPH3 family protein	protein-coding			PPCK2		0.784241	4.08713	0.0082517	0.181356
Merged-5-760271-1	5	760221	760321	+	77.2	0	TTS (AT5G03200.1)	TTS (AT5G03200.1)	-1552	AT5G00905.1	28720334		NR_142455		AT5G00905		-	ncRNA	ncRNA			AT3G23550		0.783689	4.5054	0.0125545	0.230415
Merged-5-6412007-2	5	6411956	6412058	+	74.7	0	TTS (AT5G03015.1)	TTS (AT5G03015.1)	1252	AT5G19110.1	832031	At.20848	NM_121916		AT5G19110		T24G5.10|T24G5_10	Eukaryotic aspartyl protease family protein	protein-coding			AT1G22500		0.782335	4.86332	0.00314269	0.100996
Merged-5-652741-1	5	652691	652791	+	64.6	0	TTS (AT5G02840.3)	TTS (AT5G02840.3)	693	AT5G02850.1	831762	At.4977	NM_120363		AT5G02850		F9G14.160|F9G14_160	hydroxyproline-rich glycoprotein family protein	protein-coding			TIL1		0.782305	3.23551	0.000362185	0.0233661
Merged-5-643738-1	5	643688	643788	+	99.2	0	TTS (AT5G02830.1)	TTS (AT5G02830.1)	1184	AT5G02820.1	831314	At.33359	NM_120360		RHL2		BIN5|BRASSINOSTEROID INSENSITIVE 5|F9G14.130|F9G14_130|ROOT HAIRLESS 2|SPO11-3	Spo11/DNA topoisomerase VI, subunit A protein	protein-coding			AT5G46090		0.7816	2.70288	0.0229656	0.321359
Merged-5-5892288-1	5	5892238	5892338	+	147.3	0	TTS (AT5G02795.1)	TTS (AT5G02795.1)	529	AT5G02795.1	28720500		NR_142629		AT5G02795		-	ncRNA	ncRNA			AT4G38070		0.781332	1.0557	0.0258847	0.34167
Merged-5-627461-1	5	627411	627511	+	110.3	0	TTS (AT5G02760.1)	TTS (AT5G02760.1)	1819	AT5G02770.1	831253	At.23648	NM_120355		MOS11		11|F9G14.80|F9G14_80|modifier of snc1	Protein MODIFIER OF SNC1 11	protein-coding			AT1G03080		0.781255	4.57906	0.0192504	0.290827
Merged-5-5734643-1	5	5734593	5734693	+	86.6	0	TTS (AT5G02705.1)	TTS (AT5G02705.1)	956	AT5G02705.1	28720492		NR_142621		AT5G02705		-	ncRNA	ncRNA			AT2G16365		0.780994	4.00534	0.0161449	0.265873
Merged-5-584976-1	5	584926	585026	+	72.5	0	TTS (AT5G02600.3)	TTS (AT5G02600.3)	-1252	AT5G00870.1	28720328		NR_142448		AT5G00870		-	ncRNA	ncRNA			APK2A		0.78058	3.18275	0.00343529	0.107098
Merged-5-506775-1	5	506725	506825	+	92.9	0	TTS (AT5G02370.1)	TTS (AT5G02370.1)	469	AT5G02380.1	831816	At.20086	NM_120316		MT2B		T1E22.140|T1E22_140|metallothionein 2B	metallothionein 2B	protein-coding			AT4G31875		0.779925	5.0253	0.00834583	0.182384
Merged-5-499754-1	5	499704	499804	+	54.9	0	TTS (AT5G02360.1)	TTS (AT5G02360.1)	353	AT5G00835.1	28720321		NR_142441		AT5G00835		-	ncRNA	ncRNA			AT5G14920		0.7786	7.65491	0.00020008	0.0151436
Merged-5-433902-1	5	433852	433952	+	85.1	0	TTS (AT5G02180.2)	TTS (AT5G02180.2)	-1266	AT5G02190.1	831845	At.4814	NM_120297		PCS1		ARABIDOPSIS THALIANA ASPARTIC PROTEASE 38|ATASP38|EMB24|EMBRYO DEFECTIVE 24|PHYTOCHELATIN SYNTHASE 1|PROMOTION OF CELL SURVIVAL 1|T7H20.240|T7H20_240	Eukaryotic aspartyl protease family protein	protein-coding			AT3G25890		0.776458	4.13656	0.00151782	0.0636564
Merged-5-4264725-1	5	4264675	4264775	+	63	0	TTS (AT5G02085.1)	TTS (AT5G02085.1)	1184	AT5G02085.1	28720439		NR_142570		AT5G02085		-	ncRNA	ncRNA			AT3G28640		0.775584	1.00523	0.00619793	0.155479
Merged-5-386610-1	5	386560	386660	+	70.9	0	TTS (AT5G02010.1)	TTS (AT5G02010.1)	1513	AT5G02020.2	831782	At.23336	NM_120280		SIS		Salt Induced Serine rich|T7H20.70|T7H20_70	E3 ubiquitin-protein ligase RLIM-like protein	protein-coding			AT1G14780		0.774196	2.50669	0.00439676	0.126729
Merged-5-378057-1	5	378007	378107	+	89.8	0	TTS (AT5G01980.1)	TTS (AT5G01980.1)	1854	AT5G01990.1	830729	At.33476	NM_120277		AT5G01990		PILS6|PIN-LIKES 6|T7H20.40|T7H20_40	Auxin efflux carrier family protein	protein-coding			AT1G77145		0.769117	2.9351	0.0104966	0.208594
Merged-5-350895-1	5	350845	350945	+	118.1	0	TTS (AT5G01900.1)	TTS (AT5G01900.1)	1200	AT5G01900.1	831826	At.4741	NM_120268		WRKY62		ARABIDOPSIS THALIANA WRKY DNA-BINDING PROTEIN 62|ATWRKY62|T20L15.170|T20L15_170|WRKY DNA-binding protein 62	WRKY DNA-binding protein 62	protein-coding			AT4G25940		0.765696	2.30967	0.0171542	0.273261
Merged-5-291886-1	5	291836	291936	+	100.8	0	TTS (AT5G01750.1)	TTS (AT5G01750.1)	199	AT5G01760.1	831682	At.33510	NM_120254		AT5G01760		T20L15.30|T20L15_30	ENTH/VHS/GAT family protein	protein-coding			LINC3		0.764922	2.85568	0.0150454	0.255497
Merged-5-3094872-2	5	3094775	3094970	+	67.6	0	TTS (AT5G01635.1)	TTS (AT5G01635.1)	761	AT5G01635.1	28720399		NR_142524		AT5G01635		-	ncRNA	ncRNA			AAT1		0.762705	2.222	0.00574883	0.148832
Merged-5-126654-1	5	126604	126704	+	126	0	TTS (AT5G01305.1)	TTS (AT5G01305.1)	450	AT5G01310.1	830940	At.54671	NM_120209		APTX		APRATAXIN-like|T10O8.20|T10O8_20	APRATAXIN-like protein	protein-coding			ALDH2C4		0.761479	6.01816	0.00267185	0.0915997
Merged-5-1618666-1	5	1618616	1618716	+	126	0	TTS (AT5G01055.1)	TTS (AT5G01055.1)	705	AT5G01055.1	28720354		NR_142474		AT5G01055		-	ncRNA	ncRNA			ATH6		0.761318	3.92406	0.0214428	0.307088
Merged-5-562188-1	5	562138	562238	+	69.3	0	TTS (AT5G00860.1)	TTS (AT5G00860.1)	987	AT5G00860.1	28720326		NR_142446		AT5G00860		-	ncRNA	ncRNA			AT4G15233		0.760657	1.76383	0.0164214	0.267737
Merged-4-18517412-1	4	18517362	18517462	+	94.5	0	TTS (AT4G39920.1)	TTS (AT4G39920.1)	640	AT4G39925.1	10723046	At.75496	NM_001204046		AT4G39925		-	AT hook motif DNA-binding family protein	protein-coding			AT4G15810		0.759501	1.976	0.0231168	0.322114
Merged-4-18381187-1	4	18381137	18381237	+	53.4	0	TTS (AT4G39540.3)	TTS (AT4G39540.3)	758	AT4G39550.1	830109	At.31086	NM_120115		AT4G39550		F23K16.180|F23K16_180	Galactose oxidase/kelch repeat superfamily protein	protein-coding			RPP27		0.758925	0.55622	0.0314798	0.377921
Merged-4-18370089-1	4	18370039	18370139	+	74	0	TTS (AT4G39520.1)	TTS (AT4G39520.1)	609	AT4G39510.1	830105	At.3444	NM_120111		CYP96A12		''cytochrome P450|F23K16.140|F23K16_140|cytochrome P450|family 96|polypeptide 12|polypeptide 12''|subfamily A	cytochrome P450, family 96, subfamily A, polypeptide 12	protein-coding			GSTF6		0.758795	4.83607	0.000961506	0.0473947
Merged-4-18204458-1	4	18204408	18204508	+	96.9	0	TTS (AT4G39070.1)	TTS (AT4G39070.1)	1851	AT4G39060.1	830061	At.54653	NM_120066		AT4G39060		F19H22.160|F19H22_160	LOW protein: coatomer subunit alpha-1-like protein	protein-coding			AT1G53440		0.758669	5.06683	0.000370528	0.023734
Merged-4-18205386-1	4	18205336	18205436	+	85.1	0	TTS (AT4G39060.1)	TTS (AT4G39060.1)	1298	AT4G39070.1	830062	At.31120	NM_120067		BZS1		B-box domain protein 20|BBX20|F19H22.170|F19H22_170	B-box zinc finger family protein	protein-coding			AT2G18300		0.754848	0.852496	0.0145699	0.251172
Merged-4-18170653-1	4	18170603	18170703	+	116.6	0	TTS (AT4G39000.1)	TTS (AT4G39000.1)	296	AT4G38990.1	830054	At.74494	NM_120059		GH9B16		AtGH9B16|F19H22.90|F19H22_90|glycosyl hydrolase 9B16	glycosyl hydrolase 9B16	protein-coding			TDT		0.752983	5.4562	0.00380172	0.114293
Merged-4-18138990-1	4	18138940	18139040	+	66.2	0	TTS (AT4G38900.3)	TTS (AT4G38900.3)	276	AT4G38890.1	830044	At.31136	NM_120049		AT4G38890		F19H22.4	FMN-linked oxidoreductases superfamily protein	protein-coding			AT3G14840		0.752214	6.42031	1.71211e-05	0.00235563
Merged-4-18083932-1	4	18083882	18083982	+	108.7	0	TTS (AT4G38760.1)	TTS (AT4G38760.1)	698	AT4G38740.1	830029	At.24097	NM_120034		ROC1		CYCLOPHILIN|T9A14.20|T9A14_20|rotamase CYP 1	rotamase CYP 1	protein-coding			AT4G38780		0.752037	1.36157	0.0111422	0.217019
Merged-4-18075656-1	4	18075606	18075706	+	69.3	0	TTS (AT4G38700.1)	TTS (AT4G38700.1)	301	AT4G38690.1	830025	At.28046	NM_120030		AT4G38690		T9A14.2	PLC-like phosphodiesterases superfamily protein	protein-coding			AT4G12545		0.751874	4.16313	0.0101618	0.204656
Merged-4-18036547-1	4	18036497	18036597	+	80.3	0	TTS (AT4G38580.1)	TTS (AT4G38580.1)	431	AT4G38590.2	830016	At.70242	NM_120020		BGAL14		F20M13.150|F20M13_150|beta-galactosidase 14	beta-galactosidase 14	protein-coding			AT5G46100		0.75126	0.465385	0.0202861	0.298774
Merged-4-17978574-1	4	17978524	17978624	+	66.2	0	TTS (AT4G38390.1)	TTS (AT4G38390.1)	1166	AT4G38400.1	829997	At.2766	NM_120002		EXLA2		ATEXLA2|ATEXPL2|ATHEXP BETA 2.2|EXPANSIN L2|EXPL2|F22I13.170|F22I13_170|expansin-like A2	expansin-like A2	protein-coding			PP2-A6		0.750698	4.3526	0.0273486	0.351306
Merged-4-17948866-1	4	17948816	17948916	+	58.3	0	TTS (AT4G38310.1)	TTS (AT4G38310.1)	174	AT4G38320.1	829989	At.23834	NM_119994		HHP5		F22I13.90|F22I13_90|heptahelical protein 5	heptahelical protein 5	protein-coding			AT2G04860		0.750638	0.255983	0.0385512	0.414507
Merged-4-17906863-1	4	17906813	17906913	+	99.2	0	TTS (AT4G38170.1)	TTS (AT4G38170.1)	-1054	AT4G09685.1	28720090		NR_142297		AT4G09685		-	ncRNA	ncRNA			AT1G13510		0.750449	0.35523	0.0367988	0.405373
Merged-4-17646667-1	4	17646617	17646717	+	89.8	0	TTS (AT4G37553.1)	TTS (AT4G37553.1)	178	AT4G37560.2	829911	At.19164	NM_119920		AT4G37560		F19F18.50|F19F18_50	Acetamidase/Formamidase family protein	protein-coding			MRP12		0.74933	3.66706	0.00318836	0.102012
Merged-4-17491267-1	4	17491217	17491317	+	101.6	0	TTS (AT4G37140.2)	TTS (AT4G37140.2)	1504	AT4G37140.2	829868		NM_119877		MEE69		AP22.92|AP22_92|ARABIDOPSIS THALIANA METHYL ESTERASE 20|ATMES20|MATERNAL EFFECT EMBRYO ARREST 69|MES20|METHYL ESTERASE 20	alpha/beta-Hydrolases superfamily protein	protein-coding			SAL2		0.748381	3.82658	0.00199319	0.0767744
Merged-4-17059012-1	4	17058962	17059062	+	69.3	0	TTS (AT4G36080.2)	TTS (AT4G36080.2)	615	AT4G36070.2	829763	At.54625	NM_119774		CPK18		T19K4.200|T19K4_200|calcium-dependent protein kinase 18	calcium-dependent protein kinase 18	protein-coding			AT1G43800		0.748288	2.1882	0.00671671	0.162448
Merged-4-16923913-1	4	16923863	16923963	+	115.8	0	TTS (AT4G35690.1)	TTS (AT4G35690.1)	594	AT4G35700.1	829722	At.31394	NM_119735		DAZ3		DUO1-activated zinc finger 3|F8D20.210|F8D20_210	zinc finger (C2H2 type) family protein	protein-coding			AT3G11370		0.746905	0.174306	0.0461943	0.451606
Merged-4-16876285-1	4	16876235	16876335	+	65.6	0	TTS (AT4G35540.1)	TTS (AT4G35540.1)	1166	AT4G35550.1	829707	At.2408	NM_119720		WOX13		ATWOX13|F8D20.60|F8D20_60|HB-4|WUSCHEL related homeobox 13	WUSCHEL related homeobox 13	protein-coding			XTH9		0.746844	8.54456	0.00660407	0.161315
Merged-4-16748838-1	4	16748788	16748888	+	70.9	0	TTS (AT4G35190.2)	TTS (AT4G35190.2)	1126	AT4G35200.1	829673	At.65457	NM_119686		AT4G35200		T12J5.70|T12J5_70	hypothetical protein (DUF241)	protein-coding			AT4G24350		0.746516	4.28295	0.0395177	0.41824
Merged-4-16711785-1	4	16711735	16711835	+	91.4	0	TTS (AT4G35110.3)	TTS (AT4G35110.3)	2970	AT4G35110.4	829663	At.2102	NM_119677		AT4G35110		T12J5.14	phospholipase-like protein (PEARLI 4) family protein	protein-coding			AT5G05400		0.74645	1.3396	0.023073	0.321888
Merged-4-16666920-1	4	16666870	16666970	+	104	0	TTS (AT4G35010.1)	TTS (AT4G35010.1)	801	AT4G35000.1	829652	At.47586	NM_119666		APX3		ASCORBATE PEROXIDASE 3|M4E13.60|M4E13_60|ascorbate peroxidase 3	ascorbate peroxidase 3	protein-coding			AT2G18690		0.746032	4.14303	0.0342839	0.394344
Merged-4-16595385-1	4	16595335	16595435	+	137.8	0	TTS (AT4G34790.1)	TTS (AT4G34790.1)	1023	AT4G34790.1	829631	At.31470	NM_119645		AT4G34790		F11I11.30|F11I11_30|SAUR3|SMALL AUXIN UPREGULATED RNA 3	SAUR-like auxin-responsive protein family	protein-coding			AT2G25735		0.745985	1.85502	0.0333558	0.38904
Merged-4-16568479-1	4	16568429	16568529	+	117.4	0	TTS (AT4G34730.2)	TTS (AT4G34730.2)	855	AT4G34720.1	829624	At.20761	NM_119638		AVA-P1		ATVHA-C1|T4L20.300|VACUOLAR H+-PUMPING ATPASE 16 KDA PROTEOLIPID|VACUOLAR H+-PUMPING ATPASE C1|VHA-C1	ATPase, F0/V0 complex, subunit C protein	protein-coding			AT5G22890		0.745465	2.05637	0.0475409	0.459182
Merged-4-16519543-1	4	16519493	16519593	+	85.1	0	TTS (AT4G34580.2)	TTS (AT4G34580.2)	-2318	AT4G34590.1	829611	At.135	NM_119625		GBF6		ATB2|ATBZIP11|Arabidopsis thaliana basic leucine-zipper 11|AtbZIP11|BZIP11|G-box binding factor 6|T4L20.170|T4L20_170	G-box binding factor 6	protein-coding			AT2G30600		0.743668	6.35567	4.81369e-06	0.0008771
Merged-4-16502921-1	4	16502871	16502971	+	89.8	0	TTS (AT4G34540.1)	TTS (AT4G34540.1)	174	AT4G34550.2	829606	At.31494	NM_119620		AT4G34550		T4L20.130|T4L20_130	F-box protein	protein-coding			AT2G25730		0.742752	5.24473	1.28104e-05	0.00187749
Merged-4-16483602-1	4	16483552	16483652	+	122.9	0	TTS (AT4G34490.1)	TTS (AT4G34490.1)	432	AT4G34480.3	829599	At.48072	NM_119613		AT4G34480		T4L20.60|T4L20_60	O-Glycosyl hydrolases family 17 protein	protein-coding			XGD1		0.74076	2.81314	0.00664686	0.162035
Merged-4-16427651-1	4	16427601	16427701	+	88.2	0	TTS (AT4G34345.1)	TTS (AT4G34345.1)	359	AT4G34340.1	829584	At.2617	NM_119599		TAF8		F10M10.110|F10M10_110|TBP-associated factor 8	TBP-associated factor 8	protein-coding			APR2		0.738914	4.84319	0.00176944	0.0702747
Merged-4-16369641-1	4	16369591	16369691	+	99.2	0	TTS (AT4G34170.1)	TTS (AT4G34170.1)	1554	AT4G34170.1	829565	At.54597	NM_119580		AT4G34170		F10M10.1	Galactose oxidase/kelch repeat superfamily protein	protein-coding			AT5G52280		0.738611	2.06483	0.0399937	0.420708
Merged-4-16263808-1	4	16263758	16263858	+	91.4	0	TTS (AT4G33920.2)	TTS (AT4G33920.2)	571	AT4G33925.2	829537	At.31538	NM_119552		SSN2		suppressor of sni1 2	zinc finger SWIM domain protein	protein-coding			AT4G26130		0.738093	6.57795	7.29238e-05	0.00735724
Merged-4-16212880-1	4	16212830	16212930	+	98.5	0	TTS (AT4G33810.2)	TTS (AT4G33810.2)	-1454	AT4G33800.1	829522	At.31553	NM_119538		AT4G33800		T16L1.290|T16L1_290	hypothetical protein	protein-coding			AT4G15270		0.737358	3.25431	0.0206713	0.301973
Merged-4-16153728-1	4	16153678	16153778	+	80.3	0	TTS (AT4G33620.1)	TTS (AT4G33620.1)	994	AT4G33625.2	829503	At.46078	NM_179156		AT4G33625		-	vacuole protein	protein-coding			AT5G45480		0.736779	4.88972	6.95602e-05	0.00710541
Merged-4-16141494-1	4	16141444	16141544	+	89.8	0	TTS (AT4G33580.3)	TTS (AT4G33580.3)	851	AT4G33585.1	5008181	At.2447	NM_001085020		AT4G33585		-	transmembrane protein	protein-coding			AT2G37420		0.735737	2.58136	0.00549796	0.144616
Merged-4-16064267-1	4	16064217	16064317	+	105.5	0	TTS (AT4G33350.1)	TTS (AT4G33350.1)	-1016	AT4G33330.4	829469	At.48931	NM_119487		PGSIP3		F17M5.90|F17M5_90|GUX2|glucuronic acid substitution of xylan 2|plant glycogenin-like starch initiation protein 3	plant glycogenin-like starch initiation protein 3	protein-coding			WNK7		0.735736	3.85507	0.00111309	0.0521063
Merged-4-16025947-1	4	16025897	16025997	+	115	0	TTS (AT4G33230.1)	TTS (AT4G33230.1)	2932	AT4G33230.1	829459		NM_119477		AT4G33230		F4I10.160|F4I10_160	Plant invertase/pectin methylesterase inhibitor superfamily	protein-coding			CPuORF25		0.735531	5.57733	5.7357e-06	0.00101094
Merged-4-16002072-1	4	16002022	16002122	+	56.8	0	TTS (AT4G33200.2)	TTS (AT4G33200.2)	1966	AT4G33180.2	829455	At.31605	NM_119472		AT4G33180		AT4G33190|F4I10.110|F4I10_110	alpha/beta-Hydrolases superfamily protein	protein-coding			AT4G25090		0.733265	2.84664	0.0354202	0.400326
Merged-4-15951257-1	4	15951207	15951307	+	85.1	0	TTS (AT4G33070.1)	TTS (AT4G33070.1)	2802	AT4G33060.1	829443	At.31613	NM_119460		AT4G33060		AtCYP57|CYP57|F4I10.3|cyclophilin 57	Cyclophilin-like peptidyl-prolyl cis-trans isomerase family protein	protein-coding			AT3G24080		0.732859	4.41161	0.00172471	0.0696334
Merged-4-15843953-1	4	15843903	15844003	+	67.7	0	TTS (AT4G32840.1)	TTS (AT4G32840.1)	1510	AT4G32830.1	829419	At.24046	NM_119436		AUR1		AtAUR1|T16I18.40|T16I18_40|ataurora1	ataurora1	protein-coding			AT5G07780		0.732814	1.09523	0.0236481	0.325367
Merged-4-15669227-1	4	15669177	15669277	+	59.5	0	TTS (AT4G32470.2)	TTS (AT4G32470.2)	1967	AT4G32470.2	829382	At.21319	NM_119399		AT4G32470		-	Cytochrome bd ubiquinol oxidase, 14kDa subunit	protein-coding			UKL3		0.730576	5.84065	3.30791e-05	0.0040364
Merged-4-15611686-1	4	15611636	15611736	+	91.4	0	TTS (AT4G32340.1)	TTS (AT4G32340.1)	2650	AT4G32330.4	829367	At.20919	NM_119385		AT4G32330		F8B4.30	TPX2 (targeting protein for Xklp2) protein family	protein-coding			AT4G23540		0.729078	2.70426	0.00223131	0.0820898
Merged-4-15603277-1	4	15603227	15603327	+	102.4	0	TTS (AT4G32300.1)	TTS (AT4G32300.1)	556	AT4G32320.1	829366	At.31673	NM_119384		APX6		F10M6.50|F10M6_50|ascorbate peroxidase 6	ascorbate peroxidase 6	protein-coding			RTFL7		0.72885	1.70218	0.0272607	0.35107
Merged-4-15537855-1	4	15537805	15537905	+	85.1	0	TTS (AT4G32175.1)	TTS (AT4G32175.1)	2421	AT4G32175.1	829350	At.28173	NM_148389		AT4G32175		-	PNAS-3-like protein	protein-coding			AT2G15960		0.726566	5.29802	0.000758772	0.0402195
Merged-4-15533987-1	4	15533937	15534037	+	87.4	0	TTS (AT4G32160.1)	TTS (AT4G32160.1)	286	AT4G32170.1	829349	At.1876	NM_119369		CYP96A2		''cytochrome P450|F10M6.190|cytochrome P450|family 96|polypeptide 2|polypeptide 2''|subfamily A	cytochrome P450, family 96, subfamily A, polypeptide 2	protein-coding			AT4G31620		0.725073	2.47327	0.00522025	0.139381
Merged-4-15511840-1	4	15511790	15511890	+	78.8	0	TTS (AT4G32100.1)	TTS (AT4G32100.1)	378	AT4G32100.1	829341	At.54573	NM_119362		AT4G32100		F10N7.90|F10N7_90	Beta-1,3-N-Acetylglucosaminyltransferase family protein	protein-coding			AT3G02930		0.72394	2.0399	0.0208392	0.302949
Merged-4-15386499-1	4	15386449	15386549	+	108.7	0	TTS (AT4G31810.1)	TTS (AT4G31810.1)	1219	AT4G31805.1	829309	At.31713	NM_119330		AT4G31805		POLAR|POLAR LOCALIZATION DURING ASYMMETRIC DIVISION AND REDISTRIBUTION	WRKY family transcription factor	protein-coding			AT3G03350		0.722915	2.07698	0.003748	0.113166
Merged-4-15319112-1	4	15319062	15319162	+	105.5	0	TTS (AT4G31615.1)	TTS (AT4G31615.1)	1613	AT4G31610.1	829288	At.19035	NM_119310		REM1		ATREM1|F28M20.200|F28M20_200|REM34|REPRODUCTIVE MERISTEM 1|reproductive meristem 34	Transcriptional factor B3 family protein	protein-coding			AT1G55380		0.717861	1.98533	0.0302054	0.37025
Merged-4-15307228-1	4	15307178	15307278	+	70.9	0	TTS (AT4G31570.4)	TTS (AT4G31570.4)	526	AT4G31580.2	829285	At.23104	NM_119307		RSZ22		At-RSZ22|AtRSZ22|F28M20.230|F28M20_230|RS-CONTAINING ZINC FINGER PROTEIN 22|RS-containing zinc finger protein 22|RSZP22|SRZ-22|SRZ22|serine/arginine-rich 22	serine/arginine-rich 22	protein-coding			BGLU45		0.717527	2.43276	0.00955661	0.197814
Merged-4-15220128-1	4	15220078	15220178	+	74	0	TTS (AT4G31354.1)	TTS (AT4G31354.1)	181	AT4G31355.1	28720194	At.73250	NM_001342074		AT4G31355		-	hypothetical protein	protein-coding			RBOHA		0.716827	3.52205	0.00219592	0.0816378
Merged-4-15171955-1	4	15171905	15172005	+	119.7	0	TTS (AT4G31230.1)	TTS (AT4G31230.1)	4280	AT4G31230.2	829250	At.50386	NM_119272		AT4G31230		F8F16.50|F8F16_50	kinase with adenine nucleotide alpha hydrolases-like domain-containing protein	protein-coding			PRHA		0.716238	2.66204	0.00889468	0.189066
Merged-4-15159990-1	4	15159940	15160040	+	86.6	0	TTS (AT4G31180.2)	TTS (AT4G31180.2)	-1183	AT4G31196.1	6241022	At.73469	NM_001125614		AT4G31196		-	oxidoreductase	protein-coding			AT1G55450		0.714962	4.74663	0.00118653	0.0537768
Merged-4-15142989-1	4	15142939	15143039	+	78.8	0	TTS (AT4G31150.4)	TTS (AT4G31150.4)	1921	AT4G31140.1	829242	At.31769	NM_119264		AT4G31140		F6E21.60|F6E21_60	O-Glycosyl hydrolases family 17 protein	protein-coding			AT1G65010		0.714503	3.56217	0.0149084	0.254292
Merged-4-14992278-1	4	14992228	14992328	+	97.7	0	TTS (AT4G30790.1)	TTS (AT4G30790.1)	1992	AT4G30780.1	829201	At.42964	NM_119224		AT4G30780		T10C21.130|T10C21_130	ATP-dependent DNA helicase	protein-coding			AT2G15220		0.713487	3.8803	0.000791628	0.0415327
Merged-4-14949289-1	4	14949239	14949339	+	62.2	0	TTS (AT4G30610.1)	TTS (AT4G30610.1)	783	AT4G30620.1	829185	At.4582	NM_119208		AT4G30620		F17I23.40|F17I23_40	Putative BCR, YbaB family COG0718	protein-coding			PRR7		0.713226	5.83667	5.7118e-05	0.00616121
Merged-4-14610966-1	4	14610916	14611016	+	83.5	0	TTS (AT4G29900.1)	TTS (AT4G29900.1)	2133	AT4G29890.1	829111	At.31882	NM_119135		AT4G29890		F27B13.130|F27B13_130	choline monooxygenase, putative (CMO-like)	protein-coding			CRK25		0.712833	1.99337	0.0372185	0.407284
Merged-4-14559104-1	4	14559054	14559154	+	96.9	0	TTS (AT4G29730.3)	TTS (AT4G29730.3)	3475	AT4G29730.3	829094	At.31893	NM_119118		NFC5		MSI5|T16L4.240|T16L4_240|nucleosome/chromatin assembly factor group C5	nucleosome/chromatin assembly factor group C5	protein-coding			AT1G68940		0.711659	1.60964	0.014561	0.251172
Merged-4-14494244-1	4	14494194	14494294	+	67.7	0	TTS (AT4G29510.1)	TTS (AT4G29510.1)	1545	AT4G29520.1	829073	At.27463	NM_119097		AT4G29520		T16L4.30|T16L4_30	nucleophosmin	protein-coding			AT5G38350		0.711366	3.47542	0.00552485	0.14493
Merged-4-14485543-1	4	14485493	14485593	+	95.3	0	TTS (AT4G29480.1)	TTS (AT4G29480.1)	274	AT4G29470.1	829068	At.31918	NM_119092		PLA2-DELTA		F17A13.290|F17A13_290|phospholipase A2 delta	Phospholipase A2 family protein	protein-coding			AT1G70860		0.710173	2.15174	0.0270627	0.349354
Merged-4-14482026-1	4	14481976	14482076	+	85.1	0	TTS (AT4G29460.1)	TTS (AT4G29460.1)	600	AT4G29450.1	829066	At.54544	NM_119090		AT4G29450		F17A13.270|F17A13_270	Leucine-rich repeat protein kinase family protein	protein-coding			AT1G14470		0.708872	0.165161	0.0368188	0.405428
Merged-4-14481914-1	4	14481864	14481964	+	72.8	0	TTS (AT4G29460.1)	TTS (AT4G29460.1)	712	AT4G29450.1	829066	At.54544	NM_119090		AT4G29450		F17A13.270|F17A13_270	Leucine-rich repeat protein kinase family protein	protein-coding			SOS3		0.70873	2.9264	0.0100486	0.203286
Merged-4-14429715-1	4	14429665	14429765	+	118.1	0	TTS (AT4G29283.1)	TTS (AT4G29283.1)	935	AT4G29283.1	3770554		NM_001036669		LCR21		low-molecular-weight cysteine-rich 21	low-molecular-weight cysteine-rich 21	protein-coding			AT2G44010		0.706031	3.01103	0.0290624	0.363341
Merged-4-14427477-1	4	14427427	14427527	+	147.3	0	TTS (AT4G29280.1)	TTS (AT4G29280.1)	788	AT4G29280.1	829049		NM_119072		LCR22		F17A13.100|F17A13_100|low-molecular-weight cysteine-rich 22	low-molecular-weight cysteine-rich 22	protein-coding			UVH3		0.705721	2.77991	0.00734289	0.170263
Merged-4-14390463-1	4	14390413	14390513	+	89.8	0	TTS (AT4G29180.1)	TTS (AT4G29180.1)	2918	AT4G29190.1	829040	At.4530	NM_119063		OZF2		Arabidopsis thaliana oxidation-related zinc finger 2|AtC3H49|AtOZF2|AtTZF3|F17A13.10|F17A13_10|TZF3|oxidation-related zinc finger 2|tandem zinc finger 3	Zinc finger C-x8-C-x5-C-x3-H type family protein	protein-coding			CHIA		0.705086	2.28361	0.0198269	0.296487
Merged-4-14352372-1	4	14352322	14352422	+	80.3	0	TTS (AT4G29120.1)	TTS (AT4G29120.1)	1514	AT4G29120.1	829033	At.24726	NM_119056		AT4G29120		F19B15.150|F19B15_150	6-phosphogluconate dehydrogenase family protein	protein-coding			PIRL2		0.701817	2.3403	0.0457802	0.449923
Merged-4-14305914-1	4	14305864	14305964	+	102.4	0	TTS (AT4G29020.1)	TTS (AT4G29020.1)	993	AT4G29020.2	829023	At.48916	NM_119046		AT4G29020		F19B15.50|F19B15_50	glycine-rich protein	protein-coding			SCA3		0.70148	3.3988	0.00172788	0.0696334
Merged-4-14246404-1	4	14246354	14246454	+	80.3	0	TTS (AT4G28850.1)	TTS (AT4G28850.1)	121	AT4G28860.2	829007	At.31980	NM_119030		ckl4		F16A16.30|F16A16_30|casein kinase I-like 4	casein kinase I-like 4	protein-coding			AOP1		0.700606	0.731172	0.0419355	0.429934
Merged-4-14116726-1	4	14116676	14116776	+	110.3	0	TTS (AT4G28556.2)	TTS (AT4G28556.2)	641	AT4G28560.1	828974	At.23299	NM_118998		RIC7		ROP-interactive CRIB motif-containing protein 7	ROP-interactive CRIB motif-containing protein 7	protein-coding			WAKL6		0.700205	1.77481	0.00718899	0.168188
Merged-4-14075027-1	4	14074977	14075077	+	72.5	0	TTS (AT4G28485.2)	TTS (AT4G28485.2)	984	AT4G28485.2	828966	At.25469	NM_148380		DMP7		Arabidopsis thaliana DUF679 domain membrane protein 7|AtDMP7|DUF679 domain membrane protein 7	transmembrane protein, putative (DUF679 domain membrane protein 7)	protein-coding			ARF19		0.698817	3.88371	0.000455146	0.0272754
Merged-4-14039488-1	4	14039438	14039538	+	111.1	0	TTS (AT4G28380.1)	TTS (AT4G28380.1)	1443	AT4G28380.1	828954	At.69694	NM_118979		AT4G28380		F20O9.70|F20O9_70	Leucine-rich repeat (LRR) family protein	protein-coding			AT2G42330		0.691036	3.27228	0.00909366	0.191885
Merged-4-14033056-1	4	14033006	14033106	+	119.7	0	TTS (AT4G28362.1)	TTS (AT4G28362.1)	566	AT4G28362.1	3770547				AT4G28362		67170.TRNA-LYS-1	tRNA	tRNA			AT5G42830		0.686643	3.93793	0.00105857	0.0505614
Merged-4-14011134-1	4	14011084	14011184	+	162.2	0	TTS (AT4G28290.1)	TTS (AT4G28290.1)	449	AT4G28280.3	828943	At.32031	NM_118968		LLG3		F26K10.160|F26K10_160|LORELEI-LIKE-GPI ANCHORED PROTEIN 3	LORELEI-LIKE-GPI ANCHORED PROTEIN 3	protein-coding			PXMT1		0.682914	2.96793	0.0407924	0.424075
Merged-4-13948950-1	4	13948900	13949000	+	59.9	0	TTS (AT4G28070.1)	TTS (AT4G28070.1)	-2158	AT4G07975.1	28719955		NR_142170		AT4G07975		-	ncRNA	ncRNA			TCH3		0.682664	6.69799	0.00758721	0.173688
Merged-4-13928932-1	4	13928882	13928982	+	78.8	0	TTS (AT4G28005.1)	TTS (AT4G28005.1)	1259	AT4G28005.1	828914	At.51034	NM_148379		AT4G28005		-	NADH dehydrogenase ubiquinone 1 alpha subcomplex subunit	protein-coding			AT4G19420		0.682238	5.13301	0.000122343	0.0105071
Merged-4-13868651-1	4	13868601	13868701	+	100	0	TTS (AT4G27845.1)	TTS (AT4G27845.1)	1668	AT4G27845.1	28720186		NM_001341887		AT4G27845		-	hypothetical protein	protein-coding			AT3G66652		0.681306	0.472877	0.0440489	0.439787
Merged-4-13853787-1	4	13853737	13853837	+	98.5	0	TTS (AT4G27810.1)	TTS (AT4G27810.1)	404	AT4G27800.2	828893	At.23824	NM_118918		TAP38		PPH1|PROTEIN PHOSPHATASE 1|T27E11.40|T27E11_40|thylakoid-associated phosphatase 38	thylakoid-associated phosphatase 38	protein-coding			SULTR1		0.68061	5.88971	0.00239686	0.0856106
Merged-4-13788139-1	4	13788089	13788189	+	70.9	0	TTS (AT4G27620.1)	TTS (AT4G27620.1)	324	AT4G27610.6	828872	At.32088	NM_118897		AT4G27610		T29A15.100|T29A15_100	intracellular protein transporter	protein-coding			AT5G03995		0.680536	3.27128	0.00265269	0.0914958
Merged-4-13763853-1	4	13763803	13763903	+	55.1	0	TTS (AT4G27565.1)	TTS (AT4G27565.1)	1211	AT4G27570.1	828866	At.48907	NM_118892		AT4G27570		T29A15.60|T29A15_60	UDP-Glycosyltransferase superfamily protein	protein-coding			AT1G29670		0.678806	1.63482	0.0479927	0.461727
Merged-4-13706552-1	4	13706502	13706602	+	79.5	0	TTS (AT4G27410.2)	TTS (AT4G27410.2)	1285	AT4G27400.1	828848	At.32103	NM_118874		AT4G27400		F27G19.5	Late embryogenesis abundant (LEA) protein-like protein	protein-coding			CFM3A		0.678441	2.67043	0.00508906	0.137945
Merged-4-13599853-1	4	13599803	13599903	+	72.5	0	TTS (AT4G27100.2)	TTS (AT4G27100.2)	1733	AT4G27110.1	828819	At.51032	NM_118845		COBL11		COBRA-like protein 11 precursor|T24A18.60|T24A18_60	COBRA-like protein 11 precursor	protein-coding			AT5G45510		0.678049	7.57112	0.000272021	0.0185242
Merged-4-13592937-1	4	13592887	13592987	+	72.5	0	TTS (AT4G27090.1)	TTS (AT4G27090.1)	2315	AT4G27090.1	828817	At.2854	NM_118843		AT4G27090		T24A18.40|T24A18_40	Ribosomal protein L14	protein-coding			AT1G31840		0.676961	0.268307	0.041952	0.429934
Merged-4-13529621-1	4	13529571	13529671	+	77.2	0	TTS (AT4G26930.1)	TTS (AT4G26930.1)	2043	AT4G26930.1	828800	At.2598	NM_118827		MYB97		AtMYB97|F10M23.270|F10M23_270|myb domain protein 97	myb domain protein 97	protein-coding			AT3G50400		0.676697	2.83706	0.00353489	0.109193
Merged-4-13404036-1	4	13403986	13404086	+	74	0	TTS (AT4G26555.1)	TTS (AT4G26555.1)	349	AT4G26550.1	828761	At.32171	NM_118788		AT4G26550		T15N24.12	Got1/Sft2-like vescicle transport protein family	protein-coding			AT1G76820		0.676519	1.8403	0.0181401	0.282276
Merged-4-13372836-1	4	13372786	13372886	+	61.4	0	TTS (AT4G26470.1)	TTS (AT4G26470.1)	1885	AT4G26470.2	828753	At.2167	NM_118780		AT4G26470		M3E9.100|M3E9_100	Calcium-binding EF-hand family protein	protein-coding			ALAAT2		0.676117	3.96822	0.0026354	0.0912309
Merged-4-13277997-1	4	13277947	13278047	+	86.6	0	TTS (AT4G26200.1)	TTS (AT4G26200.1)	2797	AT4G26200.1	828726	At.20362	NM_118753		ACS7		1-amino-cyclopropane-1-carboxylate synthase 7|ACCS7|ATACS7|T25K17.10|T25K17_10	1-amino-cyclopropane-1-carboxylate synthase 7	protein-coding			CBL6		0.675899	1.90514	0.0397875	0.419613
Merged-4-13227186-1	4	13227136	13227236	+	68.5	0	TTS (AT4G26100.1)	TTS (AT4G26100.1)	436	AT4G26095.1	5008164		NR_142353		AT4G26095		-	ncRNA	ncRNA			ATSMC2		0.673162	2.3081	0.010276	0.206339
Merged-4-13226657-1	4	13226607	13226707	+	58.3	0	TTS (AT4G26100.1)	TTS (AT4G26100.1)	965	AT4G26095.1	5008164		NR_142353		AT4G26095		-	ncRNA	ncRNA			NLA		0.672466	6.27466	0.000398675	0.0248293
Merged-4-13169366-1	4	13169316	13169416	+	100.8	0	TTS (AT4G25930.1)	TTS (AT4G25930.1)	1239	AT4G25930.1	828699	At.54513	NM_118726		AT4G25930		F20B18.40|F20B18_40	hypothetical protein (DUF295)	protein-coding			LUT1		0.671698	0.0177788	0.0464919	0.452943
Merged-4-13097845-1	4	13097795	13097895	+	128.4	0	TTS (AT4G25710.1)	TTS (AT4G25710.1)	243	AT4G25707.1	28720182		NM_001341760		AT4G25707		-	splicing factor 3A subunit	protein-coding			CNGC12		0.671484	4.08517	0.00205735	0.0782125
Merged-4-13086031-1	4	13085981	13086081	+	58	0	TTS (AT4G25660.1)	TTS (AT4G25660.1)	355	AT4G25670.2	828672	At.3352	NM_118699		AT4G25670		L73G19.50|L73G19_50	stress response NST1-like protein	protein-coding			CCR2		0.671128	10.6353	0.000865629	0.044211
Merged-4-13076099-1	4	13076049	13076149	+	60.4	0	TTS (AT4G25640.1)	TTS (AT4G25640.1)	536	ENSRNA049493747-T1												AT1G54730		0.666834	2.89993	0.0187008	0.286537
Merged-4-12990694-1	4	12990644	12990744	+	78.8	0	TTS (AT4G25420.1)	TTS (AT4G25420.1)	1891	AT4G25420.1	828645	At.32258	NM_118674		GA20OX1		ARABIDOPSIS THALIANA GIBBERELLIN 20-OXIDASE 1|AT2301|ATGA20OX1|GA REQUIRING 5|GA5|GIBBERELLIN 20-OXIDASE|T30C3.90|T30C3_90	2-oxoglutarate (2OG) and Fe(II)-dependent oxygenase superfamily protein	protein-coding			AT1G68710		0.666764	4.1274	0.000390718	0.0245606
Merged-4-12946699-1	4	12946649	12946749	+	91.4	0	TTS (AT4G25300.2)	TTS (AT4G25300.2)	1526	AT4G25300.2	828633	At.27751	NM_118662		AT4G25300		F24A6.140|F24A6_140	2-oxoglutarate (2OG) and Fe(II)-dependent oxygenase superfamily protein	protein-coding			AT3G46690		0.665901	3.74137	0.0034704	0.107571
Merged-4-12936528-1	4	12936478	12936578	+	104	0	TTS (AT4G25270.1)	TTS (AT4G25270.1)	708	AT4G25260.1	828629	At.24224	NM_118658		AT4G25260		F24A6.100|F24A6_100	Plant invertase/pectin methylesterase inhibitor superfamily protein	protein-coding			AT5G63550		0.665512	3.04533	0.0162215	0.266086
Merged-4-12901553-1	4	12901503	12901603	+	97.7	0	TTS (AT4G25150.1)	TTS (AT4G25150.1)	1123	AT4G25140.1	828617	At.21703	NM_118646		OLEO1		F24A6.9|OLE1|OLEOSIN 1|oleosin 1	oleosin 1	protein-coding			AT2G24650		0.663899	2.43898	0.0243719	0.332197
Merged-4-12886485-1	4	12886435	12886535	+	78.8	0	TTS (AT4G25110.1)	TTS (AT4G25110.1)	210	AT4G25100.1	828613	At.486	NM_118642		FSD1		ARABIDOPSIS FE SUPEROXIDE DISMUTASE 1|ATFSD1|F24A6.1|Fe superoxide dismutase 1	Fe superoxide dismutase 1	protein-coding			AT5G48250		0.662447	3.06212	0.0107603	0.211609
Merged-4-12818251-1	4	12818201	12818301	+	58.3	0	TTS (AT4G24900.2)	TTS (AT4G24900.2)	955	AT4G24910.1	828593	At.65420	NM_118623		AT4G24910		F13M23.50|F13M23_50	glucuronoxylan 4-O-methyltransferase-like protein (DUF579)	protein-coding			AT4G11080		0.662221	2.48673	0.0387933	0.415015
Merged-4-12765109-1	4	12765059	12765159	+	66.2	0	TTS (AT4G24770.2)	TTS (AT4G24770.2)	-1209	AT4G24760.1	828578	At.42697	NM_118609		AT4G24760		F22K18.40|F22K18_40	alpha/beta-Hydrolases superfamily protein	protein-coding			AT5G15120		0.658722	4.4549	0.00124092	0.0554504
Merged-4-12744923-1	4	12744873	12744973	+	72.5	0	TTS (AT4G24710.1)	TTS (AT4G24710.1)	429	AT4G24700.1	828572	At.32324	NM_118603		AT4G24700		F22K18.100|F22K18_100	hypothetical protein	protein-coding			PGP21		0.657599	5.23365	0.00284258	0.0952246
Merged-4-12419607-1	4	12419557	12419657	+	100.8	0	TTS (AT4G23890.1)	TTS (AT4G23890.1)	213	AT4G23885.1	828488	At.48899	NM_118520		AT4G23885		-	hypothetical protein	protein-coding			AT1G21100		0.656955	7.35938	0.0122085	0.22674
Merged-4-12392283-1	4	12392233	12392333	+	56.7	0	TTS (AT4G23810.1)	TTS (AT4G23810.1)	1699	AT4G23810.1	828481	At.2572	NM_118512		WRKY53		ATWRKY53|T32A16.2	WRKY family transcription factor	protein-coding			MRP7		0.656139	3.14235	0.0195963	0.294403
Merged-4-12353836-1	4	12353786	12353886	+	105.3	0	TTS (at4g23713)	TTS (at4g23713)	880	ENSRNA049758049-T1												AT1G24460		0.655733	3.92466	0.00396706	0.117689
Merged-4-12335754-1	4	12335704	12335804	+	104	0	TTS (AT4G23680.1)	TTS (AT4G23680.1)	1845	AT4G23680.1	828468	At.43925	NM_118499		AT4G23680		F9D16.150|F9D16_150	Polyketide cyclase/dehydrase and lipid transport superfamily protein	protein-coding			AT5G52390		0.654599	2.82425	0.0116274	0.220372
Merged-4-12140673-1	4	12140623	12140723	+	70.9	0	TTS (AT4G23190.4)	TTS (AT4G23190.4)	2536	AT4G23180.2	828417	At.19078	NM_118447		CRK10		F21P8.70|F21P8_70|RLK4|cysteine-rich RLK (RECEPTOR-like protein kinase) 10	cysteine-rich RLK (RECEPTOR-like protein kinase) 10	protein-coding			AT2G44200		0.653683	3.0626	0.0131779	0.236754
Merged-4-12000788-1	4	12000738	12000838	+	61	0	TTS (AT4G22860.3)	TTS (AT4G22860.3)	1434	AT4G22870.1	828386	At.66603	NM_118416		AT4G22870		F7H19.50|F7H19_50	2-oxoglutarate (2OG) and Fe(II)-dependent oxygenase superfamily protein	protein-coding			AT2G16380		0.653267	3.61832	0.0213747	0.306438
Merged-4-11948228-1	4	11948178	11948278	+	88.2	0	TTS (AT4G22750.1)	TTS (AT4G22750.1)	576	AT4G22745.1	828371	At.32504	NM_118401		MBD1		methyl-CPG-binding domain 1	methyl-CPG-binding domain 1	protein-coding			TOP1ALPHA		0.652962	4.68619	0.00319849	0.102196
Merged-4-11932232-1	4	11932182	11932282	+	61.4	0	TTS (AT4G22690.1)	TTS (AT4G22690.1)	-1065	AT4G22700.1	828366	At.54482	NM_118396		LBD32		LOB domain-containing protein 32|T12H17.90|T12H17_90	LOB domain-containing protein 32	protein-coding			UGT74F2		0.652315	3.57144	0.0414092	0.427201
Merged-4-11914217-1	4	11914167	11914267	+	140.2	0	TTS (AT4G22660.1)	TTS (AT4G22660.1)	660	AT4G22650.1	828361	At.54481	NM_118391		AT4G22650		T12H17.40	lipid transfer protein	protein-coding			SNL1		0.652222	4.47607	0.0011088	0.0520657
Merged-4-11900186-1	4	11900136	11900236	+	115	0	TTS (AT4G22600.1)	TTS (AT4G22600.1)	846	AT4G22600.1	828356	At.65416	NM_118386		INP1		F7K2.180|F7K2_180|INAPERTURATE POLLEN1	transcription factor	protein-coding			AT3G26050		0.651796	1.03217	0.0430781	0.433408
Merged-4-11832782-1	4	11832732	11832832	+	62.6	0	TTS (AT4G22440.1)	TTS (AT4G22440.1)	1758	AT4G22440.1	828339	At.54476	NM_118370		AT4G22440		F7K2.20|F7K2_20	hypothetical protein	protein-coding			AT4G21650		0.651244	4.43711	0.000207024	0.0155078
Merged-4-11599960-1	4	11599910	11600010	+	108.7	0	TTS (AT4G21860.4)	TTS (AT4G21860.4)	1617	AT4G21860.3	828274	At.24358	NM_118306		MSRB2		T8O5.70|T8O5_70|methionine sulfoxide reductase B 2	methionine sulfoxide reductase B 2	protein-coding			AT1G70780		0.651026	5.48996	0.0193188	0.29137
Merged-4-11575801-1	4	11575751	11575851	+	104	0	TTS (AT4G21800.1)	TTS (AT4G21800.1)	-1224	AT4G07030.1	28719860		NR_142080		AT4G07030		-	ncRNA	ncRNA			AT1G78290		0.650955	5.70981	0.00550749	0.144616
Merged-4-11487778-1	4	11487728	11487828	+	100	0	TTS (AT4G21600.1)	TTS (AT4G21600.1)	-1198	AT4G21610.1	828248	At.46979	NM_118281		LOL2		F18E5.230|F18E5_230|lsd one like 2	lsd one like 2	protein-coding			ACA.l		0.650762	5.15665	0.000182257	0.014205
Merged-4-11482320-1	4	11482270	11482370	+	77.2	0	TTS (at4g21595)	TTS (at4g21595)	937	at4g21595												NIP2		0.650128	3.92807	0.00649918	0.160204
Merged-4-11480443-1	4	11480393	11480493	+	66.9	0	TTS (AT4G21585.2)	TTS (AT4G21585.2)	114	AT4G21590.2	828245	At.32616	NM_118279		ENDO3		F17L22.50|endonuclease 3	endonuclease 3	protein-coding			PCK2		0.647145	5.42521	0.00478372	0.132582
Merged-4-11426630-1	4	11426580	11426680	+	84.3	0	TTS (AT4G21445.1)	TTS (AT4G21445.1)	607	AT4G21450.2	826300	At.28664	NM_118265		AT4G21450		F18E5.70|F18E5_70	PapD-like superfamily protein	protein-coding			G6PD4		0.646911	2.73975	0.013798	0.243513
Merged-4-11346652-1	4	11346602	11346702	+	97.7	0	TTS (AT4G21323.1)	TTS (AT4G21323.1)	780	AT4G21326.1	827882	At.32641	NM_118252		SBT3.12		ATSBT3.12|subtilase 3.12	subtilase 3.12	protein-coding			AT2G45360		0.645698	3.58734	0.0383273	0.413619
Merged-4-11287441-1	4	11287391	11287491	+	88.2	0	TTS (AT4G21160.2)	TTS (AT4G21160.2)	1072	AT4G21170.1	827865	At.71240	NM_001341474		AT4G21170		F7J7.110|F7J7_110	Tetratricopeptide repeat (TPR)-like superfamily protein	protein-coding			RTFL8		0.645692	4.30156	0.000155987	0.0126702
Merged-4-10923367-1	4	10923317	10923417	+	70.9	0	TTS (AT4G20230.1)	TTS (AT4G20230.1)	3378	AT4G20230.1	827770	At.32735	NM_118142		AT4G20230		F1C12.150|F1C12_150	terpenoid synthase superfamily protein	protein-coding			SIP2		0.644722	9.03154	0.000605758	0.0342463
Merged-4-10887453-1	4	10887403	10887503	+	104.8	0	TTS (AT4G20150.1)	TTS (AT4G20150.1)	2161	AT4G20150.1	827761	At.2179	NM_118134		AT4G20150		F1C12.70|F1C12_70	excitatory amino acid transporter	protein-coding			AT1G16480		0.64161	1.19097	0.0269065	0.348734
Merged-4-10777909-1	4	10777859	10777959	+	90.6	0	TTS (AT4G19850.1)	TTS (AT4G19850.1)	1296	AT4G19850.2	827729	At.51025	NM_001160782		PP2-A2		ARABIDOPSIS THALIANA PHLOEM PROTEIN 2-A2|ATPP2-A2|PP2A2|T16H5.210|T16H5_210|phloem protein 2-A2	lectin-like protein	protein-coding			SNL6		0.640815	4.24804	0.00262581	0.0911229
Merged-4-10745595-1	4	10745545	10745645	+	122.9	0	TTS (AT4G19750.1)	TTS (AT4G19750.1)	1532	AT4G19750.1	827719	At.70321	NM_118095		AT4G19750		T16H5.110|T16H5_110	Glycosyl hydrolase family protein with chitinase insertion domain-containing protein	protein-coding			AT2G36210		0.640403	2.33183	0.0137915	0.243513
Merged-4-10536189-1	4	10536139	10536239	+	50.4	0	TTS (AT4G19260.1)	TTS (AT4G19260.1)	1832	AT4G19270.1	827667	At.65403	NM_118047		AT4G19270		T5K18.50|T5K18_50	hypothetical protein	protein-coding			EMB2369		0.639017	2.22141	0.00868168	0.187295
Merged-4-10527741-1	4	10527691	10527791	+	78.8	0	TTS (AT4G19240.1)	TTS (AT4G19240.1)	1351	AT4G19240.1	827664	At.32830	NM_118044		AT4G19240		T5K18.20|T5K18_20	hypothetical protein	protein-coding			AT1G61420		0.638726	0.698266	0.0423353	0.430976
Merged-4-10446001-1	4	10445951	10446051	+	85.1	0	TTS (AT4G19070.1)	TTS (AT4G19070.1)	299	AT4G19060.1	827644	At.32841	NM_118024		AT4G19060		T18B16.2	P-loop containing nucleoside triphosphate hydrolases superfamily protein	protein-coding			HAF01		0.635275	4.41198	0.000860555	0.0440636
Merged-4-10312442-1	4	10312392	10312492	+	115	0	TTS (AT4G18780.1)	TTS (AT4G18780.1)	1412	AT4G18770.1	827611	At.66621	NM_117993		MYB98		AtMYB98|F28A21.180|F28A21_180|myb domain protein 98	myb domain protein 98	protein-coding			AT3G47910		0.634811	4.41427	0.000691468	0.0374434
Merged-4-10175250-1	4	10175200	10175300	+	69.3	0	TTS (AT4G18422.1)	TTS (AT4G18422.1)	1388	AT4G18422.1	7922355	At.68639	NM_001160780		AT4G18422		-	transmembrane protein	protein-coding			AT3G45730		0.630565	5.40319	0.015212	0.257193
Merged-4-10026198-1	4	10026148	10026248	+	88.2	0	TTS (AT4G18060.1)	TTS (AT4G18060.1)	3835	AT4G18060.1	827531	At.27424	NM_117916		AT4G18060		F15J5.30|F15J5_30	SH3 domain-containing protein	protein-coding			AT5G61990		0.63043	2.79631	0.00752378	0.172737
Merged-4-9893500-1	4	9893450	9893550	+	51.2	0	TTS (AT4G17790.1)	TTS (AT4G17790.1)	2449	AT4G17790.1	827501	At.25398	NM_117889		AT4G17790		DL4930W|FCAALL.62	SNARE associated Golgi protein family	protein-coding			AT5G23510		0.629757	4.87167	0.0125101	0.229967
Merged-4-9782917-1	4	9782867	9782967	+	99.2	0	TTS (AT4G17560.1)	TTS (AT4G17560.1)	727	AT4G17565.1	827473	At.65393	NM_117863		AT4G17565		FCAALL.44	F-box protein (DUF295)	protein-coding			AT1G58110		0.629394	6.55747	0.00797028	0.178452
Merged-4-9703954-1	4	9703904	9704004	+	61.4	0	TTS (AT4G17360.3)	TTS (AT4G17360.3)	1669	AT4G17360.1	827448	At.33006	NM_117840		AT4G17360		DL4715C|FCAALL.417	Formyl transferase	protein-coding			AT1G16800		0.627866	2.44394	0.0180516	0.281378
Merged-4-9676354-1	4	9676304	9676404	+	101.6	0	TTS (AT4G17260.1)	TTS (AT4G17260.1)	298	AT4G17270.1	827441	At.48869	NM_117833		AT4G17270		DL4670W|FCAALL.22	Mo25 family protein	protein-coding			AT1G03740		0.627048	5.09784	0.00120863	0.0542316
Merged-4-9648370-1	4	9648320	9648420	+	82.7	0	TTS (AT4G17190.2)	TTS (AT4G17190.2)	1904	AT4G17180.1	827429	At.33015	NM_117822		AT4G17180		DL4625W|FCAALL.368	O-Glycosyl hydrolases family 17 protein	protein-coding			BRL1		0.624495	4.97276	0.00109215	0.0516701
Merged-4-9642340-1	4	9642290	9642390	+	97.7	0	TTS (AT4G17150.4)	TTS (AT4G17150.4)	1398	AT4G17160.1	827427	At.54371	NM_117820		RABB1a		ATRAB2B|ATRABB1A|DL4615C|FCAALL.364|RAB GTPase homolog B1A	RAB GTPase homolog B1A	protein-coding			TMAC2		0.621709	5.19023	0.00247728	0.0874774
Merged-4-9488294-1	4	9488244	9488344	+	92.2	0	TTS (AT4G16860.1)	TTS (AT4G16860.1)	4106	AT4G16860.2	827395	At.43768	NM_117790		RPP4		DL4460C|FCAALL.47|recognition of peronospora parasitica 4	Disease resistance protein (TIR-NBS-LRR class) family	protein-coding			AT5G14360		0.621613	2.27553	0.0359972	0.401961
Merged-4-9419823-1	4	9419773	9419873	+	58.3	0	TTS (AT4G16750.1)	TTS (AT4G16750.1)	826	AT4G16748.1	10723118		NR_144112		AT4G16748		-	ncRNA	ncRNA			RSH2		0.618955	6.62554	0.000638939	0.035343
Merged-4-9304610-1	4	9304560	9304660	+	101.6	0	TTS (AT4G16515.1)	TTS (AT4G16515.1)	1153	AT4G16515.1	827350	At.19101	NM_117750		RGF6		CLE-like 6|CLEL 6|GLV1|GOLVEN 1|root meristem growth factor 6	root meristem growth factor	protein-coding			AT3G06435		0.618147	2.18858	0.0166274	0.269344
Merged-4-9268886-1	4	9268836	9268936	+	75.6	0	TTS (AT4G16440.1)	TTS (AT4G16440.1)	1626	AT4G16430.1	827337	At.4413	NM_117738		AT4G16430		DL4240W|FCAALL.202|JAM3|Jasmonate Associated MYC2 LIKE 3	basic helix-loop-helix (bHLH) DNA-binding superfamily protein	protein-coding			AT5G60270		0.618107	2.11605	0.0484112	0.464438
Merged-4-9226539-1	4	9226489	9226589	+	64.6	0	TTS (AT4G16310.2)	TTS (AT4G16310.2)	1414	AT4G16330.2	827327	At.4407	NM_117728		AT4G16330		DL4195C|FCAALL.60	2-oxoglutarate (2OG) and Fe(II)-dependent oxygenase superfamily protein	protein-coding			AT5G22930		0.617691	4.02744	0.0014967	0.0629666
Merged-4-9205630-1	4	9205580	9205680	+	87.4	0	TTS (AT4G16280.4)	TTS (AT4G16280.4)	550	AT4G16270.1	827322	At.50347	NM_117724		AT4G16270		DL4175W|FCAALL.329	peroxidase superfamily protein	protein-coding			AT4G38550		0.617183	5.31564	0.00597408	0.152415
Merged-4-8864852-1	4	8864802	8864902	+	86.6	0	TTS (AT4G15530.7)	TTS (AT4G15530.7)	2108	AT4G15520.1	827225	At.44851	NM_117642		AT4G15520		DL3800W|FCAALL.322	tRNA/rRNA methyltransferase (SpoU) family protein	protein-coding			PRP40A		0.616587	3.39366	0.0045022	0.128886
Merged-4-8839609-1	4	8839559	8839659	+	77.2	0	TTS (AT4G15440.1)	TTS (AT4G15440.1)	222	AT4G15450.2	827216	At.33177	NM_117634		AT4G15450		DL3768W|FCAALL.296	Senescence/dehydration-associated protein-like protein	protein-coding			DAR4		0.615643	4.29147	0.00215211	0.0808422
Merged-4-8740448-1	4	8740398	8740498	+	193.8	0	TTS (AT4G15310.1)	TTS (AT4G15310.1)	3727	AT4G15310.1	827197		NM_117619		CYP702A3		''cytochrome P450|DL3700W|FCAALL.266|cytochrome P450|family 702|polypeptide 3|polypeptide 3''|subfamily A	cytochrome P450, family 702, subfamily A, polypeptide 3	protein-coding			SULTR2		0.612942	6.77178	0.0068688	0.164358
Merged-4-8582989-1	4	8582939	8583039	+	65.7	0	TTS (AT4G15030.1)	TTS (AT4G15030.1)	1133	AT4G15040.2	827163	At.43881	NM_117591		AT4G15040		DL3561C|FCAALL.176	Subtilisin-like serine endopeptidase family protein	protein-coding			AT1G13520		0.612543	2.51245	0.023809	0.32708
Merged-4-8573177-1	4	8573127	8573227	+	74	0	TTS (AT4G15000.2)	TTS (AT4G15000.2)	1344	AT4G15000.2	827159	At.24910	NM_117587		AT4G15000		DL3545W|FCAALL.99	Ribosomal L27e protein family	protein-coding			BRU6		0.612408	3.0632	0.0205232	0.30046
Merged-4-8542430-1	4	8542380	8542480	+	92.9	0	TTS (AT4G14930.1)	TTS (AT4G14930.1)	551	AT4G14940.1	827152	At.33229	NM_117580		AO1		ATAO1|DL3510W|FCAALL.145|amine oxidase 1	amine oxidase 1	protein-coding			AT1G77530		0.612319	7.27657	0.00321606	0.102509
Merged-4-8502547-1	4	8502497	8502597	+	78.8	0	TTS (AT4G14800.2)	TTS (AT4G14800.2)	652	AT4G14805.1	827136		NM_148322		AT4G14805		-	Bifunctional inhibitor/lipid-transfer protein/seed storage 2S albumin superfamily protein	protein-coding			AT1G51940		0.612206	2.90946	0.0045852	0.130257
Merged-4-8481286-1	4	8481236	8481336	+	114.2	0	TTS (AT4G14760.4)	TTS (AT4G14760.4)	3044	AT4G14770.3	827132	At.23380	NM_117562		TCX2		ATTCX2|DL3425C|FCAALL.306|TESMIN/TSO1-LIKE CXC 2|TESMIN/TSO1-like CXC 2	TESMIN/TSO1-like CXC 2	protein-coding			AT4G18340		0.61214	7.12418	0.0115747	0.219969
Merged-4-8347588-1	4	8347538	8347638	+	74.8	0	TTS (AT4G14550.2)	TTS (AT4G14550.2)	578	AT4G14548.1	6240426		NR_144109		AT4G14548		-	ncRNA	ncRNA			AT3G01190		0.611657	7.10512	0.0053358	0.141764
Merged-4-8331402-1	4	8331352	8331452	+	77.2	0	TTS (AT4G14490.1)	TTS (AT4G14490.1)	462	AT4G14480.1	827095	At.65377	NM_117528		AT4G14480		BLUE LIGHT SIGNALING1|BLUS1|DL3280C|FCAALL.219	Protein kinase superfamily protein	protein-coding			PIRL8		0.611617	1.04163	0.0480437	0.461918
Merged-4-8329938-1	4	8329888	8329988	+	67.7	0	TTS (AT4G14480.1)	TTS (AT4G14480.1)	1926	AT4G14480.1	827095	At.65377	NM_117528		AT4G14480		BLUE LIGHT SIGNALING1|BLUS1|DL3280C|FCAALL.219	Protein kinase superfamily protein	protein-coding			EXO70E2		0.610505	4.10071	0.00807684	0.179189
Merged-4-8235971-1	4	8235921	8236021	+	79.5	0	TTS (AT4G14310.1)	TTS (AT4G14310.1)	757	AT4G14305.2	3770487	At.63304	NM_001036560		AT4G14305		-	Peroxisomal membrane 22 kDa (Mpv17/PMP22) family protein	protein-coding			AT5G19310		0.608865	1.84239	0.049823	0.473257
Merged-4-8233722-1	4	8233672	8233772	+	86.6	0	TTS (AT4G14301.1)	TTS (AT4G14301.1)	505	AT4G14301.1	6240440	At.74587	NM_001160759		AT4G14301		-	transmembrane protein	protein-coding			TOP1BETA		0.608452	4.27554	0.00256606	0.0899645
Merged-4-8226079-1	4	8226029	8226129	+	74.8	0	TTS (AT4G14280.1)	TTS (AT4G14280.1)	2073	AT4G14290.4	827070	At.33296	NM_117506		AT4G14290		DL3185C|FCAALL.155	alpha/beta-Hydrolases superfamily protein	protein-coding			AT1G13530		0.60809	2.98519	0.0414697	0.42751
Merged-4-8151803-1	4	8151753	8151853	+	77.2	0	TTS (AT4G14145.1)	TTS (AT4G14145.1)	1875	AT4G14145.1	827053	At.44741	NM_148318		AT4G14145		-	cytochrome C oxidase assembly protein	protein-coding			ACS12		0.607147	3.21959	0.006651	0.162035
Merged-4-8136180-1	4	8136130	8136230	+	59.9	0	TTS (AT4G14130.1)	TTS (AT4G14130.1)	1056	AT4G14120.1	827050	At.50338	NM_117489		AT4G14120		DL3100W|FCAALL.110	hypothetical protein	protein-coding			ABCA2		0.605508	6.01627	0.00321968	0.102509
Merged-4-8122335-1	4	8122285	8122385	+	70.9	0	TTS (AT4G14100.1)	TTS (AT4G14100.1)	-1064	AT4G06175.1	28719746		NR_141975		AT4G06175		-	ncRNA	ncRNA			AT3G16560		0.605428	3.11208	0.0179993	0.281058
Merged-4-7989608-1	4	7989558	7989658	+	164.6	0	TTS (AT4G13760.1)	TTS (AT4G13760.1)	1550	AT4G13760.1	827010	At.54312	NM_117450		AT4G13760		F18A5.150|F18A5_150	Pectin lyase-like superfamily protein	protein-coding			AT5G56840		0.605132	4.19745	0.00728431	0.169195
Merged-4-7967520-1	4	7967470	7967570	+	58.3	0	TTS (AT4G13710.1)	TTS (AT4G13710.1)	1405	AT4G13720.1	827006	At.33345	NM_117446		AT4G13720		F18A5.110|F18A5_110	Inosine triphosphate pyrophosphatase family protein	protein-coding			AT1G06720		0.60487	3.59732	0.0204327	0.299788
Merged-4-7870025-1	4	7869975	7870075	+	80.3	0	TTS (AT4G13530.1)	TTS (AT4G13530.1)	705	AT4G13540.1	826986	At.33364	NM_117428		AT4G13540		T6G15.90|T6G15_90	golgin family A protein	protein-coding			AT4G16260		0.604251	8.65107	0.0382937	0.413619
Merged-4-7855868-1	4	7855818	7855918	+	148.1	0	TTS (AT4G13500.1)	TTS (AT4G13500.1)	262	AT4G06095.1	28719732		NR_141963		AT4G06095		-	ncRNA	ncRNA			AT1G21120		0.603223	2.93332	0.0362054	0.402601
Merged-4-7733988-1	4	7733938	7734038	+	79.3	0	TTS (AT4G13270.1)	TTS (AT4G13270.1)	-1653	AT4G06060.1	28719725		NR_141956		AT4G06060		-	ncRNA	ncRNA			AT1G14640		0.602893	2.85115	0.0293053	0.364138
Merged-4-7551112-1	4	7551062	7551162	+	100	0	TTS (AT4G12900.1)	TTS (AT4G12900.1)	2220	AT4G12910.2	826903	At.45003	NM_117360		scpl20		F25G13.7|F25G13_7|serine carboxypeptidase-like 20	serine carboxypeptidase-like 20	protein-coding			MEF9		0.602577	0.977692	0.0495343	0.471096
Merged-4-7506264-1	4	7506214	7506314	+	71.7	0	TTS (AT4G12770.1)	TTS (AT4G12770.1)	1469	AT4G12760.1	826888	At.51232	NM_117345		AT4G12760		T20K18.110|T20K18_110	RPA-interacting protein A	protein-coding			AT5G40100		0.600782	3.66336	0.00110708	0.0520657
Merged-4-7340807-1	4	7340757	7340857	+	105.5	0	TTS (AT4G12405.1)	TTS (AT4G12405.1)	554	AT4G12400.2	826849	At.33478	NM_117310		Hop3		T1P17.2	stress-inducible protein	protein-coding			APK4		0.597124	3.12012	0.0147573	0.252834
Merged-4-7338055-1	4	7338005	7338105	+	108.7	0	TTS (AT4G12400.2)	TTS (AT4G12400.2)	1725	AT4G12390.1	826848	At.3613	NM_117309		PME1		T1P17.4|pectin methylesterase inhibitor 1	pectin methylesterase inhibitor 1	protein-coding			BGLU17		0.594311	4.32687	0.00179707	0.0711311
Merged-4-7309323-1	4	7309273	7309373	+	89	0	TTS (AT4G12310.1)	TTS (AT4G12310.1)	572	AT4G12300.1	826839	At.23823	NM_117300		CYP706A4		''cytochrome P450|T4C9.140|T4C9_140|cytochrome P450|family 706|polypeptide 4|polypeptide 4''|subfamily A	cytochrome P450, family 706, subfamily A, polypeptide 4	protein-coding			AT4G12670		0.593584	2.24179	0.0474397	0.458836
Merged-4-7158776-1	4	7158726	7158826	+	127.6	0	TTS (AT4G11910.1)	TTS (AT4G11910.1)	417	AT4G11911.2	6240548		NM_001125495		AT4G11911		-	STAY-GREEN-like protein	protein-coding			AT4G30990		0.593458	3.79581	0.00444081	0.127663
Merged-4-6990324-1	4	6990274	6990374	+	85.1	0	TTS (AT4G11530.1)	TTS (AT4G11530.1)	214	AT4G05890.1	28719693		NR_141929		AT4G05890		-	ncRNA	ncRNA			BAG6		0.592691	2.29709	0.0182418	0.28313
Merged-4-6693112-1	4	6693062	6693162	+	66.2	0	TTS (AT4G10895.1)	TTS (AT4G10895.1)	1606	AT4G10895.1	2745698	At.49721	NM_202802		AT4G10895		-	Plant self-incompatibility protein S1 family	protein-coding			AT3G13780		0.59225	2.74688	0.0112879	0.218052
Merged-4-6685451-1	4	6685401	6685501	+	85.9	0	TTS (AT4G10880.1)	TTS (AT4G10880.1)	896	AT4G10880.1	826687	At.65355	NM_117157		AT4G10880		F25I24.90|F25I24_90	hypothetical protein	protein-coding			RLP54		0.591378	4.66726	0.0160674	0.265225
Merged-4-6664594-1	4	6664544	6664644	+	83.5	0	TTS (AT4G10843.1)	TTS (AT4G10843.1)	2533	AT4G10843.1	826681	At.54266	NM_117153		AT4G10843		-	hypothetical protein	protein-coding			ANNAT3		0.590421	3.84279	0.0110089	0.214924
Merged-4-6627693-1	4	6627643	6627743	+	88.2	0	TTS (AT4G10767.1)	TTS (AT4G10767.1)	673	AT4G10767.1	3770200		NM_001036539		SCRL21		SCR-like 21	SCR-like 21	protein-coding			PRP39-2		0.588459	2.8856	0.012867	0.233659
Merged-4-6617225-2	4	6617163	6617287	+	73.1	0	TTS (AT4G10740.1)	TTS (AT4G10740.1)	1201	AT4G10740.1	826668	At.65350	NM_117142		AT4G10740		T12H20.5|T12H20_5	F-box and associated interaction domains-containing protein	protein-coding			IDD2		0.588029	4.90169	0.000112834	0.00988054
Merged-4-6349763-1	4	6349713	6349813	+	77.2	0	TTS (AT4G10180.1)	TTS (AT4G10180.1)	-1165	AT4G10190.1	826610	At.54250	NM_117087		AT4G10190		T9A4.12	F-box and associated interaction domains-containing protein	protein-coding			AT3G14470		0.586703	2.37718	0.0276021	0.352938
Merged-4-6295489-1	4	6295439	6295539	+	126	0	TTS (AT4G10070.1)	TTS (AT4G10070.1)	4378	AT4G10070.1	826598	At.33655	NM_001340651		AT4G10070		F28M11.1	KH domain-containing protein	protein-coding			CHR5		0.586505	4.70142	0.00158872	0.065618
Merged-4-6259811-1	4	6259761	6259861	+	63	0	TTS (AT4G10000.1)	TTS (AT4G10000.1)	448	AT4G09990.1	826590	At.33659	NM_117067		GXM2		T5L19.120|T5L19_120|glucuronoxylan methyltransferase 2	glucuronoxylan 4-O-methyltransferase-like protein (DUF579)	protein-coding			ZFP1		0.586396	2.64863	0.0162882	0.266208
Merged-4-18393967-1	4	18393917	18394017	+	129.2	0	TTS (AT4G09895.1)	TTS (AT4G09895.1)	849	AT4G39610.1	830115	At.31080	NM_120121		AT4G39610		F23K16.240|F23K16_240	MIZU-KUSSEI-like protein (Protein of unknown function, DUF617)	protein-coding			AT3G51340		0.586291	2.2383	0.0336648	0.390804
Merged-4-6170898-1	4	6170848	6170948	+	86.6	0	TTS (AT4G09795.1)	TTS (AT4G09795.1)	1298	AT4G09795.1	3770466		NM_001036529		LCR13		low-molecular-weight cysteine-rich 13	low-molecular-weight cysteine-rich 13	protein-coding			AT3G47570		0.586021	3.87586	0.00568745	0.147901
Merged-4-6126377-1	4	6126327	6126427	+	97.7	0	TTS (AT4G09690.1)	TTS (AT4G09690.1)	1480	AT4G09690.1	826555	At.54236	NM_117037		AT4G09690		F17A8.40|F17A8_40	Cysteine/Histidine-rich C1 domain family protein	protein-coding			NRAMP1		0.585958	7.13615	0.00480776	0.132975
Merged-4-6107539-1	4	6107489	6107589	+	61.4	0	TTS (AT4G09660.1)	TTS (AT4G09660.1)	1637	AT4G09670.1	826553	At.23812	NM_117035		AT4G09670		F17A8.20|F17A8_20	Oxidoreductase family protein	protein-coding			AT1G16630		0.585744	3.11775	0.0069949	0.166636
Merged-4-6040917-1	4	6040867	6040967	+	72.5	0	TTS (AT4G09560.1)	TTS (AT4G09560.1)	1849	AT4G09550.2	826539	At.33686	NM_117023		GIP1		ARABIDOPSIS ATGCP3 INTERACTING PROTEIN 1|ATGIP1|AtGCP3 interacting protein 1|GCP3-Interacting Protein 1a|GIP1a|T15G18.30|T15G18_30	AtGCP3 interacting protein 1	protein-coding			AT3G55220		0.584976	2.39865	0.0164964	0.268277
Merged-4-6004399-1	4	6004349	6004449	+	78.8	0	TTS (AT4G09466.1)	TTS (AT4G09466.1)	767	AT4G09466.1	6240280	At.69394	NM_001125484		AT4G09466		-	Carbohydrate-binding X8 domain superfamily protein	protein-coding			AGP1		-0.586137	7.03088	0.003483	0.107837
Merged-4-5973999-1	4	5973949	5974049	+	69.3	0	TTS (AT4G09430.1)	TTS (AT4G09430.1)	916	AT4G09435.1	28720071		NM_001340620		AT4G09435		-	disease resistance protein (TIR-NBS-LRR class) family protein	protein-coding			SRG3		-0.586429	5.8204	0.00290775	0.0971665
Merged-4-5923997-1	4	5923947	5924047	+	75.6	0	TTS (AT4G09340.1)	TTS (AT4G09340.1)	513	AT4G09320.1	826515	At.5402	NM_117000		NDPK1		ATNDK1|NDK1|T30A10.80|T30A10_80|nucleoside diphosphate kinase 1	nucleoside diphosphate kinase	protein-coding			AT5G44005		-0.586578	4.50825	0.000919414	0.0458296
Merged-4-16566467-1	4	16566417	16566517	+	86.6	0	TTS (AT4G09015.1)	TTS (AT4G09015.1)	1206	AT4G09015.1	28720033		NR_142246		AT4G09015		-	ncRNA	ncRNA			AT4G39795		-0.58718	6.98387	0.000475612	0.0283757
Merged-4-16057531-1	4	16057481	16057581	+	75.6	0	TTS (AT4G08785.2)	TTS (AT4G08785.2)	385	AT4G33320.1	829468	At.45834	NM_119486		AT4G33320		F17M5.80|F17M5_80	myosin-4 protein (DUF641)	protein-coding			AT1G76800		-0.588804	5.52535	0.000988851	0.0481342
Merged-4-5554681-1	4	5554631	5554731	+	102.4	0	TTS (AT4G08691.1)	TTS (AT4G08691.1)	-1465	AT4G08690.1	826436	At.48833	NM_116939		AT4G08690		T32A17.1	Sec14p-like phosphatidylinositol transfer family protein	protein-coding			ATPMEPCRD		-0.590016	1.91508	0.0398855	0.420317
Merged-4-5446795-1	4	5446745	5446845	+	82.7	0	TTS (AT4G08550.1)	TTS (AT4G08550.1)	-1254	AT4G08555.1	826416	At.47040	NM_179014		AT4G08555		-	hypothetical protein	protein-coding			AT2G40530		-0.590063	4.05553	0.00133665	0.0588929
Merged-4-5346875-1	4	5346825	5346925	+	85.1	0	TTS (AT4G08430.1)	TTS (AT4G08430.1)	3561	AT4G08430.1	826402	At.54202	NM_116912		AT4G08430		C18G5.10|C18G5_10	Ulp1 protease family protein	protein-coding			AT1G05870		-0.590158	5.71773	0.00233169	0.0841749
Merged-4-5182616-1	4	5182566	5182666	+	65.4	0	TTS (AT4G08210.1)	TTS (AT4G08210.1)	3290	AT4G08210.1	826371	At.65338	NM_116890		AT4G08210		T12G13.50|T12G13_50	Pentatricopeptide repeat (PPR-like) superfamily protein	protein-coding			PIP2B		-0.590583	10.108	0.00385955	0.115645
Merged-4-14365369-1	4	14365319	14365419	+	74.8	0	TTS (AT4G08065.1)	TTS (AT4G08065.1)	1227	AT4G08065.1	28719962		NR_142177		AT4G08065		-	ncRNA	ncRNA			AT5G38070		-0.591726	2.37613	0.0395629	0.418553
Merged-4-4266896-1	4	4266846	4266946	+	53.4	0	TTS (AT4G07445.1)	TTS (AT4G07445.1)	1145	AT4G07445.1	28719923		NM_001340565		AT4G07445		-	hypothetical protein	protein-coding			GATA19		-0.592351	2.65879	0.00963632	0.198368
Merged-4-12627490-1	4	12627440	12627540	+	129.2	0	TTS (AT4G07265.1)	TTS (AT4G07265.1)	515	AT4G24420.3	828544	At.32347	NM_118575		AT4G24420		T22A6.250|T22A6_250	RNA-binding (RRM/RBD/RNP motifs) family protein	protein-coding			BUD2		-0.592415	4.97461	0.00101008	0.0489026
Merged-4-12360527-1	4	12360477	12360577	+	86.6	0	TTS (AT4G07175.1)	TTS (AT4G07175.1)	361	AT4G07175.1	28719886		NR_142106		AT4G07175		-	ncRNA	ncRNA			ENODL20		-0.593024	3.67104	0.00491283	0.134144
Merged-4-10008702-1	4	10008652	10008752	+	80.3	0	TTS (AT4G06760.1)	TTS (AT4G06760.1)	908	AT4G06760.1	28719808		NR_142029		AT4G06760		-	ncRNA	ncRNA			SUFE2		-0.593463	5.09107	0.000786293	0.0413333
Merged-4-3939642-1	4	3939592	3939692	+	85.9	0	TTS (AT4G06701.4)	TTS (AT4G06701.4)	1078	AT4G06701.4	5008126		NR_144088		AT4G06701		-	ncRNA	ncRNA			AT2G37510		-0.594867	2.47071	0.0349169	0.397301
Merged-4-3362047-1	4	3361997	3362097	+	72.5	0	TTS (AT4G06536.1)	TTS (AT4G06536.1)	1328	AT4G06536.1	826007	At.54182	NM_178981		AT4G06536		-	SPla/RYanodine receptor (SPRY) domain-containing protein	protein-coding			AT5G49525		-0.59497	3.40593	0.00678159	0.163139
Merged-4-8352754-1	4	8352704	8352804	+	119.7	0	TTS (AT4G06200.1)	TTS (AT4G06200.1)	423	AT4G06200.1	28719750		NR_141978		AT4G06200		-	ncRNA	ncRNA			AT5G35110		-0.595511	2.37907	0.0154883	0.259473
Merged-4-6791068-1	4	6791018	6791118	+	83.5	0	TTS (at4g05860)	TTS (at4g05860)	402	ENSRNA049758011-T1												AT1G64620		-0.595706	5.45665	0.000262224	0.0180231
Merged-4-6202961-1	4	6202911	6203011	+	99.2	0	TTS (AT4G05740.1)	TTS (AT4G05740.1)	1136	AT4G05740.1	28719667		NR_141902		AT4G05740		-	ncRNA	ncRNA			AT1G76600		-0.595775	4.62652	0.0111885	0.217378
Merged-4-5985045-1	4	5984995	5985095	+	83.5	0	TTS (AT4G05720.1)	TTS (AT4G05720.1)	766	AT4G05720.1	28719664		NR_141899		AT4G05720		-	ncRNA	ncRNA			AT5G40150		-0.596856	4.30916	0.0125809	0.230415
Merged-4-5698419-1	4	5698369	5698469	+	102.4	0	TTS (AT4G05655.1)	TTS (AT4G05655.1)	523	AT4G08895.1	826467	At.54220	NM_148303		AT4G08895		-	inorganic phosphate transporter family protein	protein-coding			AT2G20500		-0.597748	4.65614	0.000258089	0.0179252
Merged-4-5322248-1	4	5322198	5322298	+	66.2	0	TTS (at4g05455)	TTS (at4g05455)	1021	at4g05455												AT3G18490		-0.598119	7.76682	0.00487963	0.133729
Merged-4-4791392-1	4	4791342	4791442	+	94.5	0	TTS (AT4G05255.1)	TTS (AT4G05255.1)	489	AT4G05255.1	28719621		NR_141856		AT4G05255		-	ncRNA	ncRNA			AT5G04080		-0.598295	6.86711	0.00139155	0.0597852
Merged-4-4620355-1	4	4620305	4620405	+	66.2	0	TTS (AT4G05215.1)	TTS (AT4G05215.1)	735	AT4G05215.1	28719617		NR_141852		AT4G05215		-	ncRNA	ncRNA			RVE1		-0.600726	4.7773	0.00346486	0.107554
Merged-4-2632468-1	4	2632418	2632518	+	89.8	0	TTS (AT4G05120.2)	TTS (AT4G05120.2)	2449	AT4G05120.2	825857	At.26669	NM_116751		FUR1		ATENT3|C17L7.40|C17L7_40|ENT3|EQUILIBRATIVE NUCLEOSIDE TRANSPORTER 3|FUDR RESISTANT 1	Major facilitator superfamily protein	protein-coding			AT5G54980		-0.601513	6.06562	0.00138923	0.0597852
Merged-4-2626595-1	4	2626545	2626645	+	104	0	TTS (at4g05105)	TTS (at4g05105)	645	at4g05105												LAC11		-0.602067	5.00291	0.0387166	0.415001
Merged-4-2655940-1	4	2655890	2655990	+	75.6	0	TTS (AT4G05075.1)	TTS (AT4G05075.1)	246	AT4G05075.1	28719606		NR_141844		AT4G05075		-	ncRNA	ncRNA			AT5G18150		-0.602207	4.92214	0.00344528	0.107285
Merged-4-2591897-1	4	2591847	2591947	+	100.8	0	TTS (AT4G05065.1)	TTS (AT4G05065.1)	185	AT4G05065.1	28719605		NR_141843		AT4G05065		-	ncRNA	ncRNA			ERF104		-0.603117	8.08995	0.00116498	0.0532473
Merged-4-2451321-1	4	2451271	2451371	+	91.4	0	TTS (AT4G05005.1)	TTS (AT4G05005.1)	760	AT4G05005.1	28719600		NR_141837		AT4G05005		-	ncRNA	ncRNA			AT5G58770		-0.605565	0.963505	0.0448858	0.444523
Merged-4-2293403-1	4	2293353	2293453	+	73.2	0	TTS (AT4G04580.1)	TTS (AT4G04580.1)	1503	AT4G04580.1	825790		NM_116696		AT4G04580		F4H6.10|F4H6_10	Homeodomain-like superfamily protein	protein-coding			AT4G37445		-0.606468	3.50606	0.00477045	0.132351
Merged-4-2240576-1	4	2240526	2240626	+	99.2	0	TTS (AT4G04500.2)	TTS (AT4G04500.2)	-1496	AT4G04510.2	825781	At.34005	NM_116689		CRK38		F4H6.1|cysteine-rich RLK (RECEPTOR-like protein kinase) 38	cysteine-rich RLK (RECEPTOR-like protein kinase) 38	protein-coding			LGO		-0.60728	2.85511	0.0246768	0.334402
Merged-4-1360466-1	4	1360416	1360516	+	72.5	0	TTS (AT4G04425.1)	TTS (AT4G04425.1)	466	AT4G04425.1	28719561		NR_141802		AT4G04425		-	ncRNA	ncRNA			AT4G38960		-0.608723	3.23773	0.015729	0.262154
Merged-4-2132792-1	4	2132742	2132842	+	92.2	0	TTS (AT4G04360.1)	TTS (AT4G04360.1)	1143	AT4G04360.1	825756	At.27749	NM_116674		AT4G04360		T19B17.8|T19B17_8	transmembrane protein, putative (DUF1068)	protein-coding			PP2CA		-0.608744	7.08413	5.95417e-05	0.0063215
Merged-4-2117261-1	4	2117211	2117311	+	77.2	0	TTS (AT4G04320.2)	TTS (AT4G04320.2)	1356	AT4G04330.1	825753	At.34032	NM_116671		RbcX1		AtRbcX1|T19B17.5|T19B17_5|homologue of cyanobacterial RbcX 1	Chaperonin-like RbcX protein	protein-coding			AT2G23120		-0.610346	6.81872	0.000813482	0.0422681
Merged-4-1178109-1	4	1178059	1178159	+	159.1	0	TTS (AT4G04235.1)	TTS (AT4G04235.1)	380	AT4G02670.1	828206	At.54100	NM_116501		IDD12		AtIDD12|T10P11.4|T10P11_4|indeterminate(ID)-domain 12	indeterminate(ID)-domain 12	protein-coding			AT3G29630		-0.610448	3.43566	0.00468653	0.131066
Merged-4-1935896-1	4	1935846	1935946	+	113.4	0	TTS (AT4G04030.1)	TTS (AT4G04030.1)	-1261	AT4G04025.1	28719533		NM_001340472		AT4G04025		-	transcription repressor	protein-coding			CYCP3		-0.611093	4.14346	0.0121859	0.226633
Merged-4-314694-1	4	314644	314744	+	120.5	0	TTS (AT4G03725.1)	TTS (AT4G03725.1)	455	AT4G00750.1	825923	At.45840	NM_116300		AT4G00750		F15P23.1|F15P23_1	S-adenosyl-L-methionine-dependent methyltransferases superfamily protein	protein-coding			UBQ11		-0.611367	9.89121	0.000331658	0.0217611
Merged-4-277156-1	4	277106	277206	+	115	0	TTS (AT4G03705.1)	TTS (AT4G03705.1)	523	AT4G03705.1	28719513		NR_141747		AT4G03705		-	ncRNA	ncRNA			AT3G01950		-0.612579	5.52886	0.00959402	0.197951
Merged-4-1648925-1	4	1648875	1648975	+	58	0	TTS (AT4G03645.1)	TTS (AT4G03645.1)	509	AT4G03645.1	28719508		NM_001340469		AT4G03645		-	hypothetical protein	protein-coding			AIG2L		-0.613896	3.4563	0.00292715	0.097573
Merged-4-1600784-1	4	1600734	1600834	+	75.6	0	TTS (AT4G03590.1)	TTS (AT4G03590.1)	2166	AT4G03590.1	825659	At.54120	NM_116597		AT4G03590		T5L23.8|T5L23_8	Cystatin/monellin superfamily protein	protein-coding			AT1G24530		-0.614137	5.43522	0.000103639	0.00937862
Merged-4-1580665-1	4	1580615	1580715	+	96.1	0	TTS (AT4G03550.1)	TTS (AT4G03550.1)	736	AT4G03560.1	825655	At.3957	NM_116594		TPC1		ATCCH1|ATTPC1|CALCIUM CHANNEL 1|FATTY ACID OXYGENATION UPREGULATED 2|FOU2|T5L23.5|two-pore channel 1|two-pore channel 1	two-pore channel 1	protein-coding			CIPK5		-0.615312	4.73793	0.00141724	0.0605684
Merged-4-1516148-1	4	1516098	1516198	+	80.3	0	TTS (AT4G03430.1)	TTS (AT4G03430.1)	4415	AT4G03430.1	827925	At.3947	NM_116581		EMB2770		EMBRYO DEFECTIVE 2770|F9H3.5|F9H3_5|STA1|STABILIZED 1	pre-mRNA splicing factor-like protein	protein-coding			IMS2		-0.617154	6.59957	0.00554888	0.145419
Merged-4-1473398-1	4	1473348	1473448	+	102.4	0	TTS (AT4G03350.1)	TTS (AT4G03350.1)	204	AT4G04585.1	28719573		NR_141814		AT4G04585		-	ncRNA	ncRNA			RAV2		-0.618974	5.73435	0.00454703	0.129482
Merged-4-1294544-1	4	1294494	1294594	+	74.8	0	TTS (AT4G02930.1)	TTS (AT4G02930.1)	2050	AT4G02920.2	828139	At.20854	NM_116526		AT4G02920		T4I9.20	hypothetical protein	protein-coding			AT4G11210		-0.619547	2.61647	0.0209454	0.303348
Merged-4-978466-1	4	978416	978516	+	100.8	0	TTS (AT4G02230.1)	TTS (AT4G02230.1)	2220	AT4G02220.1	828106	At.3873	NM_116455		AT4G02220		T2H3.12	zinc finger (MYND type) family protein / programmed cell death 2 C-terminal domain-containing protein	protein-coding			AT1G52550		-0.622948	2.21572	0.0153124	0.258403
Merged-4-955027-1	4	954977	955077	+	98.5	0	TTS (AT4G02160.1)	TTS (AT4G02160.1)	707	AT4G02160.1	828128		NM_116448		AT4G02160		T10M13.23|T10M13_23	cotton fiber protein	protein-coding			PAP3		-0.623384	3.34206	0.019503	0.293165
Merged-4-906526-1	4	906476	906576	+	85.1	0	TTS (AT4G02060.1)	TTS (AT4G02060.1)	660	AT4G02070.2	828147		NM_116438		MSH6		ARABIDOPSIS THALIANA MUTS HOMOLOG 6|ATMSH6|MSH6-1|MUTS HOMOLOG 6-1|MUTS HOMOLOG 6-1|MUTS homolog 6|T10M13.8|T10M13_8	MUTS homolog 6	protein-coding			AT4G15160		-0.62368	3.19339	0.0350716	0.397887
Merged-4-875619-1	4	875569	875669	+	77.2	0	TTS (AT4G01995.2)	TTS (AT4G01995.2)	739	AT4G02000.1	827224	At.43223	NM_116431		AT4G02000		T10M13.1	Ta11-like non-LTR retrotransposon	protein-coding			AT4G39810		-0.624444	2.24112	0.0314485	0.377921
Merged-4-850157-1	4	850107	850207	+	63	0	TTS (AT4G01960.1)	TTS (AT4G01960.1)	3081	AT4G01960.3	828190	At.34349	NM_116427		AT4G01960		T7B11.22|T7B11_22	transmembrane protein	protein-coding			AOS		-0.625232	6.06032	0.00205921	0.0782125
Merged-4-828009-1	4	827959	828059	+	163.8	0	TTS (AT4G01920.1)	TTS (AT4G01920.1)	772	AT4G01915.3	2745599	At.70531	NM_202767		AT4G01915		-	hypothetical protein	protein-coding			AT4G39320		-0.626108	4.0663	0.011945	0.22385
Merged-4-537275-1	4	537225	537325	+	66.2	0	TTS (AT4G01290.2)	TTS (AT4G01290.2)	2034	AT4G01280.2	827903	At.44234	NM_116358		AT4G01280		F2N1.20|F2N1_20	Homeodomain-like superfamily protein	protein-coding			CNI1		-0.626133	4.84051	0.000763036	0.0403466
Merged-4-495313-1	4	495263	495363	+	63	0	TTS (AT4G01150.1)	TTS (AT4G01150.1)	1693	AT4G01160.1	828156		NM_116346		LRB3		F2N1.11|F2N1_11|light-response BTB 3	BTB/POZ/Kelch-associated protein	protein-coding			EXPA17		-0.627039	4.02435	0.0155179	0.259598
Merged-4-383262-1	4	383212	383312	+	102.4	0	TTS (AT4G00895.1)	TTS (AT4G00895.1)	1474	AT4G00895.1	827987	At.27234	NM_116316		AT4G00895		-	ATPase, F1 complex, OSCP/delta subunit protein	protein-coding			AT2G46535		-0.628749	5.97924	0.000165261	0.0131951
Merged-4-379642-1	4	379592	379692	+	102.4	0	TTS (AT4G00893.1)	TTS (AT4G00893.1)	1054	AT4G03765.1	28719517		NR_141751		AT4G03765		-	ncRNA	ncRNA			AT5G17540		-0.629113	0.530828	0.043747	0.437746
Merged-4-378908-1	4	378858	378958	+	86.6	0	TTS (AT4G00893.1)	TTS (AT4G00893.1)	320	AT4G03765.1	28719517		NR_141751		AT4G03765		-	ncRNA	ncRNA			ERF-1		-0.629521	6.28865	0.00174802	0.0700311
Merged-4-363162-1	4	363112	363212	+	83.5	0	TTS (AT4G00872.1)	TTS (AT4G00872.1)	547	AT4G00870.1	827990	At.34506	NM_116313		AT4G00870		A_TM018A10.7|A_TM018A10_7|T18A10.17|T18A10_17	basic helix-loop-helix (bHLH) DNA-binding superfamily protein	protein-coding			AT4G12580		-0.630736	3.73221	0.0173105	0.274434
Merged-4-355415-1	4	355365	355465	+	99.2	0	TTS (AT4G00830.5)	TTS (AT4G00830.5)	1881	AT4G00840.1	826193	At.24279	NM_116310		AT4G00840		A_TM018A10.8|A_TM018A10_8|T18A10.14|T18A10_14	DHHC-type zinc finger family protein	protein-coding			AT3G15800		-0.630892	3.45521	0.00530617	0.141191
Merged-4-255965-1	4	255915	256015	+	105.5	0	TTS (AT4G00590.2)	TTS (AT4G00590.2)	645	AT4G00600.1	825813	At.54064	NM_116285		AT4G00600		F6N23.28|F6N23_28	Amino acid dehydrogenase family protein	protein-coding			RPI2		-0.631671	0.697129	0.0372627	0.407284
Merged-4-234755-1	4	234705	234805	+	74	0	TTS (AT4G00540.2)	TTS (AT4G00540.2)	-1103	AT4G00530.1	827975	At.50859	NM_116277		AT4G00530		F6N23.20|F6N23_20	UvrABC system protein A	protein-coding			NHL2		-0.634307	5.03339	0.000415972	0.0254366
Merged-4-210706-1	4	210656	210756	+	67.7	0	TTS (AT4G00460.2)	TTS (AT4G00460.2)	2559	AT4G00460.3	827967	At.50311	NM_116271		ROPGEF3		ATROPGEF3|A_IG005I10.1|A_IG005I10_1|KINASE PARTNER PROTEIN-LIKE|KPP-LIKE|RHO guanyl-nucleotide exchange factor 3|ROP (rho of plants) guanine nucleotide exchange factor 3	RHO guanyl-nucleotide exchange factor 3	protein-coding			AT5G16360		-0.635567	5.64069	0.00160976	0.0662752
Merged-4-51105-1	4	51055	51155	+	61.4	0	TTS (AT4G00140.1)	TTS (AT4G00140.1)	2344	AT4G00140.1	827907	At.54051	NM_116231		EDA34		F6N15.19|F6N15_19|embryo sac development arrest 34	Calcium-binding EF-hand family protein	protein-coding			SZF1		-0.636482	6.25649	0.000908532	0.0457097
Merged-4-28686-1	4	28636	28736	+	47.3	0	TTS (AT4G00070.2)	TTS (AT4G00070.2)	2740	AT4G00070.1	828211	At.50310	NM_116224		AT4G00070		F6N15.15|F6N15_15	RING/U-box superfamily protein	protein-coding			AT5G01880		-0.638284	3.47487	0.00549891	0.144616
Merged-3-23457068-1	3	23457018	23457118	+	78.8	0	TTS (AT3G63520.1)	TTS (AT3G63520.1)	1391	AT3G63530.1	825528	At.44049	NM_148885		BB		BB2|BIG BROTHER|ENHANCER1 OF DA1|EOD1	RING/U-box superfamily protein	protein-coding			AT5G10580		-0.640023	7.79941	0.00024671	0.0174163
Merged-3-23441588-1	3	23441538	23441638	+	91.4	0	TTS (AT3G63470.1)	TTS (AT3G63470.1)	-1219	AT3G09965.1	28719259		NR_141580		AT3G09965		-	ncRNA	ncRNA			AT4G13180		-0.641641	5.18377	3.46913e-05	0.00417643
Merged-3-23374234-1	3	23374184	23374284	+	121.3	0	TTS (AT3G63255.1)	TTS (AT3G63255.1)	1104	AT3G63260.2	825501	At.20368	NM_116191		ATMRK1		-	Protein kinase superfamily protein	protein-coding			AT4G22758		-0.642338	2.77387	0.0082612	0.181417
Merged-3-23261692-1	3	23261642	23261742	+	70.9	0	TTS (AT3G62920.1)	TTS (AT3G62920.1)	235	AT3G62930.1	825468	At.49669	NM_116158		AT3G62930		-	Thioredoxin superfamily protein	protein-coding			AT3G01513		-0.642829	4.09258	0.000149652	0.0122665
Merged-3-23137575-1	3	23137525	23137625	+	122.9	0	TTS (AT3G62550.1)	TTS (AT3G62550.1)	289	AT3G62560.1	825430	At.28378	NM_116121		AT3G62560		-	Ras-related small GTP-binding family protein	protein-coding			GolS1		-0.64575	7.74629	0.000237148	0.0169633
Merged-3-23120544-1	3	23120494	23120594	+	83.5	0	TTS (AT3G62499.1)	TTS (AT3G62499.1)	121	AT3G62500.1	825424	At.49401	NM_116115		AT3G62500		-	F-box protein RMF	protein-coding			AT3G43430		-0.646041	6.98225	3.67977e-05	0.0043523
Merged-3-23009097-1	3	23009047	23009147	+	92.9	0	TTS (AT3G62140.1)	TTS (AT3G62140.1)	2014	AT3G62140.1	825387	At.34174	NM_116079		AT3G62140		-	NEFA-interacting nuclear protein	protein-coding			AT3G15300		-0.646425	4.41087	0.000767742	0.0405161
Merged-3-22997106-1	3	22997056	22997156	+	86.6	0	TTS (AT3G62110.1)	TTS (AT3G62110.1)	1329	AT3G62100.2	825383	At.50305	NM_116075		IAA30		indole-3-acetic acid inducible 30	indole-3-acetic acid inducible 30	protein-coding			UGT89B1		-0.646616	4.38822	0.000578921	0.0332873
Merged-3-22936156-1	3	22936106	22936206	+	133.9	0	TTS (AT3G61930.1)	TTS (AT3G61930.1)	646	AT3G61930.1	825366	At.34205	NM_116058		AT3G61930		-	hypothetical protein	protein-coding			AT1G04000		-0.647037	4.04105	0.000396254	0.0247356
Merged-3-22905585-1	3	22905535	22905635	+	89.8	0	TTS (AT3G61880.1)	TTS (AT3G61880.1)	2373	AT3G61880.2	825361	At.23925	NM_116053		CYP78A9		cytochrome p450 78a9	cytochrome p450 78a9	protein-coding			AT3G48970		-0.647431	3.5714	0.00159992	0.0659709
Merged-3-22779089-1	3	22779039	22779139	+	72.5	0	TTS (AT3G61570.2)	TTS (AT3G61570.2)	1286	AT3G61560.3	825329	At.34268	NM_116021		AT3G61560		-	Reticulon family protein	protein-coding			HVA22D		-0.648046	6.04222	0.0017631	0.0702747
Merged-3-22760183-1	3	22760133	22760233	+	89.8	0	TTS (AT3G61500.1)	TTS (AT3G61500.1)	2120	AT3G61490.3	825322	At.43625	NM_116014		AT3G61490		-	Pectin lyase-like superfamily protein	protein-coding			PDF2.5		-0.649589	3.25543	0.0422261	0.430976
Merged-3-22722133-1	3	22722083	22722183	+	108.7	0	TTS (AT3G61415.2)	TTS (AT3G61415.2)	1161	AT3G61410.3	825313	At.51008	NM_116005		AT3G61410		-	U-box kinase family protein	protein-coding			ERF2		-0.650741	4.33435	0.00180797	0.0713845
Merged-3-22657774-1	3	22657724	22657824	+	88.2	0	TTS (AT3G61210.1)	TTS (AT3G61210.1)	808	AT3G61200.1	825292	At.22490	NM_115984		AT3G61200		-	Thioesterase superfamily protein	protein-coding			AT3G54400		-0.651058	5.10151	0.00668523	0.162217
Merged-3-22647573-1	3	22647523	22647623	+	78.8	0	TTS (AT3G61182.1)	TTS (AT3G61182.1)	595	AT3G61182.1	3769758	At.65305	NM_001035835		LCR54		low-molecular-weight cysteine-rich 54	low-molecular-weight cysteine-rich 54	protein-coding			AT1G52560		-0.651105	3.13331	0.0284402	0.359899
Merged-3-22635990-1	3	22635940	22636040	+	95.3	0	TTS (AT3G61150.1)	TTS (AT3G61150.1)	174	AT3G61160.5	825288	At.172	NM_115980		AT3G61160		-	Protein kinase superfamily protein	protein-coding			EXL2		-0.654663	8.41013	0.0001292	0.0109814
Merged-3-22593485-1	3	22593435	22593535	+	63	0	TTS (AT3G61040.2)	TTS (AT3G61040.2)	164	AT3G61035.1	825275		NM_001340071		AT3G61035		-	Cytochrome P450 superfamily protein	protein-coding			AT5G19970		-0.655311	4.67251	0.000131849	0.0111111
Merged-3-22424294-1	3	22424244	22424344	+	122.9	0	TTS (AT3G60670.1)	TTS (AT3G60670.1)	2075	AT3G60670.1	825238	At.50297	NM_115931		AT3G60670		-	PLATZ transcription factor family protein	protein-coding			AT3G25400		-0.659961	4.51105	0.000236798	0.0169633
Merged-3-22162741-1	3	22162691	22162791	+	82.7	0	TTS (AT3G60010.1)	TTS (AT3G60010.1)	860	AT3G60010.1	825171		NM_115864		SK13		ASK13|SKP1-like 13|T2O9.1	SKP1-like 13	protein-coding			SIP4		-0.662134	5.99976	0.000415751	0.0254366
Merged-3-21907429-1	3	21907379	21907479	+	126.8	0	TTS (AT3G59280.2)	TTS (AT3G59280.2)	443	AT3G59270.1	825096		NM_115789		AT3G59270		-	FBD-like domain family protein	protein-coding			AT5G11550		-0.663387	4.4025	0.00152773	0.0639724
Merged-3-21857407-1	3	21857357	21857457	+	99.2	0	TTS (AT3G59120.2)	TTS (AT3G59120.2)	2767	AT3G59110.1	825080	At.34663	NM_115773		AT3G59110		-	Protein kinase superfamily protein	protein-coding			AT3G54500		-0.663551	6.48246	0.000551229	0.0319749
Merged-3-21810259-1	3	21810209	21810309	+	84.3	0	TTS (AT3G59020.2)	TTS (AT3G59020.2)	-4924	AT3G59010.1	825070	At.5019	NM_115763		PME61		PME35|pectin methylesterase 35|pectin methylesterase 61	pectin methylesterase 61	protein-coding			AT3G13310		-0.665515	7.81259	7.62565e-05	0.00756033
Merged-3-21668091-1	3	21668041	21668141	+	80.3	0	TTS (AT3G58600.1)	TTS (AT3G58600.1)	2009	AT3G58590.1	825028	At.43654	NM_115721		AT3G58590		-	Pentatricopeptide repeat (PPR) superfamily protein	protein-coding			AT5G52750		-0.667488	2.35487	0.00808668	0.179189
Merged-3-21660878-1	3	21660828	21660928	+	68.5	0	TTS (AT3G58570.1)	TTS (AT3G58570.1)	3217	AT3G58580.1	825027	At.34714	NM_115720		AT3G58580		-	DNAse I-like superfamily protein	protein-coding			AT1G11700		-0.668555	3.70796	0.00120078	0.0542316
Merged-3-21643408-1	3	21643358	21643458	+	99.2	0	TTS (AT3G58520.2)	TTS (AT3G58520.2)	2078	AT3G58520.2	825021	At.22801	NM_115714		AT3G58520		-	Ubiquitin carboxyl-terminal hydrolase family protein	protein-coding			GSTU18		-0.66923	3.4489	0.00126767	0.0563185
Merged-3-21635655-1	3	21635605	21635705	+	85.1	0	TTS (AT3G58490.1)	TTS (AT3G58490.1)	2843	AT3G58490.2	825018	At.34717	NM_115711		SPP1		AtSPP1|LPPdelta|lipid phosphate phosphatase delta|sphingoid phosphate phosphatase 1	Phosphatidic acid phosphatase (PAP2) family protein	protein-coding			ERF12		-0.66935	1.26212	0.0243786	0.332197
Merged-3-21475541-1	3	21475491	21475591	+	116.6	0	TTS (AT3G58010.1)	TTS (AT3G58010.1)	671	AT3G58000.1	824969		NM_115662		AT3G58000		-	VQ motif-containing protein	protein-coding			AT3G47380		-0.671712	2.12104	0.0201893	0.29849
Merged-3-21339057-1	3	21339007	21339107	+	152.8	0	TTS (AT3G57630.1)	TTS (AT3G57630.1)	1524	AT3G57620.1	824931	At.53968	NM_115622		AT3G57620		-	glyoxal oxidase-related protein	protein-coding			AT5G23730		-0.674566	2.1073	0.0173417	0.274445
Merged-3-21321218-1	3	21321168	21321268	+	111.8	0	TTS (AT3G57570.2)	TTS (AT3G57570.2)	1161	AT3G57580.1	824925	At.34821	NM_115618		AT3G57580		-	F-box and associated interaction domains-containing protein	protein-coding			AT1G74055		-0.676836	3.22685	0.00542996	0.143559
Merged-3-21287906-1	3	21287856	21287956	+	102.4	0	TTS (AT3G57520.1)	TTS (AT3G57520.1)	-1965	AT3G57510.1	824918	At.26895	NM_115611		ADPG1		-	Pectin lyase-like superfamily protein	protein-coding			AT2G34340		-0.677461	1.77313	0.0234306	0.324028
Merged-3-21172439-1	3	21172389	21172489	+	75.6	0	TTS (AT3G57210.1)	TTS (AT3G57210.1)	1733	AT3G57210.1	824888	At.48270	NM_115581		AT3G57210		-	hypothetical protein	protein-coding			MKK9		-0.678017	6.9067	0.000102665	0.00937862
Merged-3-21148986-1	3	21148936	21149036	+	104	0	TTS (AT3G57130.2)	TTS (AT3G57130.2)	1371	AT3G57130.1	824880	At.53964	NM_115572		BOP1		BLADE ON PETIOLE 1	Ankyrin repeat family protein / BTB/POZ domain-containing protein	protein-coding			UGE2		-0.678171	3.73923	0.000213837	0.0158858
Merged-3-21083452-1	3	21083402	21083502	+	65.4	0	TTS (AT3G56970.1)	TTS (AT3G56970.1)	1793	AT3G56970.1	824864	At.34879	NM_115556		bHLH38		BHLH038|OBP3-RESPONSIVE GENE 3|ORG2|T8M16.7|basic helix-loop-helix 38	basic helix-loop-helix (bHLH) DNA-binding superfamily protein	protein-coding			AT5G53905		-0.67894	1.1578	0.0318962	0.380259
Merged-3-21029480-1	3	21029430	21029530	+	77.2	0	TTS (AT3G56770.2)	TTS (AT3G56770.2)	1138	AT3G56770.2	824844		NM_115536		AT3G56770		-	basic helix-loop-helix (bHLH) DNA-binding superfamily protein	protein-coding			AT3G20820		-0.680444	3.85548	0.00421284	0.122952
Merged-3-20907629-1	3	20907579	20907679	+	122.9	0	TTS (AT3G56390.1)	TTS (AT3G56390.1)	275	AT3G56390.1	824806	At.53947	NM_115497		AT3G56390		-	WRKY transcription factor-like protein	protein-coding			AT5G66590		-0.680538	3.02655	0.0283592	0.359447
Merged-3-20893221-1	3	20893171	20893271	+	55.1	0	TTS (AT3G56350.1)	TTS (AT3G56350.1)	257	AT3G56340.1	824801	At.5076	NM_115492		AT3G56340		T5P19.4	Ribosomal protein S26e family protein	protein-coding			MBF1C		-0.680673	3.37369	0.00518806	0.13871
Merged-3-20891824-1	3	20891774	20891874	+	80.3	0	TTS (AT3G56340.1)	TTS (AT3G56340.1)	1589	AT3G56330.1	824800	At.5075	NM_115491		AT3G56330		T5P19.2	N2,N2-dimethylguanosine tRNA methyltransferase	protein-coding			NTL8		-0.682273	1.40774	0.0249865	0.336569
Merged-3-20716644-1	3	20716594	20716694	+	108.7	0	TTS (AT3G55840.1)	TTS (AT3G55840.1)	1698	AT3G55830.1	824749	At.19788	NM_115441		EPC1		ECTOPICALLY PARTING CELLS	Nucleotide-diphospho-sugar transferases superfamily protein	protein-coding			AT4G04745		-0.683343	3.78432	0.00719105	0.168188
Merged-3-20705759-1	3	20705709	20705809	+	100.8	0	TTS (AT3G55770.5)	TTS (AT3G55770.5)	182	AT3G55780.1	824744		NM_001339747		AT3G55780		-	Glycosyl hydrolase superfamily protein	protein-coding			PROPEP1		-0.686619	3.82163	0.00108303	0.051419
Merged-3-20674131-1	3	20674081	20674181	+	102.4	0	TTS (AT3G55700.1)	TTS (AT3G55700.1)	567	AT3G55710.1	824737	At.34998	NM_115429		AT3G55710		-	UDP-Glycosyltransferase superfamily protein	protein-coding			AT5G58780		-0.687244	2.18088	0.0114174	0.219245
Merged-3-20600115-1	3	20600065	20600165	+	67.5	0	TTS (AT3G55540.1)	TTS (AT3G55540.1)	1897	AT3G55540.1	824719	At.53937	NM_115411		AT3G55540		-	nuclear transport factor 2 (NTF2) family protein	protein-coding			AT5G67370		-0.690056	1.3897	0.0423275	0.430976
Merged-3-20472417-1	3	20472367	20472467	+	113.4	0	TTS (AT3G55240.1)	TTS (AT3G55240.1)	630	AT3G55230.1	824689	At.35041	NM_115381		AT3G55230		-	Disease resistance-responsive (dirigent-like protein) family protein	protein-coding			AT5G49320		-0.691687	3.39894	0.00140662	0.0603058
Merged-3-20473531-1	3	20473481	20473581	+	115.8	0	TTS (AT3G55230.1)	TTS (AT3G55230.1)	1744	AT3G55230.1	824689	At.35041	NM_115381		AT3G55230		-	Disease resistance-responsive (dirigent-like protein) family protein	protein-coding			bZIP1		-0.691852	5.9237	4.17877e-06	0.000809798
Merged-3-20375154-1	3	20375104	20375204	+	94.5	0	TTS (AT3G54980.2)	TTS (AT3G54980.2)	1368	AT3G54990.2	824664	At.50279	NM_115356		SMZ		SCHLAFMUTZE|T15C9.6	Integrase-type DNA-binding superfamily protein	protein-coding			YUC4		-0.692012	1.65587	0.0415933	0.428273
Merged-3-20290024-1	3	20289974	20290074	+	42.5	0	TTS (AT3G54800.2)	TTS (AT3G54800.2)	3940	AT3G54800.2	824645	At.35078	NM_115337		AT3G54800		-	Pleckstrin homology (PH) and lipid-binding START domains-containing protein	protein-coding			GSTU24		-0.695852	4.31719	0.00660003	0.161315
Merged-3-20264617-1	3	20264567	20264667	+	56.7	0	TTS (AT3G54740.2)	TTS (AT3G54740.2)	2242	AT3G54740.8	824639	At.28025	NM_115331		AT3G54740		-	zein-binding protein (Protein of unknown function, DUF593)	protein-coding			AT1G17620		-0.697443	7.10155	7.7763e-05	0.00759795
Merged-3-20086331-1	3	20086281	20086381	+	80.3	0	TTS (AT3G54270.1)	TTS (AT3G54270.1)	636	AT3G54260.1	824593	At.23580	NM_115286		TBL36		TRICHOME BIREFRINGENCE-LIKE 36	TRICHOME BIREFRINGENCE-LIKE 36	protein-coding			AT4G29190		-0.698128	7.32742	2.85006e-05	0.00352557
Merged-3-20067418-1	3	20067368	20067468	+	115	0	TTS (AT3G54200.1)	TTS (AT3G54200.1)	1196	AT3G54210.1	824588	At.27695	NM_115281		AT3G54210		-	Ribosomal protein L17 family protein	protein-coding			AT4G24380		-0.698428	1.69006	0.0117287	0.22137
Merged-3-19971430-1	3	19971380	19971480	+	55.9	0	TTS (AT3G53930.3)	TTS (AT3G53930.3)	2339	AT3G53940.2	824561	At.27329	NM_115254		AT3G53940		-	Mitochondrial substrate carrier family protein	protein-coding			MAPKKK16		-0.699438	2.33414	0.00762236	0.174049
Merged-3-19916908-1	3	19916858	19916958	+	104	0	TTS (AT3G53760.3)	TTS (AT3G53760.3)	1629	AT3G53750.1	824542	At.23346	NM_115235		ACT3		actin 3	actin 3	protein-coding			ABI2		-0.699471	3.70747	0.000245794	0.0174068
Merged-3-19876452-1	3	19876402	19876502	+	118.9	0	TTS (AT3G53600.1)	TTS (AT3G53600.1)	1077	AT3G53600.1	824528	At.49399	NM_115220		AT3G53600		-	C2H2-type zinc finger family protein	protein-coding			AT3G09600		-0.699653	3.22499	0.00431276	0.124976
Merged-3-19800837-1	3	19800787	19800887	+	83.5	0	TTS (AT3G53410.1)	TTS (AT3G53410.1)	1491	AT3G53410.1	824509	At.35195	NM_115201		LUL2		LOG2-LIKE UBIQUITIN LIGASE2	RING/U-box superfamily protein	protein-coding			AT3G43110		-0.700542	2.86694	0.00490485	0.134144
Merged-3-19778156-1	3	19778106	19778206	+	88.2	0	TTS (AT3G53342.1)	TTS (AT3G53342.1)	1069	AT3G53342.1	6240232	At.73567	NM_001125359		AT3G53342		-	hypothetical protein	protein-coding			AT1G73480		-0.700629	5.33834	0.000235651	0.0169461
Merged-3-19759163-1	3	19759113	19759213	+	99.2	0	TTS (AT3G53294.1)	TTS (AT3G53294.1)	945	AT3G53294.1	6240673	At.73568	NM_001125358		AT3G53294		-	hypothetical protein	protein-coding			AT1G79130		-0.70103	1.66921	0.0168561	0.271378
Merged-3-19703161-1	3	19703111	19703211	+	70.9	0	TTS (AT3G53170.2)	TTS (AT3G53170.2)	815	AT3G53160.1	824482	At.50274	NM_115176		UGT73C7		UDP-glucosyl transferase 73C7	UDP-glucosyl transferase 73C7	protein-coding			GAMMA-TIP		-0.704748	9.87271	0.0015371	0.0641655
Merged-3-19703664-1	3	19703614	19703714	+	69.3	0	TTS (AT3G53170.2)	TTS (AT3G53170.2)	312	AT3G53160.1	824482	At.50274	NM_115176		UGT73C7		UDP-glucosyl transferase 73C7	UDP-glucosyl transferase 73C7	protein-coding			AT5G37540		-0.706941	5.57559	1.44272e-05	0.00202635
Merged-3-19691198-1	3	19691148	19691248	+	85.9	0	TTS (AT3G53110.1)	TTS (AT3G53110.1)	1380	AT3G53120.1	824478	At.675	NM_115172		VPS37-1		-	Modifier of rudimentary (Mod(r)) protein	protein-coding			AT3G20640		-0.708093	5.63182	5.75495e-05	0.00618301
Merged-3-19647535-1	3	19647485	19647585	+	94.5	0	TTS (AT3G52980.1)	TTS (AT3G52980.1)	-1176	AT3G52990.1	824465	At.21186	NM_115159		AT3G52990		-	Pyruvate kinase family protein	protein-coding			AT5G24580		-0.712254	3.56745	0.00787259	0.177523
Merged-3-19626590-1	3	19626540	19626640	+	94.5	0	TTS (AT3G52920.2)	TTS (AT3G52920.2)	2303	AT3G52920.2	824458	At.35247	NM_115152		AT3G52920		-	transcriptional activator (DUF662)	protein-coding			AT3G06750		-0.716423	5.27167	5.6668e-05	0.00613721
Merged-3-19578526-1	3	19578476	19578576	+	124.4	0	TTS (AT3G52830.1)	TTS (AT3G52830.1)	521	AT3G52830.1	824449	At.53908	NM_115143		AT3G52830		F8J2.1	ankyrin repeat protein	protein-coding			JLO		-0.716833	1.9972	0.018347	0.283896
Merged-3-19571641-1	3	19571591	19571691	+	92.9	0	TTS (AT3G52800.1)	TTS (AT3G52800.1)	2092	AT3G52810.1	824447	At.35260	NM_115141		PAP21		ATPAP21|PURPLE ACID PHOSPHATASE 21|purple acid phosphatase 21	purple acid phosphatase 21	protein-coding			AT1G01070		-0.717176	5.15291	0.00176906	0.0702747
Merged-3-19561096-1	3	19561046	19561146	+	85.1	0	TTS (AT3G52780.2)	TTS (AT3G52780.2)	244	AT3G08295.1	28719099		NR_141425		AT3G08295		-	ncRNA	ncRNA			SLAH3		-0.722595	7.2799	4.90914e-05	0.0054256
Merged-3-19491985-1	3	19491935	19492035	+	72.8	0	TTS (AT3G52550.1)	TTS (AT3G52550.1)	1002	AT3G52550.1	824421	At.50763	NM_115115		AT3G52550		F3C22.7	transcription repressor OFP15-like protein	protein-coding			AT5G49280		-0.723092	5.35622	3.97842e-05	0.0046244
Merged-3-19436251-1	3	19436201	19436301	+	124.4	0	TTS (AT3G52440.1)	TTS (AT3G52440.1)	804	AT3G52440.1	824409	At.53903	NM_115104		AT3G52440		-	Dof-type zinc finger DNA-binding family protein	protein-coding			AT4G33960		-0.723403	2.64689	0.0263668	0.345152
Merged-3-19403965-1	3	19403915	19404015	+	105.5	0	TTS (AT3G52330.1)	TTS (AT3G52330.1)	227	AT3G52320.1	824397	At.65274	NM_115092		AT3G52320		-	F-box and associated interaction domains-containing protein	protein-coding			GSTF8		-0.723474	8.7156	0.000803874	0.0420486
Merged-3-19367157-1	3	19367107	19367207	+	69.3	0	TTS (AT3G52200.1)	TTS (AT3G52200.1)	139	AT3G52210.3	824386	At.20311	NM_115081		AT3G52210		-	S-adenosyl-L-methionine-dependent methyltransferases superfamily protein	protein-coding			ABI1		-0.72446	6.65176	6.40437e-06	0.00110709
Merged-3-19344460-1	3	19344410	19344510	+	104	0	TTS (AT3G52150.1)	TTS (AT3G52150.1)	503	AT3G52155.4	824380	At.26118	NM_115075		AT3G52155		-	Phosphoglycerate mutase family protein	protein-coding			SRS3		-0.725063	0.931269	0.0413709	0.427125
Merged-3-19316994-1	3	19316944	19317044	+	78.8	0	TTS (AT3G52090.2)	TTS (AT3G52090.2)	2028	AT3G52080.1	824371	At.35327	NM_115067		chx28		cation/hydrogen exchanger 28	cation/hydrogen exchanger 28	protein-coding			AT3G15250		-0.725992	3.65794	0.000198012	0.0150841
Merged-3-19311358-1	3	19311308	19311408	+	72.5	0	TTS (AT3G52072.2)	TTS (AT3G52072.2)	923	AT3G52060.1	824369	At.24115	NM_115065		AT3G52060		6-N-acetylglucosaminyl transferase-like|AtGnTL|GnTL|beta-1	core-2/I-branching beta-1,6-N-acetylglucosaminyltransferase family protein	protein-coding			IPT5		-0.728381	6.03121	1.6728e-05	0.00231335
Merged-3-19199368-1	3	19199318	19199418	+	72.5	0	TTS (AT3G51770.1)	TTS (AT3G51770.1)	130	AT3G51760.2	824339	At.51226	NM_115035		AT3G51760		-	hypothetical protein (DUF688)	protein-coding			AT5G05280		-0.728402	0.349935	0.0321837	0.382188
Merged-3-19196317-1	3	19196267	19196367	+	64.6	0	TTS (AT3G51750.2)	TTS (AT3G51750.2)	1017	AT3G51750.1	824338	At.28508	NM_115034		AT3G51750		-	hypothetical protein	protein-coding			AT2G25250		-0.729357	5.57879	2.57821e-05	0.00323871
Merged-3-19192708-1	3	19192658	19192758	+	159.1	0	TTS (AT3G51740.1)	TTS (AT3G51740.1)	3864	AT3G51740.1	824337	At.669	NM_115033		IMK2		inflorescence meristem receptor-like kinase 2	inflorescence meristem receptor-like kinase 2	protein-coding			ERF6		-0.730318	5.95179	0.00649363	0.160204
Merged-3-19157280-1	3	19157230	19157330	+	81.1	0	TTS (AT3G51642.1)	TTS (AT3G51642.1)	869	AT3G51642.1	28719396		NM_001339527		AT3G51642		-	hypothetical protein	protein-coding			RTFL5		-0.731988	0.655113	0.0446554	0.443124
Merged-3-19112043-1	3	19111993	19112093	+	83.5	0	TTS (AT3G51530.1)	TTS (AT3G51530.1)	1447	AT3G51520.1	824315	At.28717	NM_115011		DGAT2		AtDGAT2|diacylglycerol acyltransferase 2	diacylglycerol acyltransferase family	protein-coding			AT1G15760		-0.732057	3.65353	0.00137401	0.0596215
Merged-3-19113292-1	3	19113242	19113342	+	70.9	0	TTS (AT3G51520.1)	TTS (AT3G51520.1)	1351	AT3G51530.1	824316	At.28717	NM_115012		AT3G51530		-	F-box/RNI-like/FBD-like domains-containing protein	protein-coding			AT1G51170		-0.732269	5.75168	9.8917e-06	0.00152428
Merged-3-19098317-1	3	19098267	19098367	+	66.2	0	TTS (AT3G51460.1)	TTS (AT3G51460.1)	958	AT3G51470.1	824310	At.50267	NM_115006		AT3G51470		-	Protein phosphatase 2C family protein	protein-coding			XT1		-0.733284	5.09918	0.000191358	0.0147018
Merged-3-19031490-1	3	19031440	19031540	+	102.4	0	TTS (AT3G51250.2)	TTS (AT3G51250.2)	495	AT3G51260.2	824289	At.19974	NM_114985		PAD1		20S proteasome alpha subunit PAD1|20S proteasome alpha subunit PAD1	20S proteasome alpha subunit PAD1	protein-coding			FIB4		-0.735789	4.49815	9.01305e-06	0.00142973
Merged-3-18939390-1	3	18939340	18939440	+	70.9	0	TTS (AT3G50950.1)	TTS (AT3G50950.1)	1038	AT3G50960.2	824260	At.3283	NM_114956		PLP3a		phosducin-like protein 3 homolog	thioredoxin domain PLP3A-like protein	protein-coding			AT4G38410		-0.736014	2.61682	0.00838562	0.182957
Merged-3-18897214-1	3	18897164	18897264	+	49.6	0	TTS (AT3G50835.1)	TTS (AT3G50835.1)	343	ENSRNA049492733-T1												AT3G04300		-0.736569	1.9462	0.00396373	0.117689
Merged-3-18874857-1	3	18874807	18874907	+	53.4	0	TTS (AT3G50780.1)	TTS (AT3G50780.1)	946	AT3G50770.1	824241	At.35457	NM_114937		CML41		calmodulin-like 41	calmodulin-like 41	protein-coding			ERF8		-0.736832	3.31494	0.00052734	0.0309148
Merged-3-18723224-1	3	18723174	18723274	+	94.5	0	TTS (AT3G50450.1)	TTS (AT3G50450.1)	990	AT3G50450.1	824209		NM_114905		HR1		homolog of RPW8 1	homolog of RPW8 1	protein-coding			AT3G54390		-0.73904	5.46088	5.57995e-05	0.00606752
Merged-3-18623315-1	3	18623265	18623365	+	73.2	0	TTS (AT3G50240.1)	TTS (AT3G50240.1)	2716	AT3G50230.1	824185	At.35515	NM_114883		AT3G50230		-	Leucine-rich repeat protein kinase family protein	protein-coding			AT4G00890		-0.741176	2.81149	0.00459981	0.130257
Merged-3-18564582-1	3	18564532	18564632	+	65.4	0	TTS (AT3G50070.1)	TTS (AT3G50070.1)	2252	AT3G50070.1	824169	At.26490	NM_114867		CYCD3;3		CYCLIN D3;3	CYCLIN D3;3	protein-coding			SVB		-0.742637	5.88302	0.000135634	0.0113591
Merged-3-18339880-1	3	18339830	18339930	+	155.2	0	TTS (AT3G49460.1)	TTS (AT3G49460.1)	736	AT3G49460.1	824108	At.53856	NM_114806		AT3G49460		-	60S acidic ribosomal-like protein	protein-coding			AT5G45920		-0.746338	4.56666	9.75892e-05	0.00901818
Merged-3-18293252-1	3	18293202	18293302	+	169.3	0	TTS (AT3G49340.1)	TTS (AT3G49340.1)	1369	AT3G49340.1	824096		NM_114794		AT3G49340		-	Cysteine proteinases superfamily protein	protein-coding			AT5G62340		-0.747344	5.06753	0.00304688	0.0993533
Merged-3-18184347-1	3	18184297	18184397	+	120.5	0	TTS (AT3G49050.1)	TTS (AT3G49050.1)	2621	AT3G49055.1	824067	At.22745	NM_148866		AT3G49055		-	ATP-binding protein	protein-coding			AT4G34419		-0.748105	0.443214	0.0428799	0.432979
Merged-3-18132000-1	3	18131950	18132050	+	86.6	0	TTS (AT3G48890.1)	TTS (AT3G48890.1)	175	AT3G48900.3	824051	At.50684	NM_114749		AT3G48900		AtSEND1|SEND1	single-stranded DNA endonuclease family protein	protein-coding			IPT7		-0.748265	3.42809	0.000918254	0.0458296
Merged-3-18129873-1	3	18129823	18129923	+	99.2	0	TTS (AT3G48880.1)	TTS (AT3G48880.1)	421	AT3G48890.1	824050	At.24228	NM_114748		MAPR3		ARABIDOPSIS THALIANA MEMBRANE-ASSOCIATED PROGESTERONE BINDING PROTEIN 3|ATMAPR3|ATMP2|MEMBRANE STEROID BINDING PROTEIN 2|MSBP2|membrane-associated progesterone binding protein 3	membrane-associated progesterone binding protein 3	protein-coding			MYBR1		-0.748357	7.62197	4.84231e-05	0.00539597
Merged-3-18077613-1	3	18077563	18077663	+	116.6	0	TTS (AT3G48770.2)	TTS (AT3G48770.2)	1908	AT3G48760.1	824037	At.43205	NM_114735		AT3G48760		-	DHHC-type zinc finger family protein	protein-coding			AT3G20830		-0.74915	5.50334	7.26997e-06	0.00123301
Merged-3-17995498-1	3	17995448	17995548	+	141.8	0	TTS (AT3G48550.1)	TTS (AT3G48550.1)	1499	AT3G48550.2	824014	At.35711	NM_114713		AT3G48550		-	SHOOT GRAVITROPISM-like protein	protein-coding			RHA2B		-0.751077	4.826	4.24498e-06	0.000811876
Merged-3-17792752-1	3	17792702	17792802	+	134.7	0	TTS (AT3G48185.1)	TTS (AT3G48185.1)	1016	AT3G48185.1	823974	At.47232	NM_114688		AT3G48185		-	transmembrane protein	protein-coding			PSY1		-0.753588	4.95416	8.04347e-06	0.00131975
Merged-3-17713722-1	3	17713672	17713772	+	85.1	0	TTS (AT3G47980.1)	TTS (AT3G47980.1)	1745	AT3G47990.5	823954	At.21725	NM_114668		SIS3		SUGAR-INSENSITIVE 3	SUGAR-INSENSITIVE 3	protein-coding			AT1G54400		-0.754352	0.297432	0.0227148	0.319036
Merged-3-17524776-1	3	17524726	17524826	+	83.5	0	TTS (AT3G47560.3)	TTS (AT3G47560.3)	1278	AT3G47550.6	823909	At.48746	NM_114623		AT3G47550		-	RING/FYVE/PHD zinc finger superfamily protein	protein-coding			RPB5C		-0.754705	1.54219	0.0238794	0.327713
Merged-3-17359072-1	3	17359022	17359122	+	127.6	0	TTS (AT3G47160.2)	TTS (AT3G47160.2)	481	AT3G47150.1	823868	At.53815	NM_114582		AT3G47150		-	F-box and associated interaction domains-containing protein	protein-coding			AT5G19260		-0.754955	2.79656	0.00953464	0.197814
Merged-3-17337536-1	3	17337486	17337586	+	83.5	0	TTS (AT3G47060.1)	TTS (AT3G47060.1)	197	AT3G47070.1	823860	At.24937	NM_114574		AT3G47070		-	thylakoid soluble phosphoprotein	protein-coding			AT1G09932		-0.755727	4.5367	2.59414e-05	0.00323871
Merged-3-17231606-1	3	17231556	17231656	+	83.5	0	TTS (AT3G46790.1)	TTS (AT3G46790.1)	2439	AT3G46790.1	823832	At.3629	NM_114546		CRR2		CHLORORESPIRATORY REDUCTION 2	Tetratricopeptide repeat (TPR)-like superfamily protein	protein-coding			HT1		-0.75707	1.01004	0.0287511	0.361241
Merged-3-17224094-1	3	17224044	17224144	+	69.3	0	TTS (AT3G46760.1)	TTS (AT3G46760.1)	140	AT3G46770.2	823830	At.53802	NM_114544		AT3G46770		-	AP2/B3-like transcriptional factor family protein	protein-coding			AT5G66580		-0.757275	2.24477	0.0267769	0.347662
Merged-3-17160184-1	3	17160134	17160234	+	68.5	0	TTS (AT3G46600.2)	TTS (AT3G46600.2)	2260	AT3G46600.3	823813	At.595	NM_114527		AT3G46600		-	GRAS family transcription factor	protein-coding			AT1G49470		-0.758917	6.13389	8.46915e-06	0.00135945
Merged-3-17032488-1	3	17032438	17032538	+	155.2	0	TTS (AT3G46340.1)	TTS (AT3G46340.1)	-3939	AT3G46350.1	823781		NM_001339246		AT3G46350		-	LRR receptor-like Serine/Threonine-kinase	protein-coding			AT5G67020		-0.761058	0.348972	0.0371324	0.407218
Merged-3-16976080-1	3	16976030	16976130	+	81.9	0	TTS (AT3G46210.2)	TTS (AT3G46210.2)	2409	AT3G46210.7	823766	At.43331	NM_114490		AT3G46210		-	Ribosomal protein S5 domain 2-like superfamily protein	protein-coding			ERF4		-0.761211	7.46095	4.19038e-06	0.000809798
Merged-3-16952033-1	3	16951983	16952083	+	77.2	0	TTS (AT3G46170.1)	TTS (AT3G46170.1)	1078	AT3G46160.1	823759	At.53784	NM_114485		AT3G46160		-	Protein kinase superfamily protein	protein-coding			GAE1		-0.761531	8.04456	1.91328e-05	0.00251685
Merged-3-16874675-1	3	16874625	16874725	+	72.5	0	TTS (AT3G45890.1)	TTS (AT3G45890.1)	1408	AT3G45900.1	823733	At.35977	NM_114459		AT3G45900		-	Ribonuclease P protein subunit P38-like protein	protein-coding			AT3G47540		-0.762824	4.5313	2.18822e-06	0.000513128
Merged-3-16791292-1	3	16791242	16791342	+	85.1	0	TTS (AT3G45730.1)	TTS (AT3G45730.1)	531	AT3G45740.1	823716	At.43663	NM_114443		AT3G45740		-	hydrolase family protein / HAD-superfamily protein	protein-coding			TZP		-0.762952	0.393888	0.0246546	0.334269
Merged-3-16779124-1	3	16779074	16779174	+	72.8	0	TTS (AT3G45690.1)	TTS (AT3G45690.1)	411	AT3G45700.1	823712	At.35997	NM_114439		AT3G45700		-	Major facilitator superfamily protein	protein-coding			MYB3		-0.764521	5.36945	1.94964e-05	0.0025399
Merged-3-16774182-1	3	16774132	16774232	+	118.1	0	TTS (AT3G45680.1)	TTS (AT3G45680.1)	-2086	AT3G45690.1	823711	At.53768	NM_114438		AT3G45690		-	Major facilitator superfamily protein	protein-coding			STOMAGEN		-0.766837	-0.302693	0.0478213	0.461013
Merged-3-16653891-1	3	16653841	16653941	+	64.6	0	TTS (AT3G45400.1)	TTS (AT3G45400.1)	2318	AT3G45400.1	823678	At.36041	NM_114409		AT3G45400		-	exostosin family protein	protein-coding			AT1G52565		-0.767173	4.06779	0.000149341	0.0122665
Merged-3-16622283-1	3	16622233	16622333	+	137	0	TTS (AT3G45290.1)	TTS (AT3G45290.1)	-1746	AT3G07105.1	28718971		NR_141300		AT3G07105		-	ncRNA	ncRNA			AT4G08570		-0.770011	3.94009	9.72533e-05	0.00901818
Merged-3-16595393-1	3	16595343	16595443	+	106.3	0	TTS (AT3G45260.2)	TTS (AT3G45260.2)	3334	AT3G45260.2	823664	At.22283	NM_114395		AT3G45260		-	C2H2-like zinc finger protein	protein-coding			NF-YC2		-0.770211	3.69072	7.31436e-05	0.00735724
Merged-3-16531845-1	3	16531795	16531895	+	113.4	0	TTS (AT3G45150.1)	TTS (AT3G45150.1)	666	AT3G45150.1	823651	At.53749	NM_114384		TCP16		TCP domain protein 16	TCP domain protein 16	protein-coding			GT18		-0.77182	4.65395	5.79364e-05	0.00619988
Merged-3-16290791-1	3	16290741	16290841	+	79.5	0	TTS (AT3G44735.1)	TTS (AT3G44735.1)	1571	AT3G44735.1	823603	At.36115	NM_114342		PSK3		ATPSK3|PHYTOSULFOKINE 3 PRECURSOR|PHYTOSULFOKINE PEPTIDE|PSK1	PHYTOSULFOKINE 3 PRECURSOR	protein-coding			ATL2		-0.773971	5.55823	0.000374095	0.0239057
Merged-3-16263379-1	3	16263329	16263429	+	77.2	0	TTS (AT3G44713.1)	TTS (AT3G44713.1)	333	AT3G44716.1	823600	At.53731	NM_148839		AT3G44716		-	hypothetical protein	protein-coding			AT2G31790		-0.775178	4.29564	0.00154739	0.0644953
Merged-3-16164667-1	3	16164617	16164717	+	78.8	0	TTS (AT3G44600.1)	TTS (AT3G44600.1)	817	AT3G44590.2	823584	At.21080	NM_114327		AT3G44590		-	60S acidic ribosomal protein family	protein-coding			AT4G30460		-0.775476	7.82305	4.44184e-06	0.00082609
Merged-3-16022461-1	3	16022411	16022511	+	98.5	0	TTS (AT3G44350.2)	TTS (AT3G44350.2)	-1113	AT3G06775.1	28718950		NR_141280		AT3G06775		-	ncRNA	ncRNA			SOT18		-0.775665	6.17664	3.3261e-06	0.000684478
Merged-3-15912955-1	3	15912905	15913005	+	112.6	0	TTS (AT3G44200.2)	TTS (AT3G44200.2)	-3315	AT3G44210.1	823544	At.53723	NM_114289		AT3G44210		-	hypothetical protein	protein-coding			AT3G12320		-0.778413	4.17032	0.000166177	0.0132192
Merged-3-15761058-1	3	15761008	15761108	+	53.6	0	TTS (AT3G43920.4)	TTS (AT3G43920.4)	2272	AT3G43930.1	823509	At.50849	NM_114261		AT3G43930		-	BRCT domain-containing DNA repair protein	protein-coding			AT5G51890		-0.781391	3.01244	0.00262033	0.0910599
Merged-3-15692817-1	3	15692767	15692867	+	91.4	0	TTS (AT3G43837.1)	TTS (AT3G43837.1)	1977	AT3G43837.1	28719367		NM_001339110		AT3G43837		-	reverse transcriptase-like protein	protein-coding			AT4G01870		-0.782498	5.64227	2.77075e-06	0.000622656
Merged-3-15510906-1	3	15510856	15510956	+	100.8	0	TTS (AT3G43600.1)	TTS (AT3G43600.1)	1379	AT3G43590.1	823456	At.36254	NM_114227		AT3G43590		-	zinc knuckle (CCHC-type) family protein	protein-coding			AT3G21460		-0.786831	3.91221	0.00105934	0.0505614
Merged-3-15513505-1	3	15513455	15513555	+	63	0	TTS (AT3G43590.1)	TTS (AT3G43590.1)	3978	AT3G43590.1	823456	At.36254	NM_114227		AT3G43590		-	zinc knuckle (CCHC-type) family protein	protein-coding			AT2G31550		-0.788162	-0.225422	0.0402593	0.421948
Merged-3-15474885-1	3	15474835	15474935	+	74	0	TTS (AT3G43570.1)	TTS (AT3G43570.1)	1540	AT3G43570.1	823453	At.53699	NM_114225		AT3G43570		-	GDSL-like Lipase/Acylhydrolase superfamily protein	protein-coding			AT3G49220		-0.792464	5.67108	1.32506e-05	0.00192202
Merged-3-15475614-1	3	15475564	15475664	+	67.7	0	TTS (AT3G43570.1)	TTS (AT3G43570.1)	2269	AT3G43570.1	823453	At.53699	NM_114225		AT3G43570		-	GDSL-like Lipase/Acylhydrolase superfamily protein	protein-coding			AT4G14020		-0.792544	5.90637	0.00296581	0.0982544
Merged-3-15433873-1	3	15433823	15433923	+	61.4	0	TTS (AT3G43540.1)	TTS (AT3G43540.1)	3213	AT3G43540.2	823446	At.1267	NM_114222		AT3G43540		-	initiation factor 4F subunit (DUF1350)	protein-coding			AT1G64700		-0.793617	3.23273	0.000113091	0.00988054
Merged-3-15052669-1	3	15052619	15052719	+	81.9	0	TTS (AT3G42995.1)	TTS (AT3G42995.1)	1011	AT3G42995.1	28719361		NM_001339090		AT3G42995		-	transmembrane protein	protein-coding			SPX3		-0.795655	-0.527959	0.0491036	0.46857
Merged-3-15017714-1	3	15017664	15017764	+	92.9	0	TTS (AT3G42960.1)	TTS (AT3G42960.1)	1971	AT3G42960.1	823352	At.1333	NM_114164		ATA1		ALCOHOL DEHYDROGENASE|ASD|TA1|TAPETUM 1|TAPETUM1	TAPETUM 1	protein-coding			AT5G44060		-0.799258	4.6887	5.48149e-07	0.000164244
Merged-3-14608078-1	3	14608028	14608128	+	81.9	0	TTS (AT3G42473.1)	TTS (AT3G42473.1)	998	AT3G42473.1	3769457	At.64621	NM_001035723		LCR47		low-molecular-weight cysteine-rich 47	low-molecular-weight cysteine-rich 47	protein-coding			PAP17		-0.800902	4.91958	0.000442422	0.0265719
Merged-3-14323490-1	3	14323440	14323540	+	70.1	0	TTS (AT3G42180.1)	TTS (AT3G42180.1)	2363	AT3G42180.4	823191	At.36512	NM_114085		AT3G42180		-	Exostosin family protein	protein-coding			AT5G49120		-0.811648	3.09769	0.00021236	0.0158196
Merged-3-14307970-1	3	14307920	14308020	+	126.8	0	TTS (AT3G42148.1)	TTS (AT3G42148.1)	199	AT3G42148.1	6240226	At.73613	NM_001125282		AT3G42148		-	hypothetical protein	protein-coding			AT4G28140		-0.811699	2.86316	0.0108594	0.212565
Merged-3-13426591-1	3	13426541	13426641	+	69.3	0	TTS (AT3G32896.1)	TTS (AT3G32896.1)	1686	AT3G32896.1	823041	At.53640	NM_148781		AT3G32896		-	hypothetical protein	protein-coding			TAA1		-0.812073	3.01257	0.0012503	0.0557303
Merged-3-13426243-1	3	13426193	13426293	+	59.1	0	TTS (AT3G32896.1)	TTS (AT3G32896.1)	1338	AT3G32896.1	823041	At.53640	NM_148781		AT3G32896		-	hypothetical protein	protein-coding			GATA7		-0.813974	4.24384	1.80136e-05	0.00242932
Merged-3-13277103-1	3	13277053	13277153	+	77.2	0	TTS (AT3G32330.1)	TTS (AT3G32330.1)	1021	AT3G32330.1	823009	At.66569	NM_148778		AT3G32330		-	DNA repair protein-like protein	protein-coding			AT2G04500		-0.814796	0.491176	0.0380364	0.411939
Merged-3-13240215-1	3	13240165	13240265	+	56.7	0	TTS (AT3G32280.1)	TTS (AT3G32280.1)	6383	AT3G32280.1	823000	At.53637	NM_114050		AT3G32280		-	ATP-dependent helicase family protein	protein-coding			AT1G08165		-0.816063	1.97387	0.00962841	0.198357
Merged-3-13146860-1	3	13146810	13146910	+	66.2	0	TTS (AT3G32160.1)	TTS (AT3G32160.1)	1420	AT3G32160.1	822980	At.65203	NM_114039		AT3G32160		-	hypothetical protein	protein-coding			PLP9		-0.816584	7.69909	3.40639e-05	0.00413406
Merged-3-13066888-1	3	13066838	13066938	+	122.9	0	TTS (AT3G32050.1)	TTS (AT3G32050.1)	1694	AT3G32050.1	822960	At.53627	NM_114028		AT3G32050		-	hypothetical protein	protein-coding			AT5G65590		-0.818144	2.42371	0.00253559	0.0890976
Merged-3-12871103-1	3	12871053	12871153	+	61.4	0	TTS (AT3G31560.1)	TTS (AT3G31560.1)	703	AT3G31560.1	28719354		NM_001339064		AT3G31560		-	hypothetical protein	protein-coding			HSFB2A		-0.819503	3.11375	0.00509431	0.137945
Merged-3-12357119-1	3	12357069	12357169	+	100.8	0	TTS (AT3G30730.1)	TTS (AT3G30730.1)	746	AT3G30730.1	822811		NM_001339056		AT3G30730		-	hypothetical protein	protein-coding			AT3G54200		-0.823893	3.64288	1.84681e-05	0.00247775
Merged-3-12271606-1	3	12271556	12271656	+	104	0	TTS (AT3G30705.1)	TTS (AT3G30705.1)	120	AT3G30705.1	6240597	At.73624	NM_001125271		AT3G30705		-	transmembrane protein	protein-coding			AT3G07350		-0.824034	5.02478	1.92555e-05	0.00252069
Merged-3-12271163-1	3	12271113	12271213	+	61.4	0	TTS (AT3G30705.1)	TTS (AT3G30705.1)	563	AT3G30705.1	6240597	At.73624	NM_001125271		AT3G30705		-	transmembrane protein	protein-coding			AT5G10830		-0.824963	4.93295	9.47437e-06	0.00147685
Merged-3-12105827-1	3	12105777	12105877	+	85.1	0	TTS (AT3G30460.2)	TTS (AT3G30460.2)	1487	AT3G30460.1	822758	At.36776	NM_113947		AT3G30460		-	RING/U-box superfamily protein	protein-coding			AT1G60360		-0.825417	2.35288	0.00629239	0.157117
Merged-3-11916940-1	3	11916890	11916990	+	122.9	0	TTS (AT3G30290.1)	TTS (AT3G30290.1)	2574	AT3G30280.1	822728	At.65189	NM_113927		AT3G30280		-	HXXXD-type acyl-transferase family protein	protein-coding			NAC095		-0.826547	1.29799	0.0234715	0.32405
Merged-3-11887928-1	3	11887878	11887978	+	124.4	0	TTS (AT3G30247.1)	TTS (AT3G30247.1)	798	AT3G30247.1	5008045	At.72175	NM_001084757		AT3G30247		-	ECA1 gametogenesis family protein (DUF784)	protein-coding			AGP5		-0.827404	0.952259	0.0104512	0.207998
Merged-3-11827745-1	3	11827695	11827795	+	77.2	0	TTS (AT3G30200.1)	TTS (AT3G30200.1)	6517	AT3G30200.1	822713	At.53591	NM_113919		AT3G30200		-	Plant transposase (Ptta/En/Spm family)	protein-coding			AT2G38600		-0.828672	6.65699	6.64651e-05	0.00689371
Merged-3-11611620-1	3	11611570	11611670	+	83.5	0	TTS (AT3G29785.1)	TTS (AT3G29785.1)	1066	AT3G29785.1	822671	At.65187	NM_148768		AT3G29785		-	Pol-like polyprotein/retrotransposon	protein-coding			BCS1		-0.831035	3.85341	0.00114401	0.0526162
Merged-3-11672356-1	3	11672306	11672406	+	69.3	0	TTS (AT3G29780.1)	TTS (AT3G29780.1)	719	AT3G29780.1	822684		NM_113904		RALFL27		ralf-like 27	ralf-like 27	protein-coding			AGC2-1		-0.832744	2.07635	0.0038158	0.114589
Merged-3-11499667-1	3	11499617	11499717	+	121.3	0	TTS (AT3G29644.5)	TTS (AT3G29644.5)	1752	AT3G29644.3	5008043		NR_141637		AT3G29644		-	ncRNA	ncRNA			AT5G03230		-0.834355	5.98997	1.06587e-05	0.00162392
Merged-3-11478702-1	3	11478652	11478752	+	104	0	TTS (AT3G29639.2)	TTS (AT3G29639.2)	1331	AT3G29639.2	5008042		NM_001084754		AT3G29639		-	hypothetical protein	protein-coding			AT5G60680		-0.837452	7.66367	6.44778e-07	0.0001861
Merged-3-11296361-1	3	11296311	11296411	+	70.1	0	TTS (AT3G29400.1)	TTS (AT3G29400.1)	3334	AT3G29400.1	822601	At.36924	NM_113866		EXO70E1		ATEXO70E1|exocyst subunit exo70 family protein E1	exocyst subunit exo70 family protein E1	protein-coding			AT5G17450		-0.84095	1.907	0.023566	0.324402
Merged-3-11247722-1	3	11247672	11247772	+	89.8	0	TTS (AT3G29305.1)	TTS (AT3G29305.1)	711	AT3G29300.1	822587	At.65180	NM_113855		AT3G29300		-	transmembrane protein	protein-coding			AT2G41480		-0.841956	7.15731	1.46508e-06	0.000365821
Merged-3-11043742-1	3	11043692	11043792	+	189.8	0	TTS (AT3G29060.1)	TTS (AT3G29060.1)	-2987	AT3G29050.2	822549		NM_113827		AT3G29050		-	receptor-like protein kinase-like protein	protein-coding			AT1G20070		-0.84616	5.91799	2.58247e-06	0.000590182
Merged-3-11002040-1	3	11001990	11002090	+	93.7	0	TTS (AT3G28990.1)	TTS (AT3G28990.1)	1032	AT3G28990.1	822539	At.53553	NM_113820		AT3G28990		-	Plant protein 1589 of unknown function	protein-coding			AT4G16750		-0.853035	4.05975	0.000118513	0.0102434
Merged-3-10934007-1	3	10933957	10934057	+	89.8	0	TTS (AT3G28918.1)	TTS (AT3G28918.1)	1041	AT3G28918.1	6241089	At.69177	NM_001125262		AT3G28918		-	hypothetical protein	protein-coding			SLAH1		-0.856863	5.84401	1.2703e-05	0.00187192
Merged-3-10833395-1	3	10833345	10833445	+	110.3	0	TTS (AT3G28830.1)	TTS (AT3G28830.1)	2233	AT3G28830.1	822515	At.42723	NM_113804		AT3G28830		-	mucin-like protein, putative (DUF1216)	protein-coding			AT1G50050		-0.857401	1.75299	0.0343061	0.394344
Merged-3-10805870-1	3	10805820	10805920	+	86.6	0	TTS (AT3G28780.1)	TTS (AT3G28780.1)	2591	AT3G28780.1	822510	At.42733	NM_113799		AT3G28780		-	transmembrane protein, putative (DUF1216)	protein-coding			AT1G63410		-0.862701	4.23575	8.52127e-06	0.00135972
Merged-3-10792212-1	3	10792162	10792262	+	103.2	0	TTS (AT3G28760.1)	TTS (AT3G28760.1)	634	AT3G28750.1	822507	At.5944	NM_113796		AT3G28750		-	hypothetical protein	protein-coding			DOF1		-0.866024	5.31222	7.3912e-07	0.000209809
Merged-3-10788068-1	3	10788018	10788118	+	78.8	0	TTS (AT3G28740.1)	TTS (AT3G28740.1)	2485	AT3G28740.1	822506	At.21931	NM_113795		CYP81D11		cytochrome P450|family 81|polypeptide 11|subfamily D	Cytochrome P450 superfamily protein	protein-coding			AT1G02470		-0.869279	-0.501381	0.0305881	0.373075
Merged-3-10673578-1	3	10673528	10673628	+	67.7	0	TTS (AT3G28470.1)	TTS (AT3G28470.1)	565	AT3G28460.3	822476	At.42673	NM_113766		AT3G28460		-	methyltransferase	protein-coding			FD1		-0.869361	0.774928	0.0208626	0.303126
Merged-3-10461742-1	3	10461692	10461792	+	86.6	0	TTS (AT3G28100.1)	TTS (AT3G28100.1)	2258	AT3G28120.1	822436	At.65171	NM_113730		AT3G28120		-	transmembrane protein	protein-coding			AT5G11070		-0.871548	6.22675	0.000682601	0.0371123
Merged-3-10446374-1	3	10446324	10446424	+	83.5	0	TTS (AT3G28050.1)	TTS (AT3G28050.1)	533	AT3G28060.1	822430		NM_001338932		UMAMIT43-psi		Usually multiple acids move in and out Transporters 43-pseudogene	Nodulin MtN21 /EamA-like transporter family protein	protein-coding			AT2G39650		-0.871797	2.93606	0.000498687	0.0294914
Merged-3-10417719-1	3	10417669	10417769	+	81.9	0	TTS (AT3G28020.1)	TTS (AT3G28020.1)	1430	AT3G28020.1	822426	At.53526	NM_113720		AT3G28020		-	DNA-binding protein	protein-coding			AT1G54500		-0.872572	4.62303	1.8017e-05	0.00242932
Merged-3-10311222-1	3	10311172	10311272	+	91.4	0	TTS (AT3G27810.2)	TTS (AT3G27810.2)	-2819	AT3G27809.1	6240421	At.47878	NM_001125249		AT3G27809		-	hypothetical protein	protein-coding			CAD9		-0.873047	1.77022	0.00272698	0.0930865
Merged-3-10258163-1	3	10258113	10258213	+	120.5	0	TTS (AT3G27690.1)	TTS (AT3G27690.1)	2222	AT3G27690.1	822391	At.8025	NM_113685		LHCB2.3		LHCB2|LHCB2.4|LIGHT-HARVESTING CHLOROPHYLL B-BINDING 2|photosystem II light harvesting complex gene 2.3	photosystem II light harvesting complex protein 2.3	protein-coding			AT5G42530		-0.873542	2.15218	0.00879434	0.188474
Merged-3-10042597-1	3	10042547	10042647	+	75.6	0	TTS (AT3G27200.1)	TTS (AT3G27200.1)	469	AT3G27190.1	822338	At.37099	NM_113633		UKL2		uridine kinase-like 2	uridine kinase-like 2	protein-coding			AT2G41870		-0.876561	3.85663	1.11575e-05	0.00169036
Merged-3-10000385-1	3	10000335	10000435	+	58.3	0	TTS (AT3G27110.3)	TTS (AT3G27110.3)	2490	AT3G27110.5	822330	At.6116	NM_113625		AT3G27110		-	Peptidase family M48 family protein	protein-coding			AT5G53895		-0.877467	-0.467302	0.0422158	0.430976
Merged-3-9900618-1	3	9900568	9900668	+	69.3	0	TTS (AT3G26860.1)	TTS (AT3G26860.1)	-1162	AT3G26855.1	822301	At.53513	NM_148756		AT3G26855		-	RNA-directed DNA polymerase (reverse transcriptase)-related family protein	protein-coding			AT2G42150		-0.879685	0.102231	0.00992923	0.201453
Merged-3-9847354-1	3	9847304	9847404	+	64.6	0	TTS (AT3G26770.1)	TTS (AT3G26770.1)	-1274	AT3G26780.1	822292	At.43511	NM_113590		MEF14		mitochondrial editing factor 14	Phosphoglycerate mutase family protein	protein-coding			AT1G16500		-0.880497	4.7604	2.91745e-06	0.000630918
Merged-3-9845674-1	3	9845624	9845724	+	63	0	TTS (AT3G26760.1)	TTS (AT3G26760.1)	340	AT3G26770.1	822290	At.6027	NM_113589		AT3G26770		-	NAD(P)-binding Rossmann-fold superfamily protein	protein-coding			ATGSTF13		-0.881353	2.7634	0.0345059	0.39563
Merged-3-9783694-1	3	9783644	9783744	+	80.3	0	TTS (AT3G26612.1)	TTS (AT3G26612.1)	1711	AT3G26612.1	5008029		NR_143944		AT3G26612		-	ncRNA	ncRNA			AOC3		-0.884205	5.18649	0.0210315	0.304199
Merged-3-9743168-1	3	9743118	9743218	+	61.4	0	TTS (AT3G26539.1)	TTS (AT3G26539.1)	1036	AT3G26539.1	28719324		NM_001338812		AT3G26539		-	hypothetical protein	protein-coding			AT3G01960		-0.885089	-0.0778131	0.0153629	0.25856
Merged-3-9637979-1	3	9637929	9638029	+	96.1	0	TTS (AT3G26300.1)	TTS (AT3G26300.1)	2939	AT3G26300.1	822234	At.28179	NM_113537		CYP71B34		''cytochrome P450|cytochrome P450|family 71|polypeptide 34|polypeptide 34''|subfamily B	cytochrome P450, family 71, subfamily B, polypeptide 34	protein-coding			ERD9		-0.885619	0.1116	0.0157718	0.262377
Merged-3-9499606-1	3	9499556	9499656	+	67.7	0	TTS (AT3G25970.1)	TTS (AT3G25970.1)	1167	AT3G25960.1	822193	At.53498	NM_113500		AT3G25960		-	Pyruvate kinase family protein	protein-coding			AT4G13000		-0.886506	0.168029	0.0262755	0.344803
Merged-3-9260128-1	3	9260078	9260178	+	63.8	0	TTS (AT3G25505.1)	TTS (AT3G25505.1)	3614	AT3G25505.1	28719319		NM_001338750		AT3G25505		-	TIR-NBS-LRR class disease resistance protein	protein-coding			AT1G78070		-0.889784	3.7739	3.90997e-05	0.00456451
Merged-3-9134208-1	3	9134158	9134258	+	114.2	0	TTS (AT3G25070.2)	TTS (AT3G25070.2)	2070	AT3G25070.2	822098	At.43082	NM_113411		RIN4		AtRIN4|RPM1 interacting protein 4	RPM1 interacting protein 4	protein-coding			AT3G51680		-0.89069	1.46421	0.00170302	0.0691255
Merged-3-9129295-1	3	9129245	9129345	+	102.4	0	TTS (AT3G25050.1)	TTS (AT3G25050.1)	874	AT3G25060.1	822097		NM_113410		AT3G25060		MEF25|mitochondrial RNA editing factor 25	Tetratricopeptide repeat (TPR)-like superfamily protein	protein-coding			HSPRO2		-0.891457	8.27236	1.13647e-05	0.00170263
Merged-3-9127217-1	3	9127167	9127267	+	88.2	0	TTS (AT3G25040.1)	TTS (AT3G25040.1)	366	AT3G25050.1	822096	At.46272	NM_113409		XTH3		xyloglucan endotransglucosylase/hydrolase 3	xyloglucan endotransglucosylase/hydrolase 3	protein-coding			AT3G29000		-0.893295	4.17225	0.0146793	0.252298
Merged-3-9117043-1	3	9116993	9117093	+	89.8	0	TTS (AT3G25013.2)	TTS (AT3G25013.2)	-2336	AT3G25014.1	6241014	At.73648	NM_001125220		AT3G25014		-	hypothetical protein	protein-coding			AT3G09280		-0.898418	-0.432172	0.017916	0.280569
Merged-3-9099488-1	3	9099438	9099538	+	111.8	0	TTS (AT3G24890.3)	TTS (AT3G24890.3)	1918	AT3G24890.5	822087	At.50842	NM_113401		VAMP728		ATVAMP728|vesicle-associated membrane protein 728	vesicle-associated membrane protein 728	protein-coding			AT5G36960		-0.899671	0.841212	0.00514941	0.138311
Merged-3-8886294-1	3	8886244	8886344	+	107.1	0	TTS (AT3G24463.1)	TTS (AT3G24463.1)	2070	AT3G24463.1	28719312		NM_001338684		AT3G24463		-	nuclear transport factor 2 family protein	protein-coding			GSTU25		-0.902692	3.00069	0.00493815	0.134512
Merged-3-8819642-1	3	8819592	8819692	+	102.4	0	TTS (AT3G24315.1)	TTS (AT3G24315.1)	3180	AT3G24315.1	822020	At.37549	NM_113338		AtSec20		SEC20	Sec20 family protein	protein-coding			AT5G52020		-0.903956	1.28156	0.0168344	0.271329
Merged-3-8792951-1	3	8792901	8793001	+	100.8	0	TTS (AT3G24260.1)	TTS (AT3G24260.1)	1651	AT3G24255.8	822013	At.5358	NM_113331		AT3G24255		-	RNA-directed DNA polymerase (reverse transcriptase)-related family protein	protein-coding			AT5G42610		-0.904674	4.2279	0.00127772	0.0566716
Merged-3-8793838-1	3	8793788	8793888	+	100.8	0	TTS (AT3G24255.8)	TTS (AT3G24255.8)	1123	AT3G24260.1	822014	At.65146	NM_113332		AT3G24260		-	paired amphipathic helix Sin3-like protein	protein-coding			AT2G31930		-0.906406	1.80186	0.00150155	0.0630721
Merged-3-8747168-1	3	8747118	8747218	+	105.5	0	TTS (AT3G24200.1)	TTS (AT3G24200.1)	-3966	AT3G04635.1	28718771		NR_141111		AT3G04635		-	ncRNA	ncRNA			AT2G03500		-0.90717	4.22448	1.0974e-07	4.1681e-05
Merged-3-8694891-1	3	8694841	8694941	+	111.8	0	TTS (AT3G24080.4)	TTS (AT3G24080.4)	1830	AT3G24070.1	821993	At.26478	NM_113312		AT3G24070		-	Zinc knuckle (CCHC-type) family protein	protein-coding			HAI3		-0.91039	-0.472886	0.0333503	0.38904
Merged-3-8616939-1	3	8616889	8616989	+	102.4	0	TTS (AT3G23860.3)	TTS (AT3G23860.3)	706	AT3G23860.1	821969	At.65139	NM_113291		AT3G23860		-	GTP-binding protein-like protein	protein-coding			AT1G21440		-0.912442	6.41546	0.000161979	0.0130391
Merged-3-8588085-1	3	8588035	8588135	+	63	0	TTS (AT3G23805.1)	TTS (AT3G23805.1)	1669	AT3G23810.1	821964	At.24845	NM_113286		SAHH2		ATSAHH2|S-ADENOSYL-L-HOMOCYSTEINE (SAH) HYDROLASE 2|S-adenosyl-l-homocysteine (SAH) hydrolase 2	S-adenosyl-l-homocysteine (SAH) hydrolase 2	protein-coding			AT1G62333		-0.917595	1.10507	0.00472719	0.131556
Merged-3-8566648-1	3	8566598	8566698	+	101.6	0	TTS (AT3G23780.1)	TTS (AT3G23780.1)	1154	AT3G23770.1	821959	At.37655	NM_113281		AT3G23770		-	O-Glycosyl hydrolases family 17 protein	protein-coding			AT5G19875		-0.918541	4.89506	8.62153e-08	3.36732e-05
Merged-3-8537719-1	3	8537669	8537769	+	81.9	0	TTS (AT3G23715.1)	TTS (AT3G23715.1)	869	AT3G23715.1	3768909	At.64551	NM_001035674		SCRL13		SCR-like 13	SCR-like 13	protein-coding			AT5G10695		-0.922641	4.51595	3.29882e-06	0.000684301
Merged-3-8537524-1	3	8537474	8537574	+	58	0	TTS (AT3G23715.1)	TTS (AT3G23715.1)	674	AT3G23715.1	3768909	At.64551	NM_001035674		SCRL13		SCR-like 13	SCR-like 13	protein-coding			NAC102		-0.922837	5.49878	3.26859e-09	2.2765e-06
Merged-3-8361062-1	3	8361012	8361112	+	164.6	0	TTS (AT3G23370.3)	TTS (AT3G23370.3)	3477	AT3G23370.1	821918	At.53457	NM_113240		AT3G23370		-	RNA-binding (RRM/RBD/RNP motifs) family protein	protein-coding			CDF3		-0.923269	6.33707	1.07456e-06	0.000286907
Merged-3-8348017-1	3	8347967	8348067	+	112.6	0	TTS (AT3G23325.1)	TTS (AT3G23325.1)	853	AT3G23330.2	821914		NM_113236		AT3G23330		-	Tetratricopeptide repeat (TPR)-like superfamily protein	protein-coding			AT3G54600		-0.927829	5.02929	6.42738e-05	0.00671049
Merged-3-8288859-1	3	8288809	8288909	+	105.5	0	TTS (AT3G23220.1)	TTS (AT3G23220.1)	917	AT3G23220.1	821900	At.50677	NM_113223		ESE1		ethylene and salt inducible 1	Integrase-type DNA-binding superfamily protein	protein-coding			AT1G21340		-0.929307	-0.852728	0.0354515	0.400443
Merged-3-8015713-1	3	8015663	8015763	+	105.5	0	TTS (AT3G22660.1)	TTS (AT3G22660.1)	904	AT3G22650.1	821836	At.65122	NM_113164		CEG		ATSFL61|CEGENDUO|S-LOCUS F-BOX 61|SFL61	F-box and associated interaction domains-containing protein	protein-coding			AT1G14430		-0.930361	-0.180224	0.0137788	0.243513
Merged-3-7991192-1	3	7991142	7991242	+	56.7	0	TTS (AT3G22550.1)	TTS (AT3G22550.1)	2396	AT3G22550.1	821826	At.37858	NM_113154		AT3G22550		-	NAD(P)H-quinone oxidoreductase subunit, putative (DUF581)	protein-coding			NHL3		-0.930642	6.49186	7.00572e-05	0.00712918
Merged-3-7970241-1	3	7970191	7970291	+	131.5	0	TTS (AT3G22480.2)	TTS (AT3G22480.2)	602	AT3G22490.1	821820	At.64534	NM_113148		AT3G22490		-	Seed maturation protein	protein-coding			AT1G72920		-0.931173	2.48565	0.00569997	0.148084
Merged-3-7816165-1	3	7816115	7816215	+	81.9	0	TTS (AT3G22150.2)	TTS (AT3G22150.2)	2820	AT3G22160.1	821780	At.42989	NM_113113		AT3G22160		JAV1|jasmonate-associated VQ motif gene 1	VQ motif-containing protein	protein-coding			AR781		-0.932096	4.6387	0.000662234	0.0363716
Merged-3-7807891-1	3	7807841	7807941	+	77.2	0	TTS (AT3G22125.2)	TTS (AT3G22125.2)	155	AT3G22142.1	5008021	At.71418	NM_001084730		AT3G22142		-	Bifunctional inhibitor/lipid-transfer protein/seed storage 2S albumin superfamily protein	protein-coding			ENODL2		-0.935268	6.04253	5.57117e-06	0.000988407
Merged-3-7792499-1	3	7792449	7792549	+	116.6	0	TTS (AT3G22110.1)	TTS (AT3G22110.1)	1763	AT3G22110.1	821774	At.20713	NM_113108		PAC1		20S PROTEASOME SUBUNIT PAC1|20S proteasome alpha subunit C1	20S proteasome alpha subunit C1	protein-coding			AT3G52800		-0.937521	6.9942	4.10548e-07	0.000128736
Merged-3-7688143-1	3	7688093	7688193	+	83.5	0	TTS (AT3G21820.1)	TTS (AT3G21820.1)	-1513	AT3G04195.1	28718731		NR_141073		AT3G04195		-	ncRNA	ncRNA			UGT74E2		-0.939734	0.854782	0.0117305	0.22137
Merged-3-7646316-1	3	7646266	7646366	+	93.7	0	TTS (AT3G21700.1)	TTS (AT3G21700.1)	1841	AT3G21700.2	821724	At.5851	NM_113065		SGP2		ATSGP2	Ras-related small GTP-binding family protein	protein-coding			AT3G21890		-0.940114	-0.284588	0.0232778	0.322908
Merged-3-7626053-1	3	7626003	7626103	+	65.4	0	TTS (AT3G21670.1)	TTS (AT3G21670.1)	601	AT3G21660.2	821720		NM_113061		AT3G21660		-	UBX domain-containing protein	protein-coding			DREB2A		-0.944777	4.16365	4.14287e-06	0.000809798
Merged-3-7493437-1	3	7493387	7493487	+	86.6	0	TTS (AT3G21305.1)	TTS (AT3G21305.1)	457	AT3G21305.1	28719294		NM_001338525		AT3G21305		-	hypothetical protein	protein-coding			BAP2		-0.947634	1.50864	0.00226029	0.082817
Merged-3-7448665-1	3	7448615	7448715	+	60.6	0	TTS (AT3G21220.1)	TTS (AT3G21220.1)	2934	AT3G21220.2	821676	At.24898	NM_113017		MKK5		ARABIDOPSIS THALIANA MITOGEN-ACTIVATED PROTEIN KINASE KINASE 5|ATMAP2K_ALPHA|ATMEK5|ATMKK5|MAP KINASE KINASE 5|MAP kinase kinase 5|MAP2K_A|MEK5	MAP kinase kinase 5	protein-coding			BETA-OHASE		-0.948303	2.8963	0.000138637	0.0115747
Merged-3-7432596-1	3	7432546	7432646	+	81.9	0	TTS (AT3G21180.1)	TTS (AT3G21180.1)	2147	AT3G21190.1	821672	At.38101	NM_113014		MSR1		AtMSR1|Mannan Synthesis Related 1	O-fucosyltransferase family protein	protein-coding			AT4G16980		-0.949383	2.96818	0.0470602	0.456665
Merged-3-7335286-1	3	7335236	7335336	+	113.4	0	TTS (AT3G20930.1)	TTS (AT3G20930.1)	1107	AT3G20935.1	3768880	At.68622	NM_001161159		CYP705A28		''cytochrome P450|MFD22.6|cytochrome P450|family 705|polypeptide 28|polypeptide 28''|subfamily A	cytochrome P450, family 705, subfamily A, polypeptide 28	protein-coding			AT5G52870		-0.952205	5.18098	7.54371e-07	0.000211908
Merged-3-7272075-1	3	7272025	7272125	+	102.4	0	TTS (AT3G20790.1)	TTS (AT3G20790.1)	1938	AT3G20800.1	821628	At.48685	NM_112971		AT3G20800		-	Cell differentiation, Rcd1-like protein	protein-coding			MYB7		-0.955294	5.25461	9.5474e-07	0.000262653
Merged-3-7201978-1	3	7201928	7202028	+	66.2	0	TTS (AT3G20630.1)	TTS (AT3G20630.1)	739	AT3G20620.1	821609	At.38206	NM_112953		AT3G20620		-	F-box family protein-like protein	protein-coding			SRC2		-0.958079	7.73853	1.60483e-09	1.39604e-06
Merged-3-7166488-1	3	7166438	7166538	+	117.4	0	TTS (AT3G20520.1)	TTS (AT3G20520.1)	441	AT3G20530.2	821599	At.38223	NM_112945		AT3G20530		-	Protein kinase superfamily protein	protein-coding			AT5G24080		-0.960449	-0.336867	0.0287346	0.361241
Merged-3-7123320-1	3	7123270	7123370	+	69.3	0	TTS (AT3G20430.1)	TTS (AT3G20430.1)	2258	AT3G20430.1	821588	At.38241	NM_112934		AT3G20430		-	phosphorylated adapter RNA export-like protein	protein-coding			AT3G48240		-0.962802	1.29038	0.000907629	0.0457097
Merged-3-7089176-1	3	7089126	7089226	+	81.9	0	TTS (AT3G20330.1)	TTS (AT3G20330.1)	656	AT3G20320.3	821576	At.8172	NM_112923		ABCI15		ATP-binding cassette I15|TGD2|trigalactosyldiacylglycerol2	trigalactosyldiacylglycerol2	protein-coding			AT3G60700		-0.966034	3.85941	4.78369e-07	0.000144946
Merged-3-7039130-1	3	7039080	7039180	+	102.4	0	TTS (AT3G20155.1)	TTS (AT3G20155.1)	154	AT3G20160.1	821560	At.53400	NM_112907		AT3G20160		-	Terpenoid synthases superfamily protein	protein-coding			SIB1		-0.967272	3.88137	1.87517e-05	0.00250335
Merged-3-6929938-1	3	6929888	6929988	+	83.5	0	TTS (AT3G19910.1)	TTS (AT3G19910.1)	1887	AT3G19920.2	821530	At.38335	NM_112882		AT3G19920		-	BTB/POZ domain protein	protein-coding			AT1G32928		-0.969307	5.47242	6.20614e-06	0.00107975
Merged-3-6700571-1	3	6700521	6700621	+	63	0	TTS (AT3G19340.1)	TTS (AT3G19340.1)	1230	AT3G19330.4	821467	At.43813	NM_112820		AT3G19330		-	transmembrane protein, putative (DUF677)	protein-coding			AT3G06890		-0.971513	3.11032	0.000981393	0.0478575
Merged-3-6621029-1	3	6620979	6621079	+	118.9	0	TTS (AT3G19160.1)	TTS (AT3G19160.1)	2249	AT3G19160.1	821450	At.8229	NM_112803		IPT8		ATIPT8|ATP/ADP isopentenyltransferases|MVI11.16|PGA22|isopentenyltransferase 8	ATP/ADP isopentenyltransferase	protein-coding			AT4G11870		-0.975501	-0.847355	0.0380347	0.411939
Merged-3-6609742-1	3	6609692	6609792	+	74	0	TTS (AT3G19100.1)	TTS (AT3G19100.1)	1396	AT3G19120.1	821446	At.28342	NM_112799		AT3G19120		-	PIF / Ping-Pong family of plant transposase	protein-coding			AT1G22190		-0.97666	6.86105	8.32831e-09	4.88238e-06
Merged-3-6544058-1	3	6544008	6544108	+	111.1	0	TTS (AT3G18960.3)	TTS (AT3G18960.3)	1120	AT3G18960.3	821429	At.34404	NM_112782		AT3G18960		-	AP2/B3-like transcriptional factor family protein	protein-coding			AT2G40900		-0.978272	7.45539	1.22963e-06	0.000315805
Merged-3-6539553-1	3	6539503	6539603	+	99.2	0	TTS (AT3G18950.1)	TTS (AT3G18950.1)	-1078	ENSRNA049492717-T1												MYB15		-0.979373	5.57062	0.00562264	0.146924
Merged-3-6454825-1	3	6454775	6454875	+	66.2	0	TTS (AT3G18740.1)	TTS (AT3G18740.1)	1522	AT3G18740.1	821405	At.26483	NM_112760		RLK902		receptor-like kinase 902	Ribosomal protein L7Ae/L30e/S12e/Gadd45 family protein	protein-coding			AT5G08391		-0.980642	-0.238308	0.0157813	0.262377
Merged-3-6441991-1	3	6441941	6442041	+	91.4	0	TTS (AT3G18715.1)	TTS (AT3G18715.1)	1174	AT3G18715.1	28719283		NM_001338353		IDL4		inflorescence deficient in abscission (IDA)-like 4	inflorescence deficient in abscission (IDA)-like 4	protein-coding			GDCH		-0.981836	1.56664	0.0019874	0.0767668
Merged-3-6386345-1	3	6386295	6386395	+	157.5	0	TTS (AT3G18550.1)	TTS (AT3G18550.1)	2584	AT3G03715.1	28718686		NR_141029		AT3G03715		-	ncRNA	ncRNA			NIP6		-0.983561	4.35471	0.000655855	0.0360948
Merged-3-6288613-1	3	6288563	6288663	+	130.7	0	TTS (AT3G18320.1)	TTS (AT3G18320.1)	-1388	AT3G18310.1	821360	At.38573	NM_112716		AT3G18310		-	TATA box-binding protein associated factor RNA polymerase I subunit C	protein-coding			AT5G50800		-0.984443	0.150904	0.00395367	0.117551
Merged-3-6141851-1	3	6141801	6141901	+	67.7	0	TTS (AT3G17930.1)	TTS (AT3G17930.1)	1459	AT3G17930.1	819775	At.8042	NM_112674		DAC		Defective Accumulation of Cytochrome b6/f complex	transmembrane protein	protein-coding			LEA4-5		-0.98506	-0.227802	0.0320431	0.381672
Merged-3-6123622-1	3	6123572	6123672	+	67.7	0	TTS (AT3G17860.4)	TTS (AT3G17860.4)	213	AT3G17880.2	821056	At.28303	NM_112669		TDX		ARABIDOPSIS THALIANA HSP70-INTERACTING PROTEIN 2|AT3G17870|ATHIP2|ATTDX|HIP|HSC-70 INTERACTING PROTEIN|tetraticopeptide domain-containing thioredoxin	tetraticopeptide domain-containing thioredoxin	protein-coding			AT3G28620		-0.986564	1.0753	0.0135928	0.241791
Merged-3-6109308-1	3	6109258	6109358	+	127.6	0	TTS (AT3G17850.1)	TTS (AT3G17850.1)	3400	AT3G17840.1	821053	At.38651	NM_112665		RLK902		receptor-like kinase 902	receptor-like kinase 902	protein-coding			AT3G56260		-0.986792	2.45932	0.000221765	0.0162069
Merged-3-6108474-1	3	6108424	6108524	+	85.1	0	TTS (AT3G17850.1)	TTS (AT3G17850.1)	2566	AT3G17840.1	821053	At.38651	NM_112665		RLK902		receptor-like kinase 902	receptor-like kinase 902	protein-coding			AT5G12960		-0.999158	-0.65928	0.00984703	0.200563
Merged-3-5914443-1	3	5914393	5914493	+	138.6	0	TTS (AT3G17320.1)	TTS (AT3G17320.1)	-1098	AT3G17310.1	820994	At.5773	NM_112609		DRM3		AtDRM3|domains rearranged methyltransferase 3	S-adenosyl-L-methionine-dependent methyltransferases superfamily protein	protein-coding			AT2G42760		-1.00104	4.92025	0.000251412	0.01761
Merged-3-5766999-1	3	5766949	5767049	+	138.6	0	TTS (AT3G16890.1)	TTS (AT3G16890.1)	266	AT3G16880.1	820943	At.53342	NM_112564		AT3G16880		-	F-box and associated interaction domains-containing protein	protein-coding			AT5G09760		-1.00183	6.22421	1.73838e-06	0.000414857
Merged-3-5629902-1	3	5629852	5629952	+	120.5	0	TTS (AT3G16550.1)	TTS (AT3G16550.1)	-1045	AT3G16540.1	820902		NM_001338237		DEG11		DegP protease 11|DegP11|degradation of periplasmic proteins 11	DegP protease 11	protein-coding			UNE11		-1.00262	2.89671	0.00227531	0.0830289
Merged-3-5624294-1	3	5624244	5624344	+	64.6	0	TTS (AT3G16530.1)	TTS (AT3G16530.1)	1225	AT3G16530.1	820901	At.6162	NM_112525		AT3G16530		MDC8.19	Legume lectin family protein	protein-coding			AT4G29610		-1.00284	-0.713289	0.0309137	0.375012
Merged-3-5594431-1	3	5594381	5594481	+	100.8	0	TTS (AT3G16470.3)	TTS (AT3G16470.3)	1787	AT3G16460.2	820894	At.24116	NM_112517		JAL34		T2O4.14|jacalin-related lectin 34	Mannose-binding lectin superfamily protein	protein-coding			PSAK		-1.0033	1.69945	0.0263053	0.345027
Merged-3-5575097-1	3	5575047	5575147	+	67.7	0	TTS (AT3G16410.1)	TTS (AT3G16410.1)	3194	AT3G16410.1	820888	At.22512	NM_112512		NSP4		T2O4.17|nitrile specifier protein 4	nitrile specifier protein 4	protein-coding			GolS2		-1.00503	3.64574	0.000369888	0.023734
Merged-3-5550862-1	3	5550812	5550912	+	78.8	0	TTS (AT3G16350.1)	TTS (AT3G16350.1)	-1830	AT3G03285.1	28718647		NR_140988		AT3G03285		-	ncRNA	ncRNA			AT5G57510		-1.01583	0.768221	0.0292271	0.364138
Merged-3-5536580-1	3	5536530	5536630	+	102.4	0	TTS (AT3G16330.1)	TTS (AT3G16330.1)	1456	AT3G16330.1	820880	At.38910	NM_112504		AT3G16330		-	Avr9/Cf-9 rapidly elicited protein	protein-coding			AT5G52760		-1.01788	0.421533	0.00321394	0.102509
Merged-3-5431167-1	3	5431117	5431217	+	64.6	0	TTS (AT3G15990.1)	TTS (AT3G15990.1)	-2359	AT3G16010.1	820846	At.38958	NM_112471		AT3G16010		-	Pentatricopeptide repeat (PPR-like) superfamily protein	protein-coding			AT2G34655		-1.02267	-0.951509	0.0372424	0.407284
Merged-3-5333672-1	3	5333622	5333722	+	58.3	0	TTS (AT3G15740.1)	TTS (AT3G15740.1)	881	AT3G15740.1	820817	At.64999	NM_112444		AT3G15740		-	RING/U-box superfamily protein	protein-coding			AT3G12830		-1.02764	6.58081	3.61188e-06	0.000721492
Merged-3-5269140-1	3	5269090	5269190	+	89.8	0	TTS (AT3G15570.1)	TTS (AT3G15570.1)	-1118	AT3G03145.1	28718634		NR_140974		AT3G03145		-	ncRNA	ncRNA			AT1G32920		-1.03149	6.72083	0.000129631	0.0109814
Merged-3-5108644-1	3	5108594	5108694	+	117.4	0	TTS (AT3G15160.2)	TTS (AT3G15160.2)	-1138	AT3G15170.1	820748	At.5743	NM_112380		CUC1		ANAC054|ATNAC1|Arabidopsis NAC domain containing protein 54|CUP-SHAPED COTYLEDON1	NAC (No Apical Meristem) domain transcriptional regulator superfamily protein	protein-coding			AT1G30190		-1.0335	-0.430051	0.0152372	0.257456
Merged-3-5101048-1	3	5100998	5101098	+	58.6	0	TTS (AT3G15150.1)	TTS (AT3G15150.1)	363	AT3G15140.2	820745	At.27380	NM_112377		AT3G15140		-	Polynucleotidyl transferase, ribonuclease H-like superfamily protein	protein-coding			WRKY22		-1.03652	4.75771	5.00848e-09	3.14102e-06
Merged-3-5014196-1	3	5014146	5014246	+	74	0	TTS (AT3G14890.2)	TTS (AT3G14890.2)	1146	AT3G14900.1	820719	At.39145	NM_112352		EMB3120		EMBRYO DEFECTIVE 3120	hypothetical protein	protein-coding			AT1G22470		-1.04204	3.61687	4.35962e-06	0.00081643
Merged-3-4998302-1	3	4998252	4998352	+	72.5	0	TTS (AT3G14855.1)	TTS (AT3G14855.1)	161	AT3G14855.1	3768849				AT3G14855		60713.TRNA-CYS-1	tRNA	tRNA			AT2G29430		-1.04406	-0.831176	0.0100305	0.203072
Merged-3-4949743-1	3	4949693	4949793	+	84.3	0	TTS (AT3G14720.1)	TTS (AT3G14720.1)	1603	AT3G14730.1	820701	At.65089	NM_112334		AT3G14730		-	Pentatricopeptide repeat (PPR) superfamily protein	protein-coding			MAPKKK18		-1.04626	2.09816	0.00024061	0.0171202
Merged-3-4929441-1	3	4929391	4929491	+	52	0	TTS (AT3G14670.2)	TTS (AT3G14670.2)	1594	AT3G14670.2	820695	At.53317	NM_112328		AT3G14670		-	hypothetical protein	protein-coding			HTR11		-1.04806	1.03152	0.00345103	0.10734
Merged-3-4920563-1	3	4920513	4920613	+	56.7	0	TTS (AT3G14630.1)	TTS (AT3G14630.1)	707	AT3G14640.1	820692		NM_112325		CYP72A10		''cytochrome P450|cytochrome P450|family 72|polypeptide 10|polypeptide 10''|subfamily A	cytochrome P450, family 72, subfamily A, polypeptide 10	protein-coding			AT5G22580		-1.05689	-1.09861	0.044087	0.440005
Merged-3-4904111-1	3	4904061	4904161	+	78	0	TTS (AT3G14590.3)	TTS (AT3G14590.3)	1158	AT3G14580.1	820684	At.39207	NM_112318		AT3G14580		-	Pentatricopeptide repeat (PPR) superfamily protein	protein-coding			AT2G45680		-1.06439	4.66221	2.30767e-08	1.17417e-05
Merged-3-4823790-1	3	4823740	4823840	+	92.9	0	TTS (AT3G14430.1)	TTS (AT3G14430.1)	1123	AT3G14430.1	820666	At.5543	NM_112303		AT3G14430		-	GRIP/coiled-coil protein	protein-coding			RIC5		-1.06525	-1.55137	0.04577	0.449923
Merged-3-4809665-1	3	4809615	4809715	+	90.6	0	TTS (AT3G14390.1)	TTS (AT3G14390.1)	-1223	AT3G14395.1	820661	At.6074	NM_112298		AT3G14395		-	hypothetical protein	protein-coding			CLE1		-1.07378	-0.918619	0.0131623	0.236754
Merged-3-4624620-1	3	4624570	4624670	+	74	0	TTS (AT3G13990.1)	TTS (AT3G13990.1)	-4315	AT3G13980.1	820612	At.64115	NM_112252		AT3G13980		-	SKI/DACH domain protein	protein-coding			AT1G21890		-1.0754	1.14474	0.0256161	0.339587
Merged-3-4590202-1	3	4590152	4590252	+	58.3	0	TTS (AT3G13910.1)	TTS (AT3G13910.1)	1281	AT3G13910.2	820604	At.28555	NM_112245		AT3G13910		-	hypothetical protein (DUF3511)	protein-coding			AT2G30020		-1.07921	4.94641	1.70995e-08	9.04162e-06
Merged-3-4497966-1	3	4497916	4498016	+	64.6	0	TTS (AT3G13730.1)	TTS (AT3G13730.1)	-1001	ENSRNA049757912-T1												AT5G41400		-1.08107	4.63466	1.80653e-09	1.47627e-06
Merged-3-4295840-1	3	4295790	4295890	+	88.2	0	TTS (AT3G13276.1)	TTS (AT3G13276.1)	1160	AT3G13280.1	820528	At.53291	NM_112173		AT3G13280		-	Putative endonuclease or glycosyl hydrolase	protein-coding			IPMI1		-1.08325	4.42852	6.44498e-05	0.00671049
Merged-3-4166893-1	3	4166843	4166943	+	78.8	0	TTS (AT3G13020.1)	TTS (AT3G13020.1)	2024	AT3G13020.1	820488		NM_112139		AT3G13020		MGH6.14	hAT transposon superfamily protein	protein-coding			AGC1.7		-1.08473	-1.48088	0.0329883	0.387589
Merged-3-4128743-1	3	4128693	4128793	+	114.2	0	TTS (AT3G12940.1)	TTS (AT3G12940.1)	409	AT3G12930.1	820478	At.11983	NM_112129		AT3G12930		-	Lojap-related protein	protein-coding			AGP30		-1.08597	4.4362	0.00162063	0.0666211
Merged-3-4116719-1	3	4116669	4116769	+	78.8	0	TTS (AT3G12915.2)	TTS (AT3G12915.2)	3885	AT3G12915.2	3768815	At.74672	NM_001161139		AT3G12915		MGH6.2	Ribosomal protein S5/Elongation factor G/III/V family protein	protein-coding			IMD1		-1.09275	6.86371	4.64812e-05	0.00526663
Merged-3-4106929-1	3	4106879	4106979	+	132.3	0	TTS (AT3G12900.1)	TTS (AT3G12900.1)	-2446	AT3G12910.1	820475	At.39525	NM_112127		AT3G12910		MGH6.1|MGH6.22|MGH6_1|MJM20.5	NAC (No Apical Meristem) domain transcriptional regulator superfamily protein	protein-coding			OPT2		-1.09961	-0.97414	0.0207705	0.302766
Merged-3-3955105-1	3	3955055	3955155	+	163.8	0	TTS (AT3G12470.1)	TTS (AT3G12470.1)	445	AT3G12460.1	820425	At.50599	NM_112081		AT3G12460		-	Polynucleotidyl transferase, ribonuclease H-like superfamily protein	protein-coding			AT5G05340		-1.10205	-0.481488	0.0145098	0.250502
Merged-3-3920729-1	3	3920679	3920779	+	116.6	0	TTS (AT3G12300.1)	TTS (AT3G12300.1)	1266	AT3G12290.1	820409	At.47596	NM_112065		AT3G12290		-	Amino acid dehydrogenase family protein	protein-coding			AT1G58420		-1.1057	1.22675	0.00728204	0.169195
Merged-3-3860408-1	3	3860358	3860458	+	126	0	TTS (AT3G12120.2)	TTS (AT3G12120.2)	2090	AT3G12120.2	820387	At.23898	NM_112047		FAD2		AtFAD2|DELTA-12 DESATURASE|fatty acid desaturase 2	fatty acid desaturase 2	protein-coding			AT3G04640		-1.10659	4.89151	1.14356e-09	1.06339e-06
Merged-3-3793461-1	3	3793411	3793511	+	69.3	0	TTS (AT3G11964.1)	TTS (AT3G11964.1)	7030	AT3G11960.2	820369	At.5413	NM_112029		AT3G11960		-	Cleavage and polyadenylation specificity factor (CPSF) A subunit protein	protein-coding			AT1G50930		-1.10815	-0.721407	0.0215291	0.307998
Merged-3-3687059-1	3	3687009	3687109	+	69.3	0	TTS (AT3G11680.1)	TTS (AT3G11680.1)	-2188	AT3G11670.1	820339	At.21419	NM_111999		DGD1		DIGALACTOSYL DIACYLGLYCEROL DEFICIENT 1|DIGALACTOSYLDIACYLGLYCEROL SYNTHASE 1	UDP-Glycosyltransferase superfamily protein	protein-coding			STH		-1.11013	0.0914291	0.0227108	0.319036
Merged-3-3681399-1	3	3681349	3681449	+	138.6	0	TTS (AT3G11670.2)	TTS (AT3G11670.2)	-1456	AT3G11660.1	820338	At.15768	NM_111998		NHL1		NDR1/HIN1-like 1	NDR1/HIN1-like 1	protein-coding			WRKY40		-1.11177	3.44214	0.00158893	0.065618
Merged-3-3639733-1	3	3639683	3639783	+	91.4	0	TTS (AT3G11550.1)	TTS (AT3G11550.1)	298	AT3G11560.3	820329	At.28347	NM_111989		AT3G11560		-	LETM1-like protein	protein-coding			AT4G32342		-1.12697	-0.368157	0.00814456	0.179733
Merged-3-3558744-1	3	3558694	3558794	+	72.5	0	TTS (AT3G11340.1)	TTS (AT3G11340.1)	249	AT3G11350.1	820308	At.50170	NM_111969		AT3G11350		F11B9.27	Pentatricopeptide repeat (PPR) superfamily protein	protein-coding			RL3		-1.12734	5.24236	1.19263e-05	0.00177688
Merged-3-3551512-1	3	3551462	3551562	+	102.4	0	TTS (AT3G11330.1)	TTS (AT3G11330.1)	149	AT3G11325.1	820305	At.65079	NM_148709		AT3G11325		-	Phospholipid/glycerol acyltransferase family protein	protein-coding			AT1G50750		-1.1294	0.779665	0.00267194	0.0915997
Merged-3-3465898-1	3	3465848	3465948	+	105.5	0	TTS (AT3G11050.1)	TTS (AT3G11050.1)	1046	AT3G11060.1	820277	At.65078	NM_111943		AT3G11060		-	transmembrane protein	protein-coding			RVE2		-1.13623	4.34923	7.09737e-08	2.89992e-05
Merged-3-3457969-1	3	3457919	3458019	+	69.3	0	TTS (AT3G11020.1)	TTS (AT3G11020.1)	1411	AT3G11030.1	820274	At.39820	NM_111940		TBL32		TRICHOME BIREFRINGENCE-LIKE 32	TRICHOME BIREFRINGENCE-LIKE 32	protein-coding			AT3G62990		-1.13825	0.973277	0.0202439	0.298704
Merged-3-3371107-1	3	3371057	3371157	+	42.5	0	TTS (AT3G10770.1)	TTS (AT3G10770.1)	1628	AT3G10760.1	820245	At.39869	NM_111913		AT3G10760		-	Homeodomain-like superfamily protein	protein-coding			cycp3		-1.14357	1.36811	0.0070708	0.167408
Merged-3-3308028-2	3	3307956	3308100	+	114.9	0	TTS (AT3G10585.1)	TTS (AT3G10585.1)	205	AT3G10580.1	820225	At.53250	NM_111894		AT3G10580		-	Homeodomain-like superfamily protein	protein-coding			GLU1		-1.14377	0.250744	0.0226215	0.31851
Merged-3-3302657-1	3	3302607	3302707	+	85.9	0	TTS (AT3G10560.1)	TTS (AT3G10560.1)	770	AT3G10570.1	820222	At.17630	NM_111893		CYP77A6		''cytochrome P450|cytochrome P450|family 77|polypeptide 6|polypeptide 6''|subfamily A	cytochrome P450, family 77, subfamily A, polypeptide 6	protein-coding			AT1G66130		-1.14471	-0.278929	0.00303172	0.0991832
Merged-3-3219066-1	3	3219016	3219116	+	69.3	0	TTS (AT3G10380.1)	TTS (AT3G10380.1)	2727	AT3G10370.1	820199	At.18427	NM_111872		SDP6		SUGAR-DEPENDENT 6	FAD-dependent oxidoreductase family protein	protein-coding			RD28		-1.15725	7.80475	8.40091e-06	0.00135657
Merged-3-3104035-1	3	3103985	3104085	+	126	0	TTS (AT3G10060.1)	TTS (AT3G10060.1)	1961	AT3G10060.1	820167	At.23399	NM_111841		AT3G10060		-	FKBP-like peptidyl-prolyl cis-trans isomerase family protein	protein-coding			AT3G48940		-1.16061	-0.977146	0.0229065	0.321002
Merged-3-3063982-1	3	3063932	3064032	+	80.3	0	TTS (AT3G09960.1)	TTS (AT3G09960.1)	208	AT3G09970.2	820158	At.24833	NM_111832		AT3G09970		-	Calcineurin-like metallo-phosphoesterase superfamily protein	protein-coding			AT1G23710		-1.16483	5.14653	4.74296e-08	2.09678e-05
Merged-3-3039541-1	3	3039491	3039591	+	85.1	0	TTS (AT3G09920.1)	TTS (AT3G09920.1)	-1039	AT3G09910.1	820149	At.43236	NM_111826		RABC2b		ATRAB18C|ATRABC2B|RAB GTPase homolog C2B	RAB GTPase homolog C2B	protein-coding			HAI1		-1.16867	4.09501	3.48413e-06	0.000706441
Merged-3-23128469-1	3	23128419	23128519	+	64.6	0	TTS (AT3G09785.1)	TTS (AT3G09785.1)	1056	AT3G09785.1	28719244		NR_141566		AT3G09785		-	ncRNA	ncRNA			AT2G35290		-1.17043	2.2637	0.00134643	0.0590895
Merged-3-23117577-1	3	23117527	23117627	+	97.7	0	TTS (AT3G09775.1)	TTS (AT3G09775.1)	1303	AT3G09775.1	28719243		NR_141565		AT3G09775		-	ncRNA	ncRNA			LP1		-1.1754	2.23597	1.1275e-05	0.00169862
Merged-3-22710427-1	3	22710377	22710477	+	110.3	0	TTS (AT3G09655.1)	TTS (AT3G09655.1)	307	AT3G09655.1	28719233		NR_141552		AT3G09655		-	ncRNA	ncRNA			RD26		-1.19036	4.8042	1.98949e-12	5.36504e-09
Merged-3-22672361-1	3	22672311	22672411	+	56.7	0	TTS (AT3G09605.1)	TTS (AT3G09605.1)	678	AT3G09605.1	28719228		NR_141547		AT3G09605		-	ncRNA	ncRNA			NAC032		-1.19352	4.44816	5.50315e-12	1.20899e-08
Merged-3-22171811-1	3	22171761	22171861	+	80.3	0	TTS (AT3G09315.1)	TTS (AT3G09315.1)	1062	AT3G09315.1	28719206		NR_141526		AT3G09315		-	ncRNA	ncRNA			PUP16		-1.19626	-1.67288	0.027154	0.35003
Merged-3-2859683-1	3	2859633	2859733	+	141.8	0	TTS (AT3G09310.1)	TTS (AT3G09310.1)	-1215	AT3G02165.1	28718549		NR_140892		AT3G02165		-	ncRNA	ncRNA			AT5G64870		-1.19861	2.5731	7.71517e-05	0.00756564
Merged-3-2805307-1	3	2805257	2805357	+	69.3	0	TTS (AT3G09160.1)	TTS (AT3G09160.1)	1697	AT3G09150.3	820069	At.10486	NM_111750		HY2		ARABIDOPSIS ELONGATED HYPOCOTYL 2|ATHY2|ELONGATED HYPOCOTYL 2|GENOMES UNCOUPLED 3|GUN3|PHYTOCHROMOBILIN SYNTHASE	phytochromobilin:ferredoxin oxidoreductase, chloroplast / phytochromobilin synthase (HY2)	protein-coding			NAC019		-1.19901	-0.328235	0.0165219	0.268277
Merged-3-2766640-1	3	2766590	2766690	+	66.2	0	TTS (AT3G09050.1)	TTS (AT3G09050.1)	-1140	AT3G09055.1	28719184		NM_001337798		AT3G09055		-	hypothetical protein	protein-coding			AT2G38590		-1.20085	-0.76391	0.00468492	0.131066
Merged-3-2730126-1	3	2730076	2730176	+	83.5	0	TTS (AT3G08950.1)	TTS (AT3G08950.1)	2933	AT3G08950.1	820046	At.28371	NM_111729		HCC1		homologue of the copper chaperone SCO1	electron transport SCO1/SenC family protein	protein-coding			AT1G51090		-1.20325	-0.838485	0.0059033	0.151325
Merged-3-2576336-1	3	2576286	2576386	+	122.1	0	TTS (AT3G08500.1)	TTS (AT3G08500.1)	-1078	AT3G08490.1	819996	At.50830	NM_111684		AT3G08490		-	delta-latroinsectotoxin-Lt1a protein	protein-coding			AHP4		-1.20445	-0.757503	0.00548234	0.144586
Merged-3-20030141-1	3	20030091	20030191	+	81.1	0	TTS (AT3G08370.1)	TTS (AT3G08370.1)	1051	AT3G08370.1	28719112		NR_141438		AT3G08370		-	ncRNA	ncRNA			AT1G02700		-1.20538	-0.612228	0.00430973	0.124976
Merged-3-18814440-1	3	18814390	18814490	+	100.8	0	TTS (AT3G08135.1)	TTS (AT3G08135.1)	784	AT3G08135.1	28719069		NR_141395		AT3G08135		-	ncRNA	ncRNA			AT4G16810		-1.20662	-0.773539	0.0140382	0.246304
Merged-3-2535260-1	3	2535210	2535310	+	61.4	0	TTS (AT3G07950.1)	TTS (AT3G07950.1)	438	AT3G07960.4	819987	At.40277	NM_111675		PIP5K6		phosphatidylinositol-4-phosphate 5-kinase 6	Phosphatidylinositol-4-phosphate 5-kinase family protein	protein-coding			AT1G48660		-1.21062	-0.569794	0.0414875	0.42751
Merged-3-2529436-1	3	2529386	2529486	+	141.8	0	TTS (AT3G07930.3)	TTS (AT3G07930.3)	414	AT3G07940.2	819985	At.27792	NM_111673		AT3G07940		-	Calcium-dependent ARF-type GTPase activating protein family	protein-coding			AT1G56150		-1.21821	0.992929	0.0183348	0.283896
Merged-3-2522246-1	3	2522196	2522296	+	81.9	0	TTS (AT3G07910.1)	TTS (AT3G07910.1)	1545	AT3G07900.1	819981	At.66566	NM_111669		AT3G07900		-	O-fucosyltransferase family protein	protein-coding			AT3G57540		-1.21977	5.33499	1.50268e-10	1.76186e-07
Merged-3-17844407-1	3	17844357	17844457	+	89.8	0	TTS (AT3G07905.1)	TTS (AT3G07905.1)	218	AT3G07905.1	28719039		NR_141366		AT3G07905		-	ncRNA	ncRNA			AT2G38640		-1.21988	6.45929	9.93755e-11	1.33774e-07
Merged-3-2302604-1	3	2302554	2302654	+	83.5	0	TTS (AT3G07250.1)	TTS (AT3G07250.1)	2831	AT3G07230.1	819912	At.40379	NM_111603		AT3G07230		-	wound-responsive protein-like protein	protein-coding			ERF5		-1.22725	5.48232	2.14685e-09	1.65412e-06
Merged-3-2293652-1	3	2293602	2293702	+	91.4	0	TTS (AT3G07200.1)	TTS (AT3G07200.1)	2028	AT3G07210.1	819909	At.18708	NM_111601		AT3G07210		-	hypothetical protein	protein-coding			AT5G22545		-1.22995	-0.202864	0.0235654	0.324402
Merged-3-2262846-1	3	2262796	2262896	+	86.6	0	TTS (AT3G07150.1)	TTS (AT3G07150.1)	1649	AT3G07140.2	819900	At.18713	NM_111594		AT3G07140		-	GPI transamidase component Gpi16 subunit family protein	protein-coding			CYP94B3		-1.23933	2.05419	8.79478e-05	0.00841024
Merged-3-16619956-1	3	16619906	16620006	+	118.1	0	TTS (AT3G07105.1)	TTS (AT3G07105.1)	581	AT3G07105.1	28718971		NR_141300		AT3G07105		-	ncRNA	ncRNA			AT1G07500		-1.24121	-0.941467	0.00517197	0.138553
Merged-3-16497723-1	3	16497673	16497773	+	78.8	0	TTS (AT3G06955.1)	TTS (AT3G06955.1)	671	AT3G06955.1	28718964		NR_141293		AT3G06955		-	ncRNA	ncRNA			AT5G43770		-1.24171	1.18822	0.00198984	0.0767668
Merged-3-2150564-1	3	2150514	2150614	+	63	0	TTS (AT3G06820.2)	TTS (AT3G06820.2)	2979	AT3G06820.1	819866	At.40457	NM_111562		BRCC36B		AtBRCC36B|BRCA1/BRCA2-containing complex 36 homolog B	Mov34/MPN/PAD-1 family protein	protein-coding			1-Oct		-1.24526	4.80423	2.13123e-07	7.18411e-05
Merged-3-2151475-1	3	2151425	2151525	+	71.7	0	TTS (AT3G06810.1)	TTS (AT3G06810.1)	2068	AT3G06820.1	819866	At.40457	NM_111562		BRCC36B		AtBRCC36B|BRCA1/BRCA2-containing complex 36 homolog B	Mov34/MPN/PAD-1 family protein	protein-coding			LBD28		-1.24821	-1.38897	0.0171471	0.273261
Merged-3-2127767-1	3	2127717	2127817	+	89.8	0	TTS (AT3G06740.1)	TTS (AT3G06740.1)	1414	AT3G01885.1	28718524		NR_140868		AT3G01885		-	ncRNA	ncRNA			AT1G72240		-1.24976	2.61752	0.000193885	0.0148116
Merged-3-2047515-1	3	2047465	2047565	+	109.5	0	TTS (AT3G06560.1)	TTS (AT3G06560.1)	1038	AT3G06570.1	819836	At.17588	NM_111533		AT3G06570		F5E6.10|F5E6_10	Galactose oxidase/kelch repeat superfamily protein	protein-coding			GolS3		-1.25025	2.52723	0.00624351	0.156186
Merged-3-14892909-1	3	14892859	14892959	+	87.4	0	TTS (AT3G06475.1)	TTS (AT3G06475.1)	1361	AT3G06475.1	28718922		NR_141254		AT3G06475		-	ncRNA	ncRNA			AT5G41380		-1.25351	-0.161524	0.00138737	0.0597852
Merged-3-14792182-1	3	14792132	14792232	+	100.8	0	TTS (AT3G06465.1)	TTS (AT3G06465.1)	1008	AT3G06465.1	28718921		NR_141253		AT3G06465		-	ncRNA	ncRNA			AT3G10930		-1.25581	5.55702	9.04084e-05	0.00860305
Merged-3-1946324-1	3	1946274	1946374	+	74	0	TTS (AT3G06410.1)	TTS (AT3G06410.1)	3592	AT3G06410.1	819815	At.27771	NM_111516		AT3G06410		F24P17.12|F24P17_12	Zinc finger C-x8-C-x5-C-x3-H type family protein	protein-coding			PUB18		-1.26352	2.73246	1.23598e-05	0.00183136
Merged-3-13897359-1	3	13897309	13897409	+	64.6	0	TTS (AT3G06315.1)	TTS (AT3G06315.1)	1278	AT3G06315.1	28718907		NR_141242		AT3G06315		-	ncRNA	ncRNA			AT3G06020		-1.26535	2.65157	5.35135e-06	0.000955694
Merged-3-1880128-1	3	1880078	1880178	+	151.2	0	TTS (AT3G06200.1)	TTS (AT3G06200.1)	117	AT3G06210.2	819795	At.40556	NM_111496		AT3G06210		F28L1.15|F28L1_15	ARM repeat superfamily protein	protein-coding			AT5G19730		-1.27378	2.51571	0.00838	0.182957
Merged-3-1874983-1	3	1874933	1875033	+	102.4	0	TTS (AT3G06180.1)	TTS (AT3G06180.1)	1930	AT3G06190.2	819793	At.24125	NM_111494		BPM2		ATBPM2|BTB-POZ AND MATH DOMAIN 2|BTB-POZ and MATH domain 2|F28L1.13|F28L1_13	BTB-POZ and MATH domain 2	protein-coding			AT3G23170		-1.27656	3.38704	1.21237e-06	0.000315805
Merged-3-1844823-1	3	1844773	1844873	+	92.9	0	TTS (AT3G06110.1)	TTS (AT3G06110.1)	1351	AT3G06110.1	819784	At.40567	NM_111486		MKP2		ARABIDOPSIS MAPK PHOSPHATASE 2|ATMKP2|DSPTP1B|DUAL-SPECIFICITY PROTEIN PHOSPHATASE 1B|F28L1.5|F28L1_5|MAPK phosphatase 2	MAPK phosphatase 2	protein-coding			NF-YB2		-1.27792	5.61706	4.23325e-14	1.63083e-10
Merged-3-1822188-1	3	1822138	1822238	+	87.4	0	TTS (AT3G06035.1)	TTS (AT3G06035.1)	670	AT3G06030.1	819774	At.23105	NM_111477		NP3		ANP3|AtANP3|F24F17.1|F24F17_1|MAPKKK12|NPK1-related protein kinase 3	NPK1-related protein kinase 3	protein-coding			UCP5		-1.27855	4.33954	1.61047e-07	5.84556e-05
Merged-3-11732659-1	3	11732609	11732709	+	105.5	0	TTS (AT3G05965.1)	TTS (AT3G05965.1)	1056	AT3G05965.1	28718879		NR_141217		AT3G05965		-	ncRNA	ncRNA			CYP83A1		-1.28226	6.12673	1.22693e-06	0.000315805
Merged-3-11393095-1	3	11393045	11393145	+	122.9	0	TTS (AT3G05765.1)	TTS (AT3G05765.1)	1010	AT3G05765.1	28718864		NR_141198		AT3G05765		-	ncRNA	ncRNA			UGT84A1		-1.28586	-1.67986	0.0302755	0.37094
Merged-3-11388296-1	3	11388246	11388346	+	53.4	0	TTS (AT3G05745.1)	TTS (AT3G05745.1)	912	AT3G05745.1	28718863		NR_141197		AT3G05745		-	ncRNA	ncRNA			AT2G01300		-1.29283	2.30246	0.000421223	0.0255836
Merged-3-1696669-1	3	1696619	1696719	+	76.3	0	TTS (AT3G05730.1)	TTS (AT3G05730.1)	-1304	AT3G01735.1	28718511		NR_140855		AT3G01735		-	ncRNA	ncRNA			AT3G59930		-1.29469	2.43982	0.00609429	0.154561
Merged-3-10907632-1	3	10907582	10907682	+	92.2	0	TTS (AT3G05585.1)	TTS (AT3G05585.1)	1093	AT3G05585.1	28718852		NR_141186		AT3G05585		-	ncRNA	ncRNA			TET9		-1.30647	0.894267	0.000886108	0.0450862
Merged-3-10490973-1	3	10490923	10491023	+	59.1	0	TTS (AT3G05445.1)	TTS (AT3G05445.1)	1585	AT3G05445.1	28718840		NR_141175		AT3G05445		-	ncRNA	ncRNA			AT5G53710		-1.30774	-0.560956	0.0178754	0.280423
Merged-3-1529850-1	3	1529800	1529900	+	59.1	0	TTS (AT3G05360.1)	TTS (AT3G05360.1)	3511	AT3G05360.1	819700	At.40683	NM_111409		RLP30		AtRLP30|F22F7.23|receptor like protein 30	receptor like protein 30	protein-coding			AT3G46620		-1.30841	6.69549	1.15334e-07	4.31973e-05
Merged-3-1502792-1	3	1502742	1502842	+	87.4	0	TTS (AT3G05280.1)	TTS (AT3G05280.1)	689	AT3G05270.3	819691	At.43094	NM_111400		AT3G05270		T12H1.24|T12H1_24	filament-like protein (DUF869)	protein-coding			LHY		-1.31652	3.55138	0.000396056	0.0247356
Merged-3-1497965-1	3	1497915	1498015	+	75.6	0	TTS (AT3G05250.3)	TTS (AT3G05250.3)	1131	AT3G05260.1	819690	At.18382	NM_111399		AT3G05260		T12H1.23|T12H1_23	NAD(P)-binding Rossmann-fold superfamily protein	protein-coding			AT1G61340		-1.31652	4.5426	1.98067e-09	1.57096e-06
Merged-3-10034195-1	3	10034145	10034245	+	95.3	0	TTS (AT3G05175.1)	TTS (AT3G05175.1)	322	AT3G05175.1	28718817		NR_141155		AT3G05175		-	ncRNA	ncRNA			AT5G62140		-1.31899	0.892443	0.000378079	0.0239898
Merged-3-1433071-1	3	1433021	1433121	+	74	0	TTS (AT3G05130.1)	TTS (AT3G05130.1)	2455	AT3G05130.1	819675	At.65065	NM_111385		AT3G05130		T12H1.9|T12H1_9	paramyosin-like protein	protein-coding			AT5G22250		-1.32597	4.96281	0.000103057	0.00937862
Merged-3-1433671-1	3	1433621	1433721	+	99.2	0	TTS (AT3G05120.1)	TTS (AT3G05120.1)	1855	AT3G05130.1	819675	At.65065	NM_111385		AT3G05130		T12H1.9|T12H1_9	paramyosin-like protein	protein-coding			AT5G15725		-1.33121	-0.285955	0.0186606	0.286537
Merged-3-9882187-1	3	9882137	9882237	+	166.2	0	TTS (AT3G05115.1)	TTS (AT3G05115.1)	950	AT3G05115.1	28718813		NR_141151		U2.18p		-	ncRNA	ncRNA			AT4G04760		-1.33141	-1.21505	0.0182096	0.283031
Merged-3-1391389-1	3	1391339	1391439	+	70.9	0	TTS (AT3G05020.1)	TTS (AT3G05020.1)	-1524	AT3G01545.1	28718495		NR_140839		AT3G01545		-	ncRNA	ncRNA			AT4G05018		-1.33631	-1.73202	0.0178244	0.279786
Merged-3-1358092-1	3	1358042	1358142	+	58.3	0	TTS (AT3G04910.3)	TTS (AT3G04910.3)	-2745	AT3G04920.1	819652	At.19916	NM_111364		AT3G04920		T9J14.13|T9J14_13	Ribosomal protein S24e family protein	protein-coding			AT1G70260		-1.33676	2.77178	0.000107789	0.00968916
Merged-3-1348606-1	3	1348556	1348656	+	55.1	0	TTS (AT3G04900.1)	TTS (AT3G04900.1)	960	AT3G04890.2	819649	At.19068	NM_111361		AT3G04890		T9J14.16|T9J14_16	adenine phosphoribosyltransferase-like protein, putative (DUF2358)	protein-coding			AT5G59550		-1.33878	6.48894	1.35196e-10	1.65719e-07
Merged-3-1265023-1	3	1264973	1265073	+	64.6	0	TTS (AT3G04650.1)	TTS (AT3G04650.1)	299	AT3G04660.1	819624	At.40799	NM_111338		AT3G04660		F7O18.14|F7O18_14	F-box and associated interaction domains-containing protein	protein-coding			AT4G32080		-1.3468	-0.978728	0.014198	0.247817
Merged-3-1226196-1	3	1226146	1226246	+	88.2	0	TTS (AT3G04545.1)	TTS (AT3G04545.1)	277	AT3G04550.1	819611	At.48619	NM_111326		AT3G04550		F7O18.2|F7O18_2	rubisco accumulation factor-like protein	protein-coding			AT2G31940		-1.35188	2.86692	5.98497e-07	0.000177359
Merged-3-1152957-1	3	1152907	1153007	+	128.4	0	TTS (AT3G04350.2)	TTS (AT3G04350.2)	693	AT3G04340.1	819589	At.40851	NM_111305		emb2458		T6K12.4|T6K12_4|embryo defective 2458	FtsH extracellular protease family	protein-coding			CYP89A7		-1.35357	-1.90175	0.0442685	0.441327
Merged-3-1146125-1	3	1146075	1146175	+	81.9	0	TTS (AT3G04340.1)	TTS (AT3G04340.1)	402	AT3G04330.1	819588		NM_111304		AT3G04330		T6K12.5|T6K12_5	Kunitz family trypsin and protease inhibitor protein	protein-coding			AT4G33930		-1.35434	-1.37803	0.00620821	0.155592
Merged-3-1041875-1	3	1041825	1041925	+	81.9	0	TTS (AT3G04030.4)	TTS (AT3G04030.4)	1399	AT3G04020.4	819557	At.40916	NM_111273		AT3G04020		T11I18.13|T11I18_13	hypothetical protein	protein-coding			AT3G51410		-1.38307	-2.26799	0.0400006	0.420708
Merged-3-7238051-1	3	7238001	7238101	+	77.8	0	TTS (AT3G04005.1)	TTS (AT3G04005.1)	583	AT3G04005.1	28718713		NR_141056		AT3G04005		-	ncRNA	ncRNA			MYB2		-1.38645	1.54734	0.00018317	0.014235
Merged-3-1008609-1	3	1008559	1008659	+	85.1	0	TTS (AT3G03910.2)	TTS (AT3G03910.2)	-1194	AT3G01375.1	28718479		NR_140828		AT3G01375		-	ncRNA	ncRNA			AT4G29030		-1.39532	-2.14914	0.0264357	0.345561
Merged-3-998203-1	3	998153	998253	+	71.7	0	TTS (AT3G03870.1)	TTS (AT3G03870.1)	479	AT3G03880.1	821095	At.43547	NM_111259		AT3G03880		F20H23.7|F20H23_7	sterol O-acyltransferase, putative (DUF1639)	protein-coding			STZ		-1.39656	7.20839	4.74295e-05	0.0053293
Merged-3-6807981-1	3	6807931	6808031	+	75.6	0	TTS (AT3G03865.1)	TTS (AT3G03865.1)	328	AT3G03865.1	28718700		NR_141043		AT3G03865		-	ncRNA	ncRNA			HSFC1		-1.40127	4.82794	6.65913e-11	9.97649e-08
Merged-3-944883-1	3	944833	944933	+	75.6	0	TTS (AT3G03760.1)	TTS (AT3G03760.1)	1326	AT3G03760.1	821165	At.40935	NM_111247		LBD20		F20H23.21|F20H23_21|LOB domain-containing protein 20	LOB domain-containing protein 20	protein-coding			GA3OX2		-1.40206	1.16167	9.2588e-06	0.00145164
Merged-3-911859-1	3	911809	911909	+	81.9	0	TTS (AT3G03680.1)	TTS (AT3G03680.1)	1818	AT3G03690.1	821186	At.28696	NM_111240		UNE7		T12J13.3|T12J13_3|unfertilized embryo sac 7	Core-2/I-branching beta-1,6-N-acetylglucosaminyltransferase family protein	protein-coding			AT5G63180		-1.40264	-1.87843	0.0265344	0.345974
Merged-3-849372-1	3	849322	849422	+	60.4	0	TTS (AT3G03550.1)	TTS (AT3G03550.1)	-1075	AT3G03540.1	821241	At.40965	NM_111225		NPC5		T21P5.4|non-specific phospholipase C5	non-specific phospholipase C5	protein-coding			NAC090		-1.40428	-1.86243	0.0138316	0.243693
Merged-3-5508302-1	3	5508252	5508352	+	92.2	0	TTS (AT3G03275.1)	TTS (AT3G03275.1)	112	AT3G16250.1	820871	At.6081	NM_112496		PnsB3		NDF4|NDH-dependent cyclic electron flow 1|Photosynthetic NDH subcomplex B 3	NDH-dependent cyclic electron flow 1	protein-coding			ATAF1		-1.41231	5.80007	9.53206e-16	8.56837e-12
Merged-3-5292971-1	3	5292921	5293021	+	79.5	0	TTS (AT3G03155.2)	TTS (AT3G03155.2)	270	AT3G15610.1	820803	At.43109	NM_112431		AT3G15610		-	Transducin/WD40 repeat-like superfamily protein	protein-coding			AT5G43620		-1.42164	4.58341	3.66655e-05	0.0043523
Merged-3-4412403-1	3	4412353	4412453	+	104.8	0	TTS (AT3G02725.1)	TTS (AT3G02725.1)	1113	AT3G02725.1	28718596		NR_140938		AT3G02725		-	ncRNA	ncRNA			AT4G27652		-1.42923	6.47308	0.000206453	0.0155078
Merged-3-558052-1	3	558002	558102	+	94.5	0	TTS (AT3G02610.2)	TTS (AT3G02610.2)	-2130	AT3G02620.2	820737	At.41106	NM_111130		AT3G02620		F16B3.25|F16B3_25	Plant stearoyl-acyl-carrier-protein desaturase family protein	protein-coding			AT1G74450		-1.43289	4.40936	1.10895e-08	6.36276e-06
Merged-3-543595-2	3	543500	543690	+	61.9	0	TTS (AT3G02560.3)	TTS (AT3G02560.3)	1795	AT3G02560.3	821308	At.18813	NM_111124		AT3G02560		F16B3.19|F16B3_19	Ribosomal protein S7e family protein	protein-coding			AT3G46080		-1.43371	2.96963	3.00593e-08	1.40031e-05
Merged-3-3594640-1	3	3594590	3594690	+	78.8	0	TTS (AT3G02415.1)	TTS (AT3G02415.1)	513	AT3G02415.1	28718569		NR_140909		AT3G02415		-	ncRNA	ncRNA			AT1G70640		-1.43529	-0.178306	0.00185432	0.0727881
Merged-3-464874-1	3	464824	464924	+	97.7	0	TTS (AT3G02300.2)	TTS (AT3G02300.2)	2248	AT3G02310.2	821151	At.41155	NM_111098		2019-09-02		AGAMOUS-like 4|AGL4|F14P3.4|F14P3_4|SEPALLATA 2|TRANSCRIPTION FACTOR	K-box region and MADS-box transcription factor family protein	protein-coding			AT1G66090		-1.43997	-2.36296	0.0376044	0.409563
Merged-3-3123071-1	3	3123021	3123121	+	108.7	0	TTS (AT3G02235.1)	TTS (AT3G02235.1)	952	AT3G02235.1	28718554		NR_140897		AT3G02235		-	ncRNA	ncRNA			AT3G44260		-1.4444	7.2956	0.000306165	0.0202858
Merged-3-411500-1	3	411450	411550	+	143.3	0	TTS (AT3G02220.1)	TTS (AT3G02220.1)	373	AT3G02210.1	821245	At.41171	NM_111088		COBL1		COBRA-like protein 1 precursor|F14P3.14|F14P3_14	COBRA-like protein 1 precursor	protein-coding			AT1G74670		-1.45203	-1.05529	0.0396131	0.418756
Merged-3-2904795-1	3	2904745	2904845	+	129.2	0	TTS (AT3G02205.1)	TTS (AT3G02205.1)	496	AT3G02205.1	28718551		NR_140894		AT3G02205		-	ncRNA	ncRNA			AT3G25240		-1.45965	1.55884	0.0001143	0.00994302
Merged-3-2242359-1	3	2242309	2242409	+	97.7	0	TTS (AT3G01925.1)	TTS (AT3G01925.1)	231	AT3G01925.1	28718528		NR_140872		AT3G01925		-	ncRNA	ncRNA			PTAC16		-1.4666	-0.621112	0.0377621	0.410704
Merged-3-319619-1	3	319569	319669	+	78	0	TTS (AT3G01920.2)	TTS (AT3G01920.2)	-1048	AT3G01065.1	28718456		NR_140802		AT3G01065		-	ncRNA	ncRNA			AT5G65300		-1.47068	4.60527	4.02717e-07	0.000127766
Merged-3-1469515-1	3	1469465	1469565	+	89.8	0	TTS (AT3G01615.1)	TTS (AT3G01615.1)	693	AT3G01615.1	28718502		NR_140846		AT3G01615		-	ncRNA	ncRNA			GRX480		-1.47351	3.8482	3.61759e-07	0.000116138
Merged-3-222381-1	3	222331	222431	+	126.8	0	TTS (AT3G01560.2)	TTS (AT3G01560.2)	446	AT3G01570.1	821106	At.18462	NM_111023		AT3G01570		F4P13.12|F4P13_12	Oleosin family protein	protein-coding			AT2G28400		-1.47962	4.90492	9.64239e-07	0.000262653
Merged-3-190460-1	3	190410	190510	+	61	0	TTS (AT3G01490.2)	TTS (AT3G01490.2)	2076	AT3G01480.2	821137	At.20535	NM_111014		CYP38		ARABIDOPSIS CYCLOPHILIN 38|ATCYP38|F4P13.3|F4P13_3|cyclophilin 38	cyclophilin 38	protein-coding			AT4G14450		-1.4886	-0.650925	0.00175032	0.0700311
Merged-3-169856-1	3	169806	169906	+	102.4	0	TTS (AT3G01440.1)	TTS (AT3G01440.1)	1448	AT3G01440.1	821143	At.28336	NM_111010		PnsL3		PQL1|PQL2|Photosynthetic NDH subcomplex L 3|PsbQ-like 1|PsbQ-like 2|T13O15.8|T13O15_8	PsbQ-like 1	protein-coding			AT1G33102		-1.49212	-1.48922	0.0238355	0.327276
Merged-3-74125-1	3	74075	74175	+	113.4	0	TTS (AT3G01210.1)	TTS (AT3G01210.1)	818	AT3G01220.1	821232	At.41313	NM_110988		HB20		ATHB20|T4P13.9|T4P13_9|homeobox protein 20	homeobox protein 20	protein-coding			AT2G27080		-1.49563	5.90096	1.43802e-06	0.000362422
Merged-3-798-1	3	748	848	+	92.9	0	TTS (AT3G01015.1)	TTS (AT3G01015.1)	3361	AT3G01015.1	821318	At.50985	NM_110965		AT3G01015		TEL3N.1|TEL3N_1	TPX2 (targeting protein for Xklp2) protein family	protein-coding			AT1G66500		-1.49883	4.79801	6.19414e-07	0.000181562
Merged-2-19539143-1	2	19539093	19539193	+	77.2	0	TTS (AT2G47640.2)	TTS (AT2G47640.2)	1959	AT2G47640.4	819377	At.27002	NM_130332		AT2G47640		F17A22.3	Small nuclear ribonucleoprotein family protein	protein-coding			AT1G60190		-1.49992	2.33496	2.92449e-06	0.000630918
Merged-2-19498664-1	2	19498614	19498714	+	111.1	0	TTS (AT2G47500.2)	TTS (AT2G47500.2)	160	AT2G47510.3	819364	At.10398	NM_130319		FUM1		T30B22.19|fumarase 1	fumarase 1	protein-coding			bHLH071		-1.50968	-2.18807	0.0294184	0.364245
Merged-2-19346428-1	2	19346378	19346478	+	99.2	0	TTS (AT2G47120.2)	TTS (AT2G47120.2)	493	AT2G47115.1	819324	At.27680	NM_130279		AT2G47115		-	protein rolling protein	protein-coding			AT1G18740		-1.51586	6.75515	3.76538e-09	2.47661e-06
Merged-2-19340413-1	2	19340363	19340463	+	78.8	0	TTS (AT2G47090.4)	TTS (AT2G47090.4)	3718	AT2G47070.2	819321	At.12581	NM_180137		SPL1		F14M4.10|SQUAMOSA PROMOTER BINDING PROTEIN-LIKE 1|squamosa promoter binding protein-like 1	squamosa promoter binding protein-like 1	protein-coding			ZF2		-1.52189	5.48614	1.30184e-15	8.77668e-12
Merged-2-19291160-1	2	19291110	19291210	+	70.1	0	TTS (AT2G46960.1)	TTS (AT2G46960.1)	472	AT2G46950.1	819309	At.36427	NM_130263		CYP709B2		''cytochrome P450|F14M4.22|cytochrome P450|family 709|polypeptide 2|polypeptide 2''|subfamily B	cytochrome P450, family 709, subfamily B, polypeptide 2	protein-coding			AT4G27280		-1.52286	7.27893	6.48695e-07	0.0001861
Merged-2-19272967-1	2	19272917	19273017	+	102.4	0	TTS (AT2G46915.1)	TTS (AT2G46915.1)	686	AT2G46910.1	819304	At.27400	NM_130259		AT2G46910		F14M4.46	Plastid-lipid associated protein PAP / fibrillin family protein	protein-coding			PPL2		-1.52289	-1.21368	0.0199365	0.296745
Merged-2-19147504-1	2	19147454	19147554	+	80.3	0	TTS (AT2G46630.1)	TTS (AT2G46630.1)	-1158	AT2G46640.3	819276	At.36483	NM_130229		AT2G46640		T3A4.2|T3A4_2|TAC1|Tiller Angle Control 1	NAD-dependent protein deacetylase HST1-like protein	protein-coding			CAMBP25		-1.52405	5.68813	3.31445e-17	8.93809e-13
Merged-2-18885795-1	2	18885745	18885845	+	69.3	0	TTS (AT2G45900.2)	TTS (AT2G45900.2)	2418	AT2G45890.1	819197	At.36575	NM_130152		ROPGEF4		ATROPGEF4|F4I18.13|GEF4|RHO GUANYL-NUCLEOTIDE EXCHANGE FACTOR 4|RHO guanyl-nucleotide exchange factor 4|RHS11|ROOT HAIR SPECIFIC 11|ROP (rho of plants) guanine nucleotide exchange factor 4|guanine exchange factor 4	RHO guanyl-nucleotide exchange factor 4	protein-coding			AT5G48890		-1.52612	-1.77983	0.0102158	0.205435
Merged-2-18799133-1	2	18799083	18799183	+	77.2	0	TTS (AT2G45640.2)	TTS (AT2G45640.2)	2250	AT2G45640.1	819172	At.25070	NM_130126		SAP18		ATSAP18|F17K2.17|SIN3 ASSOCIATED POLYPEPTIDE 18|SIN3 associated polypeptide P18	SIN3 associated polypeptide P18	protein-coding			DRT112		-1.52641	2.4149	0.0122213	0.226822
Merged-2-18658491-1	2	18658441	18658541	+	72.5	0	TTS (AT2G45245.3)	TTS (AT2G45245.3)	2164	AT2G45245.1	5007963		NR_143776		AT2G45245		-	ncRNA	ncRNA			CRR23		-1.52752	-2.32133	0.0250618	0.337132
Merged-2-18613978-1	2	18613928	18614028	+	75.6	0	TTS (AT2G45140.2)	TTS (AT2G45140.2)	572	AT2G45150.3	819123	At.14606	NM_130078		CDS4		T14P1.4|cytidinediphosphate diacylglycerol synthase 4	cytidinediphosphate diacylglycerol synthase 4	protein-coding			WRKY46		-1.5537	3.22902	1.88011e-07	6.50011e-05
Merged-2-18506874-1	2	18506824	18506924	+	100	0	TTS (AT2G44880.1)	TTS (AT2G44880.1)	1231	AT2G09570.1	28718175		NR_140562		AT2G09570		-	ncRNA	ncRNA			RHL41		-1.57063	5.35476	7.43923e-08	2.99423e-05
Merged-2-18468129-1	2	18468079	18468179	+	91.4	0	TTS (AT2G44798.10)	TTS (AT2G44798.10)	225	AT2G44798.4	5007962		NR_140768		AT2G44798		-	ncRNA	ncRNA			AT1G07135		-1.59333	5.18349	4.31667e-05	0.00497469
Merged-2-18446523-1	2	18446473	18446573	+	100.8	0	TTS (AT2G44745.1)	TTS (AT2G44745.1)	2570	AT2G44745.1	819083	At.26516	NM_130039		WRKY12		AtWRKY12|WRKY DNA-binding protein 12	WRKY family transcription factor	protein-coding			AT1G13609		-1.59773	1.4023	0.0103996	0.207657
Merged-2-18420446-1	2	18420396	18420496	+	64.6	0	TTS (AT2G44660.1)	TTS (AT2G44660.1)	664	AT2G44650.1	819073	At.25358	NM_130029		CHL-CPN10		CHLOROPLAST CHAPERONIN 10|CPN10|F16B22.14|chloroplast chaperonin 10	chloroplast chaperonin 10	protein-coding			AFP1		-1.60396	3.43533	4.70857e-09	3.02324e-06
Merged-2-18377294-1	2	18377244	18377344	+	83.5	0	TTS (AT2G44500.1)	TTS (AT2G44500.1)	246	AT2G44510.1	819058	At.12665	NM_130014		AT2G44510		F4I1.32	CDK inhibitor P21 binding protein	protein-coding			AT5G66780		-1.61781	-1.21486	0.00645385	0.159817
Merged-2-18296478-1	2	18296428	18296528	+	81.1	0	TTS (AT2G44250.2)	TTS (AT2G44250.2)	499	AT2G44260.1	819034	At.12649	NM_129990		AT2G44260		F4I1.7	DUF946 family protein (DUF946)	protein-coding			AT4G12430		-1.63331	3.90224	1.62575e-07	5.84556e-05
Merged-2-18232123-1	2	18232073	18232173	+	141	0	TTS (AT2G44065.2)	TTS (AT2G44065.2)	507	AT2G44070.1	819013	At.28779	NM_129970		AT2G44070		F6E13.20	NagB/RpiA/CoA transferase-like superfamily protein	protein-coding			ERF11		-1.6527	4.55829	2.24746e-06	0.000518011
Merged-2-18221061-1	2	18221011	18221111	+	80.3	0	TTS (AT2G44040.1)	TTS (AT2G44040.1)	975	AT2G44030.1	819008	At.66344	NM_129965		AT2G44030		F6E13.16	Galactose oxidase/kelch repeat superfamily protein	protein-coding			AT5G63130		-1.66079	2.95272	6.72646e-08	2.79065e-05
Merged-2-18158422-1	2	18158372	18158472	+	140.2	0	TTS (AT2G43850.1)	TTS (AT2G43850.1)	678	AT2G09505.1	28718163		NR_140550		AT2G09505		-	ncRNA	ncRNA			AT5G54470		-1.67681	1.47199	4.41522e-07	0.000135301
Merged-2-18149933-1	2	18149883	18149983	+	86.6	0	TTS (AT2G43800.1)	TTS (AT2G43800.1)	622	AT2G43810.3	818985	At.36842	NM_129943		LSM6B		F18O19.8|SM-like 6B	Small nuclear ribonucleoprotein family protein	protein-coding			AT1G52415		-1.72716	-1.02574	0.00415164	0.12156
Merged-2-17987990-1	2	17987940	17988040	+	78.1	0	TTS (AT2G43270.1)	TTS (AT2G43270.1)	-1215	AT2G43261.4	6241500	At.69390	NM_001125036		AT2G43261		-	transmembrane protein	protein-coding			NUDT21		-1.72807	6.44371	7.69826e-06	0.00127951
Merged-2-17875098-1	2	17875048	17875148	+	118.1	0	TTS (AT2G42975.1)	TTS (AT2G42975.1)	1229	AT2G42975.1	818899	At.44004	NM_180049		AT2G42975		-	myosin-G heavy chain-like protein	protein-coding			AT5G66650		-1.73099	4.05305	1.19646e-14	5.37747e-11
Merged-2-17860348-1	2	17860298	17860398	+	78.8	0	TTS (AT2G42930.1)	TTS (AT2G42930.1)	924	AT2G42930.1	818894	At.73085	NM_129854		AT2G42930		F23E6.9|F23E6_9	Carbohydrate-binding X8 domain superfamily protein	protein-coding			AT2G46493		-1.73256	-2.06928	0.0143304	0.248638
Merged-2-17801966-1	2	17801916	17802016	+	72.5	0	TTS (AT2G42790.1)	TTS (AT2G42790.1)	1522	AT2G42780.2	818878	At.19848	NM_129839		AT2G42780		F7D19.22|F7D19_22	transcription elongation factor B polypeptide	protein-coding			BAP1		-1.73774	4.27539	8.74077e-08	3.36732e-05
Merged-2-17782797-1	2	17782747	17782847	+	74.8	0	TTS (AT2G42700.1)	TTS (AT2G42700.1)	489	AT2G42710.1	818871	At.36979	NM_180044		AT2G42710		F14N22.3	Ribosomal protein L1p/L10e family	protein-coding			AT2G40250		-1.74458	-2.32943	0.00910599	0.191995
Merged-2-17775817-1	2	17775767	17775867	+	92.2	0	TTS (AT2G42690.1)	TTS (AT2G42690.1)	985	AT2G42680.1	818868	At.14148	NM_129829		MBF1A		ARABIDOPSIS THALIANA MULTIPROTEIN BRIDGING FACTOR 1A|ATMBF1A|F14N22.5|F14N22_5|multiprotein bridging factor 1A	multiprotein bridging factor 1A	protein-coding			AT2G47870		-1.74638	-2.48979	0.0327177	0.386295
Merged-2-17767447-1	2	17767397	17767497	+	130.7	0	TTS (AT2G42650.1)	TTS (AT2G42650.1)	932	AT2G42660.1	818866	At.37023	NM_129827		AT2G42660		F14N22.7|F14N22_7	Homeodomain-like superfamily protein	protein-coding			EDL3		-1.75572	1.19106	8.7253e-07	0.000242572
Merged-2-17758943-2	2	17758883	17759004	+	74.8	0	TTS (AT2G42620.1)	TTS (AT2G42620.1)	2874	AT2G42620.1	818862	At.21231	NM_129823		MAX2		AtMAX2|F14N22.11|F14N22_11|MORE AXILLARY BRANCHES 2|ORE9|ORESARA 9|PLEIOTROPIC PHOTOSIGNALING|PPS	RNI-like superfamily protein	protein-coding			ACS6		-1.75645	6.07863	1.92263e-15	1.03695e-11
Merged-2-17751484-2	2	17751424	17751545	+	96.1	0	TTS (AT2G42610.1)	TTS (AT2G42610.1)	112	AT2G09380.1	28718138		NR_140525		AT2G09380		-	ncRNA	ncRNA			AT4G27530		-1.76745	-1.24338	0.000671232	0.0367909
Merged-2-17659627-1	2	17659577	17659677	+	95.3	0	TTS (AT2G42410.2)	TTS (AT2G42410.2)	-1151	ENSRNA049492391-T1												MYB77		-1.77729	5.4659	2.67e-08	1.30913e-05
Merged-2-17327969-1	2	17327919	17328019	+	96.9	0	TTS (AT2G41550.1)	TTS (AT2G41550.1)	1851	AT2G41540.3	818752	At.21264	NM_129717		GPDHC1		T32G6.6|T32G6_6	6-phosphogluconate dehydrogenase family protein	protein-coding			AT1G20823		-1.77854	6.48398	8.64569e-17	1.16574e-12
Merged-2-17313329-1	2	17313279	17313379	+	91.4	0	TTS (AT2G41505.3)	TTS (AT2G41505.3)	-1083	AT2G41510.2	818749	At.42824	NM_129714		CKX1		ATCKX1|CYTOKININ OXIDASE/DEHYDROGENASE 1|T32G6.3|T32G6_3|cytokinin oxidase/dehydrogenase 1	cytokinin oxidase/dehydrogenase 1	protein-coding			AT5G17350		-1.79746	5.33874	1.55236e-07	5.7346e-05
Merged-2-17290816-1	2	17290766	17290866	+	112.6	0	TTS (AT2G41470.2)	TTS (AT2G41470.2)	2933	AT2G41470.1	818745	At.74080	NM_129710		AT2G41470		T26J13.6|T26J13_6	agamous-like MADS-box protein	protein-coding			AT4G27654		-1.81777	4.9818	2.0697e-05	0.00265779
Merged-2-17239899-1	2	17239849	17239949	+	135.5	0	TTS (AT2G41375.1)	TTS (AT2G41375.1)	710	AT2G41370.1	818735	At.43967	NM_129700		BOP2		BLADE ON PETIOLE2|F13H10.8|F13H10_8	Ankyrin repeat family protein / BTB/POZ domain-containing protein	protein-coding			AT3G63160		-1.82013	-0.429095	0.000488552	0.0289556
[truncated: 8,607 more rows]

## Sheet: 0D.GAIN.comp.PROMOTER_only
ChIP-seq																						RNA-seq
[truncated: 105 more rows]

[truncated: 6 more sheets: 0D.LOSS.comp, 0D.LOSS.comp.PROMOTER_only, 1D.GAIN.comp, 1D.GAIN.comp.PROMOTER_only, 1D.LOSS.comp, 1D.LOSS.comp.PROMOTER_only]
