# Supplementary material for: Sound Vibration-Triggered Epigenetic Modulation Induces Plant Root Immunity Against Ralstonia solanacearum
Source: Front Microbiol. 2020 Aug 21;11:1978. doi: 10.3389/fmicb.2020.01978 (PMC7472266; doi:10.3389/fmicb.2020.01978)
Supplement: TABLE S2 — Functional analysis of genes up- or down-regulated in 10 kHz-treated plants compared with control plants. [file Table_2.XLSX]

## Sheet: Day 0
miRNA	length	miRNA	logFC	logCPM	PValue	FDR	X0D_10.2_1	X0D_10.3_1	X0D_10.4_1	X0D_C.1_1	X0D_C.2_1	X0D_C.4_1	X1D_10.1_1	X1D_10.2_1	X1D_10.3_1	X1D_C.1_1	X1D_C.2_1	X1D_C.4_1	X2D_10.1_1	X2D_10.4_1	X2D_C.1_1	X2D_C.2_1	X2D_C.3_1	X2D_C.4_1
ath-MIR156c	104	ath-MIR156c	1.83845	5.61777	0.0129439	0.937784	23	25	11	10	1	1	19	48	6	27	2	12	16	1	18	12	5	8
ath-miR156c-3p	22	ath-miR156c-3p	1.83838	5.61777	0.012894	0.937784	23	25	11	10	1	1	19	48	6	26	2	12	16	1	18	12	5	8
ath-miR156d-5p	20	ath-miR156d-5p	1.53818	7.99399	0.0246015	0.937784	232	142	17	92	16	2	76	409	72	193	15	31	48	5	29	70	18	31
ath-MIR156g	103	ath-miR156g	1.37144	8.27114	0.0477925	0.937784	277	177	14	105	27	4	246	459	127	181	8	74	51	10	73	175	21	51
ath-miR156g	20	ath-MIR156g	1.35553	8.4777	0.0438669	0.937784	313	207	19	124	34	4	307	513	156	207	9	102	64	16	98	215	27	62
ath-MIR158a	100	ath-MIR158a	1.13299	16.8928	0.0297625	0.937784	111915	51582	14640	37153	15805	2789	63745	223560	50745	102794	21258	23342	35789	4660	27133	35125	15093	29529
ath-miR158a-3p	20	ath-miR158a-3p	1.1354	16.8897	0.029785	0.937784	111774	51503	14595	37042	15757	2778	63646	223379	50665	102631	21237	23256	35766	4638	27067	35037	15076	29477
ath-MIR158b	85	ath-miR158b	1.53587	9.30722	0.00248706	0.937622	527	254	145	151	71	10	462	1303	448	484	170	109	228	30	130	330	91	157
ath-miR158b	20	ath-MIR158b	1.5343	9.31001	0.00247014	0.937622	527	254	146	152	71	10	470	1316	452	490	171	111	228	30	132	335	91	159
ath-MIR160c	89	ath-MIR160c	-1.7305	11.8389	0.0252114	0.937784	410	367	614	487	554	584	378	796	350	406	223	256	513	473	509	422	451	430
ath-miR160c-3p	21	ath-miR160c-3p	-1.63313	11.547	0.0324767	0.937784	356	297	538	406	491	459	308	705	292	303	193	191	465	377	426	334	391	374
ath-miR160c-5p	21	ath-miR160c-5p	-2.32044	9.12429	0.00936784	0.937784	41	61	63	63	48	116	49	57	39	70	23	51	33	91	62	67	53	49
ath-MIR162b	111	ath-MIR162b	1.20683	7.7424	0.035576	0.937784	188	81	29	77	22	2	175	347	107	189	26	40	37	14	42	92	16	61
ath-miR162b-3p	21	ath-miR162b-3p	1.1877	7.72847	0.0410453	0.937784	187	81	27	77	22	2	171	336	103	183	26	38	35	13	38	91	16	56
ath-MIR164c	102	ath-MIR164c	-2.72804	3.59385	0.025793	0.937784	1	0	0	3	2	1	0	5	0	0	0	2	0	0	4	2	0	0
ath-MIR166a	170	ath-MIR166a	1.20214	15.6442	0.0233875	0.937784	47056	22622	6277	16154	6113	1095	26438	63720	16145	40069	13170	9519	16093	3005	16999	15707	5906	13927
ath-miR166a-3p	21	ath-miR166a-3p	1.22266	15.6354	0.022243	0.937784	47023	22604	6226	16117	6068	1043	26408	63691	16123	40042	13140	9501	16059	2951	16964	15680	5873	13893
ath-miR166a-5p	21	ath-miR166a-5p	-1.90511	8.07993	0.0286723	0.937784	31	16	50	32	42	51	30	27	20	25	24	18	32	53	31	25	31	33
ath-MIR166b	120	ath-MIR166b	-2.00858	9.8122	0.0468189	0.937784	46	33	183	70	100	171	52	43	47	91	70	74	67	204	97	68	76	73
ath-miR166b-5p	21	ath-miR166b-5p	-2.05369	9.68103	0.0471199	0.937784	39	29	165	57	95	158	43	41	43	75	54	66	61	187	85	49	67	60
ath-miR166e-3p	21	ath-miR166e-3p	-2.50316	8.30675	0.0114858	0.937784	15	17	46	21	51	67	24	17	27	18	49	16	30	203	59	56	42	51
ath-miR169g-3p	21	ath-miR169g-3p	-1.98082	5.01313	0.0268746	0.937784	10	1	1	8	9	5	2	0	3	0	1	2	5	4	0	1	1	1
ath-MIR169m	212	ath-MIR169m	-1.83244	4.94954	0.0414405	0.937784	4	7	1	13	2	6	8	9	3	4	1	3	2	6	2	3	0	5
ath-miR172b-3p	21	ath-miR172b-3p	-2.85918	3.9381	0.0279181	0.937784	0	1	1	2	3	3	1	0	1	0	0	1	0	0	2	0	1	3
ath-miR2112-3p	21	ath-miR2112-3p	2.34848	4.10847	0.037776	0.937784	2	4	7	2	0	0	2	1	0	6	0	14	0	1	4	5	0	2
ath-miR398b-5p	21	ath-miR398b-5p	-1.30946	7.99686	0.0491805	0.937784	49	36	46	60	43	37	25	24	10	23	9	18	8	17	11	13	2	9
ath-miR404	24	ath-miR404	-2.63253	3.91479	0.0269569	0.937784	1	1	0	6	3	1	3	5	2	1	0	8	0	2	9	4	1	6
ath-MIR5020b	151	ath-MIR5020b	-1.72961	4.9015	0.0222768	0.937784	8	2	1	11	12	1	3	20	4	6	2	11	5	10	6	2	0	7
ath-MIR5642a	374	ath-MIR5642a	-2.3166	7.39815	0.0131238	0.937784	14	21	20	16	17	40	10	3	8	7	8	10	10	28	26	14	8	13
ath-MIR8181	132	ath-MIR8181	4.77921	3.81859	0.0433388	0.937784	4	0	6	0	0	0	1	3	1	0	0	2	1	0	1	1	1	0
ath-miR8183	21	ath-miR8183	4.38466	3.66925	0.0480909	0.937784	5	3	1	0	0	0	2	7	1	0	0	3	1	2	0	0	1	1
ath-MIR8183	117	ath-MIR8183	5.06745	4.01527	0.00920547	0.937784	6	8	1	0	0	0	2	8	2	0	0	3	1	2	0	0	1	1
ath-miR824-3p	21	ath-miR824-3p	1.6343	7.3648	0.0181539	0.937784	173	48	24	57	11	0	104	408	45	108	20	31	27	6	10	28	10	23
ath-miR839-5p	21	ath-miR839-5p	1.57993	5.36346	0.0145759	0.937784	22	23	4	10	2	0	9	47	8	6	3	12	5	1	8	9	1	2
ath-MIR859	126	ath-MIR859	1.72577	4.59916	0.0402119	0.937784	10	11	3	4	1	0	6	8	2	15	2	6	4	0	2	2	1	4
ath-MIR861	132	ath-MIR861	1.29298	5.06021	0.0430626	0.937784	12	16	6	7	3	0	0	3	0	7	0	0	0	1	2	2	0	7
ath-miR864-5p	21	ath-miR864-5p	1.8794	4.26414	0.0368285	0.937784	7	8	2	2	1	0	13	21	10	7	1	5	3	2	5	6	1	4
ath-miR868-5p	21	ath-miR868-5p	2.61875	4.36881	0.019459	0.937784	6	11	3	1	1	0	4	9	5	8	1	4	0	1	12	7	0	2

## Sheet: Day 1
miRNA	length	genes	logFC	logCPM	PValue	FDR	X0D_10.2_1	X0D_10.3_1	X0D_10.4_1	X0D_C.1_1	X0D_C.2_1	X0D_C.4_1	X1D_10.1_1	X1D_10.2_1	X1D_10.3_1	X1D_C.1_1	X1D_C.2_1	X1D_C.4_1	X2D_10.1_1	X2D_10.4_1	X2D_C.1_1	X2D_C.2_1	X2D_C.3_1	X2D_C.4_1
ath-MIR156a	123	ath-MIR156a	5.14502	3.33728	0.00884604	0.741102	10	1	2	3	4	0	3	15	1	0	0	0	1	1	2	5	0	2
ath-miR156a-3p	22	ath-miR156a-3p	5.02421	3.26164	0.0112184	0.826232	10	1	2	3	4	0	3	13	1	0	0	0	1	1	2	5	0	2
ath-MIR156g	103	ath-miR156g	1.18079	8.44037	0.0190183	1	277	177	14	105	27	4	246	459	127	181	8	74	51	10	73	175	21	51
ath-miR156g	20	ath-MIR156g	1.15799	8.70239	0.0232515	1	313	207	19	124	34	4	307	513	156	207	9	102	64	16	98	215	27	62
ath-MIR166b	120	ath-MIR166b	-1.77329	7.74631	0.00352619	0.594855	46	33	183	70	100	171	52	43	47	91	70	74	67	204	97	68	76	73
ath-miR166b-3p	21	ath-miR166b-3p	-3.10302	4.31368	0.0120538	0.826232	2	1	13	7	1	7	2	2	3	5	14	1	4	10	9	13	6	6
ath-miR166b-5p	21	ath-miR166b-5p	-1.62778	7.46427	0.00563325	0.665496	39	29	165	57	95	158	43	41	43	75	54	66	61	187	85	49	67	60
ath-miR166e-3p	21	ath-miR166e-3p	-1.81502	6.6929	0.037895	1	15	17	46	21	51	67	24	17	27	18	49	16	30	203	59	56	42	51
ath-MIR1888b	135	ath-miR1888b	-2.64134	5.78739	0.000467009	0.223042	5	17	28	25	19	3	7	12	6	11	14	51	5	23	35	11	9	5
ath-miR1888b	21	ath-MIR1888b	-2.07097	6.09404	0.00176508	0.443624	10	21	32	37	30	4	14	17	10	18	14	60	7	26	38	14	11	13
ath-miR2112-3p	21	ath-miR2112-3p	-3.17157	3.7946	0.0185595	1	2	4	7	2	0	0	2	1	0	6	0	14	0	1	4	5	0	2
ath-MIR3440b	125	ath-MIR3440b	-2.15177	4.10287	0.00617835	0.665496	7	3	2	3	0	2	2	3	3	13	3	7	2	0	1	3	1	6
ath-miR3440b-5p	21	ath-miR3440b-5p	-3.31619	3.43673	0.00394466	0.594855	5	2	0	0	0	1	1	1	0	6	3	4	0	0	1	2	0	1
ath-MIR4228	158	ath-MIR4228	-1.24099	11.1271	0.00867727	0.741102	481	611	868	481	640	431	737	778	518	1126	484	1007	297	543	518	450	229	489
ath-miR4228-3p	21	ath-miR4228-3p	-1.67967	10.0081	0.000591622	0.223042	244	486	741	310	523	317	248	292	208	861	97	790	134	447	352	266	144	350
ath-miR8176	21	ath-miR8176	-1.59058	7.13662	0.0422425	1	32	10	17	22	13	11	40	39	31	21	60	29	10	30	10	16	7	6
ath-miR850	22	ath-miR850	4.56355	3.00404	0.0277469	1	6	1	2	4	1	0	2	7	2	0	0	0	1	0	1	1	0	0

## Sheet: Day 2
miRNA	length	genes	logFC	logCPM	PValue	FDR	X0D_10.2_1	X0D_10.3_1	X0D_10.4_1	X0D_C.1_1	X0D_C.2_1	X0D_C.4_1	X1D_10.1_1	X1D_10.2_1	X1D_10.3_1	X1D_C.1_1	X1D_C.2_1	X1D_C.4_1	X2D_10.1_1	X2D_10.4_1	X2D_C.1_1	X2D_C.2_1	X2D_C.3_1	X2D_C.4_1
ath-MIR159a	184	ath-miR159a	-1.08537	16.6576	0.0395149	0.511533	41855	37776	17962	61159	17312	2310	27565	59347	18137	50326	2279	42514	6016	8605	72755	50301	7824	32093
ath-miR159a	21	ath-MIR159a	-1.08562	16.66	0.0396664	0.511533	41910	37810	17995	61255	17351	2317	27641	59489	18193	50415	2297	42558	6036	8611	72867	50389	7840	32145
ath-MIR159b	196	ath-MIR159b	-1.01423	15.7947	0.0369627	0.511533	24387	23709	10089	33216	10228	1339	14532	39823	9194	31924	1381	21473	4502	4247	41081	24957	4592	17546
ath-miR159b-3p	21	ath-miR159b-3p	-1.018	15.7912	0.0362845	0.511533	24342	23659	10072	33146	10205	1337	14487	39761	9162	31885	1374	21409	4488	4224	41012	24910	4577	17522
ath-MIR160c	89	ath-MIR160c	1.00551	11.3065	0.0349808	0.511533	410	367	614	487	554	584	378	796	350	406	223	256	513	473	509	422	451	430
ath-miR160c-3p	21	ath-miR160c-3p	0.991585	11.0656	0.0400271	0.511533	356	297	538	406	491	459	308	705	292	303	193	191	465	377	426	334	391	374
ath-miR160c-5p	21	ath-miR160c-5p	1.19043	8.37089	0.0372511	0.511533	41	61	63	63	48	116	49	57	39	70	23	51	33	91	62	67	53	49
ath-MIR163	331	ath-miR163	-1.56194	7.05353	0.0089915	0.251096	27	61	43	68	33	6	34	107	39	43	4	25	13	2	73	36	25	41
ath-miR163	24	ath-MIR163	-1.38402	7.19941	0.0113285	0.284723	33	71	50	71	38	6	43	113	39	47	5	34	13	5	79	41	27	45
ath-miR166a-5p	21	ath-miR166a-5p	1.48921	7.63415	0.00822716	0.251096	31	16	50	32	42	51	30	27	20	25	24	18	32	53	31	25	31	33
ath-MIR166b	120	ath-MIR166b	1.86111	9.23002	0.00127575	0.0874471	46	33	183	70	100	171	52	43	47	91	70	74	67	204	97	68	76	73
ath-miR166b-5p	21	ath-miR166b-5p	1.97919	9.05912	0.000931787	0.0761556	39	29	165	57	95	158	43	41	43	75	54	66	61	187	85	49	67	60
ath-MIR166e	143	ath-MIR166e	1.26446	9.83851	0.0179537	0.37603	183	234	120	282	156	103	117	289	101	190	61	139	67	274	273	192	82	173
ath-miR166e-3p	21	ath-miR166e-3p	2.37147	8.90285	0.000219927	0.0414563	15	17	46	21	51	67	24	17	27	18	49	16	30	203	59	56	42	51
ath-MIR167a	138	ath-MIR167a	-0.959608	12.5425	0.0442271	0.541446	1378	2001	1248	2628	1234	169	1381	3210	1385	1883	93	2032	324	563	2738	3199	755	1848
ath-miR167a-3p	21	ath-miR167a-3p	-0.958619	12.5417	0.0445221	0.541446	1375	2001	1247	2625	1231	169	1380	3205	1383	1881	90	2032	324	563	2734	3197	755	1847
ath-MIR169b	181	ath-MIR169b	1.09824	7.67603	0.019982	0.397532	262	148	42	159	60	10	173	336	102	189	39	92	74	17	71	41	14	47
ath-MIR169d	154	ath-MIR169d	2.54026	6.61453	0.000170595	0.0414563	15	5	47	24	22	35	11	23	9	3	22	10	19	35	10	4	11	12
ath-MIR169e	217	ath-MIR169e	1.08237	8.32471	0.00776335	0.251096	781	392	151	1138	230	55	205	467	177	302	30	220	84	49	104	58	32	69
ath-miR169g-3p	21	ath-miR169g-3p	3.42681	4.2029	0.00101002	0.0761556	10	1	1	8	9	5	2	0	3	0	1	2	5	4	0	1	1	1
ath-MIR169h	190	ath-MIR169h	2.08328	6.1503	0.000397796	0.0501856	33	36	46	47	20	47	6	27	17	9	16	14	12	23	10	9	5	13
ath-MIR169j	221	ath-MIR169j	3.0287	3.72087	0.0492262	0.571024	8	3	8	23	1	3	3	5	2	9	0	6	0	4	1	0	0	1
ath-MIR169m	212	ath-MIR169m	1.8677	4.47339	0.0338832	0.511533	4	7	1	13	2	6	8	9	3	4	1	3	2	6	2	3	0	5
ath-MIR172e	125	ath-MIR172e	-1.3388	7.41542	0.028347	0.485765	34	43	39	73	18	2	53	73	40	25	0	43	8	12	110	81	18	37
ath-miR172e-3p	21	ath-miR172e-3p	-1.52257	7.33558	0.0137674	0.309415	29	41	34	66	16	2	47	67	39	24	0	42	7	10	104	79	17	36
ath-miR2936	22	ath-miR2936	2.65377	4.16514	0.020562	0.397532	4	6	4	0	2	4	4	5	8	13	5	3	1	6	1	2	0	2
ath-MIR2939	125	ath-miR2939	4.75704	4.09509	0.000147973	0.0414563	25	0	1	0	7	0	0	0	0	0	0	0	2	7	0	0	0	1
ath-miR2939	21	ath-MIR2939	4.09624	4.52871	1.97032e-05	0.0148562	36	0	2	0	9	0	0	0	0	0	2	0	7	7	0	0	0	3
ath-MIR3434	349	ath-MIR3434	1.98238	4.25319	0.041771	0.524923	3	8	6	6	6	0	2	10	4	6	9	5	5	2	4	0	1	2
ath-miR393a-5p	22	ath-miR393a-5p	3.03145	4.31976	0.00668309	0.251096	6	1	3	2	1	0	2	3	2	2	0	1	1	8	1	1	0	3
ath-MIR395a	93	ath-miR395a	3.45755	4.051	0.0223414	0.410864	1	0	1	1	0	0	1	2	3	1	0	0	0	7	2	1	0	0
ath-miR395a	21	ath-MIR395a	2.95978	4.13027	0.0337007	0.511533	1	1	1	2	1	0	1	3	3	4	0	7	0	7	2	1	1	0
ath-MIR396a	151	ath-MIR396a	-1.22405	14.8259	0.00563005	0.235837	9578	21147	5813	18346	5569	908	13126	26078	9145	33225	829	12795	1805	2080	16884	14811	3396	9071
ath-miR396a-5p	21	ath-miR396a-5p	-1.24183	14.81	0.00524983	0.235837	9418	21046	5770	18179	5505	900	12930	25716	9018	33039	803	12642	1746	2050	16762	14660	3363	8995
ath-MIR397b	109	ath-miR397b	-1.27898	10.7869	0.00790725	0.251096	609	396	163	878	290	60	567	1909	484	752	52	565	120	113	1314	786	179	485
ath-miR397b	21	ath-MIR397b	-1.28499	10.7918	0.00756065	0.251096	611	396	164	881	296	60	569	1909	486	755	52	566	120	113	1316	789	181	487
ath-MIR398b	116	ath-MIR398b	1.54052	7.12973	0.00154967	0.0973709	73	46	69	90	68	48	31	42	21	37	19	33	23	38	36	32	11	19
ath-miR398b-3p	21	ath-miR398b-3p	1.37545	6.14898	0.0248793	0.436256	6	3	15	9	12	7	6	11	5	9	6	6	9	19	19	12	9	8
ath-miR398b-5p	21	ath-miR398b-5p	1.76475	5.81518	0.00292247	0.169503	49	36	46	60	43	37	25	24	10	23	9	18	8	17	11	13	2	9
ath-miR400	21	ath-miR400	2.67026	4.377	0.0139524	0.309415	0	2	2	3	2	4	1	4	0	0	0	0	2	7	0	3	1	2
ath-miR407	21	ath-miR407	1.138	6.25821	0.0461198	0.551155	14	15	22	19	21	6	12	24	15	7	1	23	9	19	13	21	7	17
ath-MIR4228	158	ath-MIR4228	1.18636	11.089	0.0067086	0.251096	481	611	868	481	640	431	737	778	518	1126	484	1007	297	543	518	450	229	489
ath-miR4228-3p	21	ath-miR4228-3p	1.33306	10.5596	0.00980627	0.264069	244	486	741	310	523	317	248	292	208	861	97	790	134	447	352	266	144	350
ath-miR5012	21	ath-miR5012	-5.07037	4.42203	0.0231384	0.415389	7	6	2	13	2	1	2	5	4	8	2	3	0	0	2	9	1	8
ath-MIR5014b	141	ath-MIR5014b	0.889849	6.78609	0.0467824	0.551155	51	37	25	53	35	10	27	71	34	61	14	34	21	19	32	33	9	22
ath-MIR5020b	151	ath-MIR5020b	2.22124	5.01354	0.00358446	0.180179	8	2	1	11	12	1	3	20	4	6	2	11	5	10	6	2	0	7
ath-miR5640	21	ath-miR5640	-1.50161	7.88445	0.00555876	0.235837	194	242	67	193	55	10	121	355	126	354	18	71	16	11	123	131	17	88
ath-MIR5640	404	ath-MIR5640	-1.18858	8.01735	0.0202485	0.397532	211	253	73	199	59	11	127	367	130	368	21	75	22	14	129	136	19	97
ath-MIR5642a	374	ath-MIR5642a	1.56422	6.50358	0.00863812	0.251096	14	21	20	16	17	40	10	3	8	7	8	10	10	28	26	14	8	13
ath-MIR5642b	372	ath-MIR5642b	2.00206	4.2669	0.0392351	0.511533	4	0	1	1	0	1	4	1	7	3	5	1	4	3	3	0	1	3
ath-miR5645d	20	ath-miR5645d	-4.9674	4.36366	0.0134071	0.309415	4	9	4	7	7	0	2	12	8	5	4	4	0	0	4	6	3	5
ath-miR5648-3p	21	ath-miR5648-3p	3.10127	3.95793	0.0105777	0.275021	1	1	0	1	2	0	4	8	1	4	0	2	1	5	2	1	0	0
ath-MIR5657	85	ath-miR5657	1.3475	5.99049	0.00868361	0.251096	18	8	18	26	5	3	23	30	11	14	13	7	17	10	11	21	3	11
ath-miR5657	21	ath-MIR5657	0.95914	9.50664	0.0220279	0.410864	278	190	213	251	134	82	192	307	139	278	118	115	104	160	191	196	82	148
ath-miR779.2	21	ath-miR779.2	-1.72702	8.57006	0.000399355	0.0501856	209	161	75	271	106	13	221	450	155	341	20	167	24	15	236	192	40	125
ath-MIR8176	99	ath-miR8176	2.24146	6.31867	0.000490874	0.0528741	32	10	17	22	13	11	40	39	31	21	60	29	10	30	10	16	7	6
ath-miR8176	21	ath-MIR8176	2.16533	8.95557	0.000741855	0.0699198	87	35	63	63	60	52	306	272	664	150	703	632	32	200	40	108	36	70
ath-MIR822	337	ath-MIR822	-1.08435	11.1479	0.0126914	0.308687	806	854	669	1439	727	96	622	1398	997	1140	148	1288	150	177	1184	1126	303	672
ath-miR822-3p	21	ath-miR822-3p	-1.44158	8.89468	0.00347453	0.180179	135	138	108	258	134	25	95	151	141	197	11	186	21	33	207	252	78	140
ath-miR822-5p	21	ath-miR822-5p	-0.920059	9.92611	0.0399053	0.511533	370	405	268	625	293	38	257	664	370	480	62	562	73	81	546	467	106	285
ath-miR824-5p	21	ath-miR824-5p	-1.48206	8.40936	0.0377947	0.511533	57	121	98	271	85	12	70	140	59	85	2	205	5	29	233	185	30	83
ath-miR866-3p	20	ath-miR866-3p	1.3172	5.79187	0.0156382	0.336892	18	7	8	9	10	2	19	18	9	17	5	13	10	12	13	13	2	12
ath-miR869.1	21	ath-miR869.1	-4.86584	4.30131	0.034777	0.511533	4	4	1	11	2	0	2	3	0	6	0	4	0	0	6	7	0	5
ath-MIR870	85	ath-MIR870	1.37691	5.2702	0.0400171	0.511533	18	11	7	12	13	6	13	18	7	7	3	9	9	6	5	7	3	9
ath-miR870-3p	21	ath-miR870-3p	2.76891	3.8761	0.0347082	0.511533	2	2	5	2	2	2	0	3	0	3	1	0	1	4	1	1	0	1

## Sheet: Total read counts
read counts	0D_10-2_1	0D_10-3_1	0D_10-4_1	0D_C-1_1	0D_C-2_1	0D_C-4_1	1D_10-1_1	1D_10-2_1	1D_10-3_1	1D_C-1_1	1D_C-2_1	1D_C-4_1	2D_10-1_1	2D_10-4_1	2D_C-1_1	2D_C-2_1	2D_C-3_1	2D_C-4_1	log2_CPM
total	621572	437389	168849	459623	170811	29530	406054	1086885	303065	674759	107076	309415	178990	75037	485580	401306	111614	298317
probe_ID	0D_10-2_1	0D_10-3_1	0D_10-4_1	0D_C-1_1	0D_C-2_1	0D_C-4_1	1D_10-1_1	1D_10-2_1	1D_10-3_1	1D_C-1_1	1D_C-2_1	1D_C-4_1	2D_10-1_1	2D_10-4_1	2D_C-1_1	2D_C-2_1	2D_C-3_1	2D_C-4_1	0D_10-2_1	0D_10-3_1	0D_10-4_1	0D_C-1_1	0D_C-2_1	0D_C-4_1	1D_10-1_1	1D_10-2_1	1D_10-3_1	1D_C-1_1	1D_C-2_1	1D_C-4_1	2D_10-1_1	2D_10-4_1	2D_C-1_1	2D_C-2_1	2D_C-3_1	2D_C-4_1
ath-miR10515	0	0	0	0	0	0	0	0	0	0	0	0	0	1	0	0	0	0	0	0	0	0	0	0	0	0	0	0	0	0	0	3.841	0	0	0	0
ath-MIR10515	0	0	0	0	0	0	0	0	0	0	0	0	0	1	0	0	0	0	0	0	0	0	0	0	0	0	0	0	0	0	0	3.841	0	0	0	0
ath-MIR156a	10	1	2	3	4	0	3	15	1	0	0	0	1	1	2	5	0	2	4.095	1.716	3.683	2.912	4.61	0	3.068	3.888	2.104	0	0	0	2.72	3.841	2.356	3.751	0	2.946
ath-miR156a-3p	10	1	2	3	4	0	3	13	1	0	0	0	1	1	2	5	0	2	4.095	1.716	3.683	2.912	4.61	0	3.068	3.696	2.104	0	0	0	2.72	3.841	2.356	3.751	0	2.946
ath-miR156a-5p	0	0	0	0	0	0	0	0	0	0	0	0	0	0	0	0	0	0	0	0	0	0	0	0	0	0	0	0	0	0	0	0	0	0	0	0
ath-MIR156b	597	387	118	331	124	23	378	664	212	360	43	190	158	71	264	325	80	242	9.909	9.791	9.451	9.494	9.506	9.607	9.864	9.257	9.452	9.062	8.653	9.265	9.787	9.888	9.089	9.663	9.487	9.666
ath-miR156b-3p	576	372	117	321	120	20	367	637	202	336	43	190	155	65	262	316	80	236	9.857	9.734	9.439	9.45	9.458	9.406	9.821	9.197	9.383	8.963	8.653	9.265	9.76	9.76	9.078	9.623	9.487	9.63
ath-miR156b-5p	20	14	1	9	4	3	11	24	7	22	0	0	2	6	2	9	0	3	5.052	5.045	2.791	4.363	4.61	6.681	4.812	4.529	4.591	5.071	0	0	3.606	6.339	2.356	4.55	0	3.467
ath-MIR156c	23	25	11	10	1	1	19	48	6	27	2	12	16	1	18	12	5	8	5.248	5.862	6.048	4.508	2.777	5.124	5.579	5.497	4.378	5.358	4.299	5.314	6.498	3.841	5.251	4.95	5.517	4.798
ath-miR156c-3p	23	25	11	10	1	1	19	48	6	26	2	12	16	1	18	12	5	8	5.248	5.862	6.048	4.508	2.777	5.124	5.579	5.497	4.378	5.305	4.299	5.314	6.498	3.841	5.251	4.95	5.517	4.798
ath-miR156c-5p	0	0	0	0	0	0	0	0	0	1	0	0	0	0	0	0	0	0	0	0	0	0	0	0	0	0	0	1.312	0	0	0	0	0	0	0	0
ath-MIR156d	249	155	20	109	29	3	86	427	81	204	18	31	53	10	41	81	25	41	8.65	8.473	6.9	7.896	7.416	6.681	7.733	8.622	8.068	8.245	7.402	6.661	8.215	7.069	6.417	7.664	7.814	7.113
ath-miR156d-3p	17	13	3	17	13	1	10	18	9	11	3	0	5	5	12	11	7	10	4.825	4.941	4.23	5.247	6.269	5.124	4.68	4.134	4.94	4.113	4.859	0	4.855	6.08	4.684	4.828	5.994	5.109
ath-miR156d-5p	232	142	17	92	16	2	76	409	72	193	15	31	48	5	29	70	18	31	8.548	8.347	6.668	7.652	6.565	6.103	7.556	8.56	7.898	8.165	7.14	6.661	8.072	6.08	5.924	7.455	7.342	6.713
ath-miR156e	0	0	0	0	0	0	0	0	0	0	0	0	0	0	0	0	0	0	0	0	0	0	0	0	0	0	0	0	0	0	0	0	0	0	0	0
ath-MIR156e	88	118	36	62	26	7	37	129	30	45	4	46	21	25	69	52	18	45	7.156	8.081	7.743	7.086	7.259	7.895	6.525	6.903	6.644	6.081	5.261	7.226	6.887	8.384	7.161	7.029	7.342	7.246
ath-MIR156f	11	2	3	7	0	0	5	8	2	6	0	2	1	2	1	1	0	0	4.225	2.478	4.23	4.021	0	0	3.735	3.064	2.926	3.306	0	2.9	2.72	4.789	1.613	1.804	0	0
ath-miR156f-3p	11	2	3	5	0	0	3	8	2	5	0	2	1	2	1	1	0	0	4.225	2.478	4.23	3.57	0	0	3.068	3.064	2.926	3.072	0	2.9	2.72	4.789	1.613	1.804	0	0
ath-miR156f-5p	0	0	0	0	0	0	2	0	0	1	0	0	0	0	0	0	0	0	0	0	0	0	0	0	2.567	0	0	1.312	0	0	0	0	0	0	0	0
ath-miR156g	277	177	14	105	27	4	246	459	127	181	8	74	51	10	73	175	21	51	8.803	8.664	6.391	7.842	7.314	7.092	9.245	8.726	8.714	8.073	6.242	7.908	8.16	7.069	7.242	8.772	7.563	7.426
ath-MIR156g	313	207	19	124	34	4	307	513	156	207	9	102	64	16	98	215	27	62	8.979	8.89	6.827	8.081	7.644	7.092	9.564	8.886	9.011	8.266	6.41	8.369	8.486	7.743	7.664	9.068	7.924	7.706
ath-miR156h	3	1	0	1	1	0	9	11	9	1	1	4	1	0	0	3	0	1	2.543	1.716	0	1.667	2.777	0	4.534	3.475	4.94	1.312	3.37	3.8	2.72	0	0	3.083	0	2.122
ath-MIR156h	4	1	0	1	1	0	9	17	9	1	2	9	1	0	0	3	0	1	2.894	1.716	0	1.667	2.777	0	4.534	4.057	4.94	1.312	4.299	4.911	2.72	0	0	3.083	0	2.122
ath-miR156i	0	0	0	0	0	0	0	0	0	0	0	0	0	0	0	0	0	0	0	0	0	0	0	0	0	0	0	0	0	0	0	0	0	0	0	0
ath-MIR156i	0	0	0	0	0	0	0	0	0	0	0	0	0	0	0	0	0	0	0	0	0	0	0	0	0	0	0	0	0	0	0	0	0	0	0	0
ath-miR156j	1	0	0	0	0	0	0	0	0	0	0	0	0	0	0	0	0	0	1.383	0	0	0	0	0	0	0	0	0	0	0	0	0	0	0	0	0
ath-MIR156j	1	0	0	0	1	0	0	0	0	0	0	0	0	0	0	0	0	0	1.383	0	0	0	2.777	0	0	0	0	0	0	0	0	0	0	0	0	0
ath-MIR157a	14	3	2	4	2	1	6	11	3	3	3	0	0	1	7	3	1	2	4.556	2.974	3.683	3.278	3.668	5.124	3.98	3.475	3.446	2.445	4.859	0	0	3.841	3.946	3.083	3.316	2.946
ath-miR157a-3p	0	0	0	0	0	0	0	0	0	0	0	0	0	0	0	0	0	0	0	0	0	0	0	0	0	0	0	0	0	0	0	0	0	0	0	0
ath-miR157a-5p	2	1	0	1	0	0	1	3	2	0	0	0	0	0	2	0	1	0	2.076	1.716	0	1.667	0	0	1.792	1.911	2.926	0	0	0	0	0	2.356	0	3.316	0
ath-MIR157b	0	0	0	1	0	0	0	0	0	0	0	0	0	0	0	0	0	0	0	0	0	1.667	0	0	0	0	0	0	0	0	0	0	0	0	0	0
ath-miR157b-3p	0	0	0	0	0	0	0	0	0	0	0	0	0	0	0	0	0	0	0	0	0	0	0	0	0	0	0	0	0	0	0	0	0	0	0	0
ath-miR157b-5p	0	0	0	1	0	0	0	0	0	0	0	0	0	0	0	0	0	0	0	0	0	1.667	0	0	0	0	0	0	0	0	0	0	0	0	0	0
ath-MIR157c	43	18	9	23	6	1	22	45	21	30	7	11	9	1	8	5	2	5	6.133	5.398	5.763	5.674	5.175	5.124	5.786	5.406	6.135	5.507	6.053	5.192	5.68	3.841	4.127	3.751	4.242	4.151
ath-miR157c-3p	3	0	0	2	0	0	0	0	3	0	0	0	0	0	0	0	0	0	2.543	0	0	2.42	0	0	0	0	3.446	0	0	0	0	0	0	0	0	0
ath-miR157c-5p	40	18	9	21	6	0	22	45	18	30	7	11	8	1	8	5	2	5	6.03	5.398	5.763	5.545	5.175	0	5.786	5.406	5.916	5.507	6.053	5.192	5.514	3.841	4.127	3.751	4.242	4.151
ath-miR157d	4	0	0	0	0	0	1	1	0	0	1	1	0	0	0	0	0	0	2.894	0	0	0	0	0	1.792	0.941	0	0	3.37	2.081	0	0	0	0	0	0
ath-MIR157d	4	0	0	0	0	0	1	1	0	3	1	1	0	0	0	0	0	0	2.894	0	0	0	0	0	1.792	0.941	0	2.445	3.37	2.081	0	0	0	0	0	0
ath-MIR158a	111915	51582	14640	37153	15805	2789	63745	223560	50745	102794	21258	23342	35789	4660	27133	35125	15093	29529	17.458	16.848	16.404	16.303	16.498	16.527	17.26	17.65	17.353	17.217	17.599	16.203	17.609	15.922	15.77	16.417	17.045	16.595
ath-miR158a-3p	111774	51503	14595	37042	15757	2778	63646	223379	50665	102631	21237	23256	35766	4638	27067	35037	15076	29477	17.456	16.845	16.399	16.298	16.493	16.522	17.258	17.649	17.351	17.215	17.598	16.198	17.608	15.916	15.766	16.414	17.043	16.592
ath-miR158a-5p	140	78	42	109	47	11	99	180	79	162	17	86	23	22	65	88	17	51	7.822	7.486	7.964	7.896	8.109	8.545	7.936	7.38	8.032	7.913	7.32	8.124	7.017	8.201	7.075	7.783	7.26	7.426
ath-miR158b	527	254	145	151	71	10	462	1303	448	484	170	109	228	30	130	330	91	157	9.729	9.184	9.748	8.364	8.703	8.408	10.153	10.229	10.531	9.488	10.634	8.465	10.316	8.647	8.07	9.685	9.673	9.042
ath-MIR158b	527	254	146	152	71	10	470	1316	452	490	171	111	228	30	132	335	91	159	9.729	9.184	9.758	8.374	8.703	8.408	10.178	10.243	10.543	9.506	10.642	8.491	10.316	8.647	8.092	9.707	9.673	9.061
ath-miR159a	41855	37776	17962	61159	17312	2310	27565	59347	18137	50326	2279	42514	6016	8605	72755	50301	7824	32093	16.039	16.398	16.699	17.022	16.629	16.255	16.051	15.737	15.869	16.187	14.378	17.068	15.037	16.807	17.193	16.936	16.097	16.715
ath-MIR159a	41910	37810	17995	61255	17351	2317	27641	59489	18193	50415	2297	42558	6036	8611	72867	50389	7840	32145	16.041	16.4	16.702	17.024	16.632	16.26	16.055	15.74	15.873	16.189	14.389	17.07	15.041	16.808	17.195	16.938	16.1	16.717
ath-MIR159b	24387	23709	10089	33216	10228	1339	14532	39823	9194	31924	1381	21473	4502	4247	41081	24957	4592	17546	15.26	15.726	15.867	16.141	15.87	15.469	15.127	15.161	14.889	15.53	13.655	16.083	14.618	15.789	16.368	15.924	15.328	15.844
ath-miR159b-3p	24342	23659	10072	33146	10205	1337	14487	39761	9162	31885	1374	21409	4488	4224	41012	24910	4577	17522	15.257	15.723	15.864	16.138	15.867	15.466	15.123	15.159	14.884	15.528	13.648	16.078	14.614	15.781	16.366	15.922	15.324	15.842
ath-miR159b-5p	10	13	5	31	11	0	4	7	2	0	1	1	3	0	9	8	2	2	4.095	4.941	4.936	6.097	6.031	0	3.44	2.895	2.926	0	3.37	2.081	4.151	0	4.288	4.388	4.242	2.946
ath-miR159c	191	187	89	169	75	16	139	315	106	198	63	112	48	58	205	139	42	140	8.268	8.743	9.045	8.526	8.782	9.084	8.423	8.184	8.454	8.202	9.203	8.504	8.072	9.596	8.725	8.44	8.56	8.877
ath-MIR159c	194	189	91	170	76	16	140	317	107	205	63	114	48	58	205	139	43	141	8.291	8.759	9.077	8.535	8.801	9.084	8.434	8.193	8.468	8.252	9.203	8.529	8.072	9.596	8.725	8.44	8.593	8.888
ath-MIR160a	66	31	46	64	34	22	62	116	56	92	39	36	50	19	70	78	30	45	6.744	6.167	8.095	7.132	7.644	9.543	7.264	6.751	7.537	7.102	8.513	6.875	8.131	7.99	7.181	7.61	8.076	7.246
ath-miR160a-3p	29	11	14	42	13	4	26	53	16	41	3	9	18	3	35	35	13	20	5.575	4.709	6.391	6.529	6.269	7.092	6.023	5.637	5.749	5.949	4.859	4.911	6.666	5.357	6.191	6.463	6.876	6.088
ath-miR160a-5p	26	13	22	11	12	9	27	26	15	29	22	18	29	7	29	23	13	16	5.421	4.941	7.037	4.64	6.155	8.256	6.077	4.639	5.658	5.459	7.69	5.887	7.349	6.559	5.924	5.866	6.876	5.772
ath-miR160b	14	12	2	9	7	1	7	15	9	17	0	4	1	2	5	7	2	6	4.556	4.83	3.683	4.363	5.392	5.124	4.189	3.888	4.94	4.711	0	3.8	2.72	4.789	3.498	4.205	4.242	4.4
ath-MIR160b	43	17	13	29	11	1	44	104	36	61	3	23	8	4	16	28	7	17	6.133	5.317	6.285	6.002	6.031	5.124	6.773	6.595	6.904	6.514	4.859	6.235	5.514	5.763	5.085	6.145	5.994	5.858
ath-MIR160c	410	367	614	487	554	584	378	796	350	406	223	256	513	473	509	422	451	430	9.368	9.714	11.829	10.051	11.664	14.272	9.864	9.518	10.175	9.235	11.025	9.694	11.485	12.622	10.035	10.04	11.981	10.494
ath-miR160c-3p	356	297	538	406	491	459	308	705	292	303	193	191	465	377	426	334	391	374	9.164	9.409	11.638	9.788	11.49	13.924	9.569	9.344	9.914	8.814	10.817	9.272	11.344	12.295	9.779	9.703	11.775	10.293
ath-miR160c-5p	41	61	63	63	48	116	49	57	39	70	23	51	33	91	62	67	53	49	6.065	7.134	8.547	7.109	8.14	11.94	6.927	5.74	7.019	6.711	7.754	7.374	7.534	10.245	7.008	7.392	8.894	7.369
ath-MIR161	5802	6163	3062	6637	2914	444	6852	12507	6724	8602	975	8467	1397	1302	7164	6613	1671	4376	13.188	13.783	14.147	13.818	14.058	13.876	14.043	13.49	14.437	13.638	13.153	14.74	12.93	14.083	13.849	14.008	13.87	13.841
ath-miR161.1	0	0	0	0	0	0	2	0	1	0	0	0	0	0	0	0	0	0	0	0	0	0	0	0	2.567	0	2.104	0	0	0	0	0	0	0	0	0
ath-miR161.2	2	1	0	0	0	0	0	0	0	1	0	0	0	0	3	0	0	0	2.076	1.716	0	0	0	0	0	0	0	1.312	0	0	0	0	2.844	0	0	0
ath-MIR162a	37	16	6	20	5	3	31	60	19	24	8	10	6	2	7	13	5	5	5.919	5.232	5.191	5.476	4.92	6.681	6.273	5.813	5.993	5.193	6.242	5.058	5.109	4.789	3.946	5.062	5.517	4.151
ath-miR162a-3p	2	3	3	5	1	0	5	13	3	7	3	2	1	1	3	2	3	2	2.076	2.974	4.23	3.57	2.777	0	3.735	3.696	3.446	3.508	4.859	2.9	2.72	3.841	2.844	2.581	4.801	2.946
ath-miR162a-5p	35	13	3	15	4	3	25	46	16	17	5	8	4	1	4	11	1	3	5.841	4.941	4.23	5.072	4.61	6.681	5.967	5.437	5.749	4.711	5.576	4.747	4.545	3.841	3.208	4.828	3.316	3.467
ath-MIR162b	188	81	29	77	22	2	175	347	107	189	26	40	37	14	42	92	16	61	8.245	7.541	7.433	7.397	7.02	6.103	8.755	8.323	8.468	8.135	7.93	7.025	7.698	7.551	6.451	7.847	7.173	7.683
ath-miR162b-3p	187	81	27	77	22	2	171	336	103	183	26	38	35	13	38	91	16	56	8.238	7.541	7.33	7.397	7.02	6.103	8.722	8.277	8.413	8.089	7.93	6.952	7.619	7.445	6.308	7.831	7.173	7.56
ath-miR162b-5p	1	0	2	0	0	0	3	11	4	5	0	2	2	1	4	1	0	5	1.383	0	3.683	0	0	0	3.068	3.475	3.828	3.072	0	2.9	3.606	3.841	3.208	1.804	0	4.151
ath-miR163	27	61	43	68	33	6	34	107	39	43	4	25	13	2	73	36	25	41	5.474	7.134	7.998	7.219	7.601	7.674	6.405	6.636	7.019	6.016	5.261	6.354	6.202	4.789	7.242	6.503	7.814	7.113
ath-MIR163	33	71	50	71	38	6	43	113	39	47	5	34	13	5	79	41	27	45	5.757	7.352	8.215	7.281	7.804	7.674	6.74	6.714	7.019	6.143	5.576	6.793	6.202	6.08	7.355	6.689	7.924	7.246
ath-miR164a	0	0	0	2	1	0	0	0	0	0	0	2	0	0	0	0	0	0	0	0	0	2.42	2.777	0	0	0	0	0	0	2.9	0	0	0	0	0	0
ath-MIR164a	2	0	0	3	1	0	0	0	1	3	0	2	0	0	0	0	0	0	2.076	0	0	2.912	2.777	0	0	0	2.104	2.445	0	2.9	0	0	0	0	0	0
ath-MIR164b	232	181	90	229	96	26	195	316	124	219	156	131	85	71	196	170	43	103	8.548	8.696	9.061	8.964	9.137	9.784	8.911	8.189	8.68	8.347	10.51	8.729	8.894	9.888	8.66	8.73	8.593	8.436
ath-miR164b-3p	142	118	43	160	40	5	111	186	50	165	21	109	14	26	123	110	8	52	7.842	8.081	7.998	8.448	7.878	7.412	8.1	7.427	7.375	7.94	7.623	8.465	6.308	8.441	7.99	8.104	6.183	7.454
ath-miR164b-5p	5	6	12	14	3	2	4	10	1	2	0	7	0	7	11	5	2	3	3.177	3.879	6.171	4.975	4.214	6.103	3.44	3.351	2.104	1.987	0	4.562	0	6.559	4.564	3.751	4.242	3.467
ath-MIR164c	1	0	0	3	2	1	0	5	0	0	0	2	0	0	4	2	0	0	1.383	0	0	2.912	3.668	5.124	0	2.486	0	0	0	2.9	0	0	3.208	2.581	0	0
ath-miR164c-3p	0	0	0	0	0	0	0	1	0	0	0	1	0	0	1	1	0	0	0	0	0	0	0	0	0	0.941	0	0	0	2.081	0	0	1.613	1.804	0	0
ath-miR164c-5p	1	0	0	3	0	0	0	4	0	0	0	1	0	0	2	1	0	0	1.383	0	0	2.912	0	0	0	2.227	0	0	0	2.081	0	0	2.356	1.804	0	0
ath-MIR165a	15605	10772	3669	8051	3680	769	10618	24160	7879	16838	3924	5765	7171	2260	9421	9175	3202	7764	14.616	14.588	14.407	14.097	14.395	14.669	14.675	14.44	14.666	14.607	15.161	14.186	15.29	14.878	14.244	14.481	14.808	14.668
ath-miR165a-3p	14241	9587	2923	6320	2877	598	9335	21537	6819	15065	3704	4193	6549	1737	6929	7384	2761	6497	14.484	14.42	14.08	13.747	14.04	14.306	14.489	14.274	14.458	14.447	15.078	13.726	15.159	14.499	13.801	14.167	14.594	14.411
ath-miR165a-5p	1353	1177	740	1725	796	166	1276	2609	1055	1762	208	1569	619	520	2486	1786	438	1263	11.089	11.394	12.098	11.874	12.186	12.457	11.618	11.23	11.766	11.351	10.924	12.308	11.756	12.759	12.322	12.12	11.939	12.048
ath-miR165b	612	421	186	531	195	43	603	886	497	698	237	308	230	66	313	372	153	306	9.945	9.912	10.107	10.175	10.158	10.509	10.537	9.673	10.68	10.016	11.113	9.961	10.329	9.782	9.334	9.858	10.422	10.004
ath-MIR165b	621	427	187	539	199	44	608	894	504	707	237	313	232	68	315	382	154	311	9.966	9.933	10.114	10.197	10.187	10.542	10.549	9.686	10.7	10.034	11.113	9.984	10.341	9.825	9.344	9.896	10.431	10.027
ath-MIR166a	47056	22622	6277	16154	6113	1095	26438	63720	16145	40069	13170	9519	16093	3005	16999	15707	5906	13927	16.208	15.658	15.182	15.101	15.127	15.178	15.991	15.839	15.701	15.858	16.908	14.909	16.456	15.289	15.095	15.256	15.691	15.511
ath-miR166a-3p	47023	22604	6226	16117	6068	1043	26408	63691	16123	40042	13140	9501	16059	2951	16964	15680	5873	13893	16.207	15.657	15.17	15.098	15.117	15.108	15.989	15.839	15.699	15.857	16.905	14.906	16.453	15.263	15.092	15.254	15.683	15.507
ath-miR166a-5p	31	16	50	32	42	51	30	27	20	25	24	18	32	53	31	25	31	33	5.669	5.232	8.215	6.142	7.948	10.755	6.227	4.692	6.066	5.25	7.815	5.887	7.49	9.466	6.019	5.984	8.123	6.802
ath-MIR166b	46	33	183	70	100	171	52	43	47	91	70	74	67	204	97	68	76	73	6.229	6.256	10.083	7.26	9.196	12.5	7.012	5.342	7.286	7.086	9.355	7.908	8.552	11.409	7.649	7.413	9.413	7.941
ath-miR166b-3p	2	1	13	7	1	7	2	2	3	5	14	1	4	10	9	13	6	6	2.076	1.716	6.285	4.021	2.777	7.895	2.567	1.506	3.446	3.072	7.042	2.081	4.545	7.069	4.288	5.062	5.775	4.4
ath-miR166b-5p	39	29	165	57	95	158	43	41	43	75	54	66	61	187	85	49	67	60	5.994	6.073	9.934	6.966	9.122	12.386	6.74	5.275	7.159	6.809	8.981	7.744	8.417	11.284	7.46	6.944	9.232	7.659
ath-miR166c	35	23	7	32	15	3	18	61	16	32	1	33	7	1	24	23	7	19	5.841	5.744	5.408	6.142	6.473	6.681	5.502	5.836	5.749	5.598	3.37	6.75	5.326	3.841	5.656	5.866	5.994	6.015
ath-MIR166c	35	23	7	33	15	3	18	63	16	32	1	33	7	1	24	24	7	19	5.841	5.744	5.408	6.186	6.473	6.681	5.502	5.882	5.749	5.598	3.37	6.75	5.326	3.841	5.656	5.926	5.994	6.015
ath-miR166d	0	0	0	0	0	0	0	1	0	0	0	0	0	0	0	0	0	2	0	0	0	0	0	0	0	0.941	0	0	0	0	0	0	0	0	0	2.946
ath-MIR166d	0	0	0	0	0	0	0	1	0	0	0	0	0	0	0	0	0	2	0	0	0	0	0	0	0	0.941	0	0	0	0	0	0	0	0	0	2.946
ath-MIR166e	183	234	120	282	156	103	117	289	101	190	61	139	67	274	273	192	82	173	8.207	9.066	9.475	9.263	9.837	11.769	8.176	8.06	8.385	8.143	9.157	8.815	8.552	11.835	9.138	8.905	9.523	9.182
ath-miR166e-3p	15	17	46	21	51	67	24	17	27	18	49	16	30	203	59	56	42	51	4.651	5.317	8.095	5.545	8.227	11.148	5.909	4.057	6.493	4.791	8.841	5.72	7.398	11.402	6.937	7.135	8.56	7.426
ath-miR166e-5p	168	217	71	260	105	36	92	270	74	171	12	119	35	69	213	135	40	119	8.084	8.957	8.719	9.146	9.266	10.253	7.83	7.962	7.938	7.991	6.821	8.591	7.619	9.846	8.78	8.398	8.489	8.644
ath-miR166f	2	2	1	4	2	0	2	2	1	4	0	1	4	1	2	2	3	1	2.076	2.478	2.791	3.278	3.668	0	2.567	1.506	2.104	2.792	0	2.081	4.545	3.841	2.356	2.581	4.801	2.122
ath-MIR166f	12	19	4	11	3	1	8	40	8	29	2	7	11	1	7	10	6	6	4.344	5.474	4.626	4.64	4.214	5.124	4.372	5.24	4.776	5.459	4.299	4.562	5.965	3.841	3.946	4.696	5.775	4.4
ath-miR166g	0	0	0	0	0	0	0	0	0	0	0	0	0	0	0	2	0	0	0	0	0	0	0	0	0	0	0	0	0	0	0	0	0	2.581	0	0
ath-MIR166g	0	0	0	0	0	0	0	0	0	0	0	0	0	0	0	2	0	0	0	0	0	0	0	0	0	0	0	0	0	0	0	0	0	2.581	0	0
ath-MIR167a	1378	2001	1248	2628	1234	169	1381	3210	1385	1883	93	2032	324	563	2738	3199	755	1848	11.115	12.16	12.852	12.481	12.819	12.483	11.732	11.529	12.158	11.447	9.764	12.681	10.823	12.873	12.461	12.961	12.724	12.597
ath-miR167a-3p	1375	2001	1247	2625	1231	169	1380	3205	1383	1881	90	2032	324	563	2734	3197	755	1847	11.112	12.16	12.851	12.48	12.815	12.483	11.731	11.526	12.156	11.445	9.717	12.681	10.823	12.873	12.459	12.96	12.724	12.596
ath-miR167a-5p	3	0	1	3	2	0	1	2	1	2	0	0	0	0	4	2	0	1	2.543	0	2.791	2.912	3.668	0	1.792	1.506	2.104	1.987	0	0	0	0	3.208	2.581	0	2.122
ath-miR167b	3	12	3	10	1	0	3	20	1	3	0	11	0	4	8	10	3	2	2.543	4.83	4.23	4.508	2.777	0	3.068	4.278	2.104	2.445	0	5.192	0	5.763	4.127	4.696	4.801	2.946
ath-MIR167b	10	19	3	10	1	0	7	24	2	12	1	17	0	5	14	12	4	4	4.095	5.474	4.23	4.508	2.777	0	4.189	4.529	2.926	4.231	3.37	5.806	0	6.08	4.899	4.95	5.203	3.849
ath-MIR167c	914	1049	756	1249	709	138	771	1949	1009	1100	145	1054	238	315	837	1125	402	741	10.523	11.228	12.129	11.409	12.02	12.191	10.892	10.809	11.701	10.672	10.404	11.734	10.378	12.036	10.752	11.453	11.815	11.279
ath-miR167c-3p	685	819	665	943	600	117	571	1384	786	873	127	782	190	271	619	863	344	608	10.107	10.872	11.944	11.003	11.779	11.952	10.459	10.316	11.341	10.339	10.213	11.304	10.053	11.819	10.317	11.071	11.59	10.994
ath-miR167c-5p	229	230	91	306	107	21	199	565	223	227	18	272	48	44	218	262	58	133	8.529	9.041	9.077	9.381	9.293	9.476	8.94	9.025	9.525	8.398	7.402	9.781	8.072	9.198	8.814	9.353	9.024	8.804
ath-miR167d	530	321	117	423	116	17	393	547	137	250	37	132	133	45	399	495	97	348	9.738	9.521	9.439	9.848	9.41	9.172	9.92	8.978	8.824	8.537	8.437	8.74	9.539	9.231	9.684	10.27	9.765	10.189
ath-MIR167d	537	324	117	431	118	17	406	565	140	265	37	136	134	47	407	500	98	352	9.756	9.535	9.439	9.875	9.434	9.172	9.967	9.025	8.855	8.621	8.437	8.783	9.55	9.293	9.713	10.284	9.78	10.206
ath-MIR168a	831	438	201	548	216	84	587	1557	448	868	141	265	297	106	428	491	179	342	10.386	9.969	10.218	10.221	10.306	11.474	10.498	10.485	10.531	10.33	10.364	9.744	10.697	10.465	9.785	10.258	10.648	10.164
ath-miR168a-3p	570	287	105	392	98	17	356	1125	295	651	41	158	171	38	259	321	84	178	9.842	9.36	9.283	9.738	9.167	9.172	9.778	10.017	9.928	9.916	8.585	8.999	9.901	8.987	9.062	9.645	9.558	9.223
ath-miR168a-5p	207	108	44	90	48	13	160	316	94	180	41	58	58	19	79	113	46	92	8.384	7.954	8.031	7.621	8.14	8.785	8.626	8.189	8.282	8.065	8.585	7.558	8.344	7.99	7.355	8.143	8.69	8.273
ath-MIR168b	860	464	144	482	151	54	391	1156	217	384	55	152	213	52	224	255	97	197	10.435	10.052	9.738	10.036	9.79	10.837	9.913	10.056	9.486	9.155	9.007	8.943	10.218	9.439	8.853	9.314	9.765	9.369
ath-miR168b-3p	820	448	119	445	124	30	370	1121	202	353	47	124	199	35	200	238	80	184	10.367	10.002	9.463	9.921	9.506	9.99	9.833	10.012	9.383	9.034	8.781	8.65	10.12	8.869	8.69	9.214	9.487	9.271
ath-miR168b-5p	35	16	25	33	24	23	20	29	13	30	8	27	13	17	23	15	16	12	5.841	5.232	7.22	6.186	7.145	9.607	5.651	4.791	5.456	5.507	6.242	6.464	6.202	7.83	5.596	5.262	7.173	5.365
ath-MIR169a	232	192	67	474	90	18	103	162	93	111	13	118	15	28	53	65	16	49	8.548	8.781	8.636	10.012	9.044	9.254	7.992	7.229	8.266	7.371	6.936	8.579	6.406	8.547	6.783	7.348	7.173	7.369
ath-miR169a-3p	201	158	46	386	74	16	79	124	72	75	12	82	12	21	39	50	14	40	8.342	8.501	8.095	9.716	8.762	9.084	7.611	6.847	7.898	6.809	6.821	8.055	6.088	8.134	6.345	6.973	6.982	7.078
ath-miR169a-5p	29	28	21	84	16	2	22	37	20	34	1	36	2	7	12	14	2	9	5.575	6.023	6.97	7.522	6.565	6.103	5.786	5.131	6.066	5.683	3.37	6.875	3.606	6.559	4.684	5.165	4.242	4.962
ath-MIR169b	262	148	42	159	60	10	173	336	102	189	39	92	74	17	71	41	14	47	8.723	8.407	7.964	8.439	8.461	8.408	8.738	8.277	8.399	8.135	8.513	8.221	8.695	7.83	7.202	6.689	6.982	7.309
ath-miR169b-3p	196	92	25	123	42	7	124	281	67	137	25	77	69	5	57	29	11	36	8.305	7.723	7.22	8.069	7.948	7.895	8.259	8.02	7.795	7.673	7.873	7.965	8.594	6.08	6.887	6.195	6.637	6.927
ath-miR169b-5p	16	17	2	16	9	1	18	23	6	16	6	8	2	7	4	5	2	7	4.741	5.317	3.683	5.162	5.747	5.124	5.502	4.47	4.378	4.627	5.834	4.747	3.606	6.559	3.208	3.751	4.242	4.613
ath-miR169c	15	8	4	21	5	4	4	9	10	6	0	1	2	1	0	1	1	2	4.651	4.27	4.626	5.545	4.92	7.092	3.44	3.214	5.087	3.306	0	2.081	3.606	3.841	0	1.804	3.316	2.946
ath-MIR169c	19	8	4	21	5	4	7	17	11	9	0	1	2	1	1	1	1	2	4.98	4.27	4.626	5.545	4.92	7.092	4.189	4.057	5.221	3.842	0	2.081	3.606	3.841	1.613	1.804	3.316	2.946
ath-miR169d	2	0	0	0	0	1	0	7	1	1	0	0	1	0	0	1	0	1	2.076	0	0	0	0	5.124	0	2.895	2.104	1.312	0	0	2.72	0	0	1.804	0	2.122
ath-MIR169d	15	5	47	24	22	35	11	23	9	3	22	10	19	35	10	4	11	12	4.651	3.636	8.126	5.734	7.02	10.212	4.812	4.47	4.94	2.445	7.69	5.058	6.744	8.869	4.433	3.455	6.637	5.365
ath-miR169e	0	0	0	0	0	0	0	0	0	0	0	0	0	0	0	1	0	0	0	0	0	0	0	0	0	0	0	0	0	0	0	0	0	1.804	0	0
ath-MIR169e	781	392	151	1138	230	55	205	467	177	302	30	220	84	49	104	58	32	69	10.296	9.809	9.806	11.274	10.396	10.864	8.983	8.75	9.192	8.809	8.135	9.476	8.877	9.353	7.749	7.185	8.168	7.86
ath-MIR169f	104	31	6	77	23	7	12	28	19	21	1	12	1	3	3	3	2	3	7.395	6.167	5.191	7.397	7.084	7.895	4.933	4.742	5.993	5.005	3.37	5.314	2.72	5.357	2.844	3.083	4.242	3.467
ath-miR169f-3p	100	31	6	74	22	7	12	25	18	19	1	12	1	1	0	2	2	2	7.339	6.167	5.191	7.34	7.02	7.895	4.933	4.585	5.916	4.866	3.37	5.314	2.72	3.841	0	2.581	4.242	2.946
ath-miR169f-5p	0	0	0	0	1	0	0	1	1	2	0	0	0	2	0	1	0	0	0	0	0	0	2.777	0	0	0.941	2.104	1.987	0	0	0	4.789	0	1.804	0	0
ath-MIR169g	16	2	2	13	10	5	6	6	6	3	1	2	5	4	4	3	3	2	4.741	2.478	3.683	4.872	5.896	7.412	3.98	2.705	4.378	2.445	3.37	2.9	4.855	5.763	3.208	3.083	4.801	2.946
ath-miR169g-3p	10	1	1	8	9	5	2	0	3	0	1	2	5	4	0	1	1	1	4.095	1.716	2.791	4.202	5.747	7.412	2.567	0	3.446	0	3.37	2.9	4.855	5.763	0	1.804	3.316	2.122
ath-miR169g-5p	3	1	1	4	1	0	3	5	3	3	0	0	0	0	3	2	2	1	2.543	1.716	2.791	3.278	2.777	0	3.068	2.486	3.446	2.445	0	0	0	0	2.844	2.581	4.242	2.122
ath-miR169h	0	1	10	3	0	0	0	3	1	4	0	3	0	1	0	0	0	4	0	1.716	5.912	2.912	0	0	0	1.911	2.104	2.792	0	3.419	0	3.841	0	0	0	3.849
ath-MIR169h	33	36	46	47	20	47	6	27	17	9	16	14	12	23	10	9	5	13	5.757	6.38	8.095	6.69	6.884	10.637	3.98	4.692	5.835	3.842	7.233	5.531	6.088	8.265	4.433	4.55	5.517	5.478
ath-miR169i	1	0	0	0	1	0	0	5	0	0	1	0	0	0	0	0	0	1	1.383	0	0	0	2.777	0	0	2.486	0	0	3.37	0	0	0	0	0	0	2.122
ath-MIR169i	14	11	8	18	15	1	7	20	3	2	1	15	1	4	8	6	1	4	4.556	4.709	5.596	5.328	6.473	5.124	4.189	4.278	3.446	1.987	3.37	5.629	2.72	5.763	4.127	3.996	3.316	3.849
ath-miR169j	0	0	0	0	0	0	1	0	0	0	0	0	0	0	0	0	0	0	0	0	0	0	0	0	1.792	0	0	0	0	0	0	0	0	0	0	0
ath-MIR169j	8	3	8	23	1	3	3	5	2	9	0	6	0	4	1	0	0	1	3.794	2.974	5.596	5.674	2.777	6.681	3.068	2.486	2.926	3.842	0	4.35	0	5.763	1.613	0	0	2.122
ath-miR169k	1	0	6	3	1	0	0	0	1	3	0	3	0	1	0	1	0	1	1.383	0	5.191	2.912	2.777	0	0	0	2.104	2.445	0	3.419	0	3.841	0	1.804	0	2.122
ath-MIR169k	1	0	6	3	2	0	0	0	1	3	0	3	0	3	0	1	0	1	1.383	0	5.191	2.912	3.668	0	0	0	2.104	2.445	0	3.419	0	5.357	0	1.804	0	2.122
ath-miR169l	0	0	0	0	2	0	2	2	0	0	0	0	0	2	0	0	0	0	0	0	0	0	3.668	0	2.567	1.506	0	0	0	0	0	4.789	0	0	0	0
ath-MIR169l	2	0	3	3	9	2	3	3	0	3	0	3	0	2	4	0	0	0	2.076	0	4.23	2.912	5.747	6.103	3.068	1.911	0	2.445	0	3.419	0	4.789	3.208	0	0	0
ath-miR169m	0	7	1	3	1	0	4	8	3	1	0	2	0	0	0	1	0	1	0	4.088	2.791	2.912	2.777	0	3.44	3.064	3.446	1.312	0	2.9	0	0	0	1.804	0	2.122
ath-MIR169m	4	7	1	13	2	6	8	9	3	4	1	3	2	6	2	3	0	5	2.894	4.088	2.791	4.872	3.668	7.674	4.372	3.214	3.446	2.792	3.37	3.419	3.606	6.339	2.356	3.083	0	4.151
ath-miR169n	4	0	0	0	0	0	1	0	0	0	0	0	0	0	0	0	0	0	2.894	0	0	0	0	0	1.792	0	0	0	0	0	0	0	0	0	0	0
ath-MIR169n	8	4	0	7	4	0	4	1	2	2	0	5	0	0	4	1	0	1	3.794	3.343	0	4.021	4.61	0	3.44	0.941	2.926	1.987	0	4.101	0	0	3.208	1.804	0	2.122
ath-MIR170	3	10	0	7	6	2	6	10	4	5	1	0	1	3	4	4	2	4	2.543	4.577	0	4.021	5.175	6.103	3.98	3.351	3.828	3.072	3.37	0	2.72	5.357	3.208	3.455	4.242	3.849
ath-miR170-3p	2	10	0	5	6	2	6	9	4	5	1	0	1	3	3	4	2	4	2.076	4.577	0	3.57	5.175	6.103	3.98	3.214	3.828	3.072	3.37	0	2.72	5.357	2.844	3.455	4.242	3.849
ath-miR170-5p	0	0	0	2	0	0	0	0	0	0	0	0	0	0	1	0	0	0	0	0	0	2.42	0	0	0	0	0	0	0	0	0	0	1.613	0	0	0
ath-MIR171a	0	0	0	0	0	0	0	0	0	0	0	0	0	0	0	0	0	0	0	0	0	0	0	0	0	0	0	0	0	0	0	0	0	0	0	0
ath-miR171a-3p	0	0	0	0	0	0	0	0	0	0	0	0	0	0	0	0	0	0	0	0	0	0	0	0	0	0	0	0	0	0	0	0	0	0	0	0
ath-miR171a-5p	0	0	0	0	0	0	0	0	0	0	0	0	0	0	0	0	0	0	0	0	0	0	0	0	0	0	0	0	0	0	0	0	0	0	0	0
ath-MIR171b	25	9	1	9	4	0	13	20	10	21	0	5	2	0	7	8	0	2	5.365	4.431	2.791	4.363	4.61	0	5.045	4.278	5.087	5.005	0	4.101	3.606	0	3.946	4.388	0	2.946
ath-miR171b-3p	0	0	0	0	1	0	0	0	1	0	0	0	0	0	0	0	0	0	0	0	0	0	2.777	0	0	0	2.104	0	0	0	0	0	0	0	0	0
ath-miR171b-5p	25	9	1	8	3	0	13	20	9	21	0	5	2	0	7	8	0	2	5.365	4.431	2.791	4.202	4.214	0	5.045	4.278	4.94	5.005	0	4.101	3.606	0	3.946	4.388	0	2.946
ath-MIR171c	176	192	90	254	117	35	143	284	123	240	16	114	35	41	194	163	57	129	8.151	8.781	9.061	9.113	9.422	10.212	8.464	8.035	8.668	8.478	7.233	8.529	7.619	9.096	8.646	8.67	8.999	8.76
ath-miR171c-3p	7	9	12	7	13	8	12	9	4	3	2	5	3	5	12	3	8	5	3.616	4.431	6.171	4.021	6.269	8.087	4.933	3.214	3.828	2.445	4.299	4.101	4.151	6.08	4.684	3.083	6.183	4.151
ath-miR171c-5p	169	183	78	243	101	26	130	275	118	237	14	109	32	36	182	159	49	123	8.092	8.712	8.855	9.049	9.21	9.784	8.327	7.989	8.609	8.46	7.042	8.465	7.49	8.909	8.554	8.634	8.781	8.691
ath-miR172a	6	0	1	3	0	0	4	4	0	6	3	1	1	0	0	0	1	1	3.413	0	2.791	2.912	0	0	3.44	2.227	0	3.306	4.859	2.081	2.72	0	0	0	3.316	2.122
ath-MIR172a	12	12	6	23	3	1	13	15	6	6	3	15	5	2	21	16	5	3	4.344	4.83	5.191	5.674	4.214	5.124	5.045	3.888	4.378	3.306	4.859	5.629	4.855	4.789	5.468	5.353	5.517	3.467
ath-MIR172b	4	8	6	6	8	3	4	7	3	6	0	4	1	3	4	1	3	4	2.894	4.27	5.191	3.813	5.58	6.681	3.44	2.895	3.446	3.306	0	3.8	2.72	5.357	3.208	1.804	4.801	3.849
ath-miR172b-3p	0	1	1	2	3	3	1	0	1	0	0	1	0	0	2	0	1	3	0	1.716	2.791	2.42	4.214	6.681	1.792	0	2.104	0	0	2.081	0	0	2.356	0	3.316	3.467
ath-miR172b-5p	4	7	4	4	5	0	3	7	2	6	0	3	1	3	2	1	2	1	2.894	4.088	4.626	3.278	4.92	0	3.068	2.895	2.926	3.306	0	3.419	2.72	5.357	2.356	1.804	4.242	2.122
ath-miR172c	0	0	1	5	1	0	1	4	2	2	0	4	0	0	3	1	0	0	0	0	2.791	3.57	2.777	0	1.792	2.227	2.926	1.987	0	3.8	0	0	2.844	1.804	0	0
ath-MIR172c	3	8	7	13	3	0	10	11	12	11	0	21	1	0	10	14	1	4	2.543	4.27	5.408	4.872	4.214	0	4.68	3.475	5.343	4.113	0	6.106	2.72	0	4.433	5.165	3.316	3.849
ath-MIR172d	31	24	7	21	10	5	36	64	33	31	9	13	19	9	29	28	12	8	5.669	5.804	5.408	5.545	5.896	7.412	6.486	5.904	6.78	5.553	6.41	5.427	6.744	6.918	5.924	6.145	6.762	4.798
ath-miR172d-3p	5	2	0	1	1	1	3	3	3	0	4	0	4	1	1	1	2	0	3.177	2.478	0	1.667	2.777	5.124	3.068	1.911	3.446	0	5.261	0	4.545	3.841	1.613	1.804	4.242	0
ath-miR172d-5p	26	22	6	20	9	4	32	61	30	31	5	13	15	8	28	27	9	8	5.421	5.681	5.191	5.476	5.747	7.092	6.318	5.836	6.644	5.553	5.576	5.427	6.406	6.75	5.874	6.093	6.351	4.798
ath-MIR172e	34	43	39	73	18	2	53	73	40	25	0	43	8	12	110	81	18	37	5.8	6.634	7.858	7.32	6.733	6.103	7.039	6.091	7.055	5.25	0	7.129	5.514	7.33	7.83	7.664	7.342	6.966
ath-miR172e-3p	29	41	34	66	16	2	47	67	39	24	0	42	7	10	104	79	17	36	5.575	6.566	7.661	7.176	6.565	6.103	6.867	5.969	7.019	5.193	0	7.095	5.326	7.069	7.749	7.628	7.26	6.927
ath-miR172e-5p	5	2	5	6	2	0	5	5	1	1	0	1	0	2	6	2	1	1	3.177	2.478	4.936	3.813	3.668	0	3.735	2.486	2.104	1.312	0	2.081	0	4.789	3.739	2.581	3.316	2.122
ath-MIR173	396	301	187	304	185	24	294	729	257	451	86	252	122	75	239	316	112	182	9.318	9.429	10.114	9.372	10.082	9.668	9.502	9.392	9.73	9.387	9.651	9.671	9.415	9.967	8.946	9.623	9.972	9.255
ath-miR173-3p	293	186	77	176	77	11	208	523	154	333	57	149	89	22	147	215	47	97	8.884	8.736	8.836	8.585	8.82	8.545	9.004	8.913	8.992	8.95	9.059	8.915	8.961	8.201	8.247	9.068	8.721	8.349
ath-miR173-5p	103	115	110	128	108	13	85	205	101	118	28	103	31	51	92	101	65	85	7.381	8.044	9.35	8.127	9.307	8.785	7.717	7.567	8.385	7.458	8.036	8.383	7.445	9.411	7.573	7.981	9.188	8.16
ath-MIR1886	73	52	16	50	28	5	35	101	33	64	7	39	19	7	35	33	11	26	6.888	6.906	6.581	6.779	7.366	7.412	6.446	6.553	6.78	6.583	6.053	6.989	6.744	6.559	6.191	6.379	6.637	6.462
ath-miR1886.1	0	0	0	0	0	0	0	0	0	0	0	0	0	0	0	0	0	0	0	0	0	0	0	0	0	0	0	0	0	0	0	0	0	0	0	0
ath-miR1886.2	1	0	0	0	0	0	0	1	0	0	1	0	0	0	0	0	0	1	1.383	0	0	0	0	0	0	0.941	0	0	3.37	0	0	0	0	0	0	2.122
ath-miR1886.3	3	7	2	6	5	1	2	3	0	6	1	3	1	0	8	4	2	2	2.543	4.088	3.683	3.813	4.92	5.124	2.567	1.911	0	3.306	3.37	3.419	2.72	0	4.127	3.455	4.242	2.946
ath-miR1887	0	0	0	0	0	0	0	0	1	0	0	0	0	0	0	0	0	0	0	0	0	0	0	0	0	0	2.104	0	0	0	0	0	0	0	0	0
ath-MIR1887	0	0	0	0	0	0	0	0	1	0	0	0	0	0	0	0	0	0	0	0	0	0	0	0	0	0	2.104	0	0	0	0	0	0	0	0	0
ath-miR1888a	13	2	5	7	7	0	9	6	6	13	3	0	3	0	9	4	0	5	4.454	2.478	4.936	4.021	5.392	0	4.534	2.705	4.378	4.341	4.859	0	4.151	0	4.288	3.455	0	4.151
ath-MIR1888a	32	13	17	22	18	6	29	20	13	26	6	5	14	4	27	19	10	23	5.714	4.941	6.668	5.611	6.733	7.674	6.178	4.278	5.456	5.305	5.834	4.101	6.308	5.763	5.823	5.595	6.501	6.287
ath-miR1888b	5	17	28	25	19	3	7	12	6	11	14	51	5	23	35	11	9	5	3.177	5.317	7.382	5.792	6.81	6.681	4.189	3.59	4.378	4.113	7.042	7.374	4.855	8.265	6.191	4.828	6.351	4.151
ath-MIR1888b	10	21	32	37	30	4	14	17	10	18	14	60	7	26	38	14	11	13	4.095	5.615	7.574	6.349	7.465	7.092	5.149	4.057	5.087	4.791	7.042	7.607	5.326	8.441	6.308	5.165	6.637	5.478
ath-MIR2111a	4	1	1	0	0	0	1	1	0	0	1	0	0	0	0	3	0	0	2.894	1.716	2.791	0	0	0	1.792	0.941	0	0	3.37	0	0	0	0	3.083	0	0
ath-miR2111a-3p	0	1	0	0	0	0	0	0	0	0	0	0	0	0	0	0	0	0	0	1.716	0	0	0	0	0	0	0	0	0	0	0	0	0	0	0	0
ath-miR2111a-5p	4	0	1	0	0	0	0	1	0	0	1	0	0	0	0	3	0	0	2.894	0	2.791	0	0	0	0	0.941	0	0	3.37	0	0	0	0	3.083	0	0
ath-MIR2111b	1	1	2	3	0	0	0	1	0	0	0	4	0	0	5	0	0	1	1.383	1.716	3.683	2.912	0	0	0	0.941	0	0	0	3.8	0	0	3.498	0	0	2.122
ath-miR2111b-3p	1	1	2	3	0	0	0	1	0	0	0	4	0	0	5	0	0	1	1.383	1.716	3.683	2.912	0	0	0	0.941	0	0	0	3.8	0	0	3.498	0	0	2.122
ath-miR2111b-5p	0	0	0	0	0	0	0	0	0	0	0	0	0	0	0	0	0	0	0	0	0	0	0	0	0	0	0	0	0	0	0	0	0	0	0	0
ath-MIR2112	12	9	10	14	2	0	7	19	2	7	0	28	0	3	7	5	1	7	4.344	4.431	5.912	4.975	3.668	0	4.189	4.208	2.926	3.508	0	6.516	0	5.357	3.946	3.751	3.316	4.613
ath-miR2112-3p	2	4	7	2	0	0	2	1	0	6	0	14	0	1	4	5	0	2	2.076	3.343	5.408	2.42	0	0	2.567	0.941	0	3.306	0	5.531	0	3.841	3.208	3.751	0	2.946
ath-miR2112-5p	10	5	3	12	2	0	5	17	2	1	0	14	0	2	3	0	1	5	4.095	3.636	4.23	4.761	3.668	0	3.735	4.057	2.926	1.312	0	5.531	0	4.789	2.844	0	3.316	4.151
ath-miR2933a	0	0	0	0	0	0	0	0	0	0	0	0	0	0	0	0	0	0	0	0	0	0	0	0	0	0	0	0	0	0	0	0	0	0	0	0
ath-MIR2933a	0	0	0	0	0	0	0	0	0	0	0	0	0	0	0	0	0	0	0	0	0	0	0	0	0	0	0	0	0	0	0	0	0	0	0	0
ath-miR2933b	0	0	2	0	2	0	2	3	1	1	0	0	0	0	0	0	0	0	0	0	3.683	0	3.668	0	2.567	1.911	2.104	1.312	0	0	0	0	0	0	0	0
ath-MIR2933b	22	26	19	20	29	7	13	16	15	20	9	5	6	9	6	15	11	17	5.186	5.918	6.827	5.476	7.416	7.895	5.045	3.975	5.658	4.937	6.41	4.101	5.109	6.918	3.739	5.262	6.637	5.858
ath-MIR2934	0	0	0	0	0	0	0	0	0	0	0	0	0	0	0	0	0	0	0	0	0	0	0	0	0	0	0	0	0	0	0	0	0	0	0	0
ath-miR2934-3p	0	0	0	0	0	0	0	0	0	0	0	0	0	0	0	0	0	0	0	0	0	0	0	0	0	0	0	0	0	0	0	0	0	0	0	0
ath-miR2934-5p	0	0	0	0	0	0	0	0	1	0	1	0	0	0	0	0	0	0	0	0	0	0	0	0	0	0	2.104	0	3.37	0	0	0	0	0	0	0
ath-miR2936	4	6	4	0	2	4	4	5	8	13	5	3	1	6	1	2	0	2	2.894	3.879	4.626	0	3.668	7.092	3.44	2.486	4.776	4.341	5.576	3.419	2.72	6.339	1.613	2.581	0	2.946
ath-MIR2936	32	33	53	23	29	17	47	28	52	39	28	32	10	15	17	13	8	15	5.714	6.256	8.299	5.674	7.416	9.172	6.867	4.742	7.431	5.878	8.036	6.706	5.83	7.65	5.17	5.062	6.183	5.68
ath-miR2937	1	0	0	0	0	0	2	0	0	0	0	0	0	0	0	0	0	0	1.383	0	0	0	0	0	2.567	0	0	0	0	0	0	0	0	0	0	0
ath-MIR2937	2	0	2	0	0	0	2	0	2	4	0	0	0	0	0	0	0	2	2.076	0	3.683	0	0	0	2.567	0	2.926	2.792	0	0	0	0	0	0	0	2.946
ath-miR2938	0	0	0	0	0	0	0	3	0	0	0	0	0	0	0	0	0	2	0	0	0	0	0	0	0	1.911	0	0	0	0	0	0	0	0	0	2.946
ath-MIR2938	2	0	2	0	0	0	1	3	0	1	3	0	3	0	1	1	2	2	2.076	0	3.683	0	0	0	1.792	1.911	0	1.312	4.859	0	4.151	0	1.613	1.804	4.242	2.946
ath-miR2939	25	0	1	0	7	0	0	0	0	0	0	0	2	7	0	0	0	1	5.365	0	2.791	0	5.392	0	0	0	0	0	0	0	3.606	6.559	0	0	0	2.122
ath-MIR2939	36	0	2	0	9	0	0	0	0	0	2	0	7	7	0	0	0	3	5.881	0	3.683	0	5.747	0	0	0	0	0	4.299	0	5.326	6.559	0	0	0	3.467
ath-miR319a	54	66	38	83	27	4	47	164	53	69	6	61	23	19	88	58	16	42	6.457	7.247	7.821	7.504	7.314	7.092	6.867	7.247	7.458	6.69	5.834	7.63	7.017	7.99	7.51	7.185	7.173	7.148
ath-MIR319a	58	71	41	91	30	4	49	178	62	83	6	66	27	20	92	62	19	45	6.559	7.352	7.93	7.637	7.465	7.092	6.927	7.364	7.684	6.954	5.834	7.744	7.246	8.064	7.573	7.281	7.42	7.246
ath-miR319b	1054	1105	394	1081	271	43	1398	2774	1197	2922	124	1248	256	283	1427	1250	199	682	10.729	11.303	11.189	11.2	10.633	10.509	11.75	11.318	11.948	12.081	10.179	11.978	10.483	11.881	11.521	11.605	10.801	11.159
ath-MIR319b	1305	1238	432	1188	294	45	1652	3380	1345	3163	168	1353	330	320	1600	1436	246	775	11.037	11.467	11.322	11.336	10.75	10.574	11.991	11.603	12.116	12.195	10.617	12.095	10.849	12.059	11.687	11.805	11.107	11.344
ath-miR319c	48	88	60	166	48	7	30	73	66	50	2	136	6	10	107	55	9	24	6.29	7.66	8.477	8.501	8.14	7.895	6.227	6.091	7.773	6.231	4.299	8.783	5.109	7.069	7.79	7.109	6.351	6.348
ath-MIR319c	48	90	60	171	48	7	30	79	70	51	2	136	6	10	107	55	9	24	6.29	7.692	8.477	8.543	8.14	7.895	6.227	6.203	7.858	6.259	4.299	8.783	5.109	7.069	7.79	7.109	6.351	6.348
ath-MIR3434	3	8	6	6	6	0	2	10	4	6	9	5	5	2	4	0	1	2	2.543	4.27	5.191	3.813	5.175	0	2.567	3.351	3.828	3.306	6.41	4.101	4.855	4.789	3.208	0	3.316	2.946
ath-miR3434-3p	0	0	2	0	0	0	0	1	0	0	3	0	1	0	0	0	0	0	0	0	3.683	0	0	0	0	0.941	0	0	4.859	0	2.72	0	0	0	0	0
ath-miR3434-5p	3	3	0	3	1	0	1	6	4	6	0	2	1	2	1	0	0	2	2.543	2.974	0	2.912	2.777	0	1.792	2.705	3.828	3.306	0	2.9	2.72	4.789	1.613	0	0	2.946
ath-MIR3440b	7	3	2	3	0	2	2	3	3	13	3	7	2	0	1	3	1	6	3.616	2.974	3.683	2.912	0	6.103	2.567	1.911	3.446	4.341	4.859	4.562	3.606	0	1.613	3.083	3.316	4.4
ath-miR3440b-3p	2	1	1	1	0	0	1	2	1	7	0	3	2	0	0	1	0	4	2.076	1.716	2.791	1.667	0	0	1.792	1.506	2.104	3.508	0	3.419	3.606	0	0	1.804	0	3.849
ath-miR3440b-5p	5	2	0	0	0	1	1	1	0	6	3	4	0	0	1	2	0	1	3.177	2.478	0	0	0	5.124	1.792	0.941	0	3.306	4.859	3.8	0	0	1.613	2.581	0	2.122
ath-MIR390a	149	91	36	102	39	9	98	133	54	90	13	45	36	15	83	77	23	59	7.911	7.708	7.743	7.8	7.841	8.256	7.921	6.947	7.485	7.07	6.936	7.194	7.659	7.65	7.426	7.592	7.694	7.635
ath-miR390a-3p	146	90	30	97	37	8	88	123	48	81	10	45	33	14	79	70	21	56	7.882	7.692	7.481	7.728	7.766	8.087	7.766	6.835	7.316	6.919	6.561	7.194	7.534	7.551	7.355	7.455	7.563	7.56
ath-miR390a-5p	3	1	4	4	1	1	7	10	4	9	3	0	2	1	4	7	2	3	2.543	1.716	4.626	3.278	2.777	5.124	4.189	3.351	3.828	3.842	4.859	0	3.606	3.841	3.208	4.205	4.242	3.467
ath-MIR390b	0	4	2	1	1	1	2	11	0	3	3	0	1	0	0	5	2	3	0	3.343	3.683	1.667	2.777	5.124	2.567	3.475	0	2.445	4.859	0	2.72	0	0	3.751	4.242	3.467
ath-miR390b-3p	0	2	2	1	1	1	2	6	0	3	3	0	1	0	0	5	1	1	0	2.478	3.683	1.667	2.777	5.124	2.567	2.705	0	2.445	4.859	0	2.72	0	0	3.751	3.316	2.122
ath-miR390b-5p	0	2	0	0	0	0	0	2	0	0	0	0	0	0	0	0	0	1	0	2.478	0	0	0	0	0	1.506	0	0	0	0	0	0	0	0	0	2.122
ath-MIR391	49	17	7	44	11	3	21	33	6	16	5	9	4	3	28	16	1	19	6.319	5.317	5.408	6.596	6.031	6.681	5.72	4.971	4.378	4.627	5.576	4.911	4.545	5.357	5.874	5.353	3.316	6.015
ath-miR391-3p	21	9	4	18	6	2	11	13	3	8	0	5	3	0	15	10	1	10	5.12	4.431	4.626	5.328	5.175	6.103	4.812	3.696	3.446	3.684	0	4.101	4.151	0	4.995	4.696	3.316	5.109
ath-miR391-5p	28	8	3	26	5	1	10	20	3	8	5	4	1	3	13	6	0	9	5.525	4.27	4.23	5.847	4.92	5.124	4.68	4.278	3.446	3.684	5.576	3.8	2.72	5.357	4.796	3.996	0	4.962
ath-miR3932a	0	0	0	0	0	0	0	0	0	0	0	0	0	0	0	0	0	0	0	0	0	0	0	0	0	0	0	0	0	0	0	0	0	0	0	0
ath-MIR3932a	0	0	0	3	0	0	0	0	0	0	0	0	0	2	2	1	0	1	0	0	0	2.912	0	0	0	0	0	0	0	0	0	4.789	2.356	1.804	0	2.122
ath-MIR3932b	0	1	0	0	1	0	0	1	1	0	0	0	0	0	0	0	0	0	0	1.716	0	0	2.777	0	0	0.941	2.104	0	0	0	0	0	0	0	0	0
ath-miR3932b-3p	0	0	0	0	0	0	0	0	0	0	0	0	0	0	0	0	0	0	0	0	0	0	0	0	0	0	0	0	0	0	0	0	0	0	0	0
ath-miR3932b-5p	0	0	0	0	0	0	0	0	0	0	0	0	0	0	0	0	0	0	0	0	0	0	0	0	0	0	0	0	0	0	0	0	0	0	0	0
ath-miR3933	0	0	0	0	0	0	1	2	0	0	0	0	0	0	0	0	0	0	0	0	0	0	0	0	1.792	1.506	0	0	0	0	0	0	0	0	0	0
ath-MIR3933	0	0	0	0	0	0	1	2	0	0	0	0	0	0	0	0	0	0	0	0	0	0	0	0	1.792	1.506	0	0	0	0	0	0	0	0	0	0
ath-MIR393a	210	288	93	245	66	12	209	557	157	291	22	162	65	55	352	295	61	192	8.405	9.365	9.108	9.061	8.598	8.67	9.01	9.004	9.02	8.756	7.69	9.035	8.508	9.52	9.504	9.524	9.097	9.332
ath-miR393a-3p	204	287	88	242	65	12	207	554	155	289	22	161	64	47	350	294	61	189	8.363	9.36	9.028	9.043	8.576	8.67	8.997	8.996	9.001	8.746	7.69	9.026	8.486	9.293	9.495	9.519	9.097	9.31
ath-miR393a-5p	6	1	3	2	1	0	2	3	2	2	0	1	1	8	1	1	0	3	3.413	1.716	4.23	2.42	2.777	0	2.567	1.911	2.926	1.987	0	2.081	2.72	6.75	1.613	1.804	0	3.467
ath-MIR393b	491	296	88	412	118	25	356	879	184	473	44	235	148	61	398	311	70	196	9.627	9.405	9.028	9.81	9.434	9.727	9.778	9.661	9.248	9.455	8.686	9.571	9.693	9.669	9.681	9.6	9.295	9.362
ath-miR393b-3p	491	294	88	409	116	24	354	878	182	473	44	235	148	61	398	311	70	196	9.627	9.395	9.028	9.799	9.41	9.668	9.77	9.66	9.232	9.455	8.686	9.571	9.693	9.669	9.681	9.6	9.295	9.362
ath-miR393b-5p	0	0	0	0	0	0	1	1	1	0	0	0	0	0	0	0	0	0	0	0	0	0	0	0	1.792	0.941	2.104	0	0	0	0	0	0	0	0	0
ath-miR394a	8	10	1	4	1	0	2	3	2	1	0	6	1	2	1	2	0	1	3.794	4.577	2.791	3.278	2.777	0	2.567	1.911	2.926	1.312	0	4.35	2.72	4.789	1.613	2.581	0	2.122
ath-MIR394a	8	10	1	4	1	0	2	4	6	3	0	6	1	2	3	2	0	2	3.794	4.577	2.791	3.278	2.777	0	2.567	2.227	4.378	2.445	0	4.35	2.72	4.789	2.844	2.581	0	2.946
ath-MIR394b	8	5	1	5	1	0	5	4	1	2	0	0	0	0	1	4	4	1	3.794	3.636	2.791	3.57	2.777	0	3.735	2.227	2.104	1.987	0	0	0	0	1.613	3.455	5.203	2.122
ath-miR394b-3p	2	0	0	0	0	0	1	0	0	0	0	0	0	0	0	0	3	0	2.076	0	0	0	0	0	1.792	0	0	0	0	0	0	0	0	0	4.801	0
ath-miR394b-5p	6	4	1	5	1	0	3	4	1	2	0	0	0	0	1	4	1	1	3.413	3.343	2.791	3.57	2.777	0	3.068	2.227	2.104	1.987	0	0	0	0	1.613	3.455	3.316	2.122
ath-miR395a	1	0	1	1	0	0	1	2	3	1	0	0	0	7	2	1	0	0	1.383	0	2.791	1.667	0	0	1.792	1.506	3.446	1.312	0	0	0	6.559	2.356	1.804	0	0
ath-MIR395a	1	1	1	2	1	0	1	3	3	4	0	7	0	7	2	1	1	0	1.383	1.716	2.791	2.42	2.777	0	1.792	1.911	3.446	2.792	0	4.562	0	6.559	2.356	1.804	3.316	0
ath-miR395b	0	0	0	0	0	0	0	0	0	0	0	0	0	0	0	0	0	0	0	0	0	0	0	0	0	0	0	0	0	0	0	0	0	0	0	0
ath-MIR395b	0	0	0	0	0	0	0	0	0	0	0	0	0	0	0	0	0	0	0	0	0	0	0	0	0	0	0	0	0	0	0	0	0	0	0	0
ath-miR395c	0	0	0	0	0	0	0	0	0	0	0	0	0	0	0	0	0	0	0	0	0	0	0	0	0	0	0	0	0	0	0	0	0	0	0	0
ath-MIR395c	0	0	0	0	0	0	0	0	0	0	0	0	0	0	0	0	0	0	0	0	0	0	0	0	0	0	0	0	0	0	0	0	0	0	0	0
ath-miR395d	0	0	0	0	0	0	0	0	0	0	0	0	0	0	0	0	0	0	0	0	0	0	0	0	0	0	0	0	0	0	0	0	0	0	0	0
ath-MIR395d	0	0	0	0	0	0	0	0	0	0	0	0	0	0	0	1	0	0	0	0	0	0	0	0	0	0	0	0	0	0	0	0	0	1.804	0	0
ath-miR395e	0	0	0	0	0	0	0	0	0	0	0	0	0	0	0	0	0	0	0	0	0	0	0	0	0	0	0	0	0	0	0	0	0	0	0	0
ath-MIR395e	0	0	0	0	0	0	0	0	0	0	0	0	0	0	0	0	0	0	0	0	0	0	0	0	0	0	0	0	0	0	0	0	0	0	0	0
ath-miR395f	0	0	0	0	0	0	0	0	0	0	0	0	0	0	0	0	0	0	0	0	0	0	0	0	0	0	0	0	0	0	0	0	0	0	0	0
ath-MIR395f	1	1	0	1	0	0	0	0	0	0	0	0	0	0	0	0	0	0	1.383	1.716	0	1.667	0	0	0	0	0	0	0	0	0	0	0	0	0	0
ath-MIR396a	9578	21147	5813	18346	5569	908	13126	26078	9145	33225	829	12795	1805	2080	16884	14811	3396	9071	13.912	15.561	15.071	15.285	14.993	14.908	14.98	14.55	14.881	15.588	12.919	15.336	13.3	14.759	15.086	15.172	14.893	14.892
ath-miR396a-3p	154	97	39	166	57	8	192	357	126	182	25	151	59	30	122	147	33	75	7.959	7.799	7.858	8.501	8.387	8.087	8.888	8.364	8.703	8.081	7.873	8.934	8.369	8.647	7.979	8.521	8.213	7.98
ath-miR396a-5p	9418	21046	5770	18179	5505	900	12930	25716	9018	33039	803	12642	1746	2050	16762	14660	3363	8995	13.887	15.554	15.061	15.271	14.976	14.896	14.959	14.53	14.861	15.579	12.873	15.318	13.252	14.738	15.075	15.157	14.879	14.88
ath-MIR396b	6900	4350	1421	3957	1249	201	3749	9896	2065	5399	682	2627	1901	772	4591	3846	953	2734	13.439	13.28	13.039	13.072	12.836	12.733	13.173	13.153	12.734	12.966	12.637	13.052	13.375	13.329	13.207	13.227	13.06	13.162
ath-miR396b-3p	25	29	18	28	9	4	38	53	24	37	4	6	9	17	14	19	8	21	5.365	6.073	6.75	5.952	5.747	7.092	6.564	5.637	6.325	5.803	5.261	4.35	5.68	7.83	4.899	5.595	6.183	6.158
ath-miR396b-5p	6875	4321	1403	3927	1240	197	3708	9843	2041	5362	678	2621	1892	755	4576	3827	945	2713	13.433	13.27	13.021	13.061	12.826	12.704	13.157	13.145	12.718	12.956	12.629	13.048	13.368	13.297	13.202	13.219	13.048	13.151
ath-miR397a	5	1	0	3	0	2	1	7	0	0	0	4	0	0	7	0	0	3	3.177	1.716	0	2.912	0	6.103	1.792	2.895	0	0	0	3.8	0	0	3.946	0	0	3.467
ath-MIR397a	7	2	0	3	2	2	1	8	1	1	0	4	0	2	8	0	0	5	3.616	2.478	0	2.912	3.668	6.103	1.792	3.064	2.104	1.312	0	3.8	0	4.789	4.127	0	0	4.151
ath-miR397b	609	396	163	878	290	60	567	1909	484	752	52	565	120	113	1314	786	179	485	9.938	9.824	9.916	10.9	10.73	10.989	10.448	10.779	10.642	10.123	8.927	10.835	9.391	10.557	11.403	10.936	10.648	10.668
ath-MIR397b	611	396	164	881	296	60	569	1909	486	755	52	566	120	113	1316	789	181	487	9.943	9.824	9.925	10.905	10.76	10.989	10.454	10.779	10.648	10.129	8.927	10.838	9.391	10.557	11.405	10.942	10.664	10.674
ath-MIR398a	22	26	8	14	12	2	38	105	38	28	8	20	12	4	21	27	4	15	5.186	5.918	5.596	4.975	6.155	6.103	6.564	6.609	6.982	5.409	6.242	6.036	6.088	5.763	5.468	6.093	5.203	5.68
ath-miR398a-3p	4	8	2	8	7	0	7	27	9	8	1	13	1	4	6	7	0	0	2.894	4.27	3.683	4.202	5.392	0	4.189	4.692	4.94	3.684	3.37	5.427	2.72	5.763	3.739	4.205	0	0
ath-miR398a-5p	17	18	6	6	5	2	31	78	29	20	7	7	11	0	15	20	4	15	4.825	5.398	5.191	3.813	4.92	6.103	6.273	6.185	6.595	4.937	6.053	4.562	5.965	0	4.995	5.668	5.203	5.68
ath-MIR398b	73	46	69	90	68	48	31	42	21	37	19	33	23	38	36	32	11	19	6.888	6.73	8.678	7.621	8.641	10.668	6.273	5.309	6.135	5.803	7.479	6.75	7.017	8.987	6.231	6.335	6.637	6.015
ath-miR398b-3p	6	3	15	9	12	7	6	11	5	9	6	6	9	19	19	12	9	8	3.413	2.974	6.489	4.363	6.155	7.895	3.98	3.475	4.129	3.842	5.834	4.35	5.68	7.99	5.327	4.95	6.351	4.798
ath-miR398b-5p	49	36	46	60	43	37	25	24	10	23	9	18	8	17	11	13	2	9	6.319	6.38	8.095	7.039	7.982	10.292	5.967	4.529	5.087	5.133	6.41	5.887	5.514	7.83	4.564	5.062	4.242	4.962
ath-MIR398c	51	21	19	15	28	21	3	8	2	3	7	3	11	1	7	5	4	1	6.376	5.615	6.827	5.072	7.366	9.476	3.068	3.064	2.926	2.445	6.053	3.419	5.965	3.841	3.946	3.751	5.203	2.122
ath-miR398c-3p	1	2	0	2	0	1	1	0	2	0	1	0	1	0	4	0	0	0	1.383	2.478	0	2.42	0	5.124	1.792	0	2.926	0	3.37	0	2.72	0	3.208	0	0	0
ath-miR398c-5p	48	18	19	11	28	19	2	7	0	3	5	3	10	1	2	5	4	1	6.29	5.398	6.827	4.64	7.366	9.332	2.567	2.895	0	2.445	5.576	3.419	5.83	3.841	2.356	3.751	5.203	2.122
ath-miR399a	3	5	0	1	2	1	3	7	8	3	1	0	1	0	0	0	0	1	2.543	3.636	0	1.667	3.668	5.124	3.068	2.895	4.776	2.445	3.37	0	2.72	0	0	0	0	2.122
ath-MIR399a	5	5	0	3	3	1	3	10	10	3	1	0	3	0	0	1	0	1	3.177	3.636	0	2.912	4.214	5.124	3.068	3.351	5.087	2.445	3.37	0	4.151	0	0	1.804	0	2.122
ath-miR399b	5	3	3	0	1	0	2	5	1	6	0	3	5	0	0	3	0	3	3.177	2.974	4.23	0	2.777	0	2.567	2.486	2.104	3.306	0	3.419	4.855	0	0	3.083	0	3.467
ath-MIR399b	7	4	4	3	1	0	4	6	1	6	0	3	6	0	0	6	0	3	3.616	3.343	4.626	2.912	2.777	0	3.44	2.705	2.104	3.306	0	3.419	5.109	0	0	3.996	0	3.467
ath-MIR399c	4	0	1	2	1	0	3	4	1	0	3	0	0	0	2	1	1	2	2.894	0	2.791	2.42	2.777	0	3.068	2.227	2.104	0	4.859	0	0	0	2.356	1.804	3.316	2.946
ath-miR399c-3p	3	0	1	2	1	0	1	3	1	0	2	0	0	0	2	0	0	1	2.543	0	2.791	2.42	2.777	0	1.792	1.911	2.104	0	4.299	0	0	0	2.356	0	0	2.122
ath-miR399c-5p	1	0	0	0	0	0	2	1	0	0	1	0	0	0	0	1	1	1	1.383	0	0	0	0	0	2.567	0.941	0	0	3.37	0	0	0	0	1.804	3.316	2.122
ath-miR399d	0	2	0	0	0	0	0	3	0	0	1	0	0	0	0	0	0	0	0	2.478	0	0	0	0	0	1.911	0	0	3.37	0	0	0	0	0	0	0
ath-MIR399d	0	2	0	0	0	0	0	3	0	0	1	0	0	0	0	0	0	0	0	2.478	0	0	0	0	0	1.911	0	0	3.37	0	0	0	0	0	0	0
ath-miR399e	0	0	0	0	0	0	0	0	0	0	1	0	0	0	0	0	0	0	0	0	0	0	0	0	0	0	0	0	3.37	0	0	0	0	0	0	0
ath-MIR399e	0	0	0	0	0	0	0	0	0	0	1	0	0	0	0	0	0	0	0	0	0	0	0	0	0	0	0	0	3.37	0	0	0	0	0	0	0
ath-miR399f	0	0	0	0	0	0	0	0	1	0	0	0	0	0	0	3	0	0	0	0	0	0	0	0	0	0	2.104	0	0	0	0	0	0	3.083	0	0
ath-MIR399f	0	0	0	0	0	0	0	0	2	0	0	0	0	0	0	4	0	0	0	0	0	0	0	0	0	0	2.926	0	0	0	0	0	0	3.455	0	0
ath-miR400	0	2	2	3	2	4	1	4	0	0	0	0	2	7	0	3	1	2	0	2.478	3.683	2.912	3.668	7.092	1.792	2.227	0	0	0	0	3.606	6.559	0	3.083	3.316	2.946
ath-MIR400	43	53	29	50	33	9	28	50	23	52	5	37	10	15	53	32	12	32	6.133	6.933	7.433	6.779	7.601	8.256	6.128	5.555	6.265	6.287	5.576	6.914	5.83	7.65	6.783	6.335	6.762	6.758
ath-miR401	0	0	0	0	0	0	0	0	0	0	0	0	0	0	0	0	0	0	0	0	0	0	0	0	0	0	0	0	0	0	0	0	0	0	0	0
ath-MIR401	2	2	0	2	0	0	0	13	4	1	0	0	0	0	0	0	0	4	2.076	2.478	0	2.42	0	0	0	3.696	3.828	1.312	0	0	0	0	0	0	0	3.849
ath-miR402	123	115	28	80	35	3	108	309	89	192	12	64	34	15	99	86	14	53	7.636	8.044	7.382	7.452	7.686	6.681	8.061	8.156	8.203	8.158	6.821	7.699	7.577	7.65	7.679	7.75	6.982	7.481
ath-MIR402	139	119	30	83	37	4	119	336	97	203	22	67	37	20	106	91	16	58	7.811	8.093	7.481	7.504	7.766	7.092	8.2	8.277	8.327	8.238	7.69	7.765	7.698	8.064	7.777	7.831	7.173	7.61
ath-MIR403	10892	9165	4810	7169	4532	932	8456	22608	7875	9164	3201	4483	4182	1923	6955	6476	3616	7632	14.097	14.355	14.798	13.929	14.696	14.946	14.346	14.344	14.665	13.729	14.868	13.823	14.512	14.645	13.806	13.978	14.984	14.643
ath-miR403-3p	10842	9073	4756	7036	4469	928	8368	22520	7827	9097	3196	4394	4169	1896	6836	6379	3598	7565	14.09	14.34	14.782	13.902	14.675	14.94	14.331	14.339	14.657	13.719	14.865	13.794	14.508	14.625	13.781	13.956	14.976	14.63
ath-miR403-5p	50	90	53	131	60	3	87	86	47	66	5	89	13	27	117	95	18	67	6.348	7.692	8.299	8.16	8.461	6.681	7.75	6.324	7.286	6.627	5.576	8.173	6.202	8.495	7.919	7.893	7.342	7.818
ath-miR404	1	1	0	6	3	1	3	5	2	1	0	8	0	2	9	4	1	6	1.383	1.716	0	3.813	4.214	5.124	3.068	2.486	2.926	1.312	0	4.747	0	4.789	4.288	3.455	3.316	4.4
ath-MIR404	74	49	23	49	33	8	45	73	30	46	15	30	33	15	40	47	20	48	6.908	6.821	7.1	6.75	7.601	8.087	6.805	6.091	6.644	6.112	7.14	6.614	7.534	7.65	6.382	6.884	7.493	7.339
ath-miR405a	0	0	0	0	0	0	0	0	0	0	0	0	0	0	0	0	0	0	0	0	0	0	0	0	0	0	0	0	0	0	0	0	0	0	0	0
ath-MIR405a	9	4	3	10	5	1	4	13	9	5	2	10	2	0	4	2	2	2	3.952	3.343	4.23	4.508	4.92	5.124	3.44	3.696	4.94	3.072	4.299	5.058	3.606	0	3.208	2.581	4.242	2.946
ath-miR405b	20	19	15	23	10	1	15	29	11	23	4	14	9	3	17	4	6	14	5.052	5.474	6.489	5.674	5.896	5.124	5.246	4.791	5.221	5.133	5.261	5.531	5.68	5.357	5.17	3.455	5.775	5.583
ath-MIR405b	34	54	21	49	24	1	28	55	24	34	5	33	18	7	46	12	11	30	5.8	6.96	6.97	6.75	7.145	5.124	6.128	5.689	6.325	5.683	5.576	6.75	6.666	6.559	6.581	4.95	6.637	6.666
ath-miR405d	0	0	1	0	0	0	1	2	0	0	0	2	0	3	0	0	0	1	0	0	2.791	0	0	0	1.792	1.506	0	0	0	2.9	0	5.357	0	0	0	2.122
ath-MIR405d	0	0	1	0	0	0	1	2	0	0	0	2	0	3	0	0	0	1	0	0	2.791	0	0	0	1.792	1.506	0	0	0	2.9	0	5.357	0	0	0	2.122
ath-miR406	75	76	30	51	29	5	51	71	31	62	23	28	28	10	66	35	14	51	6.927	7.449	7.481	6.807	7.416	7.412	6.984	6.051	6.691	6.537	7.754	6.516	7.299	7.069	7.097	6.463	6.982	7.426
ath-MIR406	80	83	32	59	36	5	56	73	34	67	23	35	30	17	74	36	16	53	7.019	7.576	7.574	7.015	7.726	7.412	7.118	6.091	6.823	6.648	7.754	6.834	7.398	7.83	7.261	6.503	7.173	7.481
ath-miR407	14	15	22	19	21	6	12	24	15	7	1	23	9	19	13	21	7	17	4.556	5.141	7.037	5.404	6.954	7.674	4.933	4.529	5.658	3.508	3.37	6.235	5.68	7.99	4.796	5.737	5.994	5.858
ath-MIR407	108	116	98	123	113	30	106	163	113	81	42	96	56	32	89	69	43	83	7.449	8.056	9.183	8.069	9.372	9.99	8.034	7.238	8.546	6.919	8.619	8.282	8.294	8.74	7.526	7.434	8.593	8.125
ath-MIR408	4578	2026	587	2934	680	133	1925	4538	1084	1705	175	1080	487	237	1378	1546	305	878	12.847	12.178	11.764	12.64	11.959	12.137	12.211	12.028	11.805	11.304	10.675	11.77	11.41	11.625	11.471	11.912	11.417	11.524
ath-miR408-3p	4406	1910	556	2785	628	125	1848	4392	1042	1615	168	1008	468	227	1306	1500	286	847	12.791	12.093	11.686	12.565	11.845	12.048	12.152	11.981	11.748	11.225	10.617	11.67	11.353	11.563	11.394	11.868	11.324	11.472
ath-miR408-5p	170	115	31	149	51	7	75	144	42	88	7	72	19	10	72	45	14	30	8.101	8.044	7.528	8.345	8.227	7.895	7.537	7.061	7.125	7.038	6.053	7.868	6.744	7.069	7.222	6.822	6.982	6.666
ath-miR413	0	0	0	0	0	0	0	1	0	0	0	0	0	0	0	0	0	0	0	0	0	0	0	0	0	0.941	0	0	0	0	0	0	0	0	0	0
ath-MIR413	0	0	0	0	0	0	0	1	0	0	0	0	0	0	0	0	1	0	0	0	0	0	0	0	0	0.941	0	0	0	0	0	0	0	0	3.316	0
ath-miR414	0	0	0	0	1	0	0	0	0	0	1	0	0	0	0	0	0	0	0	0	0	0	2.777	0	0	0	0	0	3.37	0	0	0	0	0	0	0
ath-MIR414	1	1	3	5	5	3	2	0	0	0	1	0	0	0	0	1	1	2	1.383	1.716	4.23	3.57	4.92	6.681	2.567	0	0	0	3.37	0	0	0	0	1.804	3.316	2.946
ath-miR415	0	0	0	0	0	0	0	0	0	0	0	0	0	0	0	0	0	0	0	0	0	0	0	0	0	0	0	0	0	0	0	0	0	0	0	0
ath-MIR415	1	3	0	0	0	1	0	2	0	0	0	1	0	0	3	0	0	3	1.383	2.974	0	0	0	5.124	0	1.506	0	0	0	2.081	0	0	2.844	0	0	3.467
ath-miR416	2	1	3	2	3	0	1	1	1	3	0	0	0	0	2	2	0	1	2.076	1.716	4.23	2.42	4.214	0	1.792	0.941	2.104	2.445	0	0	0	0	2.356	2.581	0	2.122
ath-MIR416	6	10	3	3	3	0	2	1	1	4	1	1	5	0	2	2	2	4	3.413	4.577	4.23	2.912	4.214	0	2.567	0.941	2.104	2.792	3.37	2.081	4.855	0	2.356	2.581	4.242	3.849
ath-miR417	0	0	0	0	0	0	0	0	0	0	0	0	0	0	0	0	0	0	0	0	0	0	0	0	0	0	0	0	0	0	0	0	0	0	0	0
ath-MIR417	0	0	0	0	0	0	0	0	0	0	0	0	0	0	0	0	0	0	0	0	0	0	0	0	0	0	0	0	0	0	0	0	0	0	0	0
ath-miR418	0	0	0	0	0	0	0	0	0	0	0	0	0	0	0	0	0	0	0	0	0	0	0	0	0	0	0	0	0	0	0	0	0	0	0	0
ath-MIR418	0	0	0	0	0	0	0	0	0	0	0	0	0	0	0	0	0	0	0	0	0	0	0	0	0	0	0	0	0	0	0	0	0	0	0	0
ath-miR419	0	0	3	0	1	0	0	0	0	0	0	0	0	0	0	0	0	0	0	0	4.23	0	2.777	0	0	0	0	0	0	0	0	0	0	0	0	0
ath-MIR419	0	0	3	0	1	0	1	0	0	0	0	0	0	0	0	0	0	0	0	0	4.23	0	2.777	0	1.792	0	0	0	0	0	0	0	0	0	0	0
ath-miR420	0	0	0	0	0	0	0	0	0	0	0	0	0	0	0	0	0	0	0	0	0	0	0	0	0	0	0	0	0	0	0	0	0	0	0	0
ath-MIR420	0	0	0	0	0	0	0	0	0	0	0	0	0	0	0	0	0	0	0	0	0	0	0	0	0	0	0	0	0	0	0	0	0	0	0	0
ath-miR4221	3	1	2	0	1	0	7	8	0	4	0	2	1	0	1	4	0	1	2.543	1.716	3.683	0	2.777	0	4.189	3.064	0	2.792	0	2.9	2.72	0	1.613	3.455	0	2.122
ath-MIR4221	3	1	2	0	2	0	7	8	0	4	0	2	1	0	1	4	0	1	2.543	1.716	3.683	0	3.668	0	4.189	3.064	0	2.792	0	2.9	2.72	0	1.613	3.455	0	2.122
ath-miR4227	0	0	0	0	0	0	0	0	0	0	0	0	0	0	0	0	0	0	0	0	0	0	0	0	0	0	0	0	0	0	0	0	0	0	0	0
ath-MIR4227	0	0	0	0	0	0	0	1	0	0	0	0	0	0	0	0	0	0	0	0	0	0	0	0	0	0.941	0	0	0	0	0	0	0	0	0	0
ath-MIR4228	481	611	868	481	640	431	737	778	518	1126	484	1007	297	543	518	450	229	489	9.598	10.449	12.328	10.033	11.872	13.833	10.827	9.485	10.74	10.705	12.142	11.669	10.697	12.821	10.06	10.132	11.003	10.68
ath-miR4228-3p	244	486	741	310	523	317	248	292	208	861	97	790	134	447	352	266	144	350	8.62	10.119	12.1	9.4	11.581	13.39	9.257	8.075	9.425	10.319	9.825	11.319	9.55	12.541	9.504	9.375	10.334	10.198
ath-miR4228-5p	142	89	63	97	51	59	393	421	242	207	225	153	97	47	113	144	54	101	7.842	7.676	8.547	7.728	8.227	10.965	9.92	8.601	9.643	8.266	11.038	8.953	9.085	9.293	7.869	8.491	8.921	8.408
ath-miR4239	0	6	0	2	0	0	0	1	0	0	0	0	0	0	0	0	0	2	0	3.879	0	2.42	0	0	0	0.941	0	0	0	0	0	0	0	0	0	2.946
ath-MIR4239	6	8	1	8	2	0	2	10	3	10	0	1	4	0	3	4	4	4	3.413	4.27	2.791	4.202	3.668	0	2.567	3.351	3.446	3.984	0	2.081	4.545	0	2.844	3.455	5.203	3.849
ath-miR4240	0	0	0	0	0	0	0	0	0	0	0	0	0	0	0	0	0	0	0	0	0	0	0	0	0	0	0	0	0	0	0	0	0	0	0	0
ath-MIR4240	0	0	0	0	0	0	0	0	0	0	0	0	0	0	0	0	0	0	0	0	0	0	0	0	0	0	0	0	0	0	0	0	0	0	0	0
ath-miR4243	0	2	0	0	0	0	0	1	0	0	0	0	0	0	0	0	0	0	0	2.478	0	0	0	0	0	0.941	0	0	0	0	0	0	0	0	0	0
ath-MIR4243	0	2	0	0	0	0	0	1	1	0	0	0	0	0	0	2	0	0	0	2.478	0	0	0	0	0	0.941	2.104	0	0	0	0	0	0	2.581	0	0
ath-miR4245	21	12	13	15	18	7	10	23	17	5	5	7	2	1	20	9	2	7	5.12	4.83	6.285	5.072	6.733	7.895	4.68	4.47	5.835	3.072	5.576	4.562	3.606	3.841	5.399	4.55	4.242	4.613
ath-MIR4245	145	133	111	168	124	19	232	289	159	180	64	129	50	37	190	136	58	126	7.872	8.253	9.363	8.518	9.506	9.332	9.161	8.06	9.038	8.065	9.226	8.707	8.131	8.949	8.616	8.409	9.024	8.726
ath-miR426	0	0	0	0	0	0	0	1	0	1	0	0	0	0	0	2	0	0	0	0	0	0	0	0	0	0.941	0	1.312	0	0	0	0	0	2.581	0	0
ath-MIR426	1	1	3	0	0	0	1	4	0	1	0	0	0	0	1	6	0	3	1.383	1.716	4.23	0	0	0	1.792	2.227	0	1.312	0	0	0	0	1.613	3.996	0	3.467
ath-MIR447a	18	4	2	12	3	1	4	18	11	23	1	4	0	2	8	8	3	5	4.905	3.343	3.683	4.761	4.214	5.124	3.44	4.134	5.221	5.133	3.37	3.8	0	4.789	4.127	4.388	4.801	4.151
ath-miR447a.2-3p	0	0	0	1	0	0	0	0	0	0	0	0	0	0	0	0	1	0	0	0	0	1.667	0	0	0	0	0	0	0	0	0	0	0	0	3.316	0
ath-miR447a-3p	0	0	0	0	0	0	0	0	0	0	0	0	0	0	0	0	0	0	0	0	0	0	0	0	0	0	0	0	0	0	0	0	0	0	0	0
ath-miR447b	0	0	0	0	0	0	0	0	0	0	0	0	0	0	0	0	0	0	0	0	0	0	0	0	0	0	0	0	0	0	0	0	0	0	0	0
ath-MIR447b	0	0	0	0	0	0	0	0	0	0	0	0	0	0	0	0	0	0	0	0	0	0	0	0	0	0	0	0	0	0	0	0	0	0	0	0
ath-MIR447c	0	0	0	0	0	0	0	0	0	0	0	0	0	0	0	0	0	1	0	0	0	0	0	0	0	0	0	0	0	0	0	0	0	0	0	2.122
ath-miR447c-3p	0	0	0	0	0	0	0	0	0	0	0	0	0	0	0	0	0	0	0	0	0	0	0	0	0	0	0	0	0	0	0	0	0	0	0	0
ath-miR447c-5p	0	0	0	0	0	0	0	0	0	0	0	0	0	0	0	0	0	0	0	0	0	0	0	0	0	0	0	0	0	0	0	0	0	0	0	0
ath-MIR472	903	863	474	844	482	87	683	1274	475	938	180	706	252	325	1148	810	291	667	10.506	10.947	11.455	10.843	11.463	11.525	10.717	10.196	10.615	10.442	10.716	11.157	10.46	12.081	11.208	10.98	11.349	11.127
ath-miR472-3p	312	297	142	273	173	20	195	363	130	380	34	316	59	147	521	315	100	258	8.974	9.409	9.718	9.217	9.986	9.406	8.911	8.388	8.748	9.14	8.315	9.998	8.369	10.937	10.069	9.618	9.809	9.758
ath-miR472-5p	159	157	114	181	102	29	145	300	97	150	84	79	72	94	184	124	71	111	8.005	8.492	9.401	8.625	9.224	9.941	8.484	8.114	8.327	7.803	9.617	8.002	8.656	10.292	8.57	8.276	9.315	8.543
ath-miR5012	7	6	2	13	2	1	2	5	4	8	2	3	0	0	2	9	1	8	3.616	3.879	3.683	4.872	3.668	5.124	2.567	2.486	3.828	3.684	4.299	3.419	0	0	2.356	4.55	3.316	4.798
ath-MIR5012	7	6	2	14	2	1	2	5	4	8	2	3	1	0	2	9	1	8	3.616	3.879	3.683	4.975	3.668	5.124	2.567	2.486	3.828	3.684	4.299	3.419	2.72	0	2.356	4.55	3.316	4.798
ath-miR5013	0	0	2	3	0	0	0	0	1	0	0	0	0	0	1	0	0	1	0	0	3.683	2.912	0	0	0	0	2.104	0	0	0	0	0	1.613	0	0	2.122
ath-MIR5013	1	3	2	5	1	0	1	3	2	4	0	1	2	1	2	0	0	1	1.383	2.974	3.683	3.57	2.777	0	1.792	1.911	2.926	2.792	0	2.081	3.606	3.841	2.356	0	0	2.122
ath-MIR5014a	5	6	9	7	9	1	4	7	9	8	5	7	3	2	15	3	3	6	3.177	3.879	5.763	4.021	5.747	5.124	3.44	2.895	4.94	3.684	5.576	4.562	4.151	4.789	4.995	3.083	4.801	4.4
ath-miR5014a-3p	0	0	2	2	2	1	1	6	2	1	3	0	0	0	4	1	0	1	0	0	3.683	2.42	3.668	5.124	1.792	2.705	2.926	1.312	4.859	0	0	0	3.208	1.804	0	2.122
ath-miR5014a-5p	5	3	4	4	3	0	1	0	4	7	2	7	0	1	7	1	1	2	3.177	2.974	4.626	3.278	4.214	0	1.792	0	3.828	3.508	4.299	4.562	0	3.841	3.946	1.804	3.316	2.946
ath-miR5014b	40	27	15	29	14	2	11	41	14	24	5	10	11	3	16	15	2	15	6.03	5.971	6.489	6.002	6.374	6.103	4.812	5.275	5.561	5.193	5.576	5.058	5.965	5.357	5.085	5.262	4.242	5.68
ath-MIR5014b	51	37	25	53	35	10	27	71	34	61	14	34	21	19	32	33	9	22	6.376	6.419	7.22	6.862	7.686	8.408	6.077	6.051	6.823	6.514	7.042	6.793	6.887	7.99	6.064	6.379	6.351	6.224
ath-miR5015	0	0	0	0	0	0	0	0	1	0	0	0	0	0	0	1	0	0	0	0	0	0	0	0	0	0	2.104	0	0	0	0	0	0	1.804	0	0
ath-MIR5015	1	0	0	0	0	0	1	1	1	0	0	0	0	0	1	1	1	0	1.383	0	0	0	0	0	1.792	0.941	2.104	0	0	0	0	0	1.613	1.804	3.316	0
ath-miR5016	0	0	0	0	0	0	0	0	0	0	0	0	0	0	0	1	0	0	0	0	0	0	0	0	0	0	0	0	0	0	0	0	0	1.804	0	0
ath-MIR5016	0	0	0	0	0	0	2	0	0	0	0	0	0	0	0	1	0	0	0	0	0	0	0	0	2.567	0	0	0	0	0	0	0	0	1.804	0	0
ath-MIR5017	0	0	0	0	0	0	0	1	0	0	0	0	0	0	0	0	0	0	0	0	0	0	0	0	0	0.941	0	0	0	0	0	0	0	0	0	0
ath-miR5017-3p	0	0	0	0	0	0	0	0	0	0	0	0	0	0	0	0	0	0	0	0	0	0	0	0	0	0	0	0	0	0	0	0	0	0	0	0
ath-miR5017-5p	0	0	0	0	0	0	0	0	0	0	0	0	0	0	0	0	0	0	0	0	0	0	0	0	0	0	0	0	0	0	0	0	0	0	0	0
ath-miR5018	0	0	0	0	0	0	0	0	0	0	0	0	0	0	0	0	0	0	0	0	0	0	0	0	0	0	0	0	0	0	0	0	0	0	0	0
ath-MIR5018	0	0	0	0	0	0	0	1	0	0	0	0	0	0	0	0	0	0	0	0	0	0	0	0	0	0.941	0	0	0	0	0	0	0	0	0	0
ath-miR5019	0	0	0	0	1	0	0	0	0	3	0	3	0	0	0	0	0	2	0	0	0	0	2.777	0	0	0	0	2.445	0	3.419	0	0	0	0	0	2.946
ath-MIR5019	0	0	0	0	1	0	0	1	1	6	0	3	0	1	0	2	0	2	0	0	0	0	2.777	0	0	0.941	2.104	3.306	0	3.419	0	3.841	0	2.581	0	2.946
ath-miR5020a	0	1	0	2	0	1	0	0	1	0	0	0	0	0	0	1	0	0	0	1.716	0	2.42	0	5.124	0	0	2.104	0	0	0	0	0	0	1.804	0	0
ath-MIR5020a	3	3	2	4	1	1	1	1	1	0	0	0	1	0	0	4	1	2	2.543	2.974	3.683	3.278	2.777	5.124	1.792	0.941	2.104	0	0	0	2.72	0	0	3.455	3.316	2.946
ath-miR5020b	3	0	0	3	0	0	1	7	0	1	0	6	0	0	0	1	0	1	2.543	0	0	2.912	0	0	1.792	2.895	0	1.312	0	4.35	0	0	0	1.804	0	2.122
ath-MIR5020b	8	2	1	11	12	1	3	20	4	6	2	11	5	10	6	2	0	7	3.794	2.478	2.791	4.64	6.155	5.124	3.068	4.278	3.828	3.306	4.299	5.192	4.855	7.069	3.739	2.581	0	4.613
ath-miR5020c	0	0	0	0	0	0	0	0	0	0	0	0	0	0	0	0	0	0	0	0	0	0	0	0	0	0	0	0	0	0	0	0	0	0	0	0
ath-MIR5020c	0	1	1	0	0	0	0	2	0	0	0	0	0	0	0	1	0	0	0	1.716	2.791	0	0	0	0	1.506	0	0	0	0	0	0	0	1.804	0	0
ath-miR5021	0	0	0	0	0	0	1	0	0	0	1	0	0	0	0	0	0	1	0	0	0	0	0	0	1.792	0	0	0	3.37	0	0	0	0	0	0	2.122
ath-MIR5021	2	0	2	4	0	0	3	0	1	2	1	0	0	0	2	1	0	2	2.076	0	3.683	3.278	0	0	3.068	0	2.104	1.987	3.37	0	0	0	2.356	1.804	0	2.946
ath-miR5022	0	0	0	0	0	0	0	0	0	0	0	0	1	0	0	0	0	0	0	0	0	0	0	0	0	0	0	0	0	0	2.72	0	0	0	0	0
ath-MIR5022	0	0	0	0	0	0	0	0	0	0	0	0	1	0	1	0	0	0	0	0	0	0	0	0	0	0	0	0	0	0	2.72	0	1.613	0	0	0
ath-miR5023	2	0	0	0	0	0	0	1	1	0	0	0	0	0	0	0	0	3	2.076	0	0	0	0	0	0	0.941	2.104	0	0	0	0	0	0	0	0	3.467
ath-MIR5023	3	2	0	1	1	1	0	1	2	0	1	1	1	0	0	0	0	3	2.543	2.478	0	1.667	2.777	5.124	0	0.941	2.926	0	3.37	2.081	2.72	0	0	0	0	3.467
ath-MIR5024	48	43	12	56	23	2	32	87	33	48	7	35	17	5	30	34	17	31	6.29	6.634	6.171	6.941	7.084	6.103	6.318	6.341	6.78	6.173	6.053	6.834	6.585	6.08	5.972	6.422	7.26	6.713
ath-miR5024-3p	15	17	1	11	11	2	15	30	4	13	4	0	6	2	6	10	11	11	4.651	5.317	2.791	4.64	6.031	6.103	5.246	4.838	3.828	4.341	5.261	0	5.109	4.789	3.739	4.696	6.637	5.243
ath-miR5024-5p	29	23	8	31	8	0	16	55	26	29	2	35	10	3	17	23	6	13	5.575	5.744	5.596	6.097	5.58	0	5.336	5.689	6.439	5.459	4.299	6.834	5.83	5.357	5.17	5.866	5.775	5.478
ath-miR5025	0	0	0	0	0	0	0	0	0	0	0	0	0	0	0	0	0	0	0	0	0	0	0	0	0	0	0	0	0	0	0	0	0	0	0	0
ath-MIR5025	0	0	0	0	0	0	0	0	0	0	0	0	0	0	0	0	0	0	0	0	0	0	0	0	0	0	0	0	0	0	0	0	0	0	0	0
ath-miR5026	13	16	3	13	11	2	4	8	9	9	1	9	4	5	8	5	3	10	4.454	5.232	4.23	4.872	6.031	6.103	3.44	3.064	4.94	3.842	3.37	4.911	4.545	6.08	4.127	3.751	4.801	5.109
ath-MIR5026	48	56	23	61	59	7	25	51	42	32	9	37	19	13	30	27	11	32	6.29	7.012	7.1	7.063	8.436	7.895	5.967	5.583	7.125	5.598	6.41	6.914	6.744	7.445	5.972	6.093	6.637	6.758
ath-miR5027	2	9	6	5	2	2	1	5	1	6	1	2	0	1	0	2	1	1	2.076	4.431	5.191	3.57	3.668	6.103	1.792	2.486	2.104	3.306	3.37	2.9	0	3.841	0	2.581	3.316	2.122
ath-MIR5027	8	9	6	9	4	3	6	9	4	6	1	4	2	5	4	7	4	3	3.794	4.431	5.191	4.363	4.61	6.681	3.98	3.214	3.828	3.306	3.37	3.8	3.606	6.08	3.208	4.205	5.203	3.467
ath-miR5028	1	2	2	2	0	0	1	1	0	1	0	1	0	0	6	4	0	0	1.383	2.478	3.683	2.42	0	0	1.792	0.941	0	1.312	0	2.081	0	0	3.739	3.455	0	0
ath-MIR5028	1	3	2	2	2	0	4	3	0	1	0	1	0	0	8	5	0	1	1.383	2.974	3.683	2.42	3.668	0	3.44	1.911	0	1.312	0	2.081	0	0	4.127	3.751	0	2.122
ath-miR5029	0	0	0	0	0	0	0	0	0	0	0	0	0	0	0	0	0	0	0	0	0	0	0	0	0	0	0	0	0	0	0	0	0	0	0	0
ath-MIR5029	9	2	3	0	0	1	2	0	0	0	1	0	0	0	0	1	0	0	3.952	2.478	4.23	0	0	5.124	2.567	0	0	0	3.37	0	0	0	0	1.804	0	0
ath-miR5595a	53	55	70	63	47	9	46	72	34	49	10	55	26	47	128	138	38	89	6.431	6.986	8.699	7.109	8.109	8.256	6.836	6.071	6.823	6.202	6.561	7.482	7.192	9.293	8.048	8.43	8.416	8.226
ath-MIR5595a	0	0	0	0	0	0	0	0	0	0	0	0	0	0	0	0	0	0	0	0	0	0	0	0	0	0	0	0	0	0	0	0	0	0	0	0
ath-miR5628	4	0	0	1	0	0	0	1	1	1	0	0	0	1	1	1	0	0	2.894	0	0	1.667	0	0	0	0.941	2.104	1.312	0	0	0	3.841	1.613	1.804	0	0
ath-MIR5628	23	8	11	12	8	2	5	28	10	21	4	5	2	5	7	8	4	7	5.248	4.27	6.048	4.761	5.58	6.103	3.735	4.742	5.087	5.005	5.261	4.101	3.606	6.08	3.946	4.388	5.203	4.613
ath-miR5629	34	23	8	31	15	2	36	76	27	26	6	33	9	13	25	58	13	29	5.8	5.744	5.596	6.097	6.473	6.103	6.486	6.148	6.493	5.305	5.834	6.75	5.68	7.445	5.714	7.185	6.876	6.618
ath-MIR5629	50	45	21	55	34	7	53	91	38	34	8	47	10	21	60	74	20	35	6.348	6.699	6.97	6.915	7.644	7.895	7.039	6.405	6.982	5.683	6.242	7.256	5.83	8.134	6.961	7.534	7.493	6.887
ath-miR5630a	0	0	0	0	0	0	0	0	0	0	0	0	0	0	0	0	0	0	0	0	0	0	0	0	0	0	0	0	0	0	0	0	0	0	0	0
ath-MIR5630a	0	0	0	0	0	0	0	0	0	0	0	0	0	0	0	0	0	0	0	0	0	0	0	0	0	0	0	0	0	0	0	0	0	0	0	0
ath-miR5630b	0	0	0	0	0	0	0	0	0	0	0	0	0	0	0	0	0	0	0	0	0	0	0	0	0	0	0	0	0	0	0	0	0	0	0	0
ath-MIR5630b	0	0	0	0	0	0	0	0	0	0	0	0	0	0	0	0	0	0	0	0	0	0	0	0	0	0	0	0	0	0	0	0	0	0	0	0
ath-miR5631	1	3	1	1	0	1	2	0	1	1	0	0	3	1	4	0	1	6	1.383	2.974	2.791	1.667	0	5.124	2.567	0	2.104	1.312	0	0	4.151	3.841	3.208	0	3.316	4.4
ath-MIR5631	3	4	4	6	0	1	10	7	2	9	0	0	4	1	8	2	1	6	2.543	3.343	4.626	3.813	0	5.124	4.68	2.895	2.926	3.842	0	0	4.545	3.841	4.127	2.581	3.316	4.4
ath-MIR5632	5	5	3	5	1	0	10	19	9	12	0	3	2	1	4	6	0	1	3.177	3.636	4.23	3.57	2.777	0	4.68	4.208	4.94	4.231	0	3.419	3.606	3.841	3.208	3.996	0	2.122
ath-miR5632-3p	3	1	0	3	0	0	5	3	2	4	0	0	0	0	2	4	0	0	2.543	1.716	0	2.912	0	0	3.735	1.911	2.926	2.792	0	0	0	0	2.356	3.455	0	0
ath-miR5632-5p	2	4	3	1	0	0	4	16	5	8	0	3	2	1	2	2	0	0	2.076	3.343	4.23	1.667	0	0	3.44	3.975	4.129	3.684	0	3.419	3.606	3.841	2.356	2.581	0	0
ath-miR5633	0	0	2	1	3	0	0	0	0	3	0	0	0	3	0	1	0	1	0	0	3.683	1.667	4.214	0	0	0	0	2.445	0	0	0	5.357	0	1.804	0	2.122
ath-MIR5633	21	19	14	30	13	1	18	36	20	37	1	25	5	6	18	12	5	15	5.12	5.474	6.391	6.05	6.269	5.124	5.502	5.093	6.066	5.803	3.37	6.354	4.855	6.339	5.251	4.95	5.517	5.68
ath-miR5634	0	2	0	1	0	0	0	2	2	0	0	0	0	0	0	0	0	1	0	2.478	0	1.667	0	0	0	1.506	2.926	0	0	0	0	0	0	0	0	2.122
ath-MIR5634	0	2	3	1	0	0	0	2	3	0	3	0	0	0	0	2	0	1	0	2.478	4.23	1.667	0	0	0	1.506	3.446	0	4.859	0	0	0	0	2.581	0	2.122
ath-miR5635a	23	19	22	32	17	1	11	35	16	8	3	6	9	7	8	18	6	17	5.248	5.474	7.037	6.142	6.651	5.124	4.812	5.053	5.749	3.684	4.859	4.35	5.68	6.559	4.127	5.519	5.775	5.858
ath-MIR5635a	94	97	63	113	66	18	80	130	57	82	14	47	26	22	46	51	28	64	7.25	7.799	8.547	7.948	8.598	9.254	7.629	6.914	7.563	6.937	7.042	7.256	7.192	8.201	6.581	7.001	7.977	7.752
ath-miR5635b	69	55	27	37	30	7	33	51	33	26	5	13	20	7	24	22	13	31	6.807	6.986	7.33	6.349	7.465	7.895	6.362	5.583	6.78	5.305	5.576	5.427	6.817	6.559	5.656	5.803	6.876	6.713
ath-MIR5635b	296	244	123	244	180	29	162	396	144	177	62	92	85	53	174	150	66	150	8.898	9.126	9.511	9.055	10.043	9.941	8.644	8.513	8.895	8.041	9.18	8.221	8.894	9.466	8.489	8.55	9.21	8.977
ath-miR5635c	3	1	0	0	0	0	0	1	3	0	1	0	1	0	0	0	2	4	2.543	1.716	0	0	0	0	0	0.941	3.446	0	3.37	0	2.72	0	0	0	4.242	3.849
ath-MIR5635c	132	150	65	160	112	12	97	192	81	123	29	71	52	25	129	99	43	86	7.737	8.426	8.592	8.448	9.359	8.67	7.906	7.473	8.068	7.518	8.087	7.848	8.187	8.384	8.059	7.952	8.593	8.176
ath-miR5635d	18	6	7	20	6	2	11	20	7	14	2	3	5	1	17	9	2	4	4.905	3.879	5.408	5.476	5.175	6.103	4.812	4.278	4.591	4.443	4.299	3.419	4.855	3.841	5.17	4.55	4.242	3.849
ath-MIR5635d	126	112	68	160	101	16	95	147	81	97	20	62	43	18	101	86	42	78	7.67	8.006	8.657	8.448	9.21	9.084	7.876	7.09	8.068	7.177	7.553	7.654	7.914	7.912	7.707	7.75	8.56	8.036
ath-miR5636	4	2	1	3	1	0	5	3	1	1	1	0	2	0	2	0	0	0	2.894	2.478	2.791	2.912	2.777	0	3.735	1.911	2.104	1.312	3.37	0	3.606	0	2.356	0	0	0
ath-MIR5636	8	2	1	6	1	0	5	3	2	3	1	0	2	0	7	1	0	0	3.794	2.478	2.791	3.813	2.777	0	3.735	1.911	2.926	2.445	3.37	0	3.606	0	3.946	1.804	0	0
ath-miR5637	1	1	3	1	3	0	2	4	1	0	1	2	1	0	7	3	1	0	1.383	1.716	4.23	1.667	4.214	0	2.567	2.227	2.104	0	3.37	2.9	2.72	0	3.946	3.083	3.316	0
ath-MIR5637	11	4	4	2	6	0	5	8	2	2	1	6	2	0	9	4	1	1	4.225	3.343	4.626	2.42	5.175	0	3.735	3.064	2.926	1.987	3.37	4.35	3.606	0	4.288	3.455	3.316	2.122
ath-miR5638a	0	3	0	6	0	0	3	0	0	4	0	1	0	0	1	1	0	0	0	2.974	0	3.813	0	0	3.068	0	0	2.792	0	2.081	0	0	1.613	1.804	0	0
ath-MIR5638a	11	16	9	31	6	1	9	20	6	22	1	4	3	1	8	4	3	7	4.225	5.232	5.763	6.097	5.175	5.124	4.534	4.278	4.378	5.071	3.37	3.8	4.151	3.841	4.127	3.455	4.801	4.613
ath-miR5638b	6	17	4	15	1	0	3	46	13	13	3	4	6	2	9	13	2	3	3.413	5.317	4.626	5.072	2.777	0	3.068	5.437	5.456	4.341	4.859	3.8	5.109	4.789	4.288	5.062	4.242	3.467
ath-MIR5638b	8	26	5	22	4	2	5	53	17	26	3	10	7	2	11	15	4	5	3.794	5.918	4.936	5.611	4.61	6.103	3.735	5.637	5.835	5.305	4.859	5.058	5.326	4.789	4.564	5.262	5.203	4.151
ath-MIR5639	4	1	1	4	1	0	1	4	2	2	1	0	0	3	6	2	1	1	2.894	1.716	2.791	3.278	2.777	0	1.792	2.227	2.926	1.987	3.37	0	0	5.357	3.739	2.581	3.316	2.122
ath-miR5639-3p	3	0	0	0	0	0	0	2	0	0	0	0	0	0	2	2	0	0	2.543	0	0	0	0	0	0	1.506	0	0	0	0	0	0	2.356	2.581	0	0
ath-miR5639-5p	0	0	0	0	0	0	1	1	0	0	0	0	0	0	1	0	1	0	0	0	0	0	0	0	1.792	0.941	0	0	0	0	0	0	1.613	0	3.316	0
ath-miR5640	194	242	67	193	55	10	121	355	126	354	18	71	16	11	123	131	17	88	8.291	9.114	8.636	8.717	8.335	8.408	8.224	8.356	8.703	9.038	7.402	7.848	6.498	7.205	7.99	8.355	7.26	8.209
ath-MIR5640	211	253	73	199	59	11	127	367	130	368	21	75	22	14	129	136	19	97	8.411	9.178	8.759	8.761	8.436	8.545	8.294	8.404	8.748	9.094	7.623	7.927	6.953	7.551	8.059	8.409	7.42	8.349
ath-miR5641	2	2	0	0	0	0	0	0	0	0	0	0	0	0	4	1	0	0	2.076	2.478	0	0	0	0	0	0	0	0	0	0	0	0	3.208	1.804	0	0
ath-MIR5641	24	40	37	44	25	6	17	23	17	24	6	11	10	12	27	31	15	31	5.308	6.531	7.782	6.596	7.203	7.674	5.422	4.47	5.835	5.193	5.834	5.192	5.83	7.33	5.823	6.29	7.081	6.713
ath-miR5642a	0	0	0	0	0	0	0	0	0	0	0	0	0	0	0	0	0	0	0	0	0	0	0	0	0	0	0	0	0	0	0	0	0	0	0	0
ath-MIR5642a	14	21	20	16	17	40	10	3	8	7	8	10	10	28	26	14	8	13	4.556	5.615	6.9	5.162	6.651	10.405	4.68	1.911	4.776	3.508	6.242	5.058	5.83	8.547	5.769	5.165	6.183	5.478
ath-miR5642b	3	0	0	1	0	1	3	1	3	3	4	0	0	0	0	0	0	1	2.543	0	0	1.667	0	5.124	3.068	0.941	3.446	2.445	5.261	0	0	0	0	0	0	2.122
ath-MIR5642b	4	0	1	1	0	1	4	1	7	3	5	1	4	3	3	0	1	3	2.894	0	2.791	1.667	0	5.124	3.44	0.941	4.591	2.445	5.576	2.081	4.545	5.357	2.844	0	3.316	3.467
ath-miR5643a	1	3	0	1	2	0	0	3	0	0	0	4	0	1	1	0	0	1	1.383	2.974	0	1.667	3.668	0	0	1.911	0	0	0	3.8	0	3.841	1.613	0	0	2.122
ath-MIR5643a	3	3	1	1	2	0	0	3	0	0	0	4	0	1	1	0	1	2	2.543	2.974	2.791	1.667	3.668	0	0	1.911	0	0	0	3.8	0	3.841	1.613	0	3.316	2.946
ath-miR5643b	0	0	0	0	0	0	0	0	0	0	0	0	0	0	0	0	0	0	0	0	0	0	0	0	0	0	0	0	0	0	0	0	0	0	0	0
ath-MIR5643b	0	0	0	0	0	0	0	0	0	0	0	0	0	0	0	0	0	0	0	0	0	0	0	0	0	0	0	0	0	0	0	0	0	0	0	0
ath-miR5644	99	66	43	40	31	7	54	95	44	78	15	33	29	18	37	52	21	50	7.324	7.247	7.998	6.46	7.512	7.895	7.066	6.466	7.192	6.865	7.14	6.75	7.349	7.912	6.27	7.029	7.563	7.398
ath-MIR5644	157	141	71	115	80	20	101	181	73	117	35	69	53	30	61	89	40	91	7.986	8.337	8.719	7.973	8.875	9.406	7.964	7.388	7.918	7.446	8.357	7.807	8.215	8.647	6.984	7.799	8.489	8.258
ath-miR5645a	0	0	0	0	0	0	1	0	0	0	0	0	0	0	0	0	0	0	0	0	0	0	0	0	1.792	0	0	0	0	0	0	0	0	0	0	0
ath-MIR5645a	69	57	35	71	45	7	62	63	51	49	11	44	14	13	47	38	14	28	6.807	7.037	7.702	7.281	8.047	7.895	7.264	5.882	7.403	6.202	6.697	7.162	6.308	7.445	6.612	6.58	6.982	6.568
ath-miR5645b	0	0	0	0	0	0	0	0	0	0	0	0	0	0	0	0	0	0	0	0	0	0	0	0	0	0	0	0	0	0	0	0	0	0	0	0
ath-MIR5645b	12	14	9	14	14	1	4	9	7	10	3	5	8	6	13	12	5	6	4.344	5.045	5.763	4.975	6.374	5.124	3.44	3.214	4.591	3.984	4.859	4.101	5.514	6.339	4.796	4.95	5.517	4.4
ath-miR5645c	2	4	2	1	0	0	1	0	2	1	2	0	2	0	1	0	0	3	2.076	3.343	3.683	1.667	0	0	1.792	0	2.926	1.312	4.299	0	3.606	0	1.613	0	0	3.467
ath-MIR5645c	20	22	18	23	13	6	21	32	14	27	16	11	11	3	25	13	8	19	5.052	5.681	6.75	5.674	6.269	7.674	5.72	4.928	5.561	5.358	7.233	5.192	5.965	5.357	5.714	5.062	6.183	6.015
ath-miR5645d	4	9	4	7	7	0	2	12	8	5	4	4	0	0	4	6	3	5	2.894	4.431	4.626	4.021	5.392	0	2.567	3.59	4.776	3.072	5.261	3.8	0	0	3.208	3.996	4.801	4.151
ath-MIR5645d	17	17	12	25	15	2	11	35	14	8	8	14	7	11	20	17	11	16	4.825	5.317	6.171	5.792	6.473	6.103	4.812	5.053	5.561	3.684	6.242	5.531	5.326	7.205	5.399	5.438	6.637	5.772
ath-miR5645e	14	12	10	10	4	1	10	38	5	8	6	0	5	0	1	10	2	5	4.556	4.83	5.912	4.508	4.61	5.124	4.68	5.168	4.129	3.684	5.834	0	4.855	0	1.613	4.696	4.242	4.151
ath-MIR5645e	25	18	20	16	18	3	31	58	11	19	8	5	12	3	19	29	7	18	5.365	5.398	6.9	5.162	6.733	6.681	6.273	5.765	5.221	4.866	6.242	4.101	6.088	5.357	5.327	6.195	5.994	5.939
ath-miR5645f	157	110	73	182	91	18	118	316	119	114	30	95	75	16	176	133	37	113	7.986	7.98	8.759	8.633	9.06	9.254	8.188	8.189	8.621	7.409	8.135	8.267	8.714	7.743	8.506	8.377	8.377	8.569
ath-MIR5645f	244	191	121	259	172	29	181	453	188	209	57	127	98	31	239	186	62	170	8.62	8.774	9.487	9.141	9.977	9.941	8.803	8.707	9.279	8.28	9.059	8.685	9.099	8.694	8.946	8.859	9.12	9.157
ath-miR5646	1	0	0	1	0	0	0	0	0	0	0	0	0	0	1	0	1	1	1.383	0	0	1.667	0	0	0	0	0	0	0	0	0	0	1.613	0	3.316	2.122
ath-MIR5646	1	2	0	2	0	0	0	1	2	0	1	4	0	0	1	1	1	3	1.383	2.478	0	2.42	0	0	0	0.941	2.926	0	3.37	3.8	0	0	1.613	1.804	3.316	3.467
ath-miR5647	2	6	0	2	0	0	3	2	1	2	0	0	3	0	2	1	1	2	2.076	3.879	0	2.42	0	0	3.068	1.506	2.104	1.987	0	0	4.151	0	2.356	1.804	3.316	2.946
ath-MIR5647	33	41	20	36	16	4	28	49	40	30	15	25	9	9	38	17	9	19	5.757	6.566	6.9	6.31	6.565	7.092	6.128	5.526	7.055	5.507	7.14	6.354	5.68	6.918	6.308	5.438	6.351	6.015
ath-MIR5648	8	4	7	13	3	0	10	28	13	16	1	14	5	6	6	7	4	5	3.794	3.343	5.408	4.872	4.214	0	4.68	4.742	5.456	4.627	3.37	5.531	4.855	6.339	3.739	4.205	5.203	4.151
ath-miR5648-3p	1	1	0	1	2	0	4	8	1	4	0	2	1	5	2	1	0	0	1.383	1.716	0	1.667	3.668	0	3.44	3.064	2.104	2.792	0	2.9	2.72	6.08	2.356	1.804	0	0
ath-miR5648-5p	1	0	1	6	0	0	5	7	4	5	1	5	0	0	2	3	3	4	1.383	0	2.791	3.813	0	0	3.735	2.895	3.828	3.072	3.37	4.101	0	0	2.356	3.083	4.801	3.849
ath-miR5649a	0	0	0	0	0	0	0	0	0	0	0	0	0	0	0	0	0	0	0	0	0	0	0	0	0	0	0	0	0	0	0	0	0	0	0	0
ath-MIR5649a	0	0	0	0	0	0	0	0	0	0	0	0	0	0	0	0	0	0	0	0	0	0	0	0	0	0	0	0	0	0	0	0	0	0	0	0
ath-miR5649b	0	0	0	0	0	0	0	0	0	0	0	0	0	0	0	0	0	1	0	0	0	0	0	0	0	0	0	0	0	0	0	0	0	0	0	2.122
ath-MIR5649b	0	0	0	0	0	0	0	0	0	0	0	0	0	0	0	0	0	0	0	0	0	0	0	0	0	0	0	0	0	0	0	0	0	0	0	0
ath-miR5650	38	46	30	55	37	11	48	67	40	43	9	50	11	19	67	45	17	43	5.957	6.73	7.481	6.915	7.766	8.545	6.897	5.969	7.055	6.016	6.41	7.345	5.965	7.99	7.119	6.822	7.26	7.181
ath-MIR5650	40	46	31	57	37	11	48	78	43	46	9	57	11	19	72	47	18	48	6.03	6.73	7.528	6.966	7.766	8.545	6.897	6.185	7.159	6.112	6.41	7.533	5.965	7.99	7.222	6.884	7.342	7.339
ath-miR5651	273	128	23	126	44	6	150	437	112	206	36	67	57	16	107	117	27	86	8.782	8.198	7.1	8.104	8.015	7.674	8.533	8.655	8.534	8.259	8.398	7.765	8.319	7.743	7.79	8.193	7.924	8.176
ath-MIR5651	289	154	30	146	57	9	164	473	123	222	40	85	63	17	124	136	29	94	8.864	8.464	7.481	8.316	8.387	8.256	8.661	8.769	8.668	8.366	8.549	8.107	8.463	7.83	8.002	8.409	8.027	8.304
ath-miR5652	38	77	26	66	30	8	46	77	29	47	5	45	20	14	96	72	13	48	5.957	7.468	7.276	7.176	7.465	8.087	6.836	6.167	6.595	6.143	5.576	7.194	6.817	7.551	7.634	7.495	6.876	7.339
ath-MIR5652	40	84	32	72	40	8	52	87	30	58	13	45	22	15	105	75	17	52	6.03	7.593	7.574	7.301	7.878	8.087	7.012	6.341	6.644	6.442	6.936	7.194	6.953	7.65	7.763	7.554	7.26	7.454
ath-miR5653	0	0	0	0	0	0	0	0	0	0	0	0	0	0	0	0	0	0	0	0	0	0	0	0	0	0	0	0	0	0	0	0	0	0	0	0
ath-MIR5653	0	0	0	0	0	0	0	0	0	0	0	0	0	0	0	0	0	0	0	0	0	0	0	0	0	0	0	0	0	0	0	0	0	0	0	0
ath-MIR5654	29	46	19	37	24	6	40	73	25	46	13	10	24	12	64	42	9	39	5.575	6.73	6.827	6.349	7.145	7.674	6.637	6.091	6.384	6.112	6.936	5.058	7.078	7.33	7.053	6.723	6.351	7.041
ath-miR5654-3p	5	8	3	5	2	1	5	6	6	2	1	1	5	4	8	4	2	7	3.177	4.27	4.23	3.57	3.668	5.124	3.735	2.705	4.378	1.987	3.37	2.081	4.855	5.763	4.127	3.455	4.242	4.613
ath-miR5654-5p	24	38	16	32	22	5	35	65	19	44	12	9	19	8	56	37	7	32	5.308	6.457	6.581	6.142	7.02	7.412	6.446	5.926	5.993	6.049	6.821	4.911	6.744	6.75	6.862	6.542	5.994	6.758
ath-miR5655	0	0	0	0	0	0	0	0	0	0	0	0	0	0	0	0	0	0	0	0	0	0	0	0	0	0	0	0	0	0	0	0	0	0	0	0
ath-MIR5655	1	2	2	0	0	0	0	0	0	2	0	0	0	0	1	0	0	1	1.383	2.478	3.683	0	0	0	0	0	0	1.987	0	0	0	0	1.613	0	0	2.122
ath-miR5656	19	14	8	21	8	0	16	37	13	16	9	17	9	7	27	17	4	14	4.98	5.045	5.596	5.545	5.58	0	5.336	5.131	5.456	4.627	6.41	5.806	5.68	6.559	5.823	5.438	5.203	5.583
ath-MIR5656	37	52	15	46	20	0	24	73	25	51	10	30	12	12	45	27	7	22	5.919	6.906	6.489	6.659	6.884	0	5.909	6.091	6.384	6.259	6.561	6.614	6.088	7.33	6.55	6.093	5.994	6.224
ath-miR5657	18	8	18	26	5	3	23	30	11	14	13	7	17	10	11	21	3	11	4.905	4.27	6.75	5.847	4.92	6.681	5.849	4.838	5.221	4.443	6.936	4.562	6.585	7.069	4.564	5.737	4.801	5.243
ath-MIR5657	278	190	213	251	134	82	192	307	139	278	118	115	104	160	191	196	82	148	8.808	8.766	10.302	9.096	9.617	11.44	8.888	8.147	8.844	8.69	10.107	8.542	9.185	11.059	8.623	8.935	9.523	8.957
ath-miR5658	0	0	0	0	3	0	0	2	2	0	1	4	0	0	1	2	0	1	0	0	0	0	4.214	0	0	1.506	2.926	0	3.37	3.8	0	0	1.613	2.581	0	2.122
ath-MIR5658	0	0	0	0	5	0	2	4	2	1	1	5	2	2	2	3	0	2	0	0	0	0	4.92	0	2.567	2.227	2.926	1.312	3.37	4.101	3.606	4.789	2.356	3.083	0	2.946
ath-miR5659	133	118	84	191	93	20	92	162	60	95	34	53	44	35	98	74	42	73	7.748	8.081	8.961	8.702	9.091	9.406	7.83	7.229	7.636	7.148	8.315	7.429	7.947	8.869	7.664	7.534	8.56	7.941
ath-MIR5659	144	132	91	216	103	22	98	177	67	102	34	59	54	37	111	81	43	82	7.862	8.242	9.077	8.879	9.238	9.543	7.921	7.356	7.795	7.249	8.315	7.583	8.242	8.949	7.843	7.664	8.593	8.108
ath-miR5660	0	0	0	0	0	0	1	1	0	0	0	0	2	0	0	1	0	0	0	0	0	0	0	0	1.792	0.941	0	0	0	0	3.606	0	0	1.804	0	0
ath-MIR5660	1	8	3	3	1	1	6	15	4	7	0	7	7	3	8	6	4	4	1.383	4.27	4.23	2.912	2.777	5.124	3.98	3.888	3.828	3.508	0	4.562	5.326	5.357	4.127	3.996	5.203	3.849
ath-miR5661	2	3	4	1	0	1	2	8	0	11	1	1	3	0	1	1	3	2	2.076	2.974	4.626	1.667	0	5.124	2.567	3.064	0	4.113	3.37	2.081	4.151	0	1.613	1.804	4.801	2.946
ath-MIR5661	2	3	4	1	0	3	2	8	1	11	1	1	3	0	1	3	5	3	2.076	2.974	4.626	1.667	0	6.681	2.567	3.064	2.104	4.113	3.37	2.081	4.151	0	1.613	3.083	5.517	3.467
ath-miR5662	20	15	9	22	9	7	10	25	14	14	1	4	3	4	14	5	4	11	5.052	5.141	5.763	5.611	5.747	7.895	4.68	4.585	5.561	4.443	3.37	3.8	4.151	5.763	4.899	3.751	5.203	5.243
ath-MIR5662	376	368	186	346	206	40	372	615	307	411	91	203	154	69	319	221	99	233	9.243	9.718	10.107	9.558	10.237	10.405	9.841	9.147	9.986	9.253	9.733	9.36	9.751	9.846	9.362	9.108	9.794	9.611
ath-MIR5663	1	4	2	2	1	1	0	4	4	2	0	0	0	0	1	2	0	1	1.383	3.343	3.683	2.42	2.777	5.124	0	2.227	3.828	1.987	0	0	0	0	1.613	2.581	0	2.122
ath-miR5663-3p	1	3	1	2	0	0	0	4	1	2	0	0	0	0	1	1	0	1	1.383	2.974	2.791	2.42	0	0	0	2.227	2.104	1.987	0	0	0	0	1.613	1.804	0	2.122
ath-miR5663-5p	0	1	1	0	1	1	0	0	3	0	0	0	0	0	0	1	0	0	0	1.716	2.791	0	2.777	5.124	0	0	3.446	0	0	0	0	0	0	1.804	0	0
ath-miR5664	2	1	0	2	0	0	8	6	2	10	1	0	0	0	2	0	1	0	2.076	1.716	0	2.42	0	0	4.372	2.705	2.926	3.984	3.37	0	0	0	2.356	0	3.316	0
ath-MIR5664	29	8	16	35	13	2	53	55	27	53	5	17	5	2	15	19	8	14	5.575	4.27	6.581	6.27	6.269	6.103	7.039	5.689	6.493	6.314	5.576	5.806	4.855	4.789	4.995	5.595	6.183	5.583
ath-miR5665	33	17	16	21	16	1	13	23	11	14	5	7	4	3	8	11	4	11	5.757	5.317	6.581	5.545	6.565	5.124	5.045	4.47	5.221	4.443	5.576	4.562	4.545	5.357	4.127	4.828	5.203	5.243
ath-MIR5665	214	147	76	148	100	16	155	268	101	180	52	85	73	27	101	92	49	111	8.432	8.397	8.817	8.335	9.196	9.084	8.58	7.952	8.385	8.065	8.927	8.107	8.675	8.495	7.707	7.847	8.781	8.543
ath-miR5666	2	1	0	1	1	1	0	1	0	4	0	0	0	0	3	0	0	0	2.076	1.716	0	1.667	2.777	5.124	0	0.941	0	2.792	0	0	0	0	2.844	0	0	0
ath-MIR5666	2	1	0	1	1	1	0	1	0	4	0	0	0	0	3	0	0	0	2.076	1.716	0	1.667	2.777	5.124	0	0.941	0	2.792	0	0	0	0	2.844	0	0	0
ath-miR5995b	34	53	53	99	36	12	35	78	49	68	7	74	21	18	154	83	14	49	5.8	6.933	8.299	7.758	7.726	8.67	6.446	6.185	7.346	6.669	6.053	7.908	6.887	7.912	8.314	7.699	6.982	7.369
ath-MIR5995b	0	0	0	0	0	0	0	0	0	0	0	0	0	0	0	0	0	0	0	0	0	0	0	0	0	0	0	0	0	0	0	0	0	0	0	0
ath-miR5996	0	0	0	0	0	0	0	0	0	0	0	0	0	0	0	0	0	0	0	0	0	0	0	0	0	0	0	0	0	0	0	0	0	0	0	0
ath-MIR5996	1	1	3	1	0	0	0	1	1	0	0	0	0	0	0	0	0	0	1.383	1.716	4.23	1.667	0	0	0	0.941	2.104	0	0	0	0	0	0	0	0	0
ath-miR5997	0	0	1	0	1	0	0	0	0	0	0	0	0	0	2	0	0	0	0	0	2.791	0	2.777	0	0	0	0	0	0	0	0	0	2.356	0	0	0
ath-MIR5997	0	0	1	0	1	0	0	0	0	0	0	0	0	0	9	0	0	0	0	0	2.791	0	2.777	0	0	0	0	0	0	0	0	0	4.288	0	0	0
ath-miR5998a	0	0	0	0	0	0	0	2	0	0	0	0	0	2	1	0	0	0	0	0	0	0	0	0	0	1.506	0	0	0	0	0	4.789	1.613	0	0	0
ath-MIR5998a	0	0	0	0	0	0	0	0	0	0	0	0	0	0	0	0	0	0	0	0	0	0	0	0	0	0	0	0	0	0	0	0	0	0	0	0
ath-miR5998b	0	0	0	0	0	0	0	0	1	5	0	0	0	0	0	0	0	0	0	0	0	0	0	0	0	0	2.104	3.072	0	0	0	0	0	0	0	0
ath-MIR5998b	0	0	0	0	0	0	0	0	0	0	0	0	0	0	0	0	0	0	0	0	0	0	0	0	0	0	0	0	0	0	0	0	0	0	0	0
ath-miR5999	0	0	0	0	0	0	0	0	0	0	0	0	0	0	0	0	0	0	0	0	0	0	0	0	0	0	0	0	0	0	0	0	0	0	0	0
ath-MIR5999	0	0	0	0	0	0	0	0	0	0	0	0	0	0	0	0	0	0	0	0	0	0	0	0	0	0	0	0	0	0	0	0	0	0	0	0
ath-miR771	5	2	1	2	0	0	1	0	0	1	0	0	0	1	1	3	1	0	3.177	2.478	2.791	2.42	0	0	1.792	0	0	1.312	0	0	0	3.841	1.613	3.083	3.316	0
ath-MIR771	5	2	1	2	2	0	2	0	1	3	0	0	0	1	4	3	1	0	3.177	2.478	2.791	2.42	3.668	0	2.567	0	2.104	2.445	0	0	0	3.841	3.208	3.083	3.316	0
ath-miR773a	290	252	139	381	144	8	196	384	250	271	18	366	35	55	240	235	50	150	8.869	9.173	9.687	9.697	9.721	8.087	8.918	8.469	9.69	8.653	7.402	10.209	7.619	9.52	8.952	9.196	8.81	8.977
ath-MIR773a	291	253	140	387	144	8	200	401	255	274	18	372	36	55	240	239	50	152	8.874	9.178	9.697	9.719	9.721	8.087	8.947	8.531	9.718	8.669	7.402	10.233	7.659	9.52	8.952	9.221	8.81	8.996
ath-MIR773b	9	3	0	2	0	0	2	4	0	6	0	1	1	0	0	1	0	0	3.952	2.974	0	2.42	0	0	2.567	2.227	0	3.306	0	2.081	2.72	0	0	1.804	0	0
ath-miR773b-3p	2	1	0	0	0	0	0	1	0	0	0	0	0	0	0	0	0	0	2.076	1.716	0	0	0	0	0	0.941	0	0	0	0	0	0	0	0	0	0
ath-miR773b-5p	1	2	0	1	0	0	0	2	0	4	0	0	0	0	0	0	0	0	1.383	2.478	0	1.667	0	0	0	1.506	0	2.792	0	0	0	0	0	0	0	0
ath-miR774a	0	1	0	3	0	0	0	0	0	0	0	6	0	0	0	2	0	0	0	1.716	0	2.912	0	0	0	0	0	0	0	4.35	0	0	0	2.581	0	0
ath-MIR774a	0	1	0	3	0	0	0	0	0	0	0	6	0	0	0	2	0	0	0	1.716	0	2.912	0	0	0	0	0	0	0	4.35	0	0	0	2.581	0	0
ath-MIR774b	0	0	0	0	0	0	0	0	0	0	0	0	0	0	0	0	0	0	0	0	0	0	0	0	0	0	0	0	0	0	0	0	0	0	0	0
ath-miR774b-3p	0	0	0	0	0	0	0	0	0	0	0	0	0	0	0	0	0	0	0	0	0	0	0	0	0	0	0	0	0	0	0	0	0	0	0	0
ath-miR774b-5p	0	0	0	0	0	0	0	0	0	0	0	0	0	0	0	0	0	0	0	0	0	0	0	0	0	0	0	0	0	0	0	0	0	0	0	0
ath-miR775	447	277	161	443	140	27	399	867	288	505	45	300	97	73	319	366	83	234	9.492	9.309	9.899	9.914	9.681	9.838	9.942	9.641	9.894	9.55	8.719	9.923	9.085	9.928	9.362	9.835	9.54	9.617
ath-MIR775	470	291	173	469	150	36	464	941	334	544	50	313	109	82	343	385	92	245	9.564	9.38	10.002	9.996	9.78	10.253	10.159	9.76	10.107	9.657	8.87	9.984	9.253	10.095	9.466	9.907	9.689	9.683
ath-miR776	0	0	1	0	0	0	1	2	0	0	0	0	1	0	3	1	0	1	0	0	2.791	0	0	0	1.792	1.506	0	0	0	0	2.72	0	2.844	1.804	0	2.122
ath-MIR776	0	3	1	4	1	0	3	4	0	0	1	0	4	1	6	2	0	1	0	2.974	2.791	3.278	2.777	0	3.068	2.227	0	0	3.37	0	4.545	3.841	3.739	2.581	0	2.122
ath-miR777	5	10	11	12	4	2	18	21	14	10	0	22	1	10	18	10	3	11	3.177	4.577	6.048	4.761	4.61	6.103	5.502	4.345	5.561	3.984	0	6.172	2.72	7.069	5.251	4.696	4.801	5.243
ath-MIR777	5	10	12	14	4	2	18	21	14	11	2	22	1	10	20	11	3	11	3.177	4.577	6.171	4.975	4.61	6.103	5.502	4.345	5.561	4.113	4.299	6.172	2.72	7.069	5.399	4.828	4.801	5.243
ath-miR778	0	0	0	0	0	0	0	5	0	0	0	0	0	0	0	0	0	0	0	0	0	0	0	0	0	2.486	0	0	0	0	0	0	0	0	0	0
ath-MIR778	1	1	0	1	0	2	0	8	0	1	0	0	0	0	3	1	0	1	1.383	1.716	0	1.667	0	6.103	0	3.064	0	1.312	0	0	0	0	2.844	1.804	0	2.122
ath-MIR779	336	233	151	361	191	82	330	610	295	432	239	231	63	126	307	263	110	183	9.081	9.06	9.806	9.619	10.128	11.44	9.668	9.135	9.928	9.325	11.125	9.546	8.463	10.714	9.307	9.358	9.946	9.263
ath-miR779.1	2	5	4	8	6	0	18	24	15	8	4	9	2	0	10	7	4	8	2.076	3.636	4.626	4.202	5.175	0	5.502	4.529	5.658	3.684	5.261	4.911	3.606	0	4.433	4.205	5.203	4.798
ath-miR779.2	209	161	75	271	106	13	221	450	155	341	20	167	24	15	236	192	40	125	8.398	8.528	8.798	9.206	9.28	8.785	9.091	8.697	9.001	8.984	7.553	9.079	7.078	7.65	8.928	8.905	8.489	8.714
ath-MIR780	17	8	1	5	5	1	18	39	7	15	3	4	8	1	5	6	3	7	4.825	4.27	2.791	3.57	4.92	5.124	5.502	5.205	4.591	4.538	4.859	3.8	5.514	3.841	3.498	3.996	4.801	4.613
ath-miR780.1	1	0	0	0	0	0	0	0	0	4	0	0	0	0	0	0	0	0	1.383	0	0	0	0	0	0	0	0	2.792	0	0	0	0	0	0	0	0
ath-miR780.2	14	7	1	3	3	1	16	33	5	11	2	4	8	1	5	6	2	7	4.556	4.088	2.791	2.912	4.214	5.124	5.336	4.971	4.129	4.113	4.299	3.8	5.514	3.841	3.498	3.996	4.242	4.613
ath-miR781a	4	7	5	2	3	0	4	7	4	4	0	3	1	2	14	5	2	3	2.894	4.088	4.936	2.42	4.214	0	3.44	2.895	3.828	2.792	0	3.419	2.72	4.789	4.899	3.751	4.242	3.467
ath-MIR781a	0	0	0	0	0	0	0	0	0	0	0	0	0	0	0	0	0	0	0	0	0	0	0	0	0	0	0	0	0	0	0	0	0	0	0	0
ath-miR781b	3	0	0	2	2	0	2	9	2	5	0	0	2	0	0	0	0	1	2.543	0	0	2.42	3.668	0	2.567	3.214	2.926	3.072	0	0	3.606	0	0	0	0	2.122
ath-MIR781b	0	0	0	0	0	0	0	0	0	0	0	0	0	0	0	0	0	0	0	0	0	0	0	0	0	0	0	0	0	0	0	0	0	0	0	0
ath-miR782	0	0	0	0	0	0	0	0	0	0	0	0	0	0	0	0	0	0	0	0	0	0	0	0	0	0	0	0	0	0	0	0	0	0	0	0
ath-MIR782	0	0	0	0	0	0	0	0	0	0	0	0	0	0	0	0	0	0	0	0	0	0	0	0	0	0	0	0	0	0	0	0	0	0	0	0
ath-miR8121	147	113	115	153	119	23	92	219	110	121	32	85	82	17	122	88	46	101	7.892	8.019	9.414	8.383	9.446	9.607	7.83	7.662	8.508	7.494	8.228	8.107	8.843	7.83	7.979	7.783	8.69	8.408
ath-MIR8121	272	223	180	290	217	30	164	391	175	200	50	149	121	38	224	144	72	186	8.777	8.997	10.059	9.304	10.312	9.99	8.661	8.495	9.176	8.216	8.87	8.915	9.403	8.987	8.853	8.491	9.336	9.287
ath-miR8165	63	40	39	87	66	9	45	70	41	81	13	17	17	12	57	58	15	45	6.677	6.531	7.858	7.572	8.598	8.256	6.805	6.031	7.09	6.919	6.936	5.806	6.585	7.33	6.887	7.185	7.081	7.246
ath-MIR8165	81	52	51	97	73	10	50	90	51	93	14	26	19	20	66	63	18	50	7.037	6.906	8.243	7.728	8.743	8.408	6.956	6.389	7.403	7.117	7.042	6.41	6.744	8.064	7.097	7.304	7.342	7.398
ath-miR8166	10	11	9	12	12	1	12	13	19	14	4	6	11	3	15	13	4	15	4.095	4.709	5.763	4.761	6.155	5.124	4.933	3.696	5.993	4.443	5.261	4.35	5.965	5.357	4.995	5.062	5.203	5.68
ath-MIR8166	26	24	28	37	27	2	23	36	33	36	5	12	21	7	34	28	13	27	5.421	5.804	7.382	6.349	7.314	6.103	5.849	5.093	6.78	5.764	5.576	5.314	6.887	6.559	6.15	6.145	6.876	6.516
ath-miR8167a	0	0	0	0	0	0	0	0	0	0	0	0	0	0	0	0	0	0	0	0	0	0	0	0	0	0	0	0	0	0	0	0	0	0	0	0
ath-MIR8167a	0	0	0	0	0	0	0	0	0	0	0	0	0	0	0	0	0	0	0	0	0	0	0	0	0	0	0	0	0	0	0	0	0	0	0	0
ath-miR8167b	0	0	0	0	0	0	0	0	0	0	0	0	0	0	0	0	0	0	0	0	0	0	0	0	0	0	0	0	0	0	0	0	0	0	0	0
ath-MIR8167b	0	0	0	0	0	0	0	0	0	0	0	0	0	0	0	0	0	0	0	0	0	0	0	0	0	0	0	0	0	0	0	0	0	0	0	0
ath-miR8167c	1	0	1	1	0	0	0	3	0	2	1	1	1	0	0	2	0	2	1.383	0	2.791	1.667	0	0	0	1.911	0	1.987	3.37	2.081	2.72	0	0	2.581	0	2.946
ath-MIR8167c	1	0	1	1	0	0	0	3	0	2	1	1	1	0	0	2	0	2	1.383	0	2.791	1.667	0	0	0	1.911	0	1.987	3.37	2.081	2.72	0	0	2.581	0	2.946
ath-miR8167d	0	0	0	0	0	0	0	0	0	0	0	0	0	0	0	0	0	0	0	0	0	0	0	0	0	0	0	0	0	0	0	0	0	0	0	0
ath-MIR8167d	0	0	0	0	0	0	0	0	0	0	0	0	0	0	0	0	0	0	0	0	0	0	0	0	0	0	0	0	0	0	0	0	0	0	0	0
ath-miR8167e	0	0	0	0	0	0	0	0	0	0	0	0	0	0	0	0	0	0	0	0	0	0	0	0	0	0	0	0	0	0	0	0	0	0	0	0
ath-MIR8167e	0	0	0	0	0	0	0	0	0	0	0	0	0	0	0	0	0	0	0	0	0	0	0	0	0	0	0	0	0	0	0	0	0	0	0	0
ath-miR8167f	10	8	5	11	10	0	14	14	15	4	12	10	3	8	10	1	4	9	4.095	4.27	4.936	4.64	5.896	0	5.149	3.795	5.658	2.792	6.821	5.058	4.151	6.75	4.433	1.804	5.203	4.962
ath-MIR8167f	10	8	5	11	10	0	14	14	15	4	12	10	3	8	10	1	4	9	4.095	4.27	4.936	4.64	5.896	0	5.149	3.795	5.658	2.792	6.821	5.058	4.151	6.75	4.433	1.804	5.203	4.962
ath-miR8168	7	1	2	6	3	0	2	5	6	4	0	2	1	1	3	1	4	5	3.616	1.716	3.683	3.813	4.214	0	2.567	2.486	4.378	2.792	0	2.9	2.72	3.841	2.844	1.804	5.203	4.151
ath-MIR8168	75	44	30	43	29	2	17	54	22	58	8	23	15	6	21	17	13	31	6.927	6.667	7.481	6.563	7.416	6.103	5.422	5.663	6.201	6.442	6.242	6.235	6.406	6.339	5.468	5.438	6.876	6.713
ath-miR8169	121	115	61	124	70	16	56	127	76	87	13	59	36	8	69	73	19	63	7.612	8.044	8.501	8.081	8.682	9.084	7.118	6.881	7.976	7.022	6.936	7.583	7.659	6.75	7.161	7.515	7.42	7.729
ath-MIR8169	123	118	64	124	70	20	56	128	77	87	13	61	36	8	69	74	19	64	7.636	8.081	8.57	8.081	8.682	9.406	7.118	6.892	7.995	7.022	6.936	7.63	7.659	6.75	7.161	7.534	7.42	7.752
ath-MIR8170	0	0	4	6	1	0	1	4	1	0	0	3	1	1	1	0	2	2	0	0	4.626	3.813	2.777	0	1.792	2.227	2.104	0	0	3.419	2.72	3.841	1.613	0	4.242	2.946
ath-miR8170-3p	0	0	3	2	0	0	1	2	1	0	0	2	0	1	1	0	1	0	0	0	4.23	2.42	0	0	1.792	1.506	2.104	0	0	2.9	0	3.841	1.613	0	3.316	0
ath-miR8170-5p	0	0	1	2	0	0	0	2	0	0	0	1	1	0	0	0	0	1	0	0	2.791	2.42	0	0	0	1.506	0	0	0	2.081	2.72	0	0	0	0	2.122
ath-miR8171	1	0	0	2	0	1	0	2	1	0	0	2	1	0	3	1	0	0	1.383	0	0	2.42	0	5.124	0	1.506	2.104	0	0	2.9	2.72	0	2.844	1.804	0	0
ath-MIR8171	3	3	0	3	2	2	3	3	2	0	0	5	1	0	5	2	0	2	2.543	2.974	0	2.912	3.668	6.103	3.068	1.911	2.926	0	0	4.101	2.72	0	3.498	2.581	0	2.946
ath-miR8172	53	62	54	58	42	8	60	133	45	38	12	57	22	5	46	39	17	36	6.431	7.157	8.326	6.991	7.948	8.087	7.217	6.947	7.224	5.841	6.821	7.533	6.953	6.08	6.581	6.617	7.26	6.927
ath-MIR8172	362	345	218	369	215	54	307	561	256	270	72	196	138	63	222	215	88	178	9.188	9.625	10.335	9.651	10.299	10.837	9.564	9.014	9.724	8.648	9.395	9.309	9.592	9.715	8.84	9.068	9.625	9.223
ath-miR8173	94	58	70	85	48	14	26	77	48	60	15	45	20	16	39	53	15	43	7.25	7.062	8.699	7.539	8.14	8.892	6.023	6.167	7.316	6.491	7.14	7.194	6.817	7.743	6.345	7.056	7.081	7.181
ath-MIR8173	163	120	121	158	92	22	57	130	83	81	22	65	41	28	75	90	24	78	8.04	8.105	9.487	8.429	9.076	9.543	7.143	6.914	8.103	6.919	7.69	7.722	7.846	8.547	7.28	7.815	7.755	8.036
ath-miR8174	215	276	115	183	110	21	125	315	134	276	44	57	53	19	87	120	52	133	8.438	9.304	9.414	8.641	9.333	9.476	8.271	8.184	8.792	8.68	8.686	7.533	8.215	7.99	7.493	8.229	8.867	8.804
ath-MIR8174	223	281	117	199	116	21	129	327	137	282	45	57	53	19	89	123	53	135	8.491	9.33	9.439	8.761	9.41	9.476	8.316	8.238	8.824	8.711	8.719	7.533	8.215	7.99	7.526	8.264	8.894	8.825
ath-miR8175	421	244	142	332	140	38	455	390	246	369	40	256	111	58	423	525	79	327	9.406	9.126	9.718	9.499	9.681	10.331	10.131	8.491	9.667	9.098	8.549	9.694	9.279	9.596	9.768	10.355	9.469	10.1
ath-MIR8175	422	244	146	335	143	40	457	392	248	369	41	257	116	58	427	527	82	328	9.409	9.126	9.758	9.511	9.711	10.405	10.138	8.499	9.678	9.098	8.585	9.7	9.342	9.596	9.782	10.36	9.523	10.104
ath-miR8176	32	10	17	22	13	11	40	39	31	21	60	29	10	30	10	16	7	6	5.714	4.577	6.668	5.611	6.269	8.545	6.637	5.205	6.691	5.005	9.133	6.566	5.83	8.647	4.433	5.353	5.994	4.4
ath-MIR8176	87	35	63	63	60	52	306	272	664	150	703	632	32	200	40	108	36	70	7.139	6.34	8.547	7.109	8.461	10.783	9.56	7.973	11.098	7.803	12.681	10.997	7.49	11.381	6.382	8.077	8.338	7.881
ath-miR8177	67	95	42	72	48	6	39	85	41	48	5	53	17	16	68	36	27	47	6.765	7.769	7.964	7.301	8.14	7.674	6.601	6.308	7.09	6.173	5.576	7.429	6.585	7.743	7.14	6.503	7.924	7.309
ath-MIR8177	71	103	51	83	59	8	44	99	42	51	5	61	23	16	81	41	34	53	6.848	7.886	8.243	7.504	8.436	8.087	6.773	6.525	7.125	6.259	5.576	7.63	7.017	7.743	7.391	6.689	8.256	7.481
ath-miR8178	0	0	0	0	0	1	1	5	0	5	0	3	0	0	5	0	2	0	0	0	0	0	0	5.124	1.792	2.486	0	3.072	0	3.419	0	0	3.498	0	4.242	0
ath-MIR8178	3	0	1	0	1	1	1	5	2	5	1	3	0	0	5	2	2	1	2.543	0	2.791	0	2.777	5.124	1.792	2.486	2.926	3.072	3.37	3.419	0	0	3.498	2.581	4.242	2.122
ath-miR8179	2	0	0	1	0	0	0	5	0	0	0	0	0	0	1	2	0	0	2.076	0	0	1.667	0	0	0	2.486	0	0	0	0	0	0	1.613	2.581	0	0
ath-MIR8179	3	0	2	1	0	0	0	5	0	0	0	0	0	0	1	2	0	0	2.543	0	3.683	1.667	0	0	0	2.486	0	0	0	0	0	0	1.613	2.581	0	0
ath-miR8180	0	0	0	0	0	0	0	0	0	0	0	0	0	0	0	1	0	0	0	0	0	0	0	0	0	0	0	0	0	0	0	0	0	1.804	0	0
ath-MIR8180	3	2	1	5	1	1	3	8	1	2	0	0	0	0	5	1	1	6	2.543	2.478	2.791	3.57	2.777	5.124	3.068	3.064	2.104	1.987	0	0	0	0	3.498	1.804	3.316	4.4
ath-miR8181	0	0	0	0	0	0	1	0	1	0	0	0	0	0	0	0	0	0	0	0	0	0	0	0	1.792	0	2.104	0	0	0	0	0	0	0	0	0
ath-MIR8181	4	0	6	0	0	0	1	3	1	0	0	2	1	0	1	1	1	0	2.894	0	5.191	0	0	0	1.792	1.911	2.104	0	0	2.9	2.72	0	1.613	1.804	3.316	0
ath-miR8182	6	10	4	9	0	0	6	16	3	4	0	2	0	2	9	1	0	1	3.413	4.577	4.626	4.363	0	0	3.98	3.975	3.446	2.792	0	2.9	0	4.789	4.288	1.804	0	2.122
ath-MIR8182	6	10	5	10	0	0	6	17	3	4	0	2	0	2	9	1	0	1	3.413	4.577	4.936	4.508	0	0	3.98	4.057	3.446	2.792	0	2.9	0	4.789	4.288	1.804	0	2.122
ath-miR8183	5	3	1	0	0	0	2	7	1	0	0	3	1	2	0	0	1	1	3.177	2.974	2.791	0	0	0	2.567	2.895	2.104	0	0	3.419	2.72	4.789	0	0	3.316	2.122
ath-MIR8183	6	8	1	0	0	0	2	8	2	0	0	3	1	2	0	0	1	1	3.413	4.27	2.791	0	0	0	2.567	3.064	2.926	0	0	3.419	2.72	4.789	0	0	3.316	2.122
ath-miR8184	0	0	0	0	0	0	0	0	0	0	0	0	0	0	0	0	0	0	0	0	0	0	0	0	0	0	0	0	0	0	0	0	0	0	0	0
ath-MIR8184	0	0	0	0	0	0	0	0	1	0	0	0	0	0	0	0	0	0	0	0	0	0	0	0	0	0	2.104	0	0	0	0	0	0	0	0	0
ath-MIR822	806	854	669	1439	727	96	622	1398	997	1140	148	1288	150	177	1184	1126	303	672	10.342	10.932	11.952	11.613	12.056	11.667	10.582	10.33	11.684	10.723	10.434	12.024	9.713	11.204	11.252	11.455	11.407	11.138
ath-miR822-3p	135	138	108	258	134	25	95	151	141	197	11	186	21	33	207	252	78	140	7.769	8.306	9.323	9.135	9.617	9.727	7.876	7.129	8.865	8.195	6.697	9.234	6.887	8.784	8.739	9.297	9.451	8.877
ath-miR822-5p	370	405	268	625	293	38	257	664	370	480	62	562	73	81	546	467	106	285	9.22	9.856	10.633	10.41	10.745	10.331	9.308	9.257	10.255	9.476	9.18	10.828	8.675	10.077	10.136	10.186	9.893	9.901
ath-miR823	32	12	8	28	5	2	18	35	16	36	2	16	5	2	22	18	8	12	5.714	4.83	5.596	5.952	4.92	6.103	5.502	5.053	5.749	5.764	4.299	5.72	4.855	4.789	5.533	5.519	6.183	5.365
ath-MIR823	37	20	9	36	9	2	28	54	29	44	3	23	5	6	32	28	10	14	5.919	5.546	5.763	6.31	5.747	6.103	6.128	5.663	6.595	6.049	4.859	6.235	4.855	6.339	6.064	6.145	6.501	5.583
ath-MIR824	230	169	122	329	96	12	174	549	104	193	22	236	32	35	243	213	40	106	8.535	8.598	9.499	9.485	9.137	8.67	8.747	8.983	8.427	8.165	7.69	9.577	7.49	8.869	8.97	9.055	8.489	8.477
ath-miR824-3p	173	48	24	57	11	0	104	408	45	108	20	31	27	6	10	28	10	23	8.126	6.791	7.161	6.966	6.031	0	8.006	8.556	7.224	7.331	7.553	6.661	7.246	6.339	4.433	6.145	6.501	6.287
ath-miR824-5p	57	121	98	271	85	12	70	140	59	85	2	205	5	29	233	185	30	83	6.535	8.117	9.183	9.206	8.962	8.67	7.438	7.02	7.612	6.988	4.299	9.374	4.855	8.598	8.909	8.852	8.076	8.125
ath-miR825	0	0	0	0	0	0	0	0	0	0	0	0	0	0	0	0	0	0	0	0	0	0	0	0	0	0	0	0	0	0	0	0	0	0	0	0
ath-MIR825	1	2	0	0	0	0	1	1	1	0	0	0	0	1	1	0	0	0	1.383	2.478	0	0	0	0	1.792	0.941	2.104	0	0	0	0	3.841	1.613	0	0	0
ath-miR826a	0	0	0	0	0	0	0	0	0	0	0	0	0	0	0	0	0	0	0	0	0	0	0	0	0	0	0	0	0	0	0	0	0	0	0	0
ath-MIR826a	0	0	0	0	0	0	0	0	0	0	0	0	0	0	0	0	0	0	0	0	0	0	0	0	0	0	0	0	0	0	0	0	0	0	0	0
ath-miR826b	0	0	0	0	0	0	0	0	0	0	0	0	0	0	0	0	0	0	0	0	0	0	0	0	0	0	0	0	0	0	0	0	0	0	0	0
ath-MIR826b	0	0	0	0	0	0	0	0	0	0	0	0	0	0	0	0	0	0	0	0	0	0	0	0	0	0	0	0	0	0	0	0	0	0	0	0
ath-miR827	847	1022	194	704	354	29	426	1084	275	634	38	325	146	134	1123	593	143	467	10.413	11.191	10.167	10.582	11.018	9.941	10.036	9.963	9.827	9.877	8.475	10.038	9.674	10.803	11.176	10.53	10.324	10.613
ath-MIR827	848	1022	194	705	356	29	426	1085	276	635	38	331	146	135	1125	597	143	467	10.415	11.191	10.167	10.584	11.026	9.941	10.036	9.965	9.832	9.88	8.475	10.064	9.674	10.814	11.179	10.54	10.324	10.613
ath-miR828	0	0	0	0	0	0	0	0	0	0	0	0	0	0	0	0	0	0	0	0	0	0	0	0	0	0	0	0	0	0	0	0	0	0	0	0
ath-MIR828	0	0	0	1	0	0	0	0	0	0	0	0	0	0	0	0	0	0	0	0	0	1.667	0	0	0	0	0	0	0	0	0	0	0	0	0	0
ath-MIR829	799	452	302	508	292	59	594	1200	395	566	139	292	336	132	514	530	214	477	10.329	10.015	10.805	10.111	10.74	10.965	10.516	10.11	10.349	9.714	10.343	9.884	10.875	10.781	10.049	10.368	10.906	10.644
ath-miR829-3p.1	297	149	87	179	96	15	193	411	122	169	29	113	130	46	211	198	59	156	8.903	8.416	9.012	8.609	9.137	8.991	8.896	8.567	8.657	7.974	8.087	8.517	9.506	9.262	8.767	8.95	9.049	9.033
ath-miR829-3p.2	50	46	26	50	34	12	54	130	49	70	14	37	24	9	30	62	15	51	6.348	6.73	7.276	6.779	7.644	8.67	7.066	6.914	7.346	6.711	7.042	6.914	7.078	6.918	5.972	7.281	7.081	7.426
ath-miR829-5p	328	187	91	132	74	17	238	469	158	240	67	94	123	44	143	165	96	173	9.046	8.743	9.077	8.171	8.762	9.172	9.198	8.757	9.029	8.478	9.292	8.252	9.427	9.198	8.207	8.687	9.75	9.182
ath-MIR830	6	2	8	10	3	1	11	5	4	8	1	7	3	1	16	14	2	5	3.413	2.478	5.596	4.508	4.214	5.124	4.812	2.486	3.828	3.684	3.37	4.562	4.151	3.841	5.085	5.165	4.242	4.151
ath-miR830-3p	0	0	5	7	0	0	4	1	2	6	1	4	0	1	10	5	1	1	0	0	4.936	4.021	0	0	3.44	0.941	2.926	3.306	3.37	3.8	0	3.841	4.433	3.751	3.316	2.122
ath-miR830-5p	5	2	3	3	3	1	7	3	2	2	0	3	3	0	4	8	1	4	3.177	2.478	4.23	2.912	4.214	5.124	4.189	1.911	2.926	1.987	0	3.419	4.151	0	3.208	4.388	3.316	3.849
ath-MIR831	0	0	0	1	0	0	0	0	0	0	0	0	0	0	0	0	0	0	0	0	0	1.667	0	0	0	0	0	0	0	0	0	0	0	0	0	0
ath-miR831-3p	0	0	0	0	0	0	0	0	0	0	0	0	0	0	0	0	0	0	0	0	0	0	0	0	0	0	0	0	0	0	0	0	0	0	0	0
ath-miR831-5p	0	0	0	1	0	0	0	0	0	0	0	0	0	0	0	0	0	0	0	0	0	1.667	0	0	0	0	0	0	0	0	0	0	0	0	0	0
ath-MIR832	0	0	0	0	0	0	0	0	0	0	0	0	0	0	2	1	0	0	0	0	0	0	0	0	0	0	0	0	0	0	0	0	2.356	1.804	0	0
ath-miR832-3p	0	0	0	0	0	0	0	0	0	0	0	0	0	0	0	0	0	0	0	0	0	0	0	0	0	0	0	0	0	0	0	0	0	0	0	0
ath-miR832-5p	0	0	0	0	0	0	0	0	0	0	0	0	0	0	0	0	0	0	0	0	0	0	0	0	0	0	0	0	0	0	0	0	0	0	0	0
ath-MIR833a	4	3	3	6	3	2	0	9	3	2	3	5	0	1	6	1	1	2	2.894	2.974	4.23	3.813	4.214	6.103	0	3.214	3.446	1.987	4.859	4.101	0	3.841	3.739	1.804	3.316	2.946
ath-miR833a-3p	0	0	0	0	0	0	0	0	0	0	0	0	0	0	0	0	0	0	0	0	0	0	0	0	0	0	0	0	0	0	0	0	0	0	0	0
ath-miR833a-5p	33	32	13	23	10	2	32	65	13	19	3	15	11	9	24	26	9	17	5.757	6.213	6.285	5.674	5.896	6.103	6.318	5.926	5.456	4.866	4.859	5.629	5.965	6.918	5.656	6.04	6.351	5.858
ath-miR833b	0	0	0	0	0	0	0	0	0	0	0	0	0	0	0	0	0	0	0	0	0	0	0	0	0	0	0	0	0	0	0	0	0	0	0	0
ath-MIR833b	0	0	0	0	0	0	0	0	0	0	0	0	0	0	0	0	0	0	0	0	0	0	0	0	0	0	0	0	0	0	0	0	0	0	0	0
ath-miR834	0	0	0	0	0	0	0	0	0	2	0	0	1	0	1	0	0	1	0	0	0	0	0	0	0	0	0	1.987	0	0	2.72	0	1.613	0	0	2.122
ath-MIR834	0	0	0	1	2	0	0	0	0	2	0	0	1	0	1	0	0	1	0	0	0	1.667	3.668	0	0	0	0	1.987	0	0	2.72	0	1.613	0	0	2.122
ath-MIR835	30	39	24	36	14	6	35	74	35	33	20	32	12	13	42	36	21	27	5.622	6.495	7.161	6.31	6.374	7.674	6.446	6.11	6.864	5.641	7.553	6.706	6.088	7.445	6.451	6.503	7.563	6.516
ath-miR835-3p	0	0	0	2	0	0	2	3	0	1	3	0	0	0	0	0	1	1	0	0	0	2.42	0	0	2.567	1.911	0	1.312	4.859	0	0	0	0	0	3.316	2.122
ath-miR835-5p	1	6	5	6	1	2	1	11	3	0	0	1	2	2	2	5	4	3	1.383	3.879	4.936	3.813	2.777	6.103	1.792	3.475	3.446	0	0	2.081	3.606	4.789	2.356	3.751	5.203	3.467
ath-miR836	0	0	0	0	0	0	0	0	0	0	0	0	0	0	0	0	0	0	0	0	0	0	0	0	0	0	0	0	0	0	0	0	0	0	0	0
ath-MIR836	1	1	1	0	0	0	0	0	0	3	0	0	0	0	0	0	0	0	1.383	1.716	2.791	0	0	0	0	0	0	2.445	0	0	0	0	0	0	0	0
ath-MIR837	93	73	36	93	53	12	72	132	32	72	10	49	26	26	97	65	27	43	7.235	7.391	7.743	7.668	8.282	8.67	7.478	6.936	6.736	6.751	6.561	7.316	7.192	8.441	7.649	7.348	7.924	7.181
ath-miR837-3p	16	8	8	25	5	3	9	22	8	12	4	8	1	16	20	18	5	10	4.741	4.27	5.596	5.792	4.92	6.681	4.534	4.409	4.776	4.231	5.261	4.747	2.72	7.743	5.399	5.519	5.517	5.109
ath-miR837-5p	33	30	10	32	17	4	29	42	15	24	2	23	9	5	37	35	9	16	5.757	6.121	5.912	6.142	6.651	7.092	6.178	5.309	5.658	5.193	4.299	6.235	5.68	6.08	6.27	6.463	6.351	5.772
ath-miR838	32	27	15	28	23	1	16	38	18	22	4	18	3	4	25	23	7	21	5.714	5.971	6.489	5.952	7.084	5.124	5.336	5.168	5.916	5.071	5.261	5.887	4.151	5.763	5.714	5.866	5.994	6.158
ath-MIR838	37	29	17	31	24	3	20	43	20	26	4	25	3	5	26	25	7	22	5.919	6.073	6.668	6.097	7.145	6.681	5.651	5.342	6.066	5.305	5.261	6.354	4.151	6.08	5.769	5.984	5.994	6.224
ath-MIR839	42	30	10	22	8	2	21	64	24	24	6	20	7	5	17	14	1	3	6.1	6.121	5.912	5.611	5.58	6.103	5.72	5.904	6.325	5.193	5.834	6.036	5.326	6.08	5.17	5.165	3.316	3.467
ath-miR839-5p	22	23	4	10	2	0	9	47	8	6	3	12	5	1	8	9	1	2	5.186	5.744	4.626	4.508	3.668	0	4.534	5.467	4.776	3.306	4.859	5.314	4.855	3.841	4.127	4.55	3.316	2.946
ath-MIR840	108	98	70	90	54	9	92	203	66	97	27	61	35	38	98	91	39	68	7.449	7.814	8.699	7.621	8.309	8.256	7.83	7.553	7.773	7.177	7.984	7.63	7.619	8.987	7.664	7.831	8.453	7.839
ath-miR840-3p	38	52	39	40	31	5	30	73	28	19	3	30	7	23	28	36	16	32	5.957	6.906	7.858	6.46	7.512	7.412	6.227	6.091	6.545	4.866	4.859	6.614	5.326	8.265	5.874	6.503	7.173	6.758
ath-miR840-5p	69	45	31	49	23	4	60	127	37	78	24	28	28	15	70	52	23	36	6.807	6.699	7.528	6.75	7.084	7.092	7.217	6.881	6.944	6.865	7.815	6.516	7.299	7.65	7.181	7.029	7.694	6.927
ath-MIR841a	2	0	0	0	0	0	0	3	0	0	1	0	0	0	0	0	0	1	2.076	0	0	0	0	0	0	1.911	0	0	3.37	0	0	0	0	0	0	2.122
ath-miR841a-3p	0	0	0	0	0	0	0	0	0	0	0	0	0	0	0	0	0	0	0	0	0	0	0	0	0	0	0	0	0	0	0	0	0	0	0	0
ath-miR841a-5p	0	0	0	0	0	0	0	0	0	0	0	0	0	0	0	0	0	1	0	0	0	0	0	0	0	0	0	0	0	0	0	0	0	0	0	2.122
ath-MIR841b	85	98	25	35	36	5	47	161	77	135	7	49	44	12	69	68	19	47	7.106	7.814	7.22	6.27	7.726	7.412	6.867	7.22	7.995	7.652	6.053	7.316	7.947	7.33	7.161	7.413	7.42	7.309
ath-miR841b-3p	2	0	1	1	1	0	4	3	5	4	0	0	1	0	0	1	0	0	2.076	0	2.791	1.667	2.777	0	3.44	1.911	4.129	2.792	0	0	2.72	0	0	1.804	0	0
ath-miR841b-5p	68	77	16	15	22	3	28	112	38	96	5	28	27	8	38	42	15	33	6.787	7.468	6.581	5.072	7.02	6.681	6.128	6.701	6.982	7.163	5.576	6.516	7.246	6.75	6.308	6.723	7.081	6.802
ath-miR842	119	76	19	108	21	7	68	149	50	57	9	49	25	10	47	56	5	33	7.588	7.449	6.827	7.882	6.954	7.895	7.396	7.109	7.375	6.417	6.41	7.316	7.136	7.069	6.612	7.135	5.517	6.802
ath-MIR842	135	83	24	120	25	8	86	172	61	80	10	59	27	13	60	71	9	38	7.769	7.576	7.161	8.034	7.203	8.087	7.733	7.315	7.66	6.902	6.561	7.583	7.246	7.445	6.961	7.475	6.351	7.004
ath-miR843	0	0	0	0	0	0	0	2	0	0	0	0	0	0	2	0	0	0	0	0	0	0	0	0	0	1.506	0	0	0	0	0	0	2.356	0	0	0
ath-MIR843	6	4	6	9	5	4	3	13	2	6	1	0	1	1	3	2	3	3	3.413	3.343	5.191	4.363	4.92	7.092	3.068	3.696	2.926	3.306	3.37	0	2.72	3.841	2.844	2.581	4.801	3.467
ath-MIR844	11	35	34	44	23	3	16	40	26	37	2	44	5	16	93	55	10	38	4.225	6.34	7.661	6.596	7.084	6.681	5.336	5.24	6.439	5.803	4.299	7.162	4.855	7.743	7.589	7.109	6.501	7.004
ath-miR844-3p	10	30	30	41	22	2	14	31	21	34	1	41	3	14	83	53	7	32	4.095	6.121	7.481	6.495	7.02	6.103	5.149	4.884	6.135	5.683	3.37	7.061	4.151	7.551	7.426	7.056	5.994	6.758
ath-miR844-5p	1	5	3	3	1	1	2	9	5	3	1	2	2	2	10	1	3	6	1.383	3.636	4.23	2.912	2.777	5.124	2.567	3.214	4.129	2.445	3.37	2.9	3.606	4.789	4.433	1.804	4.801	4.4
ath-miR845a	2	1	0	0	0	0	0	3	1	0	0	0	0	0	0	2	0	1	2.076	1.716	0	0	0	0	0	1.911	2.104	0	0	0	0	0	0	2.581	0	2.122
ath-MIR845a	2	1	0	0	0	0	2	6	2	1	0	0	0	0	0	2	0	1	2.076	1.716	0	0	0	0	2.567	2.705	2.926	1.312	0	0	0	0	0	2.581	0	2.122
ath-miR845b	0	0	0	0	0	0	0	0	0	0	0	0	0	0	0	0	0	0	0	0	0	0	0	0	0	0	0	0	0	0	0	0	0	0	0	0
ath-MIR845b	0	0	0	0	0	0	0	0	0	0	0	0	0	0	0	0	0	0	0	0	0	0	0	0	0	0	0	0	0	0	0	0	0	0	0	0
ath-MIR846	11066	12129	6092	14269	7242	769	10440	22804	9999	16065	1490	10212	3744	3029	20225	14925	3841	11348	14.12	14.759	15.139	14.922	15.372	14.669	14.65	14.357	15.01	14.539	13.764	15.01	14.352	15.301	15.346	15.183	15.071	15.215
ath-miR846-3p	9904	10672	5410	12434	6429	670	9305	20020	8961	14209	1300	9095	3428	2703	18326	13433	3419	10264	13.96	14.575	14.968	14.724	15.2	14.47	14.484	14.169	14.852	14.362	13.568	14.843	14.225	15.137	15.204	15.031	14.903	15.07
ath-miR846-5p	1052	1335	593	1672	736	85	1014	2534	938	1716	169	1040	295	297	1744	1382	380	997	10.726	11.576	11.778	11.829	12.073	11.492	11.287	11.188	11.596	11.313	10.625	11.715	10.687	11.951	11.811	11.75	11.734	11.707
ath-miR847	0	0	0	0	0	0	0	0	0	0	0	0	0	0	0	0	0	0	0	0	0	0	0	0	0	0	0	0	0	0	0	0	0	0	0	0
ath-MIR847	0	0	0	0	0	0	0	0	0	0	0	0	0	0	0	0	0	0	0	0	0	0	0	0	0	0	0	0	0	0	0	0	0	0	0	0
ath-miR848	36	61	70	61	29	4	51	117	51	85	6	104	16	34	120	78	19	72	5.881	7.134	8.699	7.063	7.416	7.092	6.984	6.764	7.403	6.988	5.834	8.397	6.498	8.827	7.955	7.61	7.42	7.921
ath-MIR848	44	64	77	71	40	9	58	130	63	102	17	108	28	39	127	85	20	76	6.166	7.203	8.836	7.281	7.878	8.256	7.168	6.914	7.707	7.249	7.32	8.451	7.299	9.024	8.036	7.733	7.493	7.999
ath-miR849	0	2	0	1	0	0	0	3	0	0	0	0	0	0	0	2	0	2	0	2.478	0	1.667	0	0	0	1.911	0	0	0	0	0	0	0	2.581	0	2.946
ath-MIR849	2	6	0	6	2	0	2	5	3	2	0	6	2	0	2	3	2	8	2.076	3.879	0	3.813	3.668	0	2.567	2.486	3.446	1.987	0	4.35	3.606	0	2.356	3.083	4.242	4.798
ath-miR850	6	1	2	4	1	0	2	7	2	0	0	0	1	0	1	1	0	0	3.413	1.716	3.683	3.278	2.777	0	2.567	2.895	2.926	0	0	0	2.72	0	1.613	1.804	0	0
ath-MIR850	6	1	2	4	1	0	2	7	2	0	0	1	1	0	2	1	0	0	3.413	1.716	3.683	3.278	2.777	0	2.567	2.895	2.926	0	0	2.081	2.72	0	2.356	1.804	0	0
ath-MIR851	4	2	0	4	3	1	1	1	1	2	0	7	0	0	7	0	0	2	2.894	2.478	0	3.278	4.214	5.124	1.792	0.941	2.104	1.987	0	4.562	0	0	3.946	0	0	2.946
ath-miR851-3p	0	0	0	0	0	0	0	0	0	0	0	0	0	0	2	0	0	0	0	0	0	0	0	0	0	0	0	0	0	0	0	0	2.356	0	0	0
ath-miR851-5p	3	2	0	4	3	1	1	1	1	2	0	7	0	0	5	0	0	2	2.543	2.478	0	3.278	4.214	5.124	1.792	0.941	2.104	1.987	0	4.562	0	0	3.498	0	0	2.946
ath-miR852	11	9	4	13	6	1	4	10	6	16	0	17	2	5	12	11	3	11	4.225	4.431	4.626	4.872	5.175	5.124	3.44	3.351	4.378	4.627	0	5.806	3.606	6.08	4.684	4.828	4.801	5.243
ath-MIR852	11	11	4	14	6	1	4	10	6	16	0	17	2	5	12	12	3	12	4.225	4.709	4.626	4.975	5.175	5.124	3.44	3.351	4.378	4.627	0	5.806	3.606	6.08	4.684	4.95	4.801	5.365
ath-miR853	0	0	0	1	1	0	1	2	1	5	0	0	1	0	0	3	0	2	0	0	0	1.667	2.777	0	1.792	1.506	2.104	3.072	0	0	2.72	0	0	3.083	0	2.946
ath-MIR853	11	11	7	12	2	2	8	20	9	18	3	8	5	0	1	10	2	8	4.225	4.709	5.408	4.761	3.668	6.103	4.372	4.278	4.94	4.791	4.859	4.747	4.855	0	1.613	4.696	4.242	4.798
ath-miR854a	0	0	0	0	0	0	0	0	0	0	0	0	0	0	0	0	0	0	0	0	0	0	0	0	0	0	0	0	0	0	0	0	0	0	0	0
ath-MIR854a	0	0	0	0	0	0	0	0	0	0	0	0	0	0	0	0	0	0	0	0	0	0	0	0	0	0	0	0	0	0	0	0	0	0	0	0
ath-miR854b	3	1	0	0	7	0	0	3	0	0	0	0	0	1	1	1	2	0	2.543	1.716	0	0	5.392	0	0	1.911	0	0	0	0	0	3.841	1.613	1.804	4.242	0
ath-MIR854b	3	1	0	0	7	0	0	4	0	0	0	0	0	1	1	1	2	0	2.543	1.716	0	0	5.392	0	0	2.227	0	0	0	0	0	3.841	1.613	1.804	4.242	0
ath-miR854c	0	0	0	0	0	0	0	0	0	0	0	0	0	0	0	0	0	0	0	0	0	0	0	0	0	0	0	0	0	0	0	0	0	0	0	0
ath-MIR854c	2	0	0	2	2	0	1	0	0	3	0	0	0	0	0	0	0	1	2.076	0	0	2.42	3.668	0	1.792	0	0	2.445	0	0	0	0	0	0	0	2.122
ath-miR854d	0	0	0	0	0	0	0	0	0	0	0	0	0	0	0	0	0	0	0	0	0	0	0	0	0	0	0	0	0	0	0	0	0	0	0	0
ath-MIR854d	0	0	0	0	0	0	0	0	0	0	0	0	0	0	0	0	0	0	0	0	0	0	0	0	0	0	0	0	0	0	0	0	0	0	0	0
ath-miR854e	0	0	0	0	0	0	0	0	0	0	0	0	0	0	0	0	0	0	0	0	0	0	0	0	0	0	0	0	0	0	0	0	0	0	0	0
ath-MIR854e	0	0	0	0	0	0	0	0	0	0	0	0	0	0	0	0	0	0	0	0	0	0	0	0	0	0	0	0	0	0	0	0	0	0	0	0
ath-miR855	0	0	0	0	0	0	0	0	0	0	0	0	0	0	0	0	0	0	0	0	0	0	0	0	0	0	0	0	0	0	0	0	0	0	0	0
ath-MIR855	0	0	1	0	0	0	3	0	1	0	0	0	1	0	1	0	0	1	0	0	2.791	0	0	0	3.068	0	2.104	0	0	0	2.72	0	1.613	0	0	2.122
ath-miR856	0	0	0	0	0	0	0	0	0	0	0	0	0	0	0	0	0	0	0	0	0	0	0	0	0	0	0	0	0	0	0	0	0	0	0	0
ath-MIR856	0	0	0	0	0	0	0	2	0	0	0	1	0	0	0	0	1	0	0	0	0	0	0	0	0	1.506	0	0	0	2.081	0	0	0	0	3.316	0
ath-miR857	14	20	12	28	18	0	14	60	17	22	1	27	11	7	49	20	3	11	4.556	5.546	6.171	5.952	6.733	0	5.149	5.813	5.835	5.071	3.37	6.464	5.965	6.559	6.671	5.668	4.801	5.243
ath-MIR857	14	20	12	28	19	0	15	60	17	23	1	27	11	9	50	20	3	13	4.556	5.546	6.171	5.952	6.81	0	5.246	5.813	5.835	5.133	3.37	6.464	5.965	6.918	6.7	5.668	4.801	5.478
ath-miR858a	50	34	22	67	23	5	54	57	40	84	4	73	4	12	46	37	4	12	6.348	6.299	7.037	7.197	7.084	7.412	7.066	5.74	7.055	6.971	5.261	7.888	4.545	7.33	6.581	6.542	5.203	5.365
ath-MIR858a	50	34	22	68	23	5	54	57	40	84	4	74	4	12	46	37	4	12	6.348	6.299	7.037	7.219	7.084	7.412	7.066	5.74	7.055	6.971	5.261	7.908	4.545	7.33	6.581	6.542	5.203	5.365
ath-miR858b	0	0	2	2	0	0	1	0	2	3	1	0	0	0	0	2	0	1	0	0	3.683	2.42	0	0	1.792	0	2.926	2.445	3.37	0	0	0	0	2.581	0	2.122
ath-MIR858b	2	1	2	4	2	0	18	23	19	26	4	13	0	0	0	9	0	3	2.076	1.716	3.683	3.278	3.668	0	5.502	4.47	5.993	5.305	5.261	5.427	0	0	0	4.55	0	3.467
ath-miR859	2	0	0	1	0	0	3	2	0	2	0	1	0	0	0	0	0	1	2.076	0	0	1.667	0	0	3.068	1.506	0	1.987	0	2.081	0	0	0	0	0	2.122
ath-MIR859	10	11	3	4	1	0	6	8	2	15	2	6	4	0	2	2	1	4	4.095	4.709	4.23	3.278	2.777	0	3.98	3.064	2.926	4.538	4.299	4.35	4.545	0	2.356	2.581	3.316	3.849
ath-miR860	12	14	11	20	13	5	14	31	15	27	1	40	9	7	15	20	7	18	4.344	5.045	6.048	5.476	6.269	7.412	5.149	4.884	5.658	5.358	3.37	7.025	5.68	6.559	4.995	5.668	5.994	5.939
ath-MIR860	16	19	16	29	14	8	21	39	17	28	13	43	15	7	15	21	10	23	4.741	5.474	6.581	6.002	6.374	8.087	5.72	5.205	5.835	5.409	6.936	7.129	6.406	6.559	4.995	5.737	6.501	6.287
ath-MIR861	12	16	6	7	3	0	0	3	0	7	0	0	0	1	2	2	0	7	4.344	5.232	5.191	4.021	4.214	0	0	1.911	0	3.508	0	0	0	3.841	2.356	2.581	0	4.613
ath-miR861-3p	12	15	6	7	3	0	0	3	0	4	0	0	0	1	2	2	0	7	4.344	5.141	5.191	4.021	4.214	0	0	1.911	0	2.792	0	0	0	3.841	2.356	2.581	0	4.613
ath-miR861-5p	0	1	0	0	0	0	0	0	0	3	0	0	0	0	0	0	0	0	0	1.716	0	0	0	0	0	0	0	2.445	0	0	0	0	0	0	0	0
ath-MIR862	5	1	3	2	1	0	3	5	2	9	0	1	1	0	3	5	1	5	3.177	1.716	4.23	2.42	2.777	0	3.068	2.486	2.926	3.842	0	2.081	2.72	0	2.844	3.751	3.316	4.151
ath-miR862-3p	1	0	3	0	0	0	2	2	0	5	0	0	0	0	0	3	0	0	1.383	0	4.23	0	0	0	2.567	1.506	0	3.072	0	0	0	0	0	3.083	0	0
ath-miR862-5p	4	1	0	2	1	0	1	3	2	4	0	1	1	0	3	2	1	4	2.894	1.716	0	2.42	2.777	0	1.792	1.911	2.926	2.792	0	2.081	2.72	0	2.844	2.581	3.316	3.849
ath-MIR863	6	5	0	9	1	1	1	5	3	1	0	0	0	3	3	3	0	2	3.413	3.636	0	4.363	2.777	5.124	1.792	2.486	3.446	1.312	0	0	0	5.357	2.844	3.083	0	2.946
ath-miR863-3p	4	5	0	4	0	1	0	2	2	0	0	0	0	0	2	2	0	1	2.894	3.636	0	3.278	0	5.124	0	1.506	2.926	0	0	0	0	0	2.356	2.581	0	2.122
ath-miR863-5p	2	0	0	2	1	0	1	3	1	0	0	0	0	0	0	1	0	1	2.076	0	0	2.42	2.777	0	1.792	1.911	2.104	0	0	0	0	0	0	1.804	0	2.122
ath-MIR864	12	13	8	8	4	0	21	27	20	12	1	9	4	3	23	10	3	5	4.344	4.941	5.596	4.202	4.61	0	5.72	4.692	6.066	4.231	3.37	4.911	4.545	5.357	5.596	4.696	4.801	4.151
ath-miR864-3p	2	5	6	6	3	0	8	6	9	5	0	4	1	1	18	4	2	1	2.076	3.636	5.191	3.813	4.214	0	4.372	2.705	4.94	3.072	0	3.8	2.72	3.841	5.251	3.455	4.242	2.122
ath-miR864-5p	7	8	2	2	1	0	13	21	10	7	1	5	3	2	5	6	1	4	3.616	4.27	3.683	2.42	2.777	0	5.045	4.345	5.087	3.508	3.37	4.101	4.151	4.789	3.498	3.996	3.316	3.849
ath-MIR865	90	119	41	97	40	10	115	327	96	182	23	68	41	35	124	109	30	58	7.188	8.093	7.93	7.728	7.878	8.408	8.151	8.238	8.312	8.081	7.754	7.786	7.846	8.869	8.002	8.091	8.076	7.61
ath-miR865-3p	3	3	9	11	6	7	4	3	4	6	5	5	1	7	2	5	4	6	2.543	2.974	5.763	4.64	5.175	7.895	3.44	1.911	3.828	3.306	5.576	4.101	2.72	6.559	2.356	3.751	5.203	4.4
ath-miR865-5p	87	116	32	83	34	3	110	324	92	174	18	63	39	28	122	104	26	52	7.139	8.056	7.574	7.504	7.644	6.681	8.087	8.224	8.251	8.016	7.402	7.677	7.774	8.547	7.979	8.023	7.87	7.454
ath-MIR866	79	33	34	47	30	5	52	102	28	58	15	38	21	26	98	79	16	56	7.001	6.256	7.661	6.69	7.465	7.412	7.012	6.568	6.545	6.442	7.14	6.952	6.887	8.441	7.664	7.628	7.173	7.56
ath-miR866-3p	18	7	8	9	10	2	19	18	9	17	5	13	10	12	13	13	2	12	4.905	4.088	5.596	4.363	5.896	6.103	5.579	4.134	4.94	4.711	5.576	5.427	5.83	7.33	4.796	5.062	4.242	5.365
ath-miR866-5p	60	26	26	38	20	3	33	84	19	41	10	25	11	14	85	66	14	44	6.608	5.918	7.276	6.387	6.884	6.681	6.362	6.291	5.993	5.949	6.561	6.354	5.965	7.551	7.46	7.37	6.982	7.214
ath-miR867	0	0	0	0	0	0	0	0	0	0	0	0	0	0	0	0	0	0	0	0	0	0	0	0	0	0	0	0	0	0	0	0	0	0	0	0
ath-MIR867	0	0	0	0	0	0	0	0	0	0	0	0	0	0	1	0	0	0	0	0	0	0	0	0	0	0	0	0	0	0	0	0	1.613	0	0	0
ath-MIR868	30	32	12	21	6	1	17	38	15	52	3	9	5	9	34	33	6	17	5.622	6.213	6.171	5.545	5.175	5.124	5.422	5.168	5.658	6.287	4.859	4.911	4.855	6.918	6.15	6.379	5.775	5.858
ath-miR868-3p	0	0	0	0	0	0	0	0	0	0	0	0	0	0	1	0	0	0	0	0	0	0	0	0	0	0	0	0	0	0	0	0	1.613	0	0	0
ath-miR868-5p	6	11	3	1	1	0	4	9	5	8	1	4	0	1	12	7	0	2	3.413	4.709	4.23	1.667	2.777	0	3.44	3.214	4.129	3.684	3.37	3.8	0	3.841	4.684	4.205	0	2.946
ath-MIR869	1804	975	355	1137	499	64	880	2121	415	1409	253	474	358	155	697	613	194	504	11.503	11.123	11.039	11.273	11.513	11.082	11.082	10.931	10.42	11.029	11.207	10.582	10.967	11.013	10.488	10.578	10.764	10.723
ath-miR869.1	4	4	1	11	2	0	2	3	0	6	0	4	0	0	6	7	0	5	2.894	3.343	2.791	4.64	3.668	0	2.567	1.911	0	3.306	0	3.8	0	0	3.739	4.205	0	4.151
ath-miR869.2	3	3	1	3	5	0	6	1	1	1	0	5	0	0	1	1	1	1	2.543	2.974	2.791	2.912	4.92	0	3.98	0.941	2.104	1.312	0	4.101	0	0	1.613	1.804	3.316	2.122
ath-MIR870	18	11	7	12	13	6	13	18	7	7	3	9	9	6	5	7	3	9	4.905	4.709	5.408	4.761	6.269	7.674	5.045	4.134	4.591	3.508	4.859	4.911	5.68	6.339	3.498	4.205	4.801	4.962
ath-miR870-3p	2	2	5	2	2	2	0	3	0	3	1	0	1	4	1	1	0	1	2.076	2.478	4.936	2.42	3.668	6.103	0	1.911	0	2.445	3.37	0	2.72	5.763	1.613	1.804	0	2.122
ath-miR870-5p	16	9	2	10	10	4	11	15	7	4	2	9	8	2	4	5	3	8	4.741	4.431	3.683	4.508	5.896	7.092	4.812	3.888	4.591	2.792	4.299	4.911	5.514	4.789	3.208	3.751	4.801	4.798
