# Supplementary material for: Sound Vibration-Triggered Epigenetic Modulation Induces Plant Root Immunity Against Ralstonia solanacearum
Source: Front Microbiol. 2020 Aug 21;11:1978. doi: 10.3389/fmicb.2020.01978 (PMC7472266; doi:10.3389/fmicb.2020.01978)
Supplement: TABLE S3 — Normalized gene expression levels in 10 kHz-treated and control plants determined by RNA-seq. [file Table_3.XLSX]

## Sheet: Sheet1
Target gene	Sequence (5'-3')	Size
For RNA-seq validation
Actin2	GAAGAACTATGAATTACCCGATGG	200
(AT3G18780)	TACAGATCCTTCCTGATATCCACA
MAM1	CATACCGAACAAGCTTCCCG	226
(AT5G23010)	CACCTCATTCCCCACAGTCT
SUR1	GTGGAAGTGATAAGGCAGCG	150
(AT2G20610)	TACAGGTACGGAAGCAAGGG
IPMI2	GCAAGAGCGTGATGAGATCG	245
(AT2G43100)	ACACCTCTCCTGTAGCAACC
GSTF11	CGACAAAGTATGCGGACCAA	249
(AT3G03190)	CCAAGTACCGGTTCGTAGCT
BCAT4	CGACACCAACAATTGCAGGA	234
(AT3G19720)	TCGCAGCCAATGTTTCTTCC
CYP83A1	TGTGGCCACCTTTAAGCATG	158
(AT4G13770)	TGTACTTCTTCCCGAACGCT
CYP79F1	CAGACCGGCCTCAACTTTTC	157
(AT1G16410)	GTTCTTGCAGCCTCCAACAT
LAC2	TTTGCCATCGGTTTAGGAAC	156
(AT2G29130)	CTTGGATTTGCCAACGAAGT
LAC17	TACACGATAAACGGGCTTCC	247
(AT5G60020)	TCTTCAGCAGGACGTTTGTG
IRX12	TGAGGCGCTTAAGTCTGGAT	243
(AT2G38080)	GTGTCGGTCTTGAACGGTTT
LAC11	CTGGACCGCTATTTCCATGT	238
(AT5G03260)	GACCGGTCGGTTTTGACTAA
PRR1	GTATCCGCCGTGAAACTTGT	171
( AT1G32100)	ATCCACCACGTATGGGACAT
CTL2	AATGACACTGCTGCAAAACG	165
( AT3G16920)	ACCAGCTTCTTCTCGTCCAA
IRX6	GTAATTGGAGCTTGGGGTCA	193
( AT5G15630)	GCCGTTTGTCAGTTGTGAGA
NaC007	TGGCTGCAGTTAGACGAATG	161
( AT1G12260)	TGGCATATGTTGTTGGTGCT
For ChIP-seq validation
BCAT4	AAAGGTTCAAACGTCTCACGA	153
(AT3G19720)	TTGTCTTTGCATCCCAGACC
MAM1	CAAATATCCCAAGTCTGTGTTTATTC	132
(AT5G23010)	AAATCACGTGGTATGCACCTC
IPMI2	GCATAGTTTCCCATCCCATTT	91
(AT2G43100)	CAGAGCTCCTGTTCTGTTCTCA
GSTF11	GGTTTCTGGCCTACACTTGC	73
(AT3G03190)	TGTATGGTTGCTGCAAAAGC
SUR1	TTCTCTTTCATTCATCTCTTGCAT	116
(AT2G20610)	GCTTGCACCTCTCACACAAA
