# Supplementary material for: Sound Vibration-Triggered Epigenetic Modulation Induces Plant Root Immunity Against Ralstonia solanacearum
Source: Front Microbiol. 2020 Aug 21;11:1978. doi: 10.3389/fmicb.2020.01978 (PMC7472266; doi:10.3389/fmicb.2020.01978)
Supplement: TABLE S4 — Differential H3K27me3 enrichment in 10 kHz-treated vs. control plants. [file Table_4.XLSX]

## Sheet: 0D_up
BTH							10KHZ							BTH	Common	10KHZ
genes	Common	logFC	logCPM	PValue	FDR		genes	Common	logFC	logCPM	PValue	FDR		1201	243	630
ZFP1	O	0.798665	2.68033	0.0073422	0.119393		ZFP1	O	0.586396	2.64863	0.0162882	0.266208
WRKY59	O	2.97439	3.77874	4.11379e-14	2.31118e-11		WRKY59	O	1.92126	2.99862	0.000113216	0.00988054
WRKY58	O	2.15816	-0.48236	6.8396e-06	0.000663466		WRKY58	O	1.59916	-0.758884	0.00753811	0.172857
WRKY54	O	2.18063	4.64308	1.89664e-17	2.55734e-14		WRKY54	O	0.751388	3.70014	0.0026183	0.0910599
WRKY43	O	0.824004	0.256167	0.04402	0.351136		WRKY43	O	0.799123	0.337499	0.0190687	0.289542
WR3	O	0.589884	5.07353	0.0253076	0.259691		WR3	O	0.835045	5.32199	0.00176882	0.0702747
WAK2	O	1.43179	2.2374	0.000417995	0.0166747		WAK2	O	0.644031	1.81516	0.0498965	0.473455
UGT74F2	O	1.86199	4.32118	3.20466e-08	7.32373e-06		UGT74F2	O	0.652315	3.57144	0.0414092	0.427201
UGT73D1	O	1.62001	1.60125	0.00172693	0.0454785		UGT73D1	O	1.58076	1.69906	0.00167568	0.0683632
TMAC2	O	0.69027	5.13522	0.0011857	0.034945		TMAC2	O	0.621709	5.19023	0.00247728	0.0874774
TDT	O	0.789619	5.38151	0.00984395	0.145698		TDT	O	0.752983	5.4562	0.00380172	0.114293
TCH3	O	0.607159	6.55547	0.0170619	0.206884		TCH3	O	0.682664	6.69799	0.00758721	0.173688
SULTR1	O	0.92632	5.94882	1.73708e-05	0.00139832		SULTR1	O	0.68061	5.88971	0.00239686	0.0856106
SIP2	O	0.613823	8.91654	0.0100376	0.147754		SIP2	O	0.644722	9.03154	0.000605758	0.0342463
SFP1	O	0.78978	4.89917	0.000332379	0.0143412		SFP1	O	0.660034	4.91531	0.000551352	0.0319749
SAL2	O	0.665595	3.67756	0.03971	0.334017		SAL2	O	0.748381	3.82658	0.00199319	0.0767744
PYL6	O	3.09911	5.04418	1.82307e-22	3.78175e-19		PYL6	O	3.04807	5.09943	3.38594e-09	2.28272e-06
PYL5	O	2.0109	6.82453	1.30818e-16	1.35683e-13		PYL5	O	1.14559	6.27493	1.34699e-05	0.00193214
PYL4	O	2.05687	7.14116	3.01631e-14	1.76828e-11		PYL4	O	1.59063	6.87445	1.46856e-09	1.32009e-06
PROPEP2	O	1.99681	1.37307	4.14227e-08	9.08359e-06		PROPEP2	O	0.809723	0.651607	0.0240169	0.32913
PPCK2	O	1.03966	4.15598	6.67538e-05	0.00413828		PPCK2	O	0.784241	4.08713	0.0082517	0.181356
PLP5	O	1.83098	-0.574543	0.000222222	0.0104584		PLP5	O	1.34382	-0.773513	0.0314332	0.377921
PHT1	O	0.915943	5.76897	0.00758031	0.122105		PHT1	O	0.983636	5.90971	0.00178158	0.0706526
PGIP2	O	1.68875	2.30346	0.0169986	0.20658		PGIP2	O	2.34733	2.91177	3.65487e-05	0.0043523
PCS2	O	1.90335	1.00722	7.25056e-05	0.00437418		PCS2	O	0.837251	0.360648	0.0107841	0.211656
PCR2	O	1.08595	6.84854	0.00133929	0.0380176		PCR2	O	0.83326	6.77738	0.0205063	0.300376
PARG2	O	0.817044	2.74948	0.0237426	0.249325		PARG2	O	0.822813	2.85439	0.00273247	0.0931562
PA2	O	0.856176	3.06317	0.00440878	0.0842086		PA2	O	0.972676	3.2357	3.50671e-05	0.00420291
NRT2:1	O	1.24552	3.90618	6.24361e-05	0.00390653		NRT2:1	O	1.46358	4.16065	1.43575e-05	0.00202635
NRT2.6	O	1.20016	2.73237	0.01278	0.173185		NRT2.6	O	1.53834	3.06581	6.82641e-05	0.00702625
NRT2.5	O	1.69267	0.872955	0.00463281	0.0871827		NRT2.5	O	1.01519	0.557783	0.00766041	0.174603
NRT1.8	O	2.60502	4.00875	4.36439e-12	1.94935e-09		NRT1.8	O	1.72825	3.39297	2.86943e-05	0.00353334
NIA1	O	3.10252	0.944672	6.56577e-09	1.84436e-06		NIA1	O	1.64706	-0.1114	0.0147199	0.252363
NAS1	O	1.4592	3.39691	1.43565e-05	0.00119492		NAS1	O	0.807263	3.0502	0.0303979	0.371582
NAC048	O	0.900835	-0.185486	0.0401429	0.334839		NAC048	O	1.55972	0.370045	0.00318894	0.102012
MRP7	O	1.15397	3.3642	0.00041751	0.0166747		MRP7	O	0.656139	3.14235	0.0195963	0.294403
MDHAR	O	1.6433	5.93728	0.000452339	0.0176137		MDHAR	O	1.28801	5.77163	0.0471111	0.456666
MC2	O	1.32551	1.7187	0.00156532	0.0425954		MC2	O	1.28765	1.79926	0.00206553	0.078342
LSU1	O	5.22765	-3.16549	0.00138523	0.0391566		LSU1	O	4.33713	-3.56589	0.0226017	0.318443
LAC8	O	1.39294	4.32316	0.000372708	0.0154866		LAC8	O	1.07595	4.1965	0.000216579	0.0159107
LAC7	O	1.02803	4.33574	0.0010327	0.0313903		LAC7	O	1.76856	4.96792	6.10084e-05	0.00642661
JAZ4	O	1.01326	2.37545	0.00121558	0.035631		JAZ4	O	1.2306	2.62407	0.00484591	0.133134
JAZ10	O	3.17984	3.66662	3.0612e-07	4.79949e-05		JAZ10	O	1.65491	2.4875	0.0166169	0.269344
HWI1	O	1.23602	4.76087	1.85816e-06	0.000220744		HWI1	O	1.00337	4.69916	0.00137398	0.0596215
HRE1	O	0.967457	6.68164	8.8513e-06	0.000811881		HRE1	O	1.47799	7.13616	1.87657e-07	6.50011e-05
HR4	O	0.864112	1.69252	0.0240752	0.251186		HR4	O	1.1914	2.01437	0.00314595	0.100996
HR3	O	0.951733	1.67396	0.022865	0.2442		HR3	O	1.01917	1.81628	0.00790072	0.177845
HOL2	O	5.58297	5.43343	9.03493e-14	4.97235e-11		HOL2	O	1.3152	1.74442	0.0198779	0.296487
HB26	O	1.98583	-2.53054	0.0133111	0.177615		HB26	O	1.75449	-2.562	0.0259325	0.341966
HB1	O	1.15027	5.07439	1.33815e-06	0.000170216		HB1	O	1.67075	5.55	5.27246e-06	0.000947883
GSTF14	O	1.09684	6.29773	0.000143265	0.00730328		GSTF14	O	1.27877	6.52033	0.000335568	0.0219111
GLR2.3	O	1.48355	1.01635	0.00315944	0.068106		GLR2.3	O	1.26438	0.974372	0.0354839	0.400443
GLR2.2	O	1.45928	1.85695	0.00273185	0.0616962		GLR2.2	O	2.38081	2.69384	1.33984e-06	0.000340863
GLP9	O	1.20104	6.59628	0.00895688	0.136695		GLP9	O	1.19691	6.68899	0.00586866	0.150868
GLP4	O	1.25406	4.53637	7.46524e-05	0.00446375		GLP4	O	1.19099	4.59026	0.000586528	0.0335104
GDU5	O	0.604437	5.14408	0.0125072	0.171209		GDU5	O	1.09795	5.558	4.28117e-06	0.00081303
FLP1	O	1.94068	-0.00181845	0.00536777	0.0956563		FLP1	O	1.00604	-0.464708	0.0251502	0.337639
EDA36	O	2.72645	4.02473	1.99698e-12	9.28493e-10		EDA36	O	1.23886	2.94496	6.73041e-05	0.00695399
DOX1	O	0.914033	5.8688	0.00695413	0.115333		DOX1	O	1.06212	6.06249	0.00398183	0.117976
DHS1	O	1.13771	8.20135	0.000208165	0.00989614		DHS1	O	0.787496	8.06709	0.00740996	0.170985
CYP81F2	O	1.84467	3.28327	5.88078e-06	0.000580905		CYP81F2	O	1.36379	3.0264	0.00172994	0.0696334
CYP76C4	O	0.999704	2.71612	0.00982626	0.145656		CYP76C4	O	0.959315	2.79132	0.016843	0.271329
CYP71B7	O	0.811406	5.28722	0.00117632	0.0347826		CYP71B7	O	1.44101	5.81484	1.50836e-05	0.00210756
CYP71B29	O	0.698502	2.66755	0.028171	0.274922		CYP71B29	O	0.918368	2.90517	0.000753651	0.0400862
CYP710A3	O	2.55687	-0.5795	2.03462e-05	0.00160432		CYP710A3	O	1.7534	-1.07267	0.0290987	0.363576
CPK27	O	1.99056	3.6155	1.73581e-07	2.98151e-05		CPK27	O	1.2239	3.13814	7.18183e-05	0.00728092
CPK22	O	4.10937	1.87386	2.19605e-10	8.00282e-08		CPK22	O	1.09322	-0.480379	0.0333016	0.388933
CNGC12	O	0.6505	3.97486	0.00478649	0.0889462		CNGC12	O	0.671484	4.08517	0.00205735	0.0782125
CIPK13	O	1.53795	1.49293	0.000614852	0.0221371		CIPK13	O	1.15951	1.33691	0.001913	0.0746566
CHI	O	1.02104	4.16452	0.0406245	0.336171		CHI	O	1.13808	4.34448	0.00236294	0.084852
CDEF1	O	1.52265	3.79156	0.000347408	0.014735		CDEF1	O	0.875874	3.43854	0.0171671	0.273286
CBL6	O	0.742548	1.84499	0.0402409	0.335127		CBL6	O	0.675899	1.90514	0.0397875	0.419613
BIP3	O	1.64543	-0.726599	0.0450178	0.355177		BIP3	O	2.13272	-0.158619	0.00112241	0.0521861
BGLU31	O	2.2488	-1.83808	0.00028769	0.0127601		BGLU31	O	1.98266	-1.89629	0.00658418	0.161121
BGLU18	O	0.782654	4.13052	0.0175047	0.209986		BGLU18	O	1.03935	4.39521	0.00173295	0.0696459
BCB	O	1.16269	3.68395	0.000597892	0.0217003		BCB	O	1.18327	3.79531	0.000223772	0.0163093
ATSDI1	O	1.72258	1.09536	3.31683e-05	0.00236627		ATSDI1	O	0.944432	0.65421	0.00750084	0.17259
AT5G65980	O	1.61492	1.30496	0.00107347	0.0324896		AT5G65980	O	2.3716	2.02583	1.0207e-05	0.00156393
AT5G61890	O	2.7955	-2.34294	0.00304745	0.0662746		AT5G61890	O	2.02891	-2.60485	0.00794772	0.178308
AT5G59680	O	1.27333	4.03538	0.00102376	0.0313013		AT5G59680	O	1.25781	4.12467	0.000170888	0.0134354
AT5G56840	O	0.902941	4.28522	0.000151937	0.00761576		AT5G56840	O	0.605132	4.19745	0.00728431	0.169195
AT5G54720	O	1.1783	-1.80627	0.0421963	0.342743		AT5G54720	O	1.20655	-1.68248	0.0323603	0.383418
AT5G54040	O	0.766506	1.70568	0.030976	0.289353		AT5G54040	O	1.28018	2.1455	0.000701621	0.0378412
AT5G52710	O	2.99954	4.25236	1.12499e-13	5.94852e-11		AT5G52710	O	1.52859	3.14212	0.000592864	0.0338007
AT5G52390	O	1.19401	3.07066	0.000638086	0.0225226		AT5G52390	O	0.654599	2.82425	0.0116274	0.220372
AT5G49850	O	3.12238	4.49825	1.81857e-16	1.75148e-13		AT5G49850	O	0.848717	2.80832	0.0165899	0.269181
AT5G45480	O	0.760004	4.80746	0.00906896	0.137627		AT5G45480	O	0.736779	4.88972	6.95602e-05	0.00710541
AT5G43520	O	1.25811	4.22028	0.000111518	0.00602665		AT5G43520	O	1.34674	4.38075	0.000326799	0.0214946
AT5G42830	O	1.11945	4.12066	1.28582e-06	0.000164335		AT5G42830	O	0.686643	3.93793	0.00105857	0.0505614
AT5G42010	O	0.698541	2.41456	0.0277002	0.273223		AT5G42010	O	0.981907	2.69402	0.00864336	0.18691
AT5G38940	O	0.918535	3.72155	0.0321926	0.295285		AT5G38940	O	1.01129	3.87968	0.0143208	0.248638
AT5G38910	O	2.49542	1.94178	8.89908e-05	0.00509515		AT5G38910	O	1.82523	1.52588	0.00171077	0.0692709
AT5G38900	O	1.03946	0.43522	0.00932209	0.140362		AT5G38900	O	0.998722	0.520641	0.0155294	0.259628
AT5G38340	O	1.06048	3.34704	3.95369e-05	0.00274086		AT5G38340	O	0.894657	3.33675	0.000126688	0.0108114
AT5G37450	O	1.05427	3.22638	0.0250055	0.257769		AT5G37450	O	1.49482	3.64056	9.06021e-05	0.00860305
AT5G35830	O	2.23368	-2.10982	0.0161838	0.200998		AT5G35830	O	1.66277	-2.23428	0.0483018	0.463708
AT5G26690	O	1.77653	2.46431	4.14638e-05	0.00283796		AT5G26690	O	0.9593	1.99544	0.0357506	0.400867
AT5G26300	O	0.810691	1.22688	0.0297532	0.281923		AT5G26300	O	0.711679	1.26965	0.0433492	0.434895
AT5G26280	O	0.603023	7.63415	0.00492077	0.0905791		AT5G26280	O	0.974619	7.96616	0.000200085	0.0151436
AT5G24230	O	0.879748	2.44187	0.0191785	0.221778		AT5G24230	O	1.1732	2.73879	0.00136875	0.0596215
AT5G24220	O	2.83649	1.90916	8.33181e-05	0.00485278		AT5G24220	O	2.19928	1.5227	0.000282969	0.0191729
AT5G24180	O	2.25939	-1.02463	0.00236898	0.0562362		AT5G24180	O	3.67579	0.356237	2.0537e-05	0.00265779
AT5G22560	O	2.15467	-0.544558	0.000155086	0.00771664		AT5G22560	O	1.97141	-0.532182	0.00115893	0.0530608
AT5G22555	O	5.29844	3.16979	4.79305e-25	1.61568e-21		AT5G22555	O	1.41158	-0.124437	0.0223734	0.316217
AT5G15120	O	0.943607	4.53825	3.89406e-05	0.00270647		AT5G15120	O	0.658722	4.4549	0.00124092	0.0554504
AT5G14120	O	1.18674	7.66712	1.57289e-07	2.7543e-05		AT5G14120	O	1.03338	7.65913	1.89665e-05	0.00250721
AT5G12880	O	1.00674	1.8022	0.00927495	0.140043		AT5G12880	O	0.971044	1.88245	0.0139843	0.245678
AT5G12340	O	1.6365	1.46039	0.000272233	0.012297		AT5G12340	O	1.56672	1.521	0.0119843	0.224431
AT5G03995	O	0.699808	3.18513	0.0123752	0.169833		AT5G03995	O	0.680536	3.27128	0.00265269	0.0914958
AT5G01050	O	0.995836	0.482134	0.037657	0.323788		AT5G01050	O	0.887968	0.507958	0.00594787	0.152098
AT4G39675	O	1.4049	6.63896	0.000425548	0.0168266		AT4G39675	O	0.936974	6.41214	0.000969048	0.0475133
AT4G34950	O	0.753563	3.55475	0.0197236	0.22595		AT4G34950	O	1.65043	4.27391	2.91105e-08	1.40031e-05
AT4G34400	O	1.172	-1.2439	0.0456134	0.358444		AT4G34400	O	0.954043	-1.28465	0.0461377	0.451606
AT4G33710	O	1.54632	2.1726	0.0128813	0.173375		AT4G33710	O	1.12026	1.99262	0.0441528	0.440499
AT4G33070	O	1.64207	3.78104	5.21997e-09	1.49752e-06		AT4G33070	O	2.31221	4.41467	2.21825e-06	0.000515685
AT4G32105	O	1.75752	-2.04926	0.0112924	0.160022		AT4G32105	O	1.26147	-2.22905	0.038844	0.415142
AT4G31875	O	0.687189	4.87094	0.0127549	0.173118		AT4G31875	O	0.779925	5.0253	0.00834583	0.182384
AT4G28340	O	1.68673	-2.17229	0.0243917	0.253574		AT4G28340	O	1.41363	-2.22255	0.0341364	0.393737
AT4G27560	O	0.86137	5.06467	0.0329796	0.29965		AT4G27560	O	0.831834	5.14198	0.0373259	0.407517
AT4G26380	O	1.64606	1.25684	1.30822e-05	0.00111996		AT4G26380	O	0.886041	0.844311	0.0107479	0.21156
AT4G26130	O	0.627637	6.41269	0.00326396	0.0693552		AT4G26130	O	0.738093	6.57795	7.29238e-05	0.00735724
AT4G25090	O	1.07928	2.97397	0.00640502	0.108702		AT4G25090	O	0.733265	2.84664	0.0354202	0.400326
AT4G21870	O	1.87356	0.546047	8.12541e-06	0.000752983		AT4G21870	O	3.02805	1.62657	4.20409e-06	0.000809798
AT4G19720	O	2.09231	4.80563	6.41762e-17	7.44397e-14		AT4G19720	O	0.812476	3.97256	0.00947922	0.196939
AT4G18340	O	0.834476	7.16587	0.0110025	0.156987		AT4G18340	O	0.61214	7.12418	0.0115747	0.219969
AT4G18250	O	1.13127	2.64937	0.000580367	0.0213721		AT4G18250	O	1.26314	2.84128	0.000420214	0.0255799
AT4G18205	O	0.596234	3.48537	0.0222746	0.240272		AT4G18205	O	0.98503	3.82905	0.00706496	0.167408
AT4G15740	O	1.0937	1.71803	0.0161018	0.200285		AT4G15740	O	0.852056	1.67489	0.0286197	0.361241
AT4G15270	O	0.834423	3.21673	0.00273164	0.0616962		AT4G15270	O	0.737358	3.25431	0.0206713	0.301973
AT4G12545	O	0.646684	4.0017	0.0352639	0.311893		AT4G12545	O	0.751874	4.16313	0.0101618	0.204656
AT4G10500	O	3.40153	5.51289	1.85635e-24	5.00603e-21		AT4G10500	O	0.611105	3.42058	0.0335657	0.390487
AT4G10270	O	1.47433	2.14792	0.000129641	0.00674909		AT4G10270	O	1.19117	2.04882	0.00332579	0.104654
AT4G10265	O	1.30322	-1.97504	0.0441265	0.351261		AT4G10265	O	1.82807	-1.54845	0.00244211	0.0868819
AT4G07820	O	1.44833	5.22576	0.00908026	0.137643		AT4G07820	O	1.11732	5.09028	0.00699445	0.166636
AT3G61400	O	3.58619	1.99831	1.20351e-05	0.00104357		AT3G61400	O	1.34457	0.244199	0.0445852	0.442846
AT3G56200	O	1.42002	2.89692	4.48148e-06	0.000468971		AT3G56200	O	0.954662	2.67547	0.00236932	0.084852
AT3G54040	O	1.4609	6.32488	5.91307e-05	0.00372974		AT3G54040	O	1.13388	6.1897	0.000830269	0.0429748
AT3G51450	O	1.4417	4.66514	0.000526427	0.0200228		AT3G51450	O	0.859038	4.36037	0.0248438	0.335367
AT3G51360	O	1.43924	0.947305	0.000450045	0.0175889		AT3G51360	O	1.40258	1.03886	0.000632597	0.0351013
AT3G51350	O	1.22308	3.47993	0.000735706	0.0248931		AT3G51350	O	0.83191	3.32052	0.00512937	0.138306
AT3G50400	O	0.99517	2.94019	0.000245597	0.0113602		AT3G50400	O	0.676697	2.83706	0.00353489	0.109193
AT3G50350	O	1.39876	5.75075	3.63702e-07	5.63676e-05		AT3G50350	O	0.809503	5.44661	0.00173005	0.0696334
AT3G50160	O	1.55736	-1.68602	0.0411427	0.337852		AT3G50160	O	1.54386	-1.51289	0.00573592	0.148799
AT3G50010	O	1.15843	5.37178	8.33463e-08	1.59834e-05		AT3G50010	O	0.869584	5.27695	0.000934466	0.0463231
AT3G46700	O	0.6546	4.89542	0.0056585	0.0994945		AT3G46700	O	0.594848	4.95608	0.00541976	0.143557
AT3G46490	O	1.47882	1.53721	0.00129548	0.0372444		AT3G46490	O	0.912302	1.24938	0.0124357	0.229331
AT3G45840	O	1.60957	3.40987	8.75877e-10	2.84576e-07		AT3G45840	O	1.12474	3.1633	0.000360654	0.0233231
AT3G45730	O	1.29565	5.74458	0.000757211	0.0254293		AT3G45730	O	0.630565	5.40319	0.015212	0.257193
AT3G45530	O	1.4113	0.978915	0.00809066	0.127219		AT3G45530	O	0.918253	0.732295	0.00665755	0.162035
AT3G45390	O	0.887838	0.668709	0.0318157	0.29343		AT3G45390	O	0.941144	0.813752	0.014884	0.254036
AT3G45330	O	0.932099	0.11054	0.0404934	0.335636		AT3G45330	O	0.920036	0.225535	0.0189497	0.289038
AT3G44700	O	1.44652	1.39218	3.27209e-05	0.00234677		AT3G44700	O	0.884246	1.12043	0.0219451	0.311798
AT3G43890	O	1.42972	1.22858	0.00167977	0.0445939		AT3G43890	O	1.07993	1.08443	0.00117254	0.0535024
AT3G30770	O	1.31886	-0.281301	0.00856852	0.132189		AT3G30770	O	1.69517	0.112292	0.00149011	0.0628202
AT3G30340	O	1.43991	-1.56796	0.0491172	0.373953		AT3G30340	O	1.32715	-1.56006	0.0233573	0.323497
AT3G28510	O	1.89185	3.61808	9.8694e-08	1.82293e-05		AT3G28510	O	1.03999	3.09625	0.00887094	0.189066
AT3G27510	O	1.47305	0.761861	0.00327811	0.0693708		AT3G27510	O	0.8809	0.460577	0.0309449	0.375052
AT3G27473	O	2.13355	1.37544	3.22464e-05	0.0023189		AT3G27473	O	0.853146	0.552187	0.0267955	0.347736
AT3G25890	O	0.720701	4.00384	0.00130408	0.0373778		AT3G25890	O	0.776458	4.13656	0.00151782	0.0636564
AT3G23880	O	1.86459	3.25135	7.16626e-06	0.000687731		AT3G23880	O	0.907876	2.67359	0.012257	0.22694
AT3G23550	O	0.699879	4.35641	0.0431323	0.346593		AT3G23550	O	0.783689	4.5054	0.0125545	0.230415
AT3G22800	O	1.20786	4.87017	5.03808e-05	0.00330564		AT3G22800	O	0.992408	4.82026	9.13315e-05	0.00861166
AT3G21352	O	1.74273	1.57188	0.0130762	0.175261		AT3G21352	O	1.18798	1.32213	0.0127603	0.232505
AT3G21351	O	1.14081	1.86023	0.0201616	0.228636		AT3G21351	O	1.15752	1.98934	0.00484252	0.133134
AT3G20380	O	0.952098	4.54286	0.000415202	0.0166124		AT3G20380	O	1.208	4.81286	0.000569205	0.0329068
AT3G16150	O	1.89639	2.57667	0.000815273	0.0268771		AT3G16150	O	1.59916	2.46573	0.000841464	0.0433049
AT3G14770	O	0.959941	3.42802	0.000980713	0.0305744		AT3G14770	O	0.877566	3.47214	0.00124196	0.0554504
AT3G13760	O	0.851899	4.54975	0.000108535	0.00591022		AT3G13760	O	0.962384	4.71954	0.000532448	0.0311465
AT3G11370	O	2.19174	1.08961	5.73075e-06	0.000570262		AT3G11370	O	0.746905	0.174306	0.0461943	0.451606
AT3G07195	O	1.17027	2.67094	0.000699022	0.0238917		AT3G07195	O	1.37341	2.91467	0.000769506	0.0405298
AT3G06435	O	0.796007	2.19675	0.0141703	0.184872		AT3G06435	O	0.618147	2.18858	0.0166274	0.269344
AT3G03670	O	1.93495	4.49493	0.000437294	0.0171903		AT3G03670	O	1.8463	4.52728	0.000611943	0.0345236
AT3G01290	O	0.779146	6.63385	0.0127777	0.173185		AT3G01290	O	1.2153	7.02027	4.87086e-05	0.00540545
AT2G45360	O	0.648849	3.49231	0.0371089	0.321247		AT2G45360	O	0.645698	3.58734	0.0383273	0.413619
AT2G44380	O	1.48617	4.34884	4.53546e-07	6.79488e-05		AT2G44380	O	1.03366	4.12923	0.000291935	0.019571
AT2G43220	O	2.08033	-1.03683	0.000101119	0.00564519		AT2G43220	O	2.31156	-0.737323	1.62223e-05	0.00225498
AT2G43140	O	1.45878	4.69816	2.74249e-07	4.40219e-05		AT2G43140	O	1.86817	5.10707	6.795e-06	0.00116714
AT2G42350	O	0.935407	2.72239	0.00782056	0.12435		AT2G42350	O	1.13941	2.96089	0.00253743	0.0890976
AT2G42140	O	1.21108	1.14921	0.00166038	0.0443613		AT2G42140	O	1.22408	1.267	0.00826798	0.181418
AT2G37820	O	1.5031	-0.128384	0.00048187	0.0185372		AT2G37820	O	1.57593	0.0434318	0.000976011	0.0477679
AT2G37810	O	4.28781	-2.88409	0.0198117	0.226767		AT2G37810	O	4.03503	-2.7266	0.00191953	0.0746955
AT2G37800	O	2.43585	-1.21495	0.000720302	0.024464		AT2G37800	O	2.9661	-0.614609	0.000211561	0.0158038
AT2G36210	O	1.19409	2.58603	0.0016891	0.0447007		AT2G36210	O	0.640403	2.33183	0.0137915	0.243513
AT2G35710	O	1.22773	3.46886	1.52826e-05	0.00126032		AT2G35710	O	1.0032	3.41583	0.00141433	0.0605399
AT2G34315	O	1.55608	2.47151	0.000290938	0.0128408		AT2G34315	O	1.77993	2.75049	0.000233041	0.0168033
AT2G34000	O	0.981601	2.56969	0.0199606	0.227463		AT2G34000	O	1.09331	2.75098	0.00179892	0.0711311
AT2G29150	O	4.10139	-2.02783	0.0132342	0.17694		AT2G29150	O	2.51601	-2.76642	0.00665244	0.162035
AT2G28710	O	1.41485	0.898254	0.00432271	0.0832768		AT2G28710	O	1.06377	0.789558	0.00386445	0.115663
AT2G27660	O	0.847667	2.87432	0.0116971	0.163737		AT2G27660	O	1.12788	3.15801	0.000431723	0.0261037
AT2G25890	O	1.52585	-1.99535	0.017892	0.212646		AT2G25890	O	1.59032	-1.83396	0.0112143	0.217723
AT2G25735	O	1.31084	2.12593	0.000666283	0.0231542		AT2G25735	O	0.745985	1.85502	0.0333558	0.38904
AT2G23770	O	0.726354	2.0883	0.0363841	0.317093		AT2G23770	O	0.789525	2.22691	0.0115611	0.219865
AT2G18690	O	1.37746	4.47065	0.000115187	0.0061388		AT2G18690	O	0.746032	4.14303	0.0342839	0.394344
AT2G16660	O	1.9897	5.53541	3.09889e-10	1.09957e-07		AT2G16660	O	1.42818	5.20313	2.67089e-06	0.00060526
AT2G02680	O	0.959414	2.28038	0.00872731	0.134026		AT2G02680	O	1.63514	2.85329	1.59499e-06	0.000384037
AT1G80470	O	3.67522	-3.02989	0.00347032	0.0722101		AT1G80470	O	3.23253	-3.16761	0.00947614	0.196939
AT1G77530	O	1.07491	7.47651	4.2338e-07	6.45044e-05		AT1G77530	O	0.612319	7.27657	0.00321606	0.102509
AT1G77525	O	1.2164	1.45812	0.000738273	0.0249486		AT1G77525	O	0.86555	1.32992	0.0107396	0.211553
AT1G72416	O	1.95568	3.31734	1.08024e-09	3.46796e-07		AT1G72416	O	2.96455	4.26756	8.68799e-10	8.67737e-07
AT1G69900	O	0.872631	1.33058	0.0252668	0.25947		AT1G69900	O	0.813563	1.39268	0.0244457	0.332864
AT1G65850	O	0.873803	0.0450075	0.0363866	0.317093		AT1G65850	O	1.02362	0.248601	0.0140058	0.245894
AT1G64160	O	2.27165	5.20921	1.16504e-15	8.44171e-13		AT1G64160	O	3.51624	6.39923	2.46898e-05	0.00312587
AT1G62500	O	1.50102	3.2805	0.0015546	0.0424353		AT1G62500	O	1.82921	3.62529	0.00710369	0.167599
AT1G61840	O	2.28609	1.61833	3.37883e-05	0.00240414		AT1G61840	O	1.49658	1.10241	3.59513e-06	0.000721492
AT1G61750	O	1.4739	1.66186	0.00928055	0.14005		AT1G61750	O	1.42219	1.75302	0.0079908	0.178452
AT1G59780	O	1.49376	2.76473	1.0458e-05	0.000930759		AT1G59780	O	1.09514	2.58392	0.0008099	0.0422415
AT1G58120	O	1.34809	2.4997	0.00170996	0.0451594		AT1G58120	O	1.044	2.39839	0.00409281	0.120492
AT1G54730	O	0.86152	2.92233	0.00180913	0.0468204		AT1G54730	O	0.666834	2.89993	0.0187008	0.286537
AT1G53980	O	0.94136	0.620031	0.0204863	0.230784		AT1G53980	O	0.851386	0.675024	0.0336203	0.390792
AT1G53640	O	2.26838	3.519	4.14589e-08	9.08359e-06		AT1G53640	O	1.72487	3.19166	9.76493e-05	0.00901818
AT1G53635	O	1.65876	3.34729	0.000797876	0.0263681		AT1G53635	O	1.20107	3.12049	0.00446134	0.127988
AT1G53633	O	1.00601	2.13646	0.0118539	0.164945		AT1G53633	O	1.16315	2.35102	0.00425643	0.123956
AT1G53610	O	1.249	0.831359	0.0476647	0.368197		AT1G53610	O	1.57983	1.21418	0.00112912	0.0522281
AT1G53340	O	0.939034	0.941858	0.0295271	0.280373		AT1G53340	O	0.804144	0.950857	0.0221378	0.31371
AT1G52200	O	0.918698	4.88839	0.0123485	0.169734		AT1G52200	O	1.3547	5.28472	0.000281254	0.0191047
AT1G44050	O	1.59221	1.91448	0.000411879	0.0165485		AT1G44050	O	1.03274	1.61976	0.00481758	0.13311
AT1G44020	O	1.46533	-0.874294	0.0218966	0.238581		AT1G44020	O	1.12489	-0.986092	0.0190113	0.289158
AT1G43800	O	1.11331	2.32279	0.000412402	0.0165485		AT1G43800	O	0.748288	2.1882	0.00671671	0.162448
AT1G35625	O	1.11685	2.56966	0.0140348	0.183905		AT1G35625	O	0.904351	2.52218	0.0105742	0.209518
AT1G33880	O	2.61694	-3.15804	0.0215523	0.237345		AT1G33880	O	2.9644	-2.86061	0.00483488	0.133134
AT1G33870	O	1.76001	-2.06497	0.0114561	0.161578		AT1G33870	O	1.5765	-2.03079	0.0216184	0.30843
AT1G33840	O	2.10515	2.00556	4.21363e-05	0.00286219		AT1G33840	O	2.64413	2.57386	2.5859e-05	0.00323871
AT1G33790	O	1.28603	4.87736	7.6951e-07	0.000105874		AT1G33790	O	1.23455	4.9385	8.07503e-06	0.00131975
AT1G29020	O	2.69281	3.33671	4.11082e-10	1.43969e-07		AT1G29020	O	0.788604	1.99511	0.00774317	0.175323
AT1G28600	O	1.27466	1.95312	0.000577576	0.0213071		AT1G28600	O	0.847372	1.77456	0.024	0.32913
AT1G26250	O	1.79813	6.82463	5.66778e-05	0.00362204		AT1G26250	O	1.47532	6.67699	0.00104908	0.0505412
AT1G26240	O	2.08026	4.12809	3.55795e-08	7.9956e-06		AT1G26240	O	1.32062	3.65193	0.00234739	0.0846284
AT1G22500	O	0.799032	4.77723	0.00532897	0.0954176		AT1G22500	O	0.782335	4.86332	0.00314269	0.100996
AT1G13520	O	0.829761	2.54689	0.0105305	0.15278		AT1G13520	O	0.612543	2.51245	0.023809	0.32708
AT1G12540	O	5.60581	-0.815231	7.27838e-05	0.00438116		AT1G12540	O	5.55495	-0.81653	0.00105709	0.0505614
AT1G11330	O	0.624655	5.57151	0.00432643	0.0832768		AT1G11330	O	0.967175	5.88613	0.000227499	0.0165363
AT1G10340	O	0.923618	2.87703	0.0140519	0.183951		AT1G10340	O	1.0856	3.08644	0.00656721	0.161116
AT1G04770	O	1.42801	3.17682	8.99889e-08	1.69702e-05		AT1G04770	O	0.628572	2.74562	0.0419475	0.429934
AT1G03850	O	0.950417	5.21964	0.000278944	0.0125274		AT1G03850	O	0.809683	5.22495	0.00534888	0.141972
ASL9	O	1.20764	3.53081	0.00251231	0.0586143		ASL9	O	0.958163	3.46017	0.0136499	0.242329
ARR4	O	1.11157	7.10896	0.000114892	0.00613525		ARR4	O	1.00822	7.13514	5.14997e-06	0.000932076
ARFD1A	O	2.25972	1.19073	5.85449e-08	1.22675e-05		ARFD1A	O	1.11794	0.460554	0.00538863	0.142886
ARD3	O	8.77063	5.30219	2.8324e-137	7.63813e-133		ARD3	O	1.67061	-1.15336	0.00134757	0.0590895
APT5	O	1.30163	2.43488	0.00609489	0.104555		APT5	O	1.37488	2.57981	0.00201891	0.077335
AO	O	2.51531	3.06196	2.94674e-16	2.56338e-13		AO	O	1.48495	2.34838	4.68365e-05	0.00528469
ABR1	O	1.21539	1.44331	0.00122218	0.0357732		ABR1	O	2.10908	2.21329	3.4186e-05	0.00413406
AAP5	O	1.80635	5.06103	1.64963e-06	0.000201173		AAP5	O	1.06641	4.62132	0.000132967	0.0111704
2019-04-02	O	0.800208	4.78413	0.000411507	0.0165485		2019-04-02	O	0.738914	4.84319	0.00176944	0.0702747
ZIP8		2.50339	1.1877	6.06252e-08	1.25466e-05		ZIP10		2.06666	-0.61345	0.00266909	0.0915997
ZIF1		0.784462	7.01184	0.000387533	0.0158491		ZFP5		1.30279	4.68988	3.21179e-09	2.2765e-06
ZFP6		0.687301	5.7875	0.00721483	0.118491		XTH9		0.746844	8.54456	0.00660407	0.161315
ZF3		1.59168	3.44843	8.91592e-09	2.42864e-06		XIJ		1.09872	-0.101095	0.00412724	0.121066
ZF1		1.00815	2.22518	0.00637759	0.108576		XIH		0.879469	4.28818	0.000415397	0.0254366
ZAT7		1.10957	1.72866	0.0195411	0.224719		XGD1		0.74076	2.81314	0.00664686	0.162035
ZAT6		0.854471	6.92728	0.00149311	0.0413034		WRKY72		1.15992	4.46488	0.000569862	0.0329068
YLS5		0.830332	6.25056	0.000381697	0.0157148		WRKY61		1.37645	1.10952	0.00225057	0.0825731
XTR8		1.0263	6.33466	0.000591611	0.0216179		WRKY31		0.881253	2.41823	0.00752647	0.172737
XTH7		0.603217	7.47462	0.0189679	0.220763		WRKY29		1.3501	2.47984	0.00190515	0.0744584
WRKY75		1.00989	4.14577	0.000412759	0.0165485		WRKY26		1.12666	3.22769	0.00142774	0.0607404
WRKY70		1.6854	4.93136	1.17437e-15	8.44171e-13		WNK7		0.735736	3.85507	0.00111309	0.0521063
WRKY66		1.41224	-1.96584	0.0276107	0.272539		WCRKC1		0.801653	3.69408	0.00346587	0.107554
WRKY62		4.57285	3.96336	2.2949e-25	8.84095e-22		WAVE5		0.635296	2.8819	0.0136456	0.242329
WRKY51		2.37945	5.18413	6.62496e-17	7.44397e-14		WAKL6		0.700205	1.77481	0.00718899	0.168188
WRKY50		1.2459	1.48709	0.00690696	0.114621		WAKL2		1.17372	0.824579	0.00370853	0.112495
WRKY38		4.25882	3.33788	3.84966e-29	2.07628e-25		WAK5		1.30744	0.56297	0.01329	0.237976
WRKY18		1.4155	3.47032	5.01271e-06	0.000513984		WAK4		0.870439	2.27585	0.0235283	0.32438
WAK1		1.72542	-0.459929	0.0268121	0.267992		VSR6		0.642801	4.86648	0.00142802	0.0607404
VTC5		0.623858	6.17957	0.00519591	0.0941022		VIIIB		0.818563	0.913404	0.0347288	0.396381
VAT1		0.929823	5.1041	0.000765263	0.0254903		UVH3		0.705721	2.77991	0.00734289	0.170263
URH2		0.616101	5.41711	0.0449392	0.354856		UKL3		0.730576	5.84065	3.30791e-05	0.0040364
UPS3		1.125	0.142306	0.00586322	0.101681		TRFL8		1.03778	-1.04079	0.0154078	0.25856
ULT2		2.00484	-0.725495	0.000129258	0.00674592		TOP1BETA		0.608452	4.27554	0.00256606	0.0899645
ULI3		0.824897	1.19774	0.0149123	0.190991		TOP1ALPHA		0.652962	4.68619	0.00319849	0.102196
UKL2		0.679611	6.59535	0.00108947	0.0327975		TOC1		0.600209	6.02044	0.00605527	0.153904
UGT85A7		1.41848	0.00852819	0.0166407	0.204007		TIL1		0.782305	3.23551	0.000362185	0.0233661
UGT84A4		0.591063	4.07667	0.0128828	0.173375		TI1		1.36905	-0.100833	0.00871217	0.187473
UGT78D1		1.5243	4.3532	1.31384e-05	0.00112122		THA1		1.17048	3.04421	0.000163208	0.0130989
UGT74B1		1.11021	6.84681	0.00160659	0.0434554		TCL2		1.01295	-1.56427	0.0425351	0.431707
UGT73B4		0.71129	3.02481	0.0202727	0.229467		SUS4		0.657377	6.72833	0.000111513	0.00988054
UGT72E1		0.993379	6.45443	0.00853569	0.131874		SULTR2		0.612942	6.77178	0.0068688	0.164358
UGT71C1		0.648504	5.85124	0.00566706	0.0994945		STM		3.56447	-1.81863	0.0131027	0.236014
UGT71B5		0.944137	1.98014	0.00523588	0.0945087		SOS3		0.70873	2.9264	0.0100486	0.203286
UFO		4.24371	-3.59192	0.0484573	0.371446		SNRK2.9		0.843781	4.8237	0.000703186	0.0378499
UCP5		0.586802	5.06435	0.0258316	0.263067		SNL6		0.640815	4.24804	0.00262581	0.0911229
UCC2		0.589784	9.2595	0.00646448	0.109296		SNL3		0.591214	4.40079	0.0015575	0.0648163
UBC8		1.05275	10.3565	0.00795732	0.126031		SNL1		0.652222	4.47607	0.0011088	0.0520657
UBC28		0.730985	9.5989	0.028672	0.276735		SMC3		0.712752	2.43431	0.00408531	0.120403
UBC12		1.1151	-1.04736	0.0476942	0.368214		SLAH4		0.901164	0.183608	0.0208095	0.302937
UBC10		0.79908	10.7771	0.012662	0.172191		SLAH2		0.912506	4.78222	8.20225e-05	0.00792796
TX1		1.06433	-1.48269	0.0466599	0.363349		sks9		1.93092	0.0432985	0.000145063	0.0119998
TSO2		0.59945	5.974	0.0205478	0.230784		SEN1		0.637371	6.28972	0.00459554	0.130257
TSF		1.71396	-2.13166	0.0426686	0.344504		SDG25		0.642904	3.21322	0.00766893	0.174603
TSB2		0.825033	4.51675	0.0025334	0.058671		scpl2		0.954466	2.65022	0.00698226	0.166629
TSA1		0.983413	7.54118	0.00559951	0.0988233		SCPL13		1.14654	2.31171	0.0123969	0.228821
TRX5		0.8514	8.55036	0.000266643	0.0121257		SCA3		0.70148	3.3988	0.00172788	0.0696334
TPS13		0.699973	6.50845	0.00251263	0.0586143		SAMDC		0.980882	-0.989867	0.0298507	0.36774
TOPP7		0.630783	6.48008	0.0191108	0.221375		SAG29		2.82276	-3.35381	0.039024	0.41549
TOPP6		1.21555	2.64406	0.00134923	0.0382593		RTFL8		0.645692	4.30156	0.000155987	0.0126702
TOM22-I		0.762015	4.2082	0.00151081	0.0415736		RTFL7		0.72885	1.70218	0.0272607	0.35107
TOM20-1		1.81999	5.00054	3.13525e-14	1.7989e-11		RSH2		0.618955	6.62554	0.000638939	0.035343
TLP5		1.4297	0.37954	0.0201541	0.228636		RR5		1.05981	5.41155	3.01175e-08	1.40031e-05
TLP-3		0.787905	4.14588	0.00256773	0.0589811		RPP27		0.758925	0.55622	0.0314798	0.377921
TLL1		0.749603	7.50463	0.000574996	0.0213017		RPM1		1.03806	0.26495	0.004193	0.122506
TIR		1.22945	1.65188	0.00122797	0.0358265		RLP9		0.7949	2.24854	0.0183402	0.283896
TINY2		0.99491	1.89878	0.0064525	0.109162		RLP54		0.591378	4.66726	0.0160674	0.265225
TIM17-3		0.702254	4.76122	0.0016701	0.0445035		RLP52		1.18865	0.273722	0.0194846	0.293165
TIFY7		1.24993	5.80365	1.02938e-05	0.000922233		RLP22		1.76385	1.098	8.14447e-05	0.00790043
TIFY10B		1.35232	6.88502	5.69372e-06	0.000568676		RLP12		0.791073	4.64729	0.00048855	0.0289556
THAS1		1.37062	3.47041	0.024046	0.251142		RHS17		1.00137	1.13709	0.0131104	0.236014
TH7		0.881894	5.65502	0.0030381	0.0661245		RGXT2		0.840829	3.94899	0.00166736	0.0681268
TFL1		0.913679	2.99645	0.00187794	0.0479928		RGF7		1.08654	1.55354	0.0101294	0.204307
TET2		0.627455	5.45227	0.0119212	0.165455		RBOHA		0.716827	3.52205	0.00219592	0.0816378
TEM1		0.627401	7.26485	0.0102533	0.149865		RAP2.9		0.932649	3.29873	0.0063201	0.157491
TCTP		0.940947	12.0071	0.00845594	0.131203		RABA1e		0.652181	3.20607	0.0461374	0.451606
TCH2		0.609464	6.93499	0.0117754	0.164277		PYD4		0.830056	3.34919	0.0279756	0.356193
TBL42		3.67606	-1.26406	7.85653e-08	1.53527e-05		PXMT1		0.682914	2.96793	0.0407924	0.424075
TBL38		0.672231	6.91432	0.000873177	0.0282677		PUP8		1.10145	0.18145	0.0127948	0.232975
TBL15		2.49685	-2.62348	0.00395276	0.0783779		PUP7		1.03863	4.41547	0.00024593	0.0174068
TAAC		0.705003	4.75459	0.0164231	0.203063		PRR7		0.713226	5.83667	5.7118e-05	0.00616121
SZF1		0.839813	6.92193	0.000155094	0.00771664		PRR5		0.795407	4.48471	0.00217745	0.0814414
SYP122		0.9595	6.61064	1.62312e-05	0.00132238		PRR3		1.43862	1.93291	0.000377749	0.0239898
SUR1		0.882832	6.87994	0.00290969	0.0643687		PRP40A		0.616587	3.39366	0.0045022	0.128886
SULTR4		0.78909	5.77273	0.00202078	0.0503756		PRP39-2		0.588459	2.8856	0.012867	0.233659
SUFE2		0.757864	5.68686	0.00655064	0.110334		PRHA		0.716238	2.66204	0.00889468	0.189066
STZ		0.734568	8.05958	0.000922376	0.0293322		PPDK		1.61196	4.41278	7.41835e-11	1.0529e-07
STS		1.88862	4.53578	1.38128e-12	6.53493e-10		PP2-A7		2.114	1.0547	9.8361e-05	0.00902212
STR16		0.98504	9.36735	0.0100808	0.148228		PP2-A6		0.750698	4.3526	0.0273486	0.351306
STP14		2.37541	-0.94409	0.00520897	0.0942121		PP2-A3		2.1427	1.17638	0.000216124	0.0159107
STH		1.25728	1.1281	0.0171184	0.207196		POK2		0.662053	2.75772	0.0180211	0.281236
ST2B		0.641256	2.17754	0.0492263	0.374302		PMI15		0.948415	1.6692	0.0071152	0.167723
ST2A		0.940696	5.47353	0.000335303	0.0144073		PLP4		0.88655	0.613043	0.00625416	0.156308
SRO5		1.31063	0.245235	0.0320934	0.294708		PLP1		1.00324	3.24311	7.52478e-05	0.00748785
SPP1		1.14152	4.03109	0.0002639	0.0120416		PLA2-ALPHA		0.673069	3.39136	0.00519	0.13871
SOT18		0.751115	6.83897	0.00489635	0.0901912		PLA2A		1.53131	2.96139	1.85684e-07	6.50011e-05
SOT17		1.53065	5.41419	3.29517e-05	0.00235705		PIRL8		0.611617	1.04163	0.0480437	0.461918
SOT16		1.15126	7.92421	0.00014581	0.00737724		PIRL2		0.701817	2.3403	0.0457802	0.449923
SIB1		1.16484	4.88017	7.10998e-08	1.40981e-05		PHYD		0.677291	4.29295	0.00279304	0.0946229
SESA4		3.26326	-3.22958	0.0437785	0.349903		PGP21		0.657599	5.23365	0.00284258	0.0952246
SERAT3		1.01541	-0.26248	0.0349404	0.310559		PDC2		0.816514	6.44224	0.00219131	0.0816378
SERAT2		0.609655	7.86402	0.00355019	0.0731295		PCL1		0.861346	4.89684	6.86931e-05	0.00704352
SEH		0.72414	2.57425	0.0329192	0.299605		PCK2		0.647145	5.42521	0.00478372	0.132582
SCRL19		2.64948	-3.09533	0.0198117	0.226767		ORP1A		0.817022	4.75495	3.03327e-06	0.000639048
scpl33		2.7107	-0.770531	0.00129456	0.0372444		NUA		0.654102	4.20092	0.00600844	0.153002
scpl16		2.70532	3.23551	1.08063e-13	5.82825e-11		NRAMP1		0.585958	7.13615	0.00480776	0.132975
scpl14		4.45705	3.07136	1.52182e-16	1.51996e-13		NLA		0.672466	6.27466	0.000398675	0.0248293
SBT3.3		1.58689	0.277453	0.000616582	0.0221698		NIR1		1.10642	6.43042	0.000354204	0.0229611
SBP2		0.76077	7.02358	0.00176013	0.0460382		NIP3		0.864853	2.38874	0.0109229	0.213447
SAM1		0.987721	10.8497	2.43e-05	0.00182534		NIP2		0.650128	3.92807	0.00649918	0.160204
SAL1		1.23843	6.48883	0.000657998	0.0229848		NAI2		0.856662	7.95384	9.76126e-05	0.00901818
RTFL12		0.761871	6.42524	0.00475225	0.0887493		NADP-ME1		0.984166	-0.932605	0.0424141	0.43129
RSW10		1.19187	4.93985	1.55754e-06	0.000192975		MYBL2		0.803459	0.924218	0.0267687	0.347662
RMA2		0.943844	5.43697	0.00274892	0.0619817		MYB4R1		0.631382	1.55003	0.0396054	0.418756
RLP38		1.20583	-0.912899	0.0128787	0.173375		MSH4		0.74335	-0.127448	0.0386808	0.415001
RLP24		0.924962	1.11453	0.00889612	0.135999		MSH3		0.596996	1.12947	0.0389836	0.41549
RLK		0.718031	5.80036	0.00223527	0.0539688		MRP12		0.74933	3.66706	0.00318836	0.102012
RL3		0.838059	6.07973	0.00201623	0.0503756		MRL1		0.7069	0.325766	0.0418223	0.429657
RKF3		0.765162	5.62297	0.000670038	0.023195		MIOX1		1.06742	0.249276	0.00248721	0.0876766
RGP4		1.77039	-0.9087	0.00131138	0.0374503		MEF9		0.602577	0.977692	0.0495343	0.471096
RBOHD		0.727497	7.04148	0.000673163	0.0232138		MEE39		1.3031	2.79533	0.000112228	0.00988054
RAV2		0.778513	6.3533	0.000619018	0.0221982		MC6		0.991795	1.56133	0.00328333	0.103922
RAV1		0.772543	7.48114	0.000179281	0.00879029		MAP18		0.88346	5.79835	0.00112786	0.0522281
RAS1		1.29096	3.13212	0.00429427	0.0832768		LUT1		0.671698	0.0177788	0.0464919	0.452943
Rap2.6L		1.21791	1.86596	0.000693112	0.0237593		LUP1		1.54419	-0.0301033	0.000406983	0.0251086
RAP2.1		0.776395	4.77234	0.0220346	0.239036		LOX1		0.771126	7.13832	0.000936428	0.0463351
RALFL34		0.866829	5.89919	0.000253278	0.0116556		LINC4		1.03554	3.26077	0.000315646	0.0208118
RALFL33		0.930227	4.59837	0.000100095	0.00561326		LINC3		0.764922	2.85568	0.0150454	0.255497
RALF1		0.926171	7.34764	2.46087e-05	0.0018434		LINC2		0.819031	2.09834	0.012981	0.234624
RABA6b		0.664455	3.15138	0.0466451	0.363338		LINC1		0.783428	4.86876	0.00120655	0.0542316
PYL1		0.687854	6.45834	0.00215861	0.0525847		LCR86		4.34132	-3.56528	0.0259782	0.342402
PUB39		0.725583	3.66305	0.014855	0.190397		LACS3		0.898017	3.42501	0.000518477	0.0304765
PSK4		0.82654	3.78346	0.00295163	0.0649239		LAC1		1.10543	3.37127	0.0162584	0.266208
PSK2		0.79394	5.0788	0.0300792	0.284015		KCS12		0.803346	1.2384	0.0409767	0.425414
PSD2		1.19894	2.4858	0.00481221	0.0891576		JAL23		1.8219	-1.73044	0.0308865	0.374984
PSAT		0.868663	7.0686	0.00324375	0.068986		Iqd4		1.06431	0.166786	0.0420339	0.430103
PRS3		0.858045	5.25299	0.00100719	0.0309348		INO80		0.667773	5.15671	0.00142053	0.0606132
PROPEP1		0.822922	4.49319	0.00212467	0.0520872		IDD2		0.588029	4.90169	0.000112834	0.00988054
PRA8		0.768099	5.54814	0.00185265	0.0476267		HR2		1.43445	2.22294	0.000288128	0.0194735
PRA1.E		0.742277	5.25103	0.00236367	0.0561596		HPT1		0.594877	2.97166	0.00641096	0.159194
PR5		3.37814	-0.786867	4.08615e-09	1.19773e-06		HK5		0.78914	3.10747	0.0047891	0.132595
PP2-B8		3.51982	-3.097	0.0120452	0.16653		HK1		0.609404	5.28964	0.000596267	0.0339231
PP2-B2		5.90027	0.128658	2.57045e-16	2.31058e-13		HIS1-3		1.24468	4.82004	0.000259831	0.0179663
PP2-B14		0.940554	0.64362	0.0240736	0.251186		HDG4		4.12781	-3.64396	0.0410465	0.425414
PP2-B13		0.760691	1.0844	0.0328636	0.299605		HAF01		0.635275	4.41198	0.000860555	0.0440636
PP2-A8		0.794643	4.07939	0.0317436	0.293362		GSTF7		0.993458	5.93541	0.000617287	0.0346829
PNP-A		1.25671	-0.265899	0.0445096	0.35344		GSTF6		0.758795	4.83607	0.000961506	0.0473947
PMSR2		1.48586	6.45972	7.37348e-07	0.000102508		GLR2.1		0.677073	2.92501	0.00617634	0.155303
PMI2		0.833949	5.36508	0.000172451	0.00851738		GLR1.1		1.03211	1.45449	0.00243622	0.0867867
PMEPCRA		1.32233	11.083	1.93952e-07	3.24863e-05		GLIP3		1.69284	2.43818	0.000639574	0.035343
PME61		0.880553	2.38584	0.00809549	0.127221		GH9B5		0.955656	0.63164	0.00292005	0.0974567
PME3		0.706619	9.82899	0.0471458	0.365705		G6PD4		0.646911	2.73975	0.013798	0.243513
PLC5		1.46581	3.74734	1.51906e-05	0.00125658		G6PD3		0.859184	4.22294	0.000389719	0.024555
PIP2		0.638911	7.69811	0.00647403	0.109389		FUT4		0.661468	2.83736	0.0383303	0.413619
PHT2		1.0528	3.275	0.0025526	0.0587338		FMO1		1.28724	3.54984	0.00370087	0.112389
PHI-1		0.887178	4.29609	0.00403701	0.079697		FMA		0.901093	1.25761	0.0252405	0.337774
PGP18		3.67909	-2.49472	0.000125739	0.00662268		FKF1		1.02198	2.90592	0.00299383	0.0988184
PGP17		1.38387	0.0839185	0.013625	0.180503		Fes1B		0.666701	1.09316	0.0396299	0.41877
PGL5		3.68054	-0.124065	0.000147454	0.00743253		EXO70E2		0.610505	4.10071	0.00807684	0.179189
PGL4		0.859234	4.61282	0.000133937	0.00690608		ETR2		0.886309	5.22862	7.60008e-06	0.00127951
PG2		0.698091	7.58523	0.00161936	0.0436534		ESP3		0.602605	4.51914	0.00149089	0.0628202
PEPR2		0.982956	3.56215	0.00183152	0.0471733		ERD6		1.13941	6.48286	0.000256175	0.0178971
PEP7		0.781856	3.91077	0.00388931	0.0778097		ERD5		0.875445	8.97221	0.000299725	0.0200066
PDR9		0.899207	5.54273	0.00102767	0.0313496		EMB2369		0.639017	2.22141	0.00868168	0.187295
PCR1		7.06887	-0.391995	5.11258e-16	4.1779e-13		emb1579		0.598609	4.05073	0.00444527	0.127663
PAP20		1.33631	-1.71282	0.0332256	0.300669		EIN4		0.823698	4.80192	4.33931e-06	0.00081643
PAL3		1.38502	1.99718	0.000633721	0.0224727		DREB2C		2.22293	0.753619	2.87199e-06	0.000630918
ORG1		0.667815	4.90389	0.0037667	0.0760872		DML3		1.04903	-0.494631	0.00881823	0.188531
ORA59		0.997875	4.10716	0.00033416	0.014395		DIN10		0.994692	9.90105	8.68403e-08	3.36732e-05
OPT3		1.91219	6.93318	9.69246e-05	0.0054911		DAR4		0.615643	4.29147	0.00215211	0.0808422
OPR3		1.56409	5.93425	2.11032e-05	0.00165434		CYP90D1		0.792831	3.6121	0.000856914	0.044016
OPR1		0.77479	7.31767	0.000623546	0.0223309		CYP82C2		2.88376	-1.85643	0.00383199	0.114947
OPCL1		0.916317	5.22269	0.00303654	0.0661245		CYP78A6		1.05684	4.02293	0.00448004	0.128388
OASC		0.591546	6.9278	0.0481436	0.369777		CYP735A2		0.697224	4.67958	0.000205905	0.0155078
NUDX1		0.631107	5.64284	0.00522088	0.0943643		CYP71B3		1.39136	1.08698	0.00228479	0.083262
NUDT7		0.646498	6.48003	0.0121676	0.167881		CYP71B23		0.835157	2.49535	0.0184767	0.285209
NUDT12		0.794071	2.80929	0.0239966	0.25082		CYP71B20		1.41649	-1.52186	0.0332325	0.388706
NTT1		0.642893	6.33636	0.00327993	0.0693708		CYP71A12		1.04167	2.20261	0.00936911	0.195669
NRT1.7		0.693602	3.79668	0.009841	0.145698		CYP708A3		0.809416	3.93652	0.0362337	0.402601
NRPB12		0.673146	5.55954	0.00207359	0.0514658		CYP702A1		1.38806	-1.05231	0.0288082	0.361378
NPR3		1.10884	5.37783	4.65988e-06	0.000481468		CSY5		1.11759	-1.74785	0.039763	0.419519
NIT3		0.669336	5.01622	0.0358789	0.314913		CRK41		1.78356	-1.39745	0.000249516	0.0175684
NIT2		0.740446	5.7632	0.00523475	0.0945087		CRK40		0.693598	2.04257	0.0201647	0.29829
NIT1		0.591268	6.86781	0.0216291	0.237586		CRK28		0.907242	3.3579	0.0146602	0.25213
NIMIN-2		2.90374	4.71692	4.17827e-28	1.87792e-24		CRK26		0.95553	0.525591	0.0284306	0.359899
NIMIN1		3.53673	3.84997	7.68421e-23	1.72683e-19		CRK25		0.712833	1.99337	0.0372185	0.407284
NIC3		1.65122	0.776184	0.000603581	0.021848		CPuORF25		0.735531	5.57733	5.7357e-06	0.00101094
NHL3		0.830125	7.25978	0.000848054	0.0277206		CPK23		0.899251	2.99256	0.00101519	0.0490619
NHL12		0.703744	2.03766	0.0379991	0.326241		COR27		1.69811	2.38649	4.46564e-05	0.00510275
NDR1		0.826448	4.20654	0.00180288	0.0467482		COBL6		1.32315	-1.61911	0.0186981	0.286537
NCED5		1.77336	-1.52114	0.00154874	0.0423644		CNGC13		0.84379	1.80751	0.0390282	0.41549
NAS4		0.759879	4.8991	0.00680561	0.113351		CMT1		1.16071	-1.25176	0.0192083	0.290354
NAS2		1.15466	3.07094	0.00280153	0.0628525		CLE40		3.12364	-3.22407	0.0276657	0.353416
NAGS2		1.04541	2.33305	0.00611497	0.104766		CKX4		0.928893	2.73748	0.00783747	0.177013
NAC093		1.70974	-0.938535	0.0169533	0.206287		CIPK25		0.778533	2.97581	0.0108855	0.212871
NAC016		0.683474	3.32924	0.0149155	0.190991		CIPK17		0.939149	0.603691	0.0226424	0.318517
NAC004		1.97654	2.2006	8.41635e-08	1.59834e-05		CIPK15		0.644159	6.71663	0.000191105	0.0147018
MYB72		1.73291	2.34434	2.52855e-06	0.000282935		CHX17		0.654117	5.13633	0.0210179	0.304199
MYB28		1.05832	4.64448	0.000106809	0.0058578		CHR5		0.586505	4.70142	0.00158872	0.065618
MYB12		3.20786	-2.43769	0.00154898	0.0423644		CHR42		0.618849	1.94537	0.0204966	0.300376
MTO1		1.12406	9.33294	2.37075e-07	3.87466e-05		CHIA		0.705086	2.28361	0.0198269	0.296487
MT1C		0.628479	7.3933	0.0272894	0.270755		CFM3A		0.678441	2.67043	0.00508906	0.137945
MSS3		0.605172	7.17825	0.00455473	0.0860136		CCR2		0.671128	10.6353	0.000865629	0.044211
MSRB9		1.52968	7.21089	0.000347243	0.014735		CCOAMT		1.01369	2.70409	0.00133872	0.0588929
MSRB8		1.59721	2.0508	3.60466e-05	0.00252485		CCL		0.603297	5.88597	0.0429832	0.433157
MSRB6		1.4096	-0.826184	0.0128246	0.173375		CAX7		0.888933	-0.179133	0.0367598	0.405373
MSRB5		1.02504	8.10888	0.00109399	0.0328526		BT1		1.44886	7.22751	0.000375214	0.0239206
MSRB4		1.19944	5.35959	7.39461e-07	0.000102508		BRU6		0.612408	3.0632	0.0205232	0.30046
MS2		0.708375	8.41892	0.00182152	0.0470058		BRL1		0.624495	4.97276	0.00109215	0.0516701
MRP8		1.85888	3.29675	2.02172e-10	7.46845e-08		BGLU9		0.894781	0.820231	0.0352466	0.399033
MPK11		1.0034	-0.655018	0.0315181	0.291878		BGLU45		0.717527	2.43276	0.00955661	0.197814
MMP		1.29718	3.68665	7.91829e-06	0.000741433		BGLU17		0.594311	4.32687	0.00179707	0.0711311
MKS1		0.678412	4.96074	0.00326625	0.0693552		BEE1		1.23749	-1.16638	0.036135	0.402601
MKK9		0.979033	7.67972	2.27768e-05	0.00174001		BCAT-2		0.675122	6.08375	0.0009217	0.0458588
MIZ1		0.737352	4.28929	0.00684616	0.113893		BAM5		2.4113	-1.48215	0.00622404	0.155844
MGP		0.714827	3.01915	0.0101784	0.149093		BAG6		0.592691	2.29709	0.0182418	0.28313
MES5		0.586637	5.96035	0.0200086	0.227505		ATSMC2		0.673162	2.3081	0.010276	0.206339
MEK1		0.61008	4.32309	0.00440846	0.0842086		ATOBGM		1.54793	1.66785	0.000618625	0.0346829
MEE57		4.08766	-3.66252	0.0493801	0.374868		ATH6		0.761318	3.92406	0.0214428	0.307088
MC7		1.60219	4.77668	4.73623e-05	0.00314586		ATERDJ3A		0.890681	0.205555	0.0116568	0.22044
MAT3		0.649961	9.33655	0.00498857	0.0913905		ATDUF1		0.89195	1.74811	0.00459666	0.130257
MAPKKK21		2.79666	1.01394	1.65008e-07	2.85242e-05		AT5G66110		1.46362	-0.0922249	0.000150876	0.0123294
MAPKKK19		2.01044	2.22631	1.98144e-06	0.000232319		AT5G65030		1.6957	2.2074	0.000215563	0.0159107
MAM1		1.66219	6.88191	1.41591e-05	0.00118788		AT5G64100		0.8239	7.27356	0.0112363	0.217835
LURP1		4.79838	1.88302	4.31424e-07	6.49956e-05		AT5G63550		0.665512	3.04533	0.0162215	0.266086
LSU3		2.65286	0.998864	1.46794e-07	2.60433e-05		AT5G63250		2.74909	-2.95661	0.0245364	0.333345
LSU2		1.35009	3.5536	2.52834e-06	0.000282935		AT5G62360		0.855753	3.63631	0.0176374	0.277982
LSH9		0.711388	5.56857	0.000916273	0.0292263		AT5G62150		0.831837	1.5308	0.0119139	0.223498
LSH5		0.929492	3.64251	0.000421409	0.0167355		AT5G61990		0.63043	2.79631	0.00752378	0.172737
LOX3		2.06071	-1.25187	0.000624873	0.0223487		AT5G60760		2.34649	3.8709	7.64911e-06	0.00127951
LOB		0.884044	2.21103	0.0377144	0.324031		AT5G60470		2.00979	-1.75377	0.0229833	0.321359
LHY		1.04747	4.57718	0.000788744	0.0260982		AT5G60270		0.618107	2.11605	0.0484112	0.464438
LHT7		3.9358	2.9141	3.33518e-29	2.07628e-25		AT5G59930		0.777448	1.81044	0.028363	0.359447
LHCB2.3		1.69698	2.28412	4.68624e-05	0.00312034		AT5G59260		1.06965	1.05251	0.0208115	0.302937
LBD38		1.02738	7.34637	5.17324e-05	0.00336161		AT5G57625		0.900096	1.79477	0.034663	0.396252
LBD37		0.603129	7.06725	0.00428238	0.0832768		AT5G57250		0.671732	2.22024	0.00787981	0.177523
LAX3		0.608354	6.32014	0.00387801	0.0777534		AT5G56960		1.13282	-1.24281	0.0148292	0.253513
KTI1		1.06721	9.39515	0.00109856	0.032953		AT5G55820		0.860821	1.98511	0.00203818	0.077742
KIN2		1.11197	5.53475	0.00329149	0.0695079		AT5G55660		0.610306	3.73803	0.00802846	0.178486
KIN1		2.34656	1.34148	0.0101414	0.148793		AT5G53144		1.73226	-2.16936	0.00609829	0.154561
KCS1		0.64871	6.35375	0.00227382	0.0546507		AT5G52280		0.738611	2.06483	0.0399937	0.420708
JRG21		1.10675	-0.879813	0.0336398	0.302893		AT5G50260		1.27554	1.32119	0.000291145	0.019571
JAZ8		1.6739	1.4995	0.0212997	0.235818		AT5G50140		1.35785	-1.12521	0.0252884	0.337774
JAZ7		2.05335	2.36808	0.000122606	0.00648296		AT5G49780		1.32021	1.32943	0.00138393	0.0597852
JAZ6		0.768507	5.75603	0.0074089	0.12007		AT5G49770		1.95652	2.15753	2.33471e-05	0.00296981
JAZ5		0.734396	3.8503	0.0394012	0.332457		AT5G49760		0.720892	5.58263	0.000404208	0.0251086
JAZ3		0.759088	5.4394	0.00443618	0.0845617		AT5G49370		1.06132	-1.44101	0.025046	0.337132
IRT2		1.64416	2.03646	5.2479e-05	0.00339376		AT5G49140		1.58549	-1.92501	0.00993559	0.201453
IRT1		2.24389	6.1387	4.17683e-08	9.08359e-06		AT5G48430		1.94066	4.84757	5.86732e-05	0.00625391
IREG2		1.13164	4.39317	0.000379177	0.0156589		AT5G48250		0.662447	3.06212	0.0107603	0.211609
IREG1		0.589349	4.34305	0.0448297	0.354523		AT5G47740		1.23699	1.19075	0.00578205	0.149496
IPMI2		1.59573	5.77445	2.97812e-06	0.000326467		AT5G46440		4.5258	-3.49082	0.0120939	0.225416
IPMI1		2.20941	6.26306	1.44548e-06	0.00018215		AT5G46270		0.621283	2.82828	0.00463427	0.130487
IMS2		1.84815	7.98079	6.07899e-07	8.71979e-05		AT5G46260		1.1085	1.3447	0.00453973	0.129411
IMD1		1.25971	7.97556	0.00204964	0.0509895		AT5G46100		0.75126	0.465385	0.0202861	0.298774
ILL6		2.35441	4.403	1.83004e-07	3.10381e-05		AT5G46090		0.7816	2.70288	0.0229656	0.321359
IIL1		0.907018	8.47041	0.000686169	0.023601		AT5G45510		0.678049	7.57112	0.000272021	0.0185242
IDL5		0.714988	2.85384	0.0180688	0.213523		AT5G45240		1.18636	-0.675839	0.0161741	0.265873
IAR3		0.673019	6.47351	0.0330948	0.300131		AT5G45220		0.992962	2.92051	3.90357e-05	0.00456451
IAA18		0.615489	5.00448	0.0190858	0.221221		AT5G44870		1.29013	-0.194897	0.000367965	0.0236823
HSP70		1.04056	4.17858	0.00161583	0.0436534		AT5G44380		0.831803	6.08369	0.00156563	0.0649343
HSP17.6A		1.96125	-2.43243	0.0249403	0.257294		AT5G43580		1.73954	4.12186	7.69912e-05	0.00756564
HSFB2A		0.746127	3.78405	0.0184949	0.217037		AT5G41020		0.788917	2.91925	0.0174477	0.275636
HSD2		0.686702	6.05414	0.000862568	0.0279914		AT5G40590		0.960812	2.79773	0.00927822	0.19441
HRE2		1.61342	-0.411444	0.00142456	0.0400168		AT5G40100		0.600782	3.66336	0.00110708	0.0520657
HR1		1.24619	-1.3582	0.038917	0.32992		AT5G39970		0.720863	3.54858	0.00091753	0.0458296
HOS10		0.709348	2.96316	0.0190244	0.220943		AT5G38840		0.622185	3.32317	0.010324	0.207029
HOL1		0.76212	7.39815	0.000456099	0.0177009		AT5G38690		0.637655	2.50091	0.0161663	0.265873
HO4		2.93567	-1.4954	0.00889358	0.135999		AT5G38350		0.711366	3.47542	0.00552485	0.14493
HMT3		2.19491	3.1798	9.74456e-05	0.00549752		AT5G38344		1.40592	-0.0326523	0.000289062	0.0194878
HKT1		1.85879	5.25404	6.48878e-07	9.20963e-05		AT5G38100		0.89701	-0.448298	0.0366857	0.404954
HIR1		0.58529	6.07133	0.00960056	0.143038		AT5G36130		1.00615	-1.18183	0.0454541	0.44798
HHP1		0.660866	3.05143	0.016647	0.204007		AT5G36001		0.794149	0.26052	0.0165131	0.268277
HCD1		0.893108	4.79201	0.000144487	0.00733782		AT5G35525		1.03131	0.904943	0.00244722	0.0869489
HB54		0.751594	3.98426	0.00335493	0.0704066		AT5G32460		4.12038	-3.64474	0.0454519	0.44798
GT13		0.792484	1.33104	0.0198865	0.22743		AT5G28630		0.862977	4.59114	0.0172327	0.273844
GSTU6		1.18804	5.51798	0.00365515	0.0743352		AT5G28400		1.10588	1.02224	0.00828437	0.181492
GSTU5		1.24144	3.5044	0.00460307	0.0868048		AT5G28320		1.18116	1.08344	0.00443913	0.127663
GSTU3		2.40653	-1.55911	0.00245935	0.0577711		AT5G27240		0.690563	1.3448	0.0277943	0.35489
GSTU27		0.645368	4.11911	0.0127057	0.172698		AT5G25260		1.64403	0.0740038	0.00194152	0.0752935
GSTU21		1.53812	1.42855	0.000159604	0.00792641		AT5G25250		0.834159	3.1297	0.021427	0.307026
GSTU20		1.19369	6.26936	0.00729921	0.119151		AT5G23510		0.629757	4.87167	0.0125101	0.229967
GSTU19		0.76011	9.82334	0.000668819	0.023195		AT5G23160		1.2695	-1.9572	0.0308976	0.374984
GSTL1		1.51545	3.45188	0.000130346	0.00677273		AT5G22930		0.617691	4.02744	0.0014967	0.0629666
GSTF9		0.685759	11.5041	0.0107925	0.154934		AT5G22890		0.745465	2.05637	0.0475409	0.459182
GSTF8		0.747437	9.35701	0.000618956	0.0221982		AT5G22794		0.947408	0.531759	0.0338311	0.391892
GSTF11		1.58952	4.46429	0.00155983	0.0424887		AT5G21030		4.34276	-3.56504	0.0233705	0.323497
GSR2		0.937212	8.77779	0.00433539	0.0833303		AT5G20470		1.02563	1.14305	0.006523	0.160498
GRX480		1.88731	5.53431	7.73095e-09	2.14928e-06		AT5G19310		0.608865	1.84239	0.049823	0.473257
GPAT7		1.05825	2.55513	0.000596055	0.0216628		AT5G18840		1.00217	5.44404	1.96163e-08	1.01729e-05
GPAT5		0.81602	4.80754	0.000173643	0.00856059		AT5G16730		0.761684	4.11465	0.00390481	0.116355
GLP6		1.46769	2.15425	2.69788e-05	0.00199326		AT5G14920		0.7786	7.65491	0.00020008	0.0151436
GLP5		0.874565	8.47695	0.000189088	0.00915465		AT5G14770		0.709889	1.15213	0.0151556	0.256721
GLN1		0.854972	5.38455	0.00128624	0.0370578		AT5G14360		0.621613	2.27553	0.0359972	0.401961
GLIP2		0.705438	3.92499	0.0101925	0.149138		AT5G11290		1.02159	0.21539	0.0199176	0.296745
GIK		1.16072	5.73051	8.46662e-07	0.000114733		AT5G10530		0.826836	1.82196	0.0380289	0.411939
GH9B8		1.07337	6.74046	1.51922e-06	0.000189671		AT5G07780		0.732814	1.09523	0.0236481	0.325367
GH3.3		1.25823	1.43885	0.00177899	0.0463959		AT5G07620		0.794629	1.57561	0.00511765	0.138284
GGPS6		1.05001	1.99101	0.0057942	0.100808		AT5G06740		0.924309	2.30322	0.00438028	0.126606
GGH1		0.915711	7.77721	0.00307748	0.06682		AT5G05530		1.07086	1.22724	0.00604871	0.153883
GDH3		1.75715	3.32623	8.35083e-08	1.59834e-05		AT5G05420		1.63861	-0.763218	0.0273421	0.351306
GATA6		0.757004	2.1532	0.0238938	0.250134		AT5G05400		0.74645	1.3396	0.023073	0.321888
GASA5		1.26032	5.35917	7.39839e-05	0.00443545		AT5G04730		1.02934	1.11341	0.0314781	0.377921
GASA3		2.60991	-2.2545	0.00731609	0.119282		AT5G04238		1.06831	-0.63722	0.0125699	0.230415
GAMT2		1.0815	0.495015	0.00388948	0.0778097		AT5G04020		0.794664	1.1165	0.0388975	0.415142
GAE1		0.585969	8.60049	0.00729415	0.119151		AT5G03890		0.804333	1.89318	0.0190017	0.289158
GA3OX2		1.09404	2.22495	0.00378826	0.0764655		AT5G03360		0.801607	1.49745	0.00363268	0.111195
FRUCT5		1.14763	4.97919	3.3846e-07	5.27587e-05		AT5G02360		0.868819	1.54183	0.00369839	0.112389
FRO3		1.31872	4.48899	5.91956e-05	0.00372974		AT4G40070		1.10773	4.59931	0.000114805	0.0099548
FRO2		1.3804	5.36317	0.000451063	0.0176032		AT4G38780		0.752037	1.36157	0.0111422	0.217019
FPF1		1.20247	3.79741	1.27289e-06	0.000163457		AT4G38550		0.617183	5.31564	0.00597408	0.152415
FLA2		0.680178	7.34077	0.0123745	0.169833		AT4G38340		1.06655	1.69688	0.0158095	0.262521
FLA12		0.689633	4.93786	0.0176185	0.210882		AT4G38070		0.781332	1.0557	0.0258847	0.34167
FAMT		2.17064	0.593194	0.0142593	0.185584		AT4G37900		0.792211	2.77325	0.000931511	0.0462616
EXPB3		0.607109	8.89585	0.020237	0.229299		AT4G37530		0.916458	4.20061	0.000487193	0.0289556
EXPA6		0.670365	7.14551	0.00235494	0.0560508		AT4G37520		0.803392	6.99437	0.00186718	0.07308
EXPA15		1.55388	7.29164	6.15727e-05	0.00386147		AT4G36850		0.938126	6.3771	0.000913173	0.0457924
EXPA1		0.624424	6.96209	0.0114174	0.161116		AT4G36670		0.850913	6.71307	0.00170462	0.0691255
EXO70B2		0.606312	4.09747	0.0267757	0.267992		AT4G35380		0.81082	3.61147	0.00206947	0.078369
EXLA3		0.598511	5.53522	0.00805694	0.126837		AT4G33980		1.48903	3.08658	0.000713231	0.0383142
ESL1		1.3156	6.33593	5.65315e-06	0.000566723		AT4G32950		1.92182	3.82528	1.32568e-05	0.00192202
ERF6		1.00681	6.76283	3.40267e-05	0.00241473		AT4G31620		0.725073	2.47327	0.00522025	0.139381
ERF5		0.665401	6.24142	0.00351096	0.0727748		AT4G30990		0.593458	3.79581	0.00444081	0.127663
ERF4		0.838676	8.17336	0.000154767	0.00771664		AT4G30250		1.29211	-0.187944	0.0260125	0.342633
ERF2		0.994642	5.10583	0.000580924	0.0213721		AT4G29050		0.801268	2.47539	0.00411366	0.120842
ERF15		0.788	5.03472	0.000353867	0.014917		AT4G28800		2.07587	-2.56608	0.0123789	0.228646
ERF13		1.74675	5.45851	0.000350789	0.0148504		AT4G27290		1.22796	1.693	0.000861109	0.0440636
ERF11		0.926682	5.59584	0.00129762	0.0372663		AT4G26820		2.77729	-2.95179	0.0087037	0.18747
ERF-1		0.778244	6.91298	0.000547078	0.0205471		AT4G25940		0.765696	2.30967	0.0171542	0.273261
ERF1		1.16769	2.5799	0.000642105	0.0226053		AT4G25790		0.983207	1.62212	0.00772241	0.175252
ENODL19		0.64501	7.90065	0.0047288	0.0884337		AT4G25510		1.60492	-1.27062	0.00112142	0.0521861
ENODL17		0.595824	6.81031	0.0264693	0.266541		AT4G25310		0.862498	3.21027	0.0222715	0.314943
EDS5		1.52321	5.4037	4.74296e-06	0.000488181		AT4G25070		0.625535	3.12691	0.0202989	0.2988
EDF3		1.01547	5.02453	4.13709e-05	0.00283796		AT4G24350		0.746516	4.28295	0.0395177	0.41824
EDA4		0.895387	5.72256	7.52641e-05	0.00449037		AT4G24015		0.869851	6.39529	8.27924e-06	0.00134498
EDA32		1.20275	4.45825	2.31418e-06	0.000262212		AT4G23540		0.729078	2.70426	0.00223131	0.0820898
ECI1		0.756248	4.27211	0.00199161	0.0501621		AT4G22750		2.83017	-3.35328	0.0346842	0.396326
DUT1		0.687709	4.16278	0.0344675	0.307878		AT4G21820		0.635911	2.27562	0.00879921	0.188474
DTX35		1.06302	5.79883	6.1307e-07	8.74743e-05		AT4G21650		0.651244	4.43711	0.000207024	0.0155078
DMR6		1.50739	5.37817	5.8683e-08	1.22675e-05		AT4G20860		0.649078	3.84837	0.0110144	0.214924
DIC2		0.874409	7.4942	0.00053552	0.02034		AT4G19520		0.701532	1.5762	0.0315319	0.377921
DI19		0.69272	9.78301	0.0449333	0.354856		AT4G19430		2.84681	-3.35586	0.0390465	0.41549
DHAR2		0.943356	5.93358	5.88522e-05	0.00372974		AT4G19420		0.682238	5.13301	0.000122343	0.0105071
DGL		1.89156	-2.61026	0.0220063	0.239036		AT4G18940		0.743362	0.106901	0.045272	0.447034
DET2		0.662706	5.44077	0.00166154	0.0443613		AT4G18490		1.11201	-0.842475	0.0124876	0.229709
ddf2		1.68979	-0.433796	0.0112239	0.15947		AT4G18220		2.04408	-3.00492	0.0485305	0.465075
CYP96A4		2.23705	1.7948	2.67134e-06	0.000296577		AT4G16960		1.0314	2.24224	0.00207205	0.078369
CYP94C1		1.39568	3.75272	1.84684e-08	4.52761e-06		AT4G16260		0.604251	8.65107	0.0382937	0.413619
CYP94B2		1.92398	1.18303	2.24061e-05	0.00172144		AT4G15810		0.759501	1.976	0.0231168	0.322114
CYP91A2		1.14778	5.86074	1.15465e-06	0.000151153		AT4G15700		1.82249	3.01452	1.59338e-06	0.000384037
CYP86B1		0.661257	4.21703	0.00497326	0.0911719		AT4G15690		1.90491	2.46871	7.73392e-06	0.00127951
CYP86A8		0.753752	4.82991	0.00253363	0.058671		AT4G15680		1.88049	2.6197	0.000966546	0.047477
CYP86A1		0.719257	7.46475	0.00160601	0.0434554		AT4G15670		1.90579	1.94771	0.00107602	0.0512667
CYP83B1		0.901824	9.58773	0.00355577	0.0731295		AT4G15660		1.93247	1.66758	0.000424609	0.0257313
CYP83A1		1.34729	7.35829	0.000140305	0.00718164		AT4G15233		0.760657	1.76383	0.0164214	0.267737
CYP82C4		2.37764	4.2287	2.85704e-08	6.58511e-06		AT4G14370		0.949713	0.268117	0.027577	0.352938
CYP79F2		1.61927	5.31639	0.000354575	0.014917		AT4G14103		0.88274	2.73332	0.000112427	0.00988054
CYP79B3		0.750439	9.20382	0.00762732	0.122418		AT4G13130		0.704565	1.78419	0.00906577	0.191746
CYP79B2		1.65645	8.7154	8.37374e-05	0.00486669		AT4G12670		0.593584	2.24179	0.0474397	0.458836
CYP78A5		0.712104	5.48899	0.0233703	0.247536		AT4G12500		5.78338	-2.85138	0.0141513	0.247483
CYP71B9		2.5521	1.68247	9.03876e-09	2.43748e-06		AT4G11230		1.077	1.07648	0.00294189	0.0979431
CYP71B5		3.74892	1.91618	8.78721e-20	1.39391e-16		AT4G11170		1.71357	-0.66518	9.09998e-05	0.0086105
CYP71B37		0.747093	6.24142	0.000279616	0.0125274		AT4G11080		0.662221	2.48673	0.0387933	0.415015
CYP71A27		1.31145	3.90459	2.10429e-06	0.000244597		AT4G11000		1.16905	-0.743852	0.00936957	0.195669
CYP71A20		0.684703	7.17327	0.00147556	0.0409375		AT4G10940		1.10483	-0.0753612	0.00708906	0.167493
CYP71A13		1.64494	0.0403478	0.00758881	0.122105		AT4G10850		1.49442	-2.56783	0.0369686	0.406083
CYP715A1		4.44312	-3.51378	0.0299946	0.283514		AT4G10845		1.04112	0.0647723	0.00550659	0.144616
CYP710A2		0.759547	5.30377	0.00101228	0.0310205		AT4G10720		0.976294	-0.107898	0.0168119	0.271315
CYP706A2		0.796842	4.69292	0.00149754	0.0413034		AT4G10530		1.52715	-1.84299	0.039701	0.419192
CYP705A1		1.09756	5.88065	0.000113433	0.00609326		AT4G10510		1.12534	1.88429	0.00976396	0.199928
CYP702A5		0.624708	4.17298	0.0356308	0.313442		AT4G08450		1.03277	-0.256821	0.0169817	0.272263
CYP702A3		4.39636	-0.75189	5.67098e-10	1.91162e-07		AT4G04990		0.906163	2.14677	0.0287516	0.361241
CXE18		0.623681	5.76471	0.00431775	0.0832768		AT4G04370		0.739656	1.07613	0.00901851	0.191197
CXE13		1.66117	-2.43507	0.0419645	0.341787		AT4G03175		1.12018	-1.42994	0.0405384	0.423017
CWLP		1.28568	4.68553	0.000852454	0.0278307		AT4G03153		4.52	-3.49152	0.0190414	0.28929
cwINV6		1.59749	5.67783	2.93193e-10	1.0542e-07		AT4G02710		0.871455	3.26703	0.00618628	0.155331
CSLA11		1.12126	3.53847	4.4936e-05	0.0030144		AT4G02110		0.612922	1.54148	0.0252509	0.337774
CSD1		0.693881	8.17873	0.00392967	0.0781802		AT4G01985		1.89736	1.16105	0.000908414	0.0457097
CRK30		1.24514	-1.11111	0.027996	0.274254		AT4G01780		1.91472	-2.85697	0.0384771	0.414223
CP1		0.594235	4.4353	0.0291869	0.279404		AT4G01735		2.19862	-1.82709	0.0079571	0.17837
COPT2		1.10216	3.43413	0.0111908	0.159084		AT4G01030		1.0242	-0.909374	0.0296992	0.366712
COBL8		0.640459	2.58781	0.028291	0.274922		AT3G66652		0.681306	0.472877	0.0440489	0.439787
CNI1		0.602102	5.35356	0.014563	0.187885		AT3G63380		2.06198	3.20509	1.37917e-05	0.00196784
CNGC19		2.03611	2.33563	9.54437e-07	0.000127417		AT3G61170		0.971953	-0.332818	0.0112868	0.218052
CMPG2		0.598846	5.00968	0.0186115	0.217931		AT3G60420		1.13832	2.5995	0.00613344	0.155031
CMPG1		0.860338	1.97002	0.0304138	0.286059		AT3G59120		1.01217	-0.793914	0.0187354	0.286904
CML43		1.2277	4.58301	2.15774e-06	0.000249733		AT3G58950		1.63942	-2.81517	0.0495431	0.471096
CML37		0.76166	3.52738	0.040362	0.335318		AT3G57470		0.628513	3.9029	0.0184459	0.284897
CM1		0.613055	5.42087	0.00282845	0.0632985		AT3G55790		1.74058	-1.42296	0.0261007	0.343346
CLH1		2.14092	-1.00522	0.0342836	0.306831		AT3G55220		0.584976	2.39865	0.0164964	0.268277
CLE44		0.599042	3.70629	0.0234586	0.248024		AT3G54150		0.777686	2.1273	0.0131959	0.23692
CLE3		0.750649	4.45659	0.0102911	0.150199		AT3G53590		1.5579	0.984825	0.00243193	0.0867486
CLE21		5.04259	-3.27936	0.00293154	0.06464		AT3G52530		1.14212	-0.852398	0.0417629	0.429657
CLE2		0.690877	4.35867	0.0217064	0.237662		AT3G51340		0.586291	2.2383	0.0336648	0.390804
CIPK4		0.975628	6.53625	7.10928e-05	0.00432146		AT3G51330		0.673636	4.92505	0.0061794	0.155303
CINV1		0.751109	9.51851	0.000576523	0.0213017		AT3G50570		1.59307	-2.13316	0.0463439	0.452319
CEL2		1.96147	-2.93303	0.0389705	0.330166		AT3G49830		0.979964	-0.873236	0.0207414	0.302506
CDSP32		0.60036	3.65768	0.0165068	0.203445		AT3G49601		0.645616	4.81479	0.00174046	0.0698438
CCR4		1.43626	-0.491163	0.000973235	0.0304116		AT3G47910		0.634811	4.41427	0.000691468	0.0374434
CBL7		1.27112	-0.159601	0.0309771	0.289353		AT3G47570		0.586021	3.87586	0.00568745	0.147901
CB5-C		2.26904	6.63005	9.00993e-06	0.00082363		AT3G47480		1.1576	2.09084	0.0246491	0.334269
CAX4		1.5292	2.54068	8.39824e-05	0.00487044		AT3G46730		0.909478	1.02572	0.0263916	0.345152
CAT5		2.19807	-3.29465	0.0363182	0.316956		AT3G46710		1.59482	-0.751397	0.000901046	0.0455882
CAMBP25		0.670355	6.53251	0.00272485	0.0616822		AT3G46690		0.665901	3.74137	0.0034704	0.107571
bZIP44		0.720463	6.3655	0.0101638	0.148984		AT3G45410		0.91498	3.09736	0.00705314	0.167408
BSMT1		4.97452	-3.29387	0.00292651	0.064582		AT3G44050		1.1783	1.29868	0.000621271	0.0347589
BIK1		0.59434	5.21393	0.00494298	0.0908218		AT3G29970		2.23098	-2.10962	0.00295657	0.0981839
BI1		0.754184	7.38259	0.000489615	0.0187816		AT3G29110		1.45196	1.63906	0.0228452	0.320367
BHLH101		1.33232	5.13748	1.40965e-05	0.00118788		AT3G28650		1.06617	0.928447	0.00246037	0.0870719
BHLH100		3.30648	3.71783	2.91732e-09	8.74127e-07		AT3G28640		0.775584	1.00523	0.00619793	0.155479
BHLH039		2.37581	5.67271	1.65987e-08	4.14461e-06		AT3G26050		0.651796	1.03217	0.0430781	0.433408
BHLH038		2.11595	4.62297	2.8867e-07	4.57916e-05		AT3G24080		0.732859	4.41161	0.00172471	0.0696334
BGLU6		0.992189	2.89535	0.000336046	0.0144073		AT3G22790		0.799565	3.03622	0.00980479	0.200459
BGLU42		0.660781	4.48865	0.00392111	0.0781802		AT3G21340		1.21113	-0.0489307	0.0225212	0.317835
BGLU24		2.49635	2.27256	0.00175555	0.0460078		AT3G20810		1.5899	2.20605	0.00043962	0.0264626
BGLU22		0.806244	8.51752	0.0212954	0.235818		AT3G20150		0.614728	3.63973	0.00120306	0.0542316
BGLU11		0.819903	3.84588	0.00297291	0.0650941		AT3G16560		0.605428	3.11208	0.0179993	0.281058
BGL2		3.63498	0.656061	1.15096e-09	3.60907e-07		AT3G15550		0.776188	2.65884	0.000836358	0.043207
BCS1		0.702052	4.50273	0.018387	0.216148		AT3G14840		0.752214	6.42031	1.71211e-05	0.00235563
BCAT4		2.31004	8.06923	4.57171e-08	9.86282e-06		AT3G14470		0.586703	2.37718	0.0276021	0.352938
BBX32		1.36038	-1.00671	0.00440439	0.0842086		AT3G13780		0.59225	2.74688	0.0112879	0.218052
BAT5		1.22362	4.84948	0.00101007	0.030988		AT3G12977		0.786089	2.83689	0.0272948	0.351171
BARS1		1.72649	-0.987805	0.00251698	0.0586327		AT3G10040		1.04081	3.25788	0.000187306	0.014473
BAP2		2.21411	3.27511	3.32002e-12	1.51747e-09		AT3G07600		1.58432	-0.506686	0.000310549	0.0205259
BAP1		0.787971	5.24343	0.012117	0.167398		AT3G07000		0.830508	1.49741	0.00714633	0.168017
AXR3		0.714786	6.48159	0.00215213	0.0524881		AT3G06990		0.966898	1.44145	0.00400149	0.118321
ATSRP30		0.594759	5.8935	0.0277808	0.273425		AT3G06640		1.28614	-1.64054	0.0112676	0.217972
ATMDAR2		0.638382	8.16365	0.00283794	0.0634583		AT3G05900		0.816972	5.22974	0.000536242	0.0313005
ATL6		0.62299	5.66702	0.00549949	0.0974406		AT3G03350		0.722915	2.07698	0.003748	0.113166
ATL2		0.696691	6.18525	0.00489218	0.0901814		AT3G03240		1.72678	-2.95888	0.0429126	0.432979
AT-HSFA7B		1.83861	0.724975	0.00139922	0.0393871		AT3G02930		0.72394	2.0399	0.0208392	0.302949
ATC		1.07047	5.38833	0.0018735	0.047977		AT3G01345		4.69462	-3.41977	0.013738	0.243412
ATBETAFRUCT4		0.848299	5.18642	0.011073	0.157496		AT3G01319		1.44086	-1.07323	0.00342709	0.106966
ATAF2		0.715463	6.49682	0.000635306	0.0224727		AT3G01190		0.611657	7.10512	0.0053358	0.141764
AT5G67370		1.50802	2.50955	7.40146e-05	0.00443545		AT3G01175		1.10212	2.02937	0.00680512	0.163414
AT5G67340		0.611243	3.67554	0.0144052	0.18672		AT2G46495		1.46644	1.19161	0.00265323	0.0914958
AT5G67210		0.629377	5.29379	0.0128837	0.173375		AT2G45180		0.67778	2.20551	0.0186473	0.286537
AT5G66985		1.16142	5.84035	1.85768e-06	0.000220744		AT2G44340		1.50605	1.37624	0.0134589	0.240279
AT5G66670		1.41552	2.86344	1.50594e-06	0.000188887		AT2G44200		0.653683	3.0626	0.0131779	0.236754
AT5G66390		0.791473	5.11614	0.00235264	0.0560508		AT2G44010		0.706031	3.01103	0.0290624	0.363341
AT5G65520		0.609993	4.75593	0.00985158	0.145731		AT2G43590		0.942857	4.87575	0.014815	0.253513
AT5G65380		0.759378	4.93466	0.00207268	0.0514658		AT2G43530		0.862815	4.1178	0.00112461	0.0521986
AT5G65274		1.2266	-1.24909	0.0498692	0.376317		AT2G42330		0.691036	3.27228	0.00909366	0.191885
AT5G65158		2.43304	-0.808761	0.000325809	0.0140832		AT2G42280		1.23299	4.26777	6.96892e-06	0.00118944
AT5G64510		0.882832	1.31242	0.0164425	0.203155		AT2G42060		0.955008	2.79194	0.0105138	0.208781
AT5G63070		1.93915	-0.272439	0.000109589	0.00593429		AT2G39415		1.49314	-2.19907	0.0135404	0.241178
AT5G62865		1.05676	4.8869	5.77529e-06	0.000572581		AT2G39030		6.18275	-2.56044	0.00323507	0.102756
AT5G62770		0.830433	5.83837	0.000203088	0.0097104		AT2G38465		0.98963	0.479108	0.00930741	0.19487
AT5G62680		0.708941	7.59031	0.000882996	0.0285171		AT2G38220		6.0711	-2.63864	0.00938088	0.195669
AT5G62370		0.956658	1.04956	0.0103419	0.150751		AT2G37420		0.735737	2.58136	0.00549796	0.144616
AT5G62330		2.41208	3.08114	0.000101845	0.00565114		AT2G36690		1.30389	3.77927	0.000629956	0.0350269
AT5G61660		1.0804	5.38489	0.000149175	0.00750525		AT2G36325		4.33489	-3.5662	0.0231499	0.322114
AT5G61520		2.09759	-2.38703	0.0399538	0.334687		AT2G34350		0.787896	1.56212	0.0383449	0.413619
AT5G60460		0.642095	5.03324	0.0071877	0.11819		AT2G34240		0.933809	-0.930164	0.0404795	0.422777
AT5G60310		0.751631	0.948722	0.0463932	0.361794		AT2G33435		1.3439	1.24912	0.00110674	0.0520657
AT5G59550		0.711446	7.30909	0.00321614	0.0688331		AT2G32240		0.903381	4.66925	0.0200446	0.297542
AT5G59490		1.73202	4.11917	7.9883e-05	0.00468305		AT2G31018		1.02206	-1.20839	0.0380111	0.411939
AT5G59080		0.914529	6.76481	2.33477e-05	0.00177357		AT2G30600		0.743668	6.35567	4.81369e-06	0.0008771
AT5G56100		1.01366	4.43944	0.0219789	0.238994		AT2G30480		0.620694	1.98804	0.0339339	0.392409
AT5G55770		2.61822	-2.13487	0.0057444	0.10033		AT2G29220		1.28848	-2.19573	0.0449772	0.445101
AT5G55620		1.91705	0.193047	7.71351e-05	0.00456554		AT2G28990		1.06643	1.69771	0.00612653	0.155031
AT5G54585		0.922439	3.51855	0.00667321	0.111844		AT2G28970		1.40664	2.18928	0.000173359	0.01359
AT5G54148		1.79443	-2.10622	0.00850498	0.131661		AT2G28960		1.33373	3.40298	0.000151951	0.0123797
AT5G54050		2.09146	-0.262017	8.76009e-05	0.00503696		AT2G28720		0.794072	3.46472	0.000157091	0.0126835
AT5G54020		1.16538	1.00185	0.0324962	0.297261		AT2G25730		0.742752	5.24473	1.28104e-05	0.00187749
AT5G53970		1.7537	3.0641	1.22941e-08	3.18783e-06		AT2G25410		1.9457	-1.39118	0.0211349	0.304458
AT5G53740		0.699971	3.95488	0.022662	0.242896		AT2G24650		0.663899	2.43898	0.0243719	0.332197
AT5G52760		2.77906	2.65834	2.30375e-13	1.17217e-10		AT2G23690		0.659556	2.32047	0.0204217	0.299788
AT5G52750		1.929	3.80385	7.09391e-15	4.55479e-12		AT2G23680		0.849915	1.66083	0.0267061	0.347243
AT5G52720		2.37014	5.01287	1.09706e-10	4.22635e-08		AT2G22610		0.674788	2.04169	0.0189603	0.289038
AT5G52700		2.73033	-1.62	2.96436e-05	0.00216054		AT2G21560		0.918733	5.77366	0.00108915	0.0516189
AT5G52690		2.9108	2.00402	1.62686e-08	4.10014e-06		AT2G19960		0.819488	0.304865	0.0230704	0.321888
AT5G52680		2.91994	-0.995423	3.29902e-06	0.000358728		AT2G19802		1.93246	-2.643	0.018676	0.286537
AT5G52670		2.86784	1.6768	4.84596e-05	0.00321059		AT2G18300		0.754848	0.852496	0.0145699	0.251172
AT5G52250		1.23266	1.82	0.0122707	0.169088		AT2G17850		1.81441	-0.365398	0.000678006	0.0370868
AT5G52050		1.09806	2.9191	0.0272415	0.270479		AT2G17525		0.966349	0.949571	0.00203472	0.0777201
AT5G52020		1.16103	2.245	0.0137102	0.181326		AT2G17060		1.0949	1.05577	0.00281864	0.094776
AT5G51830		0.641707	5.63575	0.0051347	0.0934328		AT2G17050		1.4837	0.533291	0.000874154	0.044562
AT5G51720		5.67232	-2.97065	0.00117111	0.0346667		AT2G16380		0.653267	3.61832	0.0213747	0.306438
AT5G51580		1.1838	4.80703	7.06921e-05	0.00432146		AT2G16365		0.780994	4.00534	0.0161449	0.265873
AT5G50760		0.924794	2.75464	0.0201557	0.228636		AT2G15960		0.726566	5.29802	0.000758772	0.0402195
AT5G50460		0.615422	6.66726	0.0199406	0.227463		AT2G15220		0.713487	3.8803	0.000791628	0.0415327
AT5G49690		1.63897	1.43623	0.00117843	0.0348069		AT2G14510		0.988285	2.39014	0.00874953	0.188007
AT5G48190		2.10254	-1.85124	0.00246853	0.0579363		AT2G14440		2.00426	-2.00779	0.00528733	0.140893
AT5G48175		2.28138	2.12584	9.85302e-08	1.82293e-05		AT2G07702		2.83314	-3.35298	0.0331978	0.388622
AT5G47870		0.763516	5.11794	0.000338802	0.0145024		AT2G05230		0.92292	-0.300124	0.0144178	0.249393
AT5G47730		0.755292	5.62609	0.00398736	0.07889		AT2G04860		0.750638	0.255983	0.0385512	0.414507
AT5G46295		0.758364	2.21015	0.0427591	0.344925		AT2G04050		1.43086	-2.1072	0.0288128	0.361378
AT5G45500		0.744542	6.96438	0.000874665	0.0282819		AT2G03380		0.79474	0.431117	0.0162737	0.266208
AT5G45490		1.13808	7.19166	2.17318e-07	3.61754e-05		AT2G03260		0.864918	0.9925	0.0203758	0.299458
AT5G45180		4.24372	-3.59192	0.0484515	0.371446		AT2G02640		1.59132	-2.39027	0.0154659	0.259372
AT5G45095		0.693221	3.38611	0.0235059	0.24829		AT2G02630		0.92358	1.32738	0.00965114	0.198371
AT5G44920		0.680641	6.14081	0.00795899	0.126031		AT2G02610		0.86578	1.02092	0.0229874	0.321359
AT5G44720		0.684455	7.1519	0.00935111	0.140499		AT1G80810		1.00819	1.84975	0.00363868	0.111252
AT5G44585		0.769631	4.4764	0.00317069	0.068294		AT1G80380		1.11713	7.80984	3.06787e-05	0.00376052
AT5G44582		0.854883	2.03256	0.0327613	0.298976		AT1G78290		0.650955	5.70981	0.00550749	0.144616
AT5G44580		1.16182	0.894945	0.0332188	0.300669		AT1G77150		3.09538	-2.76871	0.00230159	0.0836938
AT5G44578		0.779911	4.20299	0.000958071	0.0301122		AT1G77145		0.769117	2.9351	0.0104966	0.208594
AT5G44568		1.42985	0.420183	0.000566364	0.0210664		AT1G76820		0.676519	1.8403	0.0181401	0.282276
AT5G44550		1.00794	7.83492	3.55402e-06	0.000380322		AT1G76780		0.99199	-0.313114	0.0371598	0.407284
AT5G44060		0.618661	5.27755	0.00352745	0.0730045		AT1G76740		0.887176	0.969028	0.0030192	0.0990496
AT5G43910		0.618188	4.27334	0.0052811	0.0950241		AT1G73860		1.21658	-1.01352	0.0048409	0.133134
AT5G43260		0.615829	3.6943	0.0190887	0.221221		AT1G73610		1.58243	-2.25598	0.0171217	0.273261
AT5G42500		0.83856	3.89084	0.0255988	0.261491		AT1G72590		0.831126	1.24409	0.0194719	0.293165
AT5G42290		1.38871	-1.20209	0.0212237	0.235421		AT1G71490		0.950464	0.0568681	0.00888904	0.189066
AT5G41740		1.08725	-0.88409	0.0336712	0.303075		AT1G70860		0.710173	2.15174	0.0270627	0.349354
AT5G41660		2.58823	-3.14268	0.047902	0.369343		AT1G70780		0.651026	5.48996	0.0193188	0.29137
AT5G41380		1.09049	0.822281	0.00339136	0.0710052		AT1G68940		0.711659	1.60964	0.014561	0.251172
AT5G41300		1.18874	2.79876	0.00178069	0.0463959		AT1G68710		0.666764	4.1274	0.000390718	0.0245606
AT5G41290		2.37772	4.07007	3.67894e-15	2.48025e-12		AT1G68450		0.815251	1.99562	0.0270565	0.349354
AT5G41280		3.63159	3.07754	5.81367e-12	2.48853e-09		AT1G67455		4.13148	-3.64341	0.0411887	0.426059
AT5G41080		0.840064	7.20178	0.00100038	0.0308313		AT1G66930		0.96436	0.966801	0.0144803	0.250154
AT5G41050		1.43814	0.360105	0.00163257	0.0438502		AT1G66440		0.810129	1.40721	0.0133167	0.238296
AT5G40460		0.80597	3.68575	0.0171761	0.207522		AT1G65010		0.714503	3.56217	0.0149084	0.254292
AT5G40240		1.37045	5.51083	1.10507e-09	3.50593e-07		AT1G64310		2.86923	-2.90579	0.00469498	0.131066
AT5G40230		1.22731	3.56843	2.17013e-06	0.000250094		AT1G64110		1.88365	0.761847	3.17167e-06	0.000663027
AT5G39670		0.628851	5.55019	0.0360409	0.315568		AT1G63590		1.45767	-1.40496	0.0211925	0.305124
AT5G39180		2.40654	4.61267	4.40219e-17	5.39609e-14		AT1G63570		1.86192	-1.17392	0.00219958	0.0816378
AT5G39160		2.36023	2.13118	2.01722e-10	7.46845e-08		AT1G63560		1.80296	-2.00618	0.0125928	0.230415
AT5G39150		2.31237	4.46426	4.40949e-12	1.94935e-09		AT1G63550		2.57119	-2.25613	0.00136479	0.0596215
AT5G39130		2.50199	3.73288	8.44394e-17	9.10831e-14		AT1G63350		0.63318	1.6857	0.0321939	0.382188
AT5G39120		2.03448	7.57859	4.99881e-10	1.70637e-07		AT1G63300		0.786153	1.72676	0.0234602	0.32405
AT5G39090		1.6015	1.93386	8.03955e-06	0.000750182		AT1G62914		0.815107	1.79775	0.00308276	0.0999719
AT5G39080		0.932638	0.136239	0.0179511	0.212879		AT1G62310		0.800224	2.86196	0.0143174	0.248638
AT5G39050		1.15914	0.310881	0.017415	0.209234		AT1G62290		1.5894	-0.161036	4.80736e-05	0.00537926
AT5G38930		2.08357	-1.95931	0.00139544	0.0393216		AT1G61740		1.11595	8.57698	4.59639e-05	0.00522999
AT5G38820		1.37448	1.46419	0.00385901	0.0774876		AT1G61500		0.846926	2.10532	0.00991347	0.201453
AT5G38810		1.51321	-1.90519	0.0220428	0.239036		AT1G61480		0.797668	1.70677	0.0249205	0.335847
AT5G38550		0.857852	3.30558	0.00722709	0.118548		AT1G61420		0.638726	0.698266	0.0423353	0.430976
AT5G38540		0.879615	2.15202	0.019195	0.221874		AT1G61270		1.02388	-1.35375	0.0315294	0.377921
AT5G38120		3.59355	-0.925491	0.000983251	0.0306092		AT1G61080		1.54614	-1.0891	0.00787795	0.177523
AT5G38030		0.594735	5.93073	0.00483467	0.0894214		AT1G58410		1.00546	2.73911	0.00817436	0.180048
AT5G38000		0.945613	4.86081	0.000122524	0.00648296		AT1G58320		1.08893	2.11072	0.0117524	0.221526
AT5G37980		1.35577	2.06279	1.87277e-05	0.00148976		AT1G58110		0.629394	6.55747	0.00797028	0.178452
AT5G37690		0.739019	5.52556	0.0166813	0.204104		AT1G57906		4.12623	-3.64419	0.0410119	0.425414
AT5G35735		0.72081	7.03833	0.00125409	0.0362864		AT1G57650		3.12515	-3.23019	0.019861	0.296487
AT5G35732		1.18427	6.29641	6.04034e-05	0.00379697		AT1G57630		1.10721	-1.45515	0.0293941	0.364138
AT5G27920		0.88601	6.83	0.00289845	0.0641728		AT1G56300		1.17325	2.67848	0.000200478	0.0151436
AT5G26790		1.18837	2.28161	0.00100402	0.0309081		AT1G55550		1.02671	-0.127797	0.00512813	0.138306
AT5G26620		1.55375	2.23907	0.00414257	0.0813047		AT1G55450		0.714962	4.74663	0.00118653	0.0537768
AT5G26270		2.31253	-0.520445	0.0168389	0.205566		AT1G55380		0.717861	1.98533	0.0302054	0.37025
AT5G26130		2.83849	0.0387768	0.004795	0.0889462		AT1G53625		1.10587	2.02741	0.0207335	0.302506
AT5G25840		1.1528	0.171679	0.0109334	0.156166		AT1G53440		0.758669	5.06683	0.000370528	0.023734
AT5G24980		0.860029	4.92537	0.000187594	0.00909866		AT1G53430		0.677265	6.00068	0.00388478	0.116014
AT5G24600		0.956018	1.68452	0.00544583	0.0969358		AT1G53420		3.57527	-3.00389	0.00226739	0.0829643
AT5G24165		0.602792	7.09347	0.0114092	0.161085		AT1G51940		0.612206	2.90946	0.0045852	0.130257
AT5G23830		1.23927	7.80274	0.000548592	0.0205471		AT1G51890		1.2694	2.62265	0.0019275	0.0748977
AT5G23820		0.974108	8.55647	0.00512172	0.0933857		AT1G51840		1.97436	-2.13591	0.00375163	0.113166
AT5G22550		0.74039	1.59347	0.0340807	0.305536		AT1G51810		3.11423	-3.22822	0.0141614	0.247498
AT5G22540		1.80327	-0.131542	0.00131252	0.0374503		AT1G51800		1.15635	2.6075	0.00128495	0.0568052
AT5G22530		1.10112	2.07036	0.00380115	0.0765484		AT1G51790		1.2621	2.89091	0.000165385	0.0131951
AT5G22520		0.953889	0.935902	0.0262134	0.265551		AT1G51270		0.786377	3.39315	0.00802382	0.178486
AT5G22390		1.71867	2.77579	0.000481296	0.0185372		AT1G49900		1.23881	-0.645204	0.00514401	0.138311
AT5G22250		1.20444	6.1033	2.83703e-06	0.00031355		AT1G49870		0.917511	2.24595	0.00075914	0.0402195
AT5G21960		1.57116	1.61352	0.00804371	0.12681		AT1G49520		0.632551	1.73923	0.028843	0.361435
AT5G21105		0.679571	7.25543	0.00250537	0.0585462		AT1G49230		0.828988	4.65453	0.00257213	0.0899645
AT5G21020		1.02556	9.45744	0.0124663	0.170822		AT1G44030		1.79387	-1.54196	0.000407817	0.0251086
AT5G20820		0.779055	2.12286	0.0256961	0.261983		AT1G33900		2.19206	-1.71147	0.00917545	0.192856
AT5G20190		0.703148	6.09788	0.00143576	0.0401639		AT1G32910		3.32522	-2.59851	0.0484234	0.464438
AT5G20160		0.604065	6.87761	0.00517617	0.0938708		AT1G31840		0.676961	0.268307	0.041952	0.429934
AT5G19890		1.0899	8.36433	5.44853e-05	0.0035067		AT1G31540		0.862979	2.21801	0.0014868	0.0628202
AT5G19880		1.34527	-1.65722	0.0234623	0.248024		AT1G30720		1.38873	4.84506	7.86918e-05	0.00766094
AT5G19410		0.862309	4.03178	0.000290521	0.0128408		AT1G30700		0.869702	4.51994	7.68956e-05	0.00756564
AT5G19260		0.811293	3.4823	0.0031079	0.0672806		AT1G30560		1.54986	-0.514462	0.00452834	0.129223
AT5G19240		0.950768	2.32501	0.039945	0.334687		AT1G29670		0.678806	1.63482	0.0479927	0.461727
AT5G19110		2.20205	7.30916	0.00113113	0.0338171		AT1G29179		0.959012	-1.30873	0.0398252	0.419846
AT5G19100		1.05874	4.89412	0.00475933	0.0887585		AT1G29100		1.84378	2.83827	0.000306016	0.0202858
AT5G18661		1.43869	1.80244	3.45796e-05	0.00243475		AT1G27020		0.802342	7.41548	0.00811494	0.179526
AT5G18470		0.856414	5.26954	9.72178e-05	0.00549617		AT1G26420		1.34711	-0.304769	0.00194327	0.0752935
AT5G17700		0.754621	3.43579	0.0277821	0.273425		AT1G26410		1.85052	-0.204044	0.00639645	0.158985
AT5G17350		0.780253	6.31713	0.00214889	0.0524881		AT1G24460		0.655733	3.92466	0.00396706	0.117689
AT5G17165		1.07292	2.14643	0.0027651	0.0622917		AT1G23935		1.13274	0.17503	0.00120828	0.0542316
AT5G16740		4.23828	-2.08443	9.36161e-05	0.00531483		AT1G21950		2.99431	-3.28785	0.023208	0.322604
AT5G16410		0.641266	2.82105	0.0330993	0.300131		AT1G21400		1.04173	5.50171	5.6772e-08	2.4634e-05
AT5G16170		0.7101	2.59366	0.0171641	0.20747		AT1G21320		2.15051	-0.954311	0.000343467	0.0223726
AT5G14730		1.07598	4.69315	0.00124941	0.0361898		AT1G21130		0.830873	3.59726	0.00276856	0.0940299
AT5G14330		1.19271	4.94971	3.93869e-07	6.03492e-05		AT1G21120		0.603223	2.93332	0.0362054	0.402601
AT5G14130		0.700695	4.38391	0.00460706	0.0868193		AT1G21110		1.07524	3.95474	0.00014494	0.0119998
AT5G14105		0.598139	4.77155	0.0109427	0.156216		AT1G21100		0.656955	7.35938	0.0122085	0.22674
AT5G13900		0.986205	3.01626	0.000308773	0.0135127		AT1G20970		0.730103	4.31678	0.00413027	0.121066
AT5G13580		0.654325	5.11893	0.00323841	0.0689268		AT1G20795		6.16463	-2.59442	0.00221695	0.0819908
AT5G13370		1.11436	0.704923	0.0251804	0.259076		AT1G20720		0.677097	1.34638	0.0197829	0.296216
AT5G13190		0.683681	5.13086	0.00372647	0.075501		AT1G20180		1.29653	-1.21627	0.0127249	0.232173
AT5G12890		0.624817	3.67675	0.0100057	0.147445		AT1G19720		0.87613	0.0344851	0.0107279	0.211524
AT5G11930		2.09261	1.87649	6.02211e-10	2.00492e-07		AT1G19530		0.829062	8.98467	1.8886e-05	0.00250721
AT5G11650		0.866897	4.94047	0.000977834	0.03052		AT1G19390		1.57188	-1.0085	0.0119179	0.223498
AT5G11420		0.777682	4.41452	0.00590291	0.102149		AT1G17665		0.942407	2.09133	0.00168726	0.0687317
AT5G10760		2.15865	-1.00561	0.000393261	0.0159956		AT1G17345		1.26881	0.279462	0.0101912	0.205094
AT5G10625		0.907884	6.50481	5.33693e-05	0.00344309		AT1G17310		1.35582	-2.38605	0.038766	0.415015
AT5G09720		2.08372	2.39609	2.59079e-09	7.85009e-07		AT1G16800		0.627866	2.44394	0.0180516	0.281378
AT5G09711		4.76337	-3.41957	0.0134966	0.179137		AT1G16630		0.585744	3.11775	0.0069949	0.166636
AT5G09710		2.22817	1.73683	6.33879e-08	1.29499e-05		AT1G16480		0.64161	1.19097	0.0269065	0.348734
AT5G09290		1.12483	4.61187	7.41242e-07	0.000102508		AT1G15940		0.885942	2.6882	0.0089649	0.19021
AT5G08350		0.883629	5.43456	0.00451962	0.0855903		AT1G14780		0.774196	2.50669	0.00439676	0.126729
AT5G08250		0.883717	1.75265	0.0215811	0.237345		AT1G14640		0.602893	2.85115	0.0293053	0.364138
AT5G08240		0.895314	6.2113	0.000594951	0.0216519		AT1G14470		0.708872	0.165161	0.0368188	0.405428
AT5G07580		0.663562	7.11843	0.00116492	0.0345972		AT1G14040		0.606114	5.88265	0.00304581	0.0993533
AT5G07475		0.926783	4.95709	1.61329e-05	0.00131835		AT1G13550		1.09352	-0.854356	0.0253724	0.33836
AT5G06730		0.695288	4.55437	0.0437539	0.34981		AT1G13540		0.91983	0.671	0.0204461	0.29982
AT5G06490		1.34366	-0.466709	0.00333607	0.0701198		AT1G13530		0.60809	2.98519	0.0414697	0.42751
AT5G06250		1.14973	0.368491	0.0208187	0.232114		AT1G13510		0.750449	0.35523	0.0367988	0.405373
AT5G05900		2.70399	3.37909	1.18182e-09	3.66324e-07		AT1G13480		0.947717	1.73141	0.0216477	0.308548
AT5G05630		0.596917	2.61002	0.040917	0.337121		AT1G11300		1.15157	-0.150245	0.00331233	0.104584
AT5G05600		1.80804	5.33933	1.93751e-10	7.35898e-08		AT1G10320		0.619997	2.1783	0.0283644	0.359447
AT5G05250		1.89343	6.43495	1.52547e-07	2.68872e-05		AT1G09500		4.33423	-3.56612	0.0258576	0.341479
AT5G05190		0.936113	3.25238	0.00992678	0.146362		AT1G09380		1.48135	-0.66901	0.00163898	0.0671706
AT5G04790		0.812734	1.3487	0.0318678	0.29343		AT1G07560		1.24556	2.20199	0.00068542	0.0371906
AT5G04330		0.662886	3.8596	0.0125974	0.171813		AT1G07550		0.874471	1.99319	0.0198676	0.296487
AT5G04310		0.737858	3.6988	0.0277937	0.273425		AT1G06923		1.60051	-2.39038	0.0170264	0.272452
AT5G03350		2.89265	-1.91087	0.000352497	0.0148993		AT1G06720		0.60487	3.59732	0.0204327	0.299788
AT5G03204		2.48732	0.261678	0.000916877	0.0292263		AT1G05700		0.926788	1.6334	0.00895056	0.190055
AT5G02550		0.731574	5.14032	0.00123559	0.0359442		AT1G05675		0.882852	-0.837764	0.0450113	0.445275
AT5G02490		0.696966	5.17214	0.00655449	0.110334		AT1G04620		1.06733	1.74805	0.00433739	0.1255
AT5G02350		0.93593	1.94841	0.0327792	0.299038		AT1G03810		4.34954	-3.56434	0.0263252	0.34512
AT5G02220		0.966947	1.96747	0.0102816	0.150197		AT1G03740		0.627048	5.09784	0.00120863	0.0542316
AT5G02170		0.747004	1.04476	0.0433292	0.347827		AT1G03080		0.781255	4.57906	0.0192504	0.290827
AT5G01830		0.603612	4.54163	0.0050625	0.092619		AT1G02620		0.925594	1.06444	0.0153736	0.25856
AT5G01740		1.229	-0.0948013	0.00987652	0.145913		AT1G02575		1.37009	-1.90981	0.0169128	0.271481
AT4G39970		0.988484	3.344	0.00222482	0.053857		ASN1		0.612039	8.02658	0.00630238	0.157221
AT4G39580		0.75751	2.00448	0.0179351	0.212877		ARR7		1.8976	4.73047	7.36059e-10	7.63434e-07
AT4G38150		0.732824	4.24454	0.0231843	0.246309		ARR6		1.45466	4.69703	4.2202e-08	1.92892e-05
AT4G37295		1.61826	0.111939	0.00143333	0.0401376		ARI12		1.98373	1.94241	0.000332757	0.0217802
AT4G37290		2.00217	-2.53864	0.0139175	0.182723		ARF19		0.698817	3.88371	0.000455146	0.0272754
AT4G36710		0.798472	5.47794	0.00012761	0.00669507		APK4		0.597124	3.12012	0.0147573	0.252834
AT4G36610		0.893474	5.32367	0.000543837	0.0205471		APK2A		0.78058	3.18275	0.00343529	0.107098
AT4G36500		0.871044	5.81269	0.000422001	0.0167355		AOP1		0.700606	0.731172	0.0419355	0.429934
AT4G36000		0.888005	3.48369	0.000999618	0.0308313		ANNAT3		0.590421	3.84279	0.0110089	0.214924
AT4G35160		0.997871	6.60035	1.38249e-05	0.0011687		ALDH2C4		0.761479	6.01816	0.00267185	0.0915997
AT4G34930		0.8977	1.38256	0.0403989	0.335474		ALD1		1.24188	0.64926	0.0355645	0.400446
AT4G34920		1.01855	6.79798	7.69658e-06	0.000725748		ALAAT2		0.676117	3.96822	0.0026354	0.0912309
AT4G34881		1.39577	4.78302	0.00162926	0.0438049		AGT		0.647004	7.87816	0.020425	0.299788
AT4G34150		0.703886	5.33423	0.00254837	0.0587338		AGL96		4.52	-3.49152	0.0190327	0.28929
AT4G33610		0.695675	5.62434	0.0110684	0.157496		ADH1		1.24864	6.42155	1.75121e-05	0.0023851
AT4G33590		1.0584	0.30854	0.0364401	0.317301		ACS12		0.607147	3.21959	0.006651	0.162035
AT4G33550		0.778047	3.54995	0.0312565	0.290653		ACA11		0.90894	6.61342	0.00227203	0.0830215
AT4G31330		3.36315	3.06072	1.18955e-15	8.44171e-13		ACA.l		0.650762	5.15665	0.000182257	0.014205
AT4G30530		0.856748	7.61163	0.00769176	0.123173		ABCA2		0.605508	6.01627	0.00321968	0.102509
AT4G30490		0.761896	4.36722	0.0161921	0.200998		ABCA1		0.786441	5.58295	0.000292473	0.019571
AT4G30460		0.679177	8.44135	0.00413509	0.081217		AAT1		0.762705	2.222	0.00574883	0.148832
AT4G30450		1.00861	8.38844	0.000133106	0.0068764		AAP3		1.57725	5.50844	0.000217123	0.0159107
AT4G29930		1.52133	4.74867	0.00186795	0.0479285
AT4G29700		0.775019	6.66502	0.00428475	0.0832768
AT4G29690		1.36923	5.37466	0.0129292	0.173637
AT4G29370		2.07028	-2.24381	0.0127163	0.172756
AT4G28940		0.824946	5.34808	0.00245229	0.0577059
AT4G28930		0.781114	1.16676	0.0308013	0.288309
AT4G28410		0.674166	4.26299	0.00297179	0.0650941
AT4G28330		0.735468	2.90602	0.0157309	0.197603
AT4G28290		2.06752	2.98474	1.72956e-05	0.00139644
AT4G28085		1.30994	3.58135	1.13672e-06	0.000149532
AT4G28040		0.830289	3.22492	0.0180396	0.213484
AT4G27850		3.60776	2.98403	2.69528e-13	1.34599e-10
AT4G27790		3.51453	-3.14647	0.00945868	0.141527
AT4G25010		1.47602	-1.4661	0.0370473	0.321033
AT4G24780		0.656223	9.75124	0.0406824	0.336528
AT4G24310		0.820186	3.39607	0.00479578	0.0889462
AT4G24130		0.86675	4.8621	0.000359566	0.0150788
AT4G23530		0.61074	4.86593	0.0168314	0.205566
AT4G23515		1.73304	1.6392	0.00175357	0.0460078
AT4G22620		1.31065	1.5402	0.0110577	0.157496
AT4G22610		1.30167	5.20219	0.000402824	0.0163353
AT4G22590		1.15854	5.4124	1.58328e-06	0.000194074
AT4G22380		0.634734	5.16283	0.00238304	0.0565201
AT4G22212		0.729045	9.25004	0.00210852	0.0518326
AT4G22110		1.24311	1.85777	0.0002635	0.0120416
AT4G21910		0.703278	5.94586	0.00289323	0.0641335
AT4G21903		0.964598	3.63729	0.000765389	0.0254903
AT4G21740		0.670219	4.24943	0.00341429	0.0712641
AT4G20840		0.654095	4.74952	0.0028798	0.0640756
AT4G20830		0.697543	6.73302	0.00512091	0.0933857
AT4G20820		0.979032	2.54144	0.00630145	0.107462
AT4G20390		0.958826	6.45258	2.09928e-05	0.00165047
AT4G20000		1.00017	2.34363	0.00356735	0.0732122
AT4G19925		1.76459	1.67279	8.23271e-07	0.000112127
AT4G19920		1.2581	5.32206	3.53378e-08	7.9956e-06
AT4G19770		2.80035	-2.71386	0.00379827	0.0765484
AT4G19760		4.32238	-1.63689	0.000271305	0.0122757
AT4G19750		9.38175	0.244503	2.64897e-15	1.83166e-12
AT4G19160		1.27524	8.94769	1.2697e-06	0.000163457
AT4G18440		0.887971	4.65901	0.0253331	0.259756
AT4G17920		2.692	-3.05625	0.0260826	0.264725
AT4G17800		0.817737	7.76829	0.000489306	0.0187816
AT4G17680		1.73681	0.153703	0.000625746	0.0223503
AT4G17280		0.638706	5.21778	0.00421464	0.0824791
AT4G17260		0.877503	5.2015	0.000427713	0.0168875
AT4G17215		0.654212	5.54677	0.00268157	0.06097
AT4G16215		1.90167	-2.58352	0.0312237	0.290548
AT4G15920		0.661546	7.38606	0.00126868	0.0366301
AT4G15770		0.67239	6.2126	0.00332878	0.0700212
AT4G15400		0.77319	4.04057	0.00474606	0.088695
AT4G15390		0.891745	7.46147	0.000383645	0.015747
AT4G15150		0.917854	5.70271	8.22593e-05	0.00480149
AT4G14980		1.26218	0.13192	0.0149397	0.19121
AT4G14390		2.61747	3.69391	2.4456e-17	3.1405e-14
AT4G14060		0.743463	8.52256	0.00253682	0.058671
AT4G13680		0.87013	1.05146	0.0140489	0.183951
AT4G13330		0.635093	2.42331	0.0426097	0.344504
AT4G13180		0.634284	5.72302	0.00804593	0.12681
AT4G11911		3.29577	-3.17626	0.0265228	0.266781
AT4G11655		1.32827	2.89522	0.000862308	0.0279914
AT4G11550		0.694662	2.46203	0.0288189	0.277359
AT4G11390		1.57352	0.385775	0.000135565	0.0069767
AT4G11211		0.807007	7.62434	0.00226718	0.0545884
AT4G11190		1.51433	5.68181	0.00022537	0.0105513
AT4G10860		3.60699	-1.66886	9.27174e-08	1.73633e-05
AT4G10150		1.40507	-2.24446	0.0400128	0.334687
AT4G09830		0.719378	7.46769	0.0377178	0.324031
AT4G09780		3.96926	2.15917	2.33427e-16	2.17063e-13
AT4G09770		2.59725	2.79454	1.04527e-08	2.79088e-06
AT4G09690		2.4212	-1.6511	0.00139088	0.0392752
AT4G09110		1.35406	1.73113	0.0256381	0.261734
AT4G08770		0.700651	6.23123	0.0255237	0.261015
AT4G08555		1.3131	2.9933	0.00101812	0.0311642
AT4G08380		2.44198	-1.22737	0.00549678	0.0974406
AT4G08300		0.926085	7.95951	1.51475e-05	0.00125658
AT4G03470		2.20149	1.89242	6.41752e-09	1.8217e-06
AT4G03440		1.42153	2.1477	0.000219531	0.0103679
AT4G02850		1.27079	5.16756	0.000936594	0.0296216
AT4G02360		0.597056	3.90042	0.0464278	0.36196
AT4G01920		0.761259	2.58618	0.00902617	0.137364
AT4G01895		1.44057	1.7983	0.00175779	0.0460216
AT4G01700		1.0438	5.87507	8.10679e-06	0.000752983
AT4G01450		0.595489	7.32289	0.0423437	0.343423
AT4		1.11358	9.40563	0.0319489	0.293949
AT3G62780		1.53833	2.24823	7.98083e-07	0.000109248
AT3G62010		0.985822	5.6568	0.0042882	0.0832768
AT3G61930		2.18719	2.09666	1.01977e-07	1.87076e-05
AT3G61920		0.859808	4.25339	0.000970575	0.0303637
AT3G61820		0.877673	7.23769	0.00059067	0.0216128
AT3G61571		4.07464	-3.66344	0.0447543	0.354447
AT3G60966		3.05903	-3.30447	0.0490107	0.373375
AT3G60960		0.660687	3.29096	0.017295	0.208281
AT3G60540		1.47468	0.294477	0.000645361	0.0226903
AT3G60490		0.623639	6.82368	0.020252	0.229373
AT3G60470		3.72478	2.71877	3.91281e-16	3.2974e-13
AT3G60450		0.671795	6.20791	0.0010334	0.0313903
AT3G59750		1.48187	1.09925	0.00854161	0.131874
AT3G59740		1.80821	-1.65268	0.00271168	0.0614502
AT3G59710		1.50469	0.244164	0.000924735	0.0293726
AT3G59440		0.754624	2.93239	0.0151758	0.193312
AT3G58060		1.54141	-0.767585	0.0165782	0.203767
AT3G57950		0.953084	3.24553	0.000899227	0.0288684
AT3G57450		0.78988	7.92704	0.000887945	0.0286084
AT3G56620		1.70112	4.44511	2.10565e-13	1.09198e-10
AT3G56360		1.29203	8.74763	3.28571e-06	0.000358728
AT3G55470		0.653772	4.30375	0.00470973	0.0881384
AT3G55090		0.967284	2.82672	0.0145045	0.187556
AT3G54730		1.51386	-2.22016	0.0400716	0.334687
AT3G54600		2.14349	6.75993	1.65612e-06	0.000201173
AT3G54310		0.794764	1.385	0.0404306	0.335475
AT3G54200		0.664672	4.26626	0.00753515	0.121677
AT3G53940		0.627412	2.53845	0.0428917	0.345478
AT3G52790		0.613848	4.23274	0.00725406	0.118795
AT3G52710		0.601123	5.15487	0.00446925	0.084827
AT3G52630		0.723449	3.69225	0.0286827	0.276739
AT3G52480		0.643239	5.33396	0.0374462	0.322624
AT3G52470		0.597799	7.17095	0.00604355	0.103807
AT3G52360		0.782769	5.60367	0.000268929	0.0122091
AT3G51642		0.92442	1.21383	0.0433381	0.347827
AT3G51200		0.874736	0.600885	0.0369634	0.320409
AT3G50200		2.24485	2.62969	9.19918e-07	0.000124037
AT3G50190		1.12317	2.8799	0.00091313	0.0291758
AT3G50180		2.25495	-1.52122	0.00155682	0.0424497
AT3G50170		3.94766	-0.914718	2.91396e-07	4.59537e-05
AT3G50140		1.49828	0.707129	0.00805056	0.12681
AT3G49980		1.62829	-0.339402	0.000723793	0.0245516
AT3G49970		3.68464	-2.99827	0.00294733	0.0648822
AT3G48450		0.803226	4.33353	0.00139333	0.0393034
AT3G48180		0.608843	4.02877	0.0372134	0.321852
AT3G47960		1.2798	5.53075	5.76709e-08	1.22675e-05
AT3G47090		0.99219	0.461366	0.0266203	0.266966
AT3G47050		1.71241	2.15941	3.19829e-05	0.0023061
AT3G47040		1.07944	4.11954	0.000220029	0.0103733
AT3G46500		1.0013	3.36763	0.000693387	0.0237593
AT3G46480		1.53795	1.08593	0.00323454	0.0688989
AT3G46270		0.756259	1.10764	0.0402662	0.335127
AT3G46260		1.38202	0.0499073	0.0474723	0.367236
AT3G46190		3.58271	2.19507	1.31404e-14	7.87462e-12
AT3G46080		1.16704	4.10829	0.000284446	0.0126788
AT3G46070		1.31631	-1.48023	0.0422597	0.342846
AT3G45720		3.28724	1.66563	8.86819e-11	3.46592e-08
AT3G45680		0.624126	5.33844	0.00372422	0.075501
AT3G45660		0.89526	0.204475	0.0226559	0.242896
AT3G45430		0.988651	1.42939	0.0128383	0.173375
AT3G44870		2.26578	-0.0400098	0.0300694	0.284015
AT3G44710		1.07882	0.792384	0.0446865	0.354221
AT3G44704		2.2671	0.34509	1.93425e-06	0.000228776
AT3G44450		1.21216	-0.491968	0.0043566	0.0836188
AT3G44380		0.668868	3.39896	0.0157661	0.197678
AT3G44326		0.645936	4.40344	0.00758546	0.122105
AT3G44260		0.949059	8.29746	5.1237e-05	0.00333746
AT3G33494		4.8927	-3.40853	0.0156032	0.19653
AT3G32047		1.08	1.19225	0.0159535	0.199083
AT3G32040		1.31093	3.31086	4.11109e-06	0.000438042
AT3G32030		1.24161	4.07209	0.0157096	0.197593
AT3G29635		0.992983	2.39623	0.00257623	0.0590257
AT3G29250		1.11828	5.32903	0.000592835	0.0216333
AT3G29240		1.38443	8.50947	5.84055e-05	0.00371467
AT3G28415		2.51016	-2.42399	0.00430877	0.0832768
AT3G27950		1.21004	2.36598	0.0187456	0.219193
AT3G27590		3.25716	-1.72879	0.00145553	0.0405261
AT3G27500		1.41817	1.96749	6.58046e-05	0.00408883
AT3G27480		1.64159	0.50451	0.000934898	0.0296216
AT3G27400		0.641542	4.63316	0.0174631	0.209673
AT3G27270		0.85801	2.76801	0.00601086	0.103553
AT3G27030		1.12753	6.77625	6.43687e-06	0.000631211
AT3G26960		2.12785	-0.0285487	5.50695e-06	0.000554127
AT3G26510		0.823831	5.14042	0.0127707	0.173185
AT3G26430		1.4964	-1.36035	0.00738129	0.119694
AT3G25950		1.02338	0.247809	0.0301613	0.284591
AT3G25719		1.58747	-1.82074	0.0106823	0.153976
AT3G25600		1.16616	4.73749	5.98709e-07	8.6877e-05
AT3G25290		0.699716	7.40837	0.0024575	0.0577711
AT3G23270		2.27436	-1.83431	0.011916	0.165455
AT3G23220		4.91595	-3.30103	0.00804355	0.12681
AT3G23190		1.82793	4.83683	1.23464e-07	2.23454e-05
AT3G23175		1.85239	5.38519	1.20248e-08	3.14828e-06
AT3G22620		0.709628	6.53719	0.00103184	0.0313903
AT3G22540		0.779991	4.02123	0.00354995	0.0731295
AT3G22275		2.71273	-0.900177	0.000101675	0.00565114
AT3G22240		0.86438	5.52796	0.00130428	0.0373778
AT3G22235		2.1943	1.04932	4.27714e-05	0.00289201
AT3G22160		0.94507	4.8912	9.31977e-05	0.00530224
AT3G21770		0.651286	9.19263	0.00359625	0.0736371
AT3G21690		0.815802	5.12757	0.00164615	0.044127
AT3G21080		1.40751	1.61528	0.00028911	0.012802
AT3G20610		2.53468	-1.64066	2.23834e-05	0.00172144
AT3G20590		2.61784	3.5689	5.91485e-11	2.38068e-08
AT3G20360		0.769369	2.01982	0.042111	0.34236
AT3G20015		1.24163	6.43925	4.29575e-05	0.00289609
AT3G19615		2.38589	-1.47795	0.00568157	0.0996844
AT3G18950		0.83786	2.76129	0.00669677	0.11203
AT3G18580		0.687351	3.88784	0.0063042	0.107462
AT3G18250		1.03128	1.86448	0.0230967	0.245797
AT3G17626		0.729318	3.31831	0.0199353	0.227463
AT3G17152		4.45755	-3.51107	0.0311353	0.290026
AT3G17120		0.661278	5.43626	0.00403446	0.079697
AT3G16690		0.591078	5.45682	0.0128695	0.173375
AT3G16350		0.830531	3.03256	0.0204567	0.230784
AT3G16330		0.986173	2.66513	0.00770174	0.123187
AT3G15760		1.8602	3.85755	2.06395e-11	8.56284e-09
AT3G15518		0.856662	1.88228	0.0137227	0.181402
AT3G15460		0.8051	2.94825	0.00495915	0.0909751
AT3G15010		0.624966	5.12049	0.00715795	0.117772
AT3G14430		0.722196	5.49176	0.00319532	0.06866
AT3G14395		1.60642	-0.131675	0.0165382	0.203723
AT3G13660		1.20086	-0.488458	0.00829108	0.129515
AT3G13650		1.84171	6.8598	2.24707e-07	3.71759e-05
AT3G13610		2.19092	6.84572	1.14374e-07	2.08401e-05
AT3G13275		0.668381	3.01677	0.0205474	0.230784
AT3G12900		3.89848	4.2191	3.15942e-29	2.07628e-25
AT3G12700		0.743274	4.38326	0.0254388	0.260443
AT3G11402		2.07558	-0.173686	3.43582e-05	0.00242549
AT3G11390		2.00803	-0.602719	0.00144688	0.0403495
AT3G11340		2.58207	5.85433	7.93901e-13	3.82306e-10
AT3G10930		1.13157	6.628	1.42072e-05	0.00118788
AT3G10400		0.587548	3.02245	0.0346683	0.308854
AT3G10300		0.597833	5.0227	0.00363273	0.0741667
AT3G10116		1.65729	-2.31121	0.0135233	0.179381
AT3G10060		0.658778	2.60514	0.0258448	0.263102
AT3G09600		1.12782	4.09461	0.0121707	0.167881
AT3G09440		0.787571	7.27609	0.000520002	0.0198063
AT3G08640		0.733218	6.42352	0.000573194	0.0212911
AT3G07910		0.71057	5.80136	0.00145772	0.0405261
AT3G07720		0.599617	7.95239	0.0234448	0.248024
AT3G07570		0.651106	5.51975	0.00232486	0.0556356
AT3G07270		0.616128	7.0876	0.00272649	0.0616822
AT3G06895		1.0884	-0.395207	0.0342115	0.306404
AT3G06890		1.18226	4.12099	5.56074e-07	8.14981e-05
AT3G05950		1.2034	8.19435	0.00180082	0.0467482
AT3G05858		0.745621	0.469756	0.0442475	0.351776
AT3G05500		0.736205	6.41026	0.000551096	0.0206012
AT3G05400		1.42633	-1.22824	0.028278	0.274922
AT3G05165		0.836645	6.40729	0.000104566	0.00577834
AT3G04790		0.606084	4.91849	0.00603183	0.103671
AT3G04640		0.6738	5.61799	0.00843888	0.131203
AT3G04210		1.78792	0.97228	1.36271e-05	0.00115925
AT3G02770		0.953195	6.22237	8.82695e-05	0.0050646
AT3G02480		2.51984	1.92651	9.35127e-06	0.000849077
AT3G02430		2.28381	-1.09617	0.000345203	0.0147276
AT3G02270		4.25355	-3.5901	0.0492009	0.374302
AT2G48130		0.760234	5.2601	0.000672775	0.0232138
AT2G47844		1.92375	-2.31967	0.0282505	0.274922
AT2G47560		0.732737	6.04769	0.000702833	0.0239613
AT2G47200		0.678566	4.51982	0.0104051	0.15137
AT2G47130		0.697395	5.50828	0.00760296	0.122226
AT2G46940		0.782519	4.40319	0.00149558	0.0413034
AT2G45940		1.31843	1.52349	0.000611857	0.0220588
AT2G44578		1.65714	2.57352	1.97033e-06	0.000232025
AT2G44390		1.81926	-0.793476	0.00210302	0.0517919
AT2G44370		0.673822	3.51512	0.0177502	0.211585
AT2G44230		0.629144	4.31542	0.0117124	0.163737
AT2G44070		2.69193	-0.426282	0.00362033	0.0740739
AT2G43550		0.650415	5.35361	0.0374455	0.322624
AT2G43390		0.822366	2.18894	0.00866888	0.133509
AT2G43371		1.58279	-2.35311	0.0261426	0.265033
AT2G43120		0.624854	4.40297	0.00670921	0.112099
AT2G41480		0.728351	7.83008	0.00519981	0.0941095
AT2G41420		0.588434	6.77044	0.00591083	0.102177
AT2G41410		0.813233	8.15159	0.00280648	0.0629112
AT2G41180		0.749776	3.66495	0.0101654	0.148984
AT2G40460		0.872969	5.38787	0.000584143	0.0214613
AT2G40095		0.668403	4.01489	0.00608216	0.104403
AT2G39650		0.818018	3.66932	0.00288975	0.0641335
AT2G39210		1.08235	5.20702	1.82718e-06	0.000219971
AT2G38390		2.15889	9.64056	1.28174e-14	7.8556e-12
AT2G37530		0.679074	2.65854	0.0273676	0.271332
AT2G37430		0.711209	2.37463	0.0397708	0.334424
AT2G37000		1.79912	-1.97608	0.0201611	0.228636
AT2G36460		0.679906	6.49643	0.0180848	0.21362
AT2G36110		2.36263	-1.86692	0.000634229	0.0224727
AT2G35910		0.762913	2.5059	0.0402424	0.335127
AT2G35760		0.732358	4.75619	0.000553317	0.0206381
AT2G35658		0.993308	0.643459	0.0167481	0.204735
AT2G35290		0.892767	3.14054	0.0338916	0.304448
AT2G34585		0.738847	6.59741	0.00657017	0.11046
AT2G34510		0.689412	3.47467	0.015735	0.197603
AT2G33620		0.731834	6.58215	0.00218882	0.0531286
AT2G32560		0.79033	6.06204	0.000185957	0.0090518
AT2G32487		2.55414	1.90702	1.15127e-05	0.00100149
AT2G32210		0.916336	1.74963	0.0383509	0.327282
AT2G32160		1.80549	-2.07489	0.0291088	0.278855
AT2G32140		1.05363	2.04628	0.0219482	0.238777
AT2G32030		1.18185	3.96372	2.76761e-05	0.00203918
AT2G32020		0.832678	4.00117	0.00638554	0.108643
AT2G31790		1.43915	5.42462	0.00020755	0.00988871
AT2G31390		0.617796	8.37196	0.0160753	0.200112
AT2G31110		0.694478	4.44122	0.00252507	0.0586509
AT2G30830		2.47545	-1.60925	0.00321883	0.0688361
AT2G30766		2.07399	3.38781	3.84133e-07	5.91939e-05
AT2G30760		1.75913	0.406096	0.00242746	0.057372
AT2G30670		6.65778	2.71669	3.89039e-35	5.24561e-31
AT2G30660		4.38099	1.20702	1.88762e-20	3.63597e-17
AT2G30650		5.23407	-3.20526	0.0017546	0.0460078
AT2G30560		4.25172	-3.59101	0.0471844	0.365705
AT2G30550		1.29029	4.91864	4.42519e-09	1.28316e-06
AT2G30540		2.72041	-0.315241	0.000107546	0.00588275
AT2G28510		0.626347	5.67005	0.00249602	0.0584013
AT2G28400		0.619114	5.7065	0.0417906	0.34068
AT2G28140		0.722288	3.87963	0.00899595	0.137095
AT2G28120		0.957594	4.93129	6.46823e-06	0.000631988
AT2G27830		0.59673	7.68909	0.0105404	0.152819
AT2G27535		2.74548	-1.46512	0.00726631	0.118902
AT2G26390		1.35003	0.352909	0.00941506	0.141102
AT2G26380		2.28446	2.97107	2.30858e-06	0.000262212
AT2G26370		2.39248	0.962507	0.000259607	0.0119062
AT2G25770		0.986814	-0.802856	0.0409097	0.337121
AT2G25737		0.717441	3.58495	0.00599283	0.10333
AT2G25510		1.39035	0.130609	0.045618	0.358444
AT2G25460		0.848388	1.08343	0.0403211	0.335192
AT2G24600		1.2619	3.20331	4.58047e-06	0.000475083
AT2G22930		1.22853	3.30647	0.0208211	0.232114
AT2G22905		0.817293	1.20403	0.0343683	0.307316
AT2G22340		2.40793	-2.43905	0.0183519	0.216018
AT2G22201		4.34768	-3.57719	0.0307243	0.287957
AT2G21430		0.753573	0.685286	0.0452327	0.356253
AT2G21100		0.718427	4.09358	0.00554596	0.0980707
AT2G20940		0.661551	4.38773	0.00478721	0.0889462
AT2G20562		1.66231	2.36097	1.16823e-06	0.000152191
AT2G19780		0.685274	3.7401	0.0297418	0.281923
AT2G18910		0.633526	4.7824	0.00288333	0.0641011
AT2G18620		1.2705	2.61289	0.00401429	0.0793645
AT2G18210		0.590329	5.99619	0.0188845	0.220363
AT2G18196		0.828708	6.20341	0.000100121	0.00561326
AT2G17705		0.610354	5.15105	0.0312025	0.290451
AT2G17670		0.587997	3.12793	0.0328792	0.299605
AT2G17660		1.41764	0.146338	0.0346263	0.308777
AT2G17300		0.732377	3.90919	0.00501771	0.0918619
AT2G16760		0.749308	3.6619	0.00535294	0.0955978
AT2G16586		1.11576	1.17172	0.0416868	0.340451
AT2G16530		0.612414	6.55922	0.00416043	0.0815365
AT2G14900		1.27634	4.97189	1.60448e-08	4.08188e-06
AT2G14247		3.25393	4.44333	1.14978e-15	8.44171e-13
AT2G07751		1.22869	-1.11693	0.0466739	0.363353
AT2G07692		1.18405	-0.585437	0.026787	0.267992
AT2G07671		0.864144	3.6023	0.0310735	0.289851
AT2G05940		0.745954	5.50075	0.00285332	0.0636966
AT2G05530		1.07307	2.83113	0.00941547	0.141102
AT2G05510		1.02242	8.7637	6.80379e-05	0.00419734
AT2G04800		0.611624	7.50453	0.0190893	0.221221
AT2G04795		1.00336	4.34273	0.000279657	0.0125274
AT2G04515		1.35522	-1.69644	0.0487226	0.372633
AT2G04400		0.989058	5.88358	0.000664142	0.0231096
AT2G04190		1.65327	-1.43302	0.00469629	0.088016
AT2G04170		1.45556	5.39716	2.21309e-05	0.00171495
AT2G04080		1.40036	2.96584	0.000309169	0.0135127
AT2G04070		1.329	0.509446	0.00640878	0.108702
AT2G03980		1.02696	1.08449	0.0150695	0.192324
AT2G03770		1.66602	-2.32	0.0173942	0.209126
AT2G02650		1.87324	-2.58091	0.026659	0.267254
AT2G02620		1.57807	-1.19878	0.0409916	0.337121
AT2G02020		0.905409	4.47678	0.000230199	0.0107031
AT2G01300		0.80137	3.15609	0.014295	0.18592
AT1G80720		0.662883	3.27638	0.0178443	0.212266
AT1G80520		0.612431	3.84186	0.0217221	0.237662
AT1G80310		0.605677	3.8347	0.0422244	0.342838
AT1G80120		1.58358	3.93473	0.00131323	0.0374503
AT1G79470		0.6829	4.49833	0.00363825	0.0741667
AT1G78860		1.05897	6.17355	0.000714937	0.0243123
AT1G78410		1.16238	0.40769	0.0072464	0.118793
AT1G78210		1.11991	4.91673	1.85528e-06	0.000220744
AT1G77885		1.29917	8.38871	6.75325e-07	9.48515e-05
AT1G77520		0.847673	7.38271	0.000546736	0.0205471
AT1G76960		4.07463	-3.66344	0.0447475	0.354447
AT1G76790		0.669309	8.45494	0.0310527	0.289757
AT1G76520		0.979156	4.54105	0.000345493	0.0147276
AT1G76230		0.947734	-0.0562352	0.0220409	0.239036
AT1G74460		0.732879	6.16967	0.00217514	0.0528624
AT1G74440		0.713417	3.88755	0.00289429	0.0641335
AT1G74140		3.22411	-2.82648	0.000765646	0.0254903
AT1G73325		1.81093	1.48201	0.00530738	0.0952256
AT1G72950		0.765633	2.07704	0.0234858	0.248175
AT1G72920		0.839334	3.25369	0.01646	0.203155
AT1G72520		3.05619	3.30426	5.66904e-12	2.46576e-09
AT1G72130		0.77915	5.01973	0.000180376	0.00880089
AT1G70985		1.36855	1.10679	0.000371202	0.0154717
AT1G70810		1.08184	4.01568	4.12034e-05	0.00283452
AT1G70740		0.628349	3.80913	0.00763551	0.122418
AT1G69990		1.61766	-2.05763	0.0211043	0.234688
AT1G69520		0.88163	2.86103	0.00203795	0.0507456
AT1G69150		2.16918	1.71507	7.6412e-08	1.50409e-05
AT1G68845		2.0423	-2.67266	0.021568	0.237345
AT1G68360		0.777466	5.20554	0.00116729	0.0346297
AT1G68238		0.762482	4.29019	0.0153373	0.194727
AT1G67160		0.994283	0.41065	0.0251779	0.259076
AT1G67150		0.791943	3.24008	0.0107703	0.154845
AT1G67148		1.00573	4.77815	0.00276729	0.0622917
AT1G66780		1.56021	-1.43364	0.00561647	0.0989926
AT1G66190		0.665272	4.67271	0.0017959	0.0467021
AT1G66080		0.638266	2.84025	0.0406053	0.336171
AT1G65845		0.764593	4.55851	0.00131631	0.0374834
AT1G65510		0.631261	4.21683	0.0193838	0.223577
AT1G65190		0.958492	-0.635866	0.034509	0.308147
AT1G64980		0.732009	5.57068	0.000960694	0.0301245
AT1G64820		1.98854	-1.69264	0.0144038	0.18672
AT1G63750		0.788095	1.67816	0.0283109	0.274922
AT1G62975		1.66681	2.89903	0.0118158	0.16467
AT1G62010		0.668432	2.56586	0.0311303	0.290026
AT1G61920		1.97156	-3.11297	0.0440776	0.351253
AT1G61610		1.80884	0.147566	0.000702837	0.0239613
AT1G61590		0.779445	5.85262	0.000366351	0.0153169
AT1G61255		0.976631	-0.138813	0.0368198	0.319267
AT1G61065		0.736674	3.92345	0.00166312	0.0443613
AT1G60750		1.18373	2.6962	0.0159512	0.199083
AT1G60095		1.3293	3.66474	0.000111986	0.00603984
AT1G59970		0.761305	4.54908	0.00157837	0.0428639
AT1G59171		3.7281	1.87548	1.0486e-14	6.57621e-12
AT1G58420		0.984605	2.12536	0.00343179	0.0715739
AT1G58170		1.10601	3.84132	0.000112514	0.00605623
AT1G58150		1.60638	3.95691	6.53304e-10	2.14849e-07
AT1G57980		0.763257	4.47716	0.00367223	0.0746263
AT1G56320		0.633224	3.89461	0.0154776	0.195727
AT1G56270		1.70735	-1.66854	0.00840727	0.1309
AT1G56150		1.33293	2.16475	4.85749e-05	0.00321059
AT1G56120		0.651111	4.04618	0.0256821	0.26194
AT1G55990		0.612179	5.21321	0.00907849	0.137643
AT1G55790		0.772262	1.72892	0.0478424	0.369146
AT1G55700		1.21558	-0.692864	0.0288861	0.277609
AT1G55430		1.1893	1.48125	0.0119182	0.165455
AT1G55365		0.816626	1.50447	0.0230026	0.245182
AT1G55210		0.750445	7.59746	0.0113716	0.160891
AT1G54540		0.73807	4.05583	0.00184221	0.0474036
AT1G53950		1.55257	-1.23961	0.0026105	0.0597094
AT1G53540		2.21875	-2.41496	0.00417402	0.0817435
AT1G52720		1.29149	8.29299	2.49932e-07	4.06018e-05
AT1G52618		0.701322	2.89504	0.0361117	0.315972
AT1G52130		1.71225	3.48379	0.000378787	0.0156589
AT1G52110		1.49702	-2.05165	0.033538	0.302346
AT1G51300		2.24529	-3.03384	0.0275303	0.272338
AT1G51200		0.824858	9.2525	0.0190023	0.220874
AT1G50740		0.79979	5.89608	0.000468722	0.0181089
AT1G50580		0.606773	3.25939	0.02636	0.266044
AT1G50400		0.898103	0.0732039	0.0483359	0.370938
AT1G50090		4.17024	1.82708	6.24617e-15	4.1083e-12
AT1G49750		0.919445	5.26734	0.00103365	0.0313903
AT1G49570		1.08599	6.80991	0.0307988	0.288309
AT1G47480		1.1434	5.21557	7.05529e-06	0.000681936
AT1G47400		1.84865	4.37042	7.7018e-05	0.00456554
AT1G47395		1.43654	5.01672	7.13275e-05	0.00432146
AT1G44970		1.09695	4.13119	0.000845633	0.027675
AT1G44800		0.93277	9.19322	1.96169e-05	0.00155591
AT1G44180		1.86999	4.14934	1.93243e-09	5.92179e-07
AT1G43650		0.924929	5.35173	0.00964167	0.143334
AT1G35560		0.793476	4.8514	0.000407385	0.0164707
AT1G35420		1.47066	-0.120788	0.026261	0.265934
AT1G35330		0.793918	2.53615	0.00956373	0.142568
AT1G32975		3.36534	-3.119	0.0380257	0.326365
AT1G32970		2.29411	2.37077	4.00839e-05	0.00277164
AT1G32928		0.666049	6.14978	0.0103284	0.150636
AT1G32920		0.750506	7.47236	0.00293639	0.0646942
AT1G32690		0.901113	2.97809	0.00510973	0.0932932
AT1G32583		1.26702	2.18881	0.0274591	0.271939
AT1G31990		0.886676	-0.16617	0.0472091	0.365725
AT1G31760		0.677964	3.85278	0.00679203	0.113272
AT1G31670		3.73475	-2.98685	0.00244848	0.0576738
AT1G31550		1.61798	3.51978	0.00115797	0.0344718
AT1G30990		1.90241	2.01569	1.40186e-06	0.000177483
AT1G30515		0.596374	3.6892	0.0353927	0.312274
AT1G29980		0.609797	5.71601	0.0119123	0.165455
AT1G29640		1.06708	2.03672	0.00931809	0.140362
AT1G29540		0.926772	0.971979	0.0142092	0.18518
AT1G27670		0.961184	4.21694	0.0268674	0.268147
AT1G27330		0.590784	6.63054	0.0152297	0.193726
AT1G26730		0.86559	3.40577	0.0114769	0.161618
AT1G25530		0.817031	6.79724	0.0002156	0.0102181
AT1G25460		1.01371	1.3405	0.0281632	0.274922
AT1G25422		0.967207	0.621539	0.0484968	0.371538
AT1G24320		0.952777	3.73147	0.00854318	0.131874
AT1G24145		2.97289	-2.46415	0.00411037	0.080882
AT1G24140		0.989533	0.369005	0.0119753	0.165865
AT1G23850		0.807389	6.3232	0.000250426	0.0115638
AT1G23201		2.21083	-2.1408	0.00114575	0.0341786
AT1G22900		2.75457	-2.801	0.0211312	0.23489
AT1G22885		0.821731	6.32749	0.000539492	0.020462
AT1G22750		1.3108	0.390668	0.00562627	0.0990363
AT1G22570		0.860582	2.7719	0.0152991	0.194517
AT1G22270		0.596597	5.80131	0.0117047	0.163737
AT1G22065		0.791925	7.28687	0.00308369	0.0668807
AT1G21890		1.326	2.26451	0.0364743	0.317394
AT1G21528		1.89386	3.90924	6.54667e-08	1.31749e-05
AT1G21520		1.04169	3.91918	0.000938042	0.0296216
AT1G21440		1.18167	7.41201	0.000593685	0.021635
AT1G21326		1.06869	1.92912	0.0021527	0.0524881
AT1G20990		0.694399	2.64318	0.0213159	0.235874
AT1G20310		2.33816	-2.48314	0.0318645	0.29343
AT1G19960		3.23493	8.4765	1.47456e-24	4.41826e-21
AT1G19750		1.09931	0.824846	0.040322	0.335192
AT1G19380		1.09834	5.12924	3.13923e-05	0.00226959
AT1G19240		0.608277	4.47338	0.0146168	0.188051
AT1G19020		1.09311	3.69706	0.00189421	0.0482808
AT1G18980		0.749089	4.65385	0.00060901	0.0219855
AT1G18210		0.653143	6.94793	0.00247686	0.0580813
AT1G17620		0.749433	7.73391	0.000303338	0.0133226
AT1G17147		0.879643	3.36711	0.0034118	0.0712641
AT1G16670		0.933061	4.45711	4.32792e-05	0.0029105
AT1G16510		0.728775	3.93583	0.00330177	0.0696705
AT1G15760		0.70026	4.26552	0.00469993	0.088016
AT1G15670		0.765686	6.03033	0.00315346	0.0680711
AT1G15640		3.59439	3.39581	9.30941e-16	7.38373e-13
AT1G15630		4.42337	3.84267	1.00673e-19	1.50825e-16
AT1G15620		6.2367	1.49555	1.56409e-18	2.21993e-15
AT1G15610		6.79436	2.07574	2.13676e-23	5.23836e-20
AT1G15010		0.750105	4.98503	0.0150158	0.191911
AT1G14630		0.718236	5.29435	0.000378486	0.0156589
AT1G14480		0.622263	4.0493	0.024442	0.253901
AT1G14260		0.657957	2.80681	0.0228743	0.2442
AT1G14200		1.12747	5.04456	3.73084e-05	0.00260646
AT1G14120		0.74364	6.70961	0.0026212	0.0598526
AT1G13750		1.18202	2.60269	0.00454346	0.0859212
AT1G13609		2.1576	3.29122	4.0248e-05	0.00277588
AT1G13608		3.01323	-2.89685	0.00198271	0.0500634
AT1G12100		1.99327	-2.89409	0.035809	0.314547
AT1G12030		2.17206	0.279616	1.04527e-05	0.000930759
AT1G11810		1.66473	-2.19013	0.0240315	0.251088
AT1G11572		2.17187	-2.79799	0.0158442	0.198505
AT1G11540		0.734466	3.28311	0.0192801	0.222476
AT1G11460		0.936308	1.17495	0.00591534	0.102177
AT1G11050		0.683423	4.90223	0.00209293	0.051685
AT1G10400		1.17011	2.34803	0.0170882	0.20702
AT1G09157		2.93676	-3.3672	0.0398332	0.334469
AT1G08315		0.691713	4.1536	0.00433016	0.0832891
AT1G07500		1.23997	0.0468474	0.0341619	0.306062
AT1G07400		1.48798	-0.123837	0.000898312	0.0288684
AT1G07160		1.25896	-0.767039	0.0318422	0.29343
AT1G06830		1.32803	4.43232	0.00988014	0.145913
AT1G06620		1.08902	6.20696	0.0026837	0.06097
AT1G06000		1.09157	5.62681	1.5983e-05	0.00131407
AT1G05575		0.98199	3.76339	0.000628901	0.0224058
AT1G03940		0.757757	2.34318	0.034821	0.309678
AT1G03730		0.599511	4.76485	0.0059679	0.102966
AT1G03700		0.779482	2.43504	0.0239246	0.250359
AT1G03495		0.87298	2.9347	0.0211619	0.235135
AT1G03400		0.813345	3.55668	0.00211777	0.0520126
AT1G03230		0.728966	6.0748	0.00344883	0.0718182
AT1G03020		1.87382	-2.61523	0.0258998	0.263463
AT1G02820		1.38264	-0.235373	0.00670635	0.112099
AT1G01300		0.718425	7.08222	0.00393119	0.0781802
AT1G01250		1.15824	-1.28269	0.0256424	0.261734
AT1G01180		0.62095	3.91204	0.0208253	0.232114
ASP4		0.753793	5.79021	0.00285776	0.063743
ASB1		0.666287	5.93759	0.0133489	0.177768
ASA1		1.31047	6.54416	0.00136502	0.0386664
ARL		0.866419	5.34774	0.00317545	0.0683122
ARFA1E		0.730936	10.277	0.0249243	0.257227
AR781		0.854758	5.42144	0.00659914	0.110809
APT4		1.45771	-2.10378	0.0293446	0.280121
APS3		1.7234	4.84696	1.11479e-08	2.9473e-06
APS1		0.995319	9.71761	0.00154087	0.0422712
APK		1.69533	6.86611	1.57048e-06	0.000193385
AOS		0.877223	6.74574	0.000314715	0.0137107
AOC4		1.03048	6.95331	5.06001e-06	0.000516869
AOC3		0.856257	5.95461	0.0254377	0.260443
AMT2		0.800032	6.14761	0.000441026	0.0172866
AMT1		0.630828	7.07441	0.0141556	0.184792
AKN2		2.47319	7.66752	2.28248e-08	5.49567e-06
AK3		1.7396	6.26331	0.000312464	0.0136347
AGC2-1		0.687353	2.71064	0.0446073	0.353698
ADT6		0.725501	4.27492	0.00222847	0.0538971
ADT5		0.656403	8.44264	0.00258389	0.0591508
ADT4		0.743006	8.08195	0.00226926	0.0545898
ACS6		0.677526	6.98449	0.00589296	0.102065
ACS1		2.11362	-2.64837	0.0177038	0.211341
ACR6		0.731985	1.77027	0.0392642	0.331924
ACR1		1.1373	1.74896	0.00171957	0.0453291
ACL		0.864796	5.9878	0.000237607	0.0110095
ABO3		0.906754	3.84525	0.000218625	0.0103433
AAP4		1.68335	6.82454	6.697e-08	1.33776e-05
AAE12		1.88855	-1.40419	0.0231905	0.246309
2019-10-05		0.631904	2.40985	0.0426586	0.344504
2019-04-03		1.53079	5.88896	8.38216e-08	1.59834e-05
2019-04-01		1.87376	6.12862	1.52714e-08	3.92214e-06

## Sheet: 0D_dn
BTH							10KHZ							BTH	Common	10KHZ
genes	Common	logFC	logCPM	PValue	FDR		genes	Common	logFC	logCPM	PValue	FDR		1252	87	618
UNE11	O	-0.936813	2.82639	0.019471	0.224104		UNE11	O	-1.00262	2.89671	0.00227531	0.0830289
UGT74E2	O	-1.70641	0.581277	0.00515243	0.0935683		UGT74E2	O	-0.939734	0.854782	0.0117305	0.22137
UGE2	O	-0.831007	3.58702	0.00223544	0.0539688		UGE2	O	-0.678171	3.73923	0.000213837	0.0158858
TSPO	O	-2.04041	-2.32814	0.0179215	0.212809		TSPO	O	-1.82733	-2.29166	0.00889672	0.189066
SRG3	O	-0.964628	5.58435	0.000146651	0.00740588		SRG3	O	-0.586429	5.8204	0.00290775	0.0971665
RGP3	O	-1.64053	-2.15806	0.0393921	0.332457		RGP3	O	-2.73534	-2.2921	0.000262658	0.0180231
RD28	O	-1.37713	7.64349	5.85632e-08	1.22675e-05		RD28	O	-1.15725	7.80475	8.40091e-06	0.00135657
RD26	O	-0.834654	4.82591	0.000575362	0.0213017		RD26	O	-1.19036	4.8042	1.98949e-12	5.36504e-09
PUP16	O	-1.23557	-1.72148	0.0495752	0.375255		PUP16	O	-1.19626	-1.67288	0.027154	0.35003
PAP3	O	-1.19425	3.05101	0.000143994	0.00732656		PAP3	O	-0.623384	3.34206	0.019503	0.293165
PAP17	O	-0.74041	4.8451	0.0115325	0.16223		PAP17	O	-0.800902	4.91958	0.000442422	0.0265719
NAC095	O	-1.66928	0.971142	0.00734502	0.119393		NAC095	O	-0.826547	1.29799	0.0234715	0.32405
NAC035	O	-4.48721	-3.37894	0.0180516	0.213484		NAC035	O	-2.72174	-3.35492	0.0410475	0.425414
MYB74	O	-2.22052	0.894923	4.28625e-07	6.49367e-05		MYB74	O	-1.0108	1.25834	0.00336098	0.105146
MYB102	O	-3.94403	-1.89431	2.48453e-06	0.000280336		MYB102	O	-1.19008	-1.54736	0.0293755	0.364138
IPT7	O	-1.13799	3.20212	0.000747516	0.025135		IPT7	O	-0.748265	3.42809	0.000918254	0.0458296
HSFC1	O	-0.753267	4.93858	0.0037435	0.0757321		HSFC1	O	-1.40127	4.82794	6.65913e-11	9.97649e-08
HSFA6B	O	-5.00217	0.786684	7.48812e-20	1.26208e-16		HSFA6B	O	-1.74269	1.16713	0.000544228	0.0316981
HB-12	O	-1.50773	5.12458	3.52304e-09	1.04402e-06		HB-12	O	-0.970783	5.3813	2.88999e-06	0.000630918
HAI2	O	-3.97796	1.76516	3.1724e-20	5.70334e-17		HAI2	O	-2.15454	2.03977	2.01437e-10	2.2634e-07
HAI1	O	-1.78041	3.83854	3.8104e-08	8.49216e-06		HAI1	O	-1.16867	4.09501	3.48413e-06	0.000706441
GolS2	O	-1.79838	3.33737	6.09486e-08	1.25466e-05		GolS2	O	-1.00503	3.64574	0.000369888	0.023734
GER3	O	-6.65708	-2.07483	0.000101319	0.00564519		GER3	O	-4.90502	-2.07513	0.000192209	0.0147253
ERD10	O	-1.39637	8.10607	2.29402e-06	0.000262131		ERD10	O	-1.01334	8.31878	1.20532e-06	0.000315805
DREB2A	O	-0.892905	4.08542	0.0103956	0.15137		DREB2A	O	-0.944777	4.16365	4.14287e-06	0.000809798
DREB1A	O	-2.67904	2.55048	2.48276e-08	5.87304e-06		DREB1A	O	-3.40758	2.56167	1.36697e-12	4.0959e-09
CDF3	O	-0.733647	6.30829	0.0202847	0.229467		CDF3	O	-0.923269	6.33707	1.07456e-06	0.000286907
CBF1	O	-1.02377	3.8958	0.0190102	0.220874		CBF1	O	-2.98558	3.58983	1.17707e-08	6.61294e-06
AT5G52870	O	-0.666188	5.18822	0.00323403	0.0688989		AT5G52870	O	-0.952205	5.18098	7.54371e-07	0.000211908
AT5G49525	O	-0.88679	3.20328	0.00397512	0.0787635		AT5G49525	O	-0.59497	3.40593	0.00678159	0.163139
AT5G49120	O	-0.597114	3.0833	0.0308977	0.288911		AT5G49120	O	-0.811648	3.09769	0.00021236	0.0158196
AT5G45920	O	-0.693843	4.49029	0.0130032	0.174369		AT5G45920	O	-0.746338	4.56666	9.75892e-05	0.00901818
AT5G33355	O	-2.59637	0.499495	0.0022908	0.0549609		AT5G33355	O	-3.74602	0.469062	2.17436e-05	0.00277895
AT5G24370	O	-3.66723	-2.66698	0.000447662	0.0175212		AT5G24370	O	-2.63155	-2.61357	0.00200238	0.0769206
AT5G24080	O	-2.97533	-0.75385	7.86495e-06	0.000739003		AT5G24080	O	-0.960449	-0.336867	0.0287346	0.361241
AT5G21430	O	-2.73702	-2.38326	0.0250361	0.257986		AT5G21430	O	-4.30526	-2.48788	0.0011398	0.0525835
AT5G18080	O	-2.71904	-3.1926	0.0277257	0.273341		AT5G18080	O	-2.97732	-3.2323	0.0145765	0.251172
AT5G03230	O	-0.688831	5.94713	0.0043251	0.0832768		AT5G03230	O	-0.834355	5.98997	1.06587e-05	0.00162392
AT4G31740	O	-2.87393	-2.21968	0.00196539	0.0497659		AT4G31740	O	-2.09516	-2.13851	0.00366044	0.111664
AT4G28140	O	-1.44539	2.57621	6.41577e-05	0.00400496		AT4G28140	O	-0.811699	2.86316	0.0108594	0.212565
AT4G21930	O	-1.41208	0.652731	0.00659099	0.110741		AT4G21930	O	-1.83407	0.632119	2.50741e-07	8.34782e-05
AT4G15620	O	-1.96935	-2.56311	0.0239483	0.250412		AT4G15620	O	-2.24556	-2.60192	0.00670089	0.162306
AT4G12430	O	-1.28981	3.89937	7.25889e-06	0.000694151		AT4G12430	O	-1.63331	3.90224	1.62575e-07	5.84556e-05
AT4G09350	O	-4.50696	-3.37644	0.0237291	0.2493		AT4G09350	O	-4.64719	-3.42056	0.0131771	0.236754
AT4G08570	O	-0.588805	3.91294	0.0157676	0.197678		AT4G08570	O	-0.770011	3.94009	9.72533e-05	0.00901818
AT4G00910	O	-1.40837	4.28971	1.59467e-07	2.77441e-05		AT4G00910	O	-0.615856	4.64798	0.000649651	0.0358265
AT3G62990	O	-1.37719	0.833104	0.0353721	0.312274		AT3G62990	O	-1.13825	0.973277	0.0202439	0.298704
AT3G60700	O	-1.06009	3.7338	0.0051685	0.0937946		AT3G60700	O	-0.966034	3.85941	4.78369e-07	0.000144946
AT3G57540	O	-1.1126	5.27125	1.13998e-05	0.000994877		AT3G57540	O	-1.21977	5.33499	1.50268e-10	1.76186e-07
AT3G48940	O	-1.2338	-1.04812	0.0222398	0.240244		AT3G48940	O	-1.16061	-0.977146	0.0229065	0.321002
AT3G48720	O	-1.80866	-2.45396	0.0373781	0.322346		AT3G48720	O	-4.05651	-2.64307	0.000250509	0.0175924
AT3G28270	O	-4.91059	-3.18612	0.011032	0.157324		AT3G28270	O	-5.05554	-3.2277	0.00673399	0.162574
AT3G27250	O	-1.68049	-0.773412	0.00153497	0.0421523		AT3G27250	O	-1.20575	-0.608861	0.0166712	0.269851
AT3G25240	O	-1.41986	1.48092	0.00299329	0.0654133		AT3G25240	O	-1.45965	1.55884	0.0001143	0.00994302
AT3G20820	O	-0.771383	3.72584	0.00202123	0.0503756		AT3G20820	O	-0.680444	3.85548	0.00421284	0.122952
AT3G20640	O	-0.687763	5.54239	0.00231118	0.0554005		AT3G20640	O	-0.708093	5.63182	5.75495e-05	0.00618301
AT3G03341	O	-3.1989	0.473289	1.60837e-11	6.77703e-09		AT3G03341	O	-2.26755	0.647514	5.17057e-09	3.16897e-06
AT2G43480	O	-1.489	0.412324	0.00364193	0.0741667		AT2G43480	O	-1.16644	0.570121	0.00230653	0.0836938
AT2G42150	O	-1.43928	-0.123482	0.000745458	0.0250971		AT2G42150	O	-0.879685	0.102231	0.00992923	0.201453
AT2G38600	O	-0.940282	6.52072	5.66803e-05	0.00362204		AT2G38600	O	-0.828672	6.65699	6.64651e-05	0.00689371
AT2G38590	O	-1.50152	-0.890201	0.00905845	0.137548		AT2G38590	O	-1.20085	-0.76391	0.00468492	0.131066
AT2G36815	O	-2.51552	-0.950849	0.00182074	0.0470058		AT2G36815	O	-1.60791	-0.755508	0.0039124	0.116452
AT2G36255	O	-3.85369	-1.459	0.000671115	0.0232025		AT2G36255	O	-3.7866	-1.42799	0.00057608	0.0331947
AT2G31930	O	-0.819511	1.74218	0.0238793	0.250134		AT2G31930	O	-0.906406	1.80186	0.00150155	0.0630721
AT2G22460	O	-0.804576	1.5024	0.0223605	0.24082		AT2G22460	O	-0.754946	1.60863	0.0244522	0.332864
AT2G20880	O	-1.75653	3.96065	4.48677e-06	0.000468971		AT2G20880	O	-1.9378	4.01465	5.8282e-12	1.20899e-08
AT2G03550	O	-2.97829	-3.07274	0.0245641	0.254695		AT2G03550	O	-5.15055	-3.17018	0.00296005	0.0981839
AT2G03500	O	-1.06806	4.07657	8.38199e-06	0.0007741		AT2G03500	O	-0.90717	4.22448	1.0974e-07	4.1681e-05
AT1G75460	O	-2.22407	-2.2281	0.0339819	0.304955		AT1G75460	O	-3.65772	-2.35335	0.002828	0.0948539
AT1G73480	O	-1.06907	5.11176	0.000145258	0.00736311		AT1G73480	O	-0.700629	5.33834	0.000235651	0.0169461
AT1G72240	O	-0.833081	2.6593	0.0147316	0.189355		AT1G72240	O	-1.24976	2.61752	0.000193885	0.0148116
AT1G70820	O	-4.64053	-3.311	0.0105754	0.153192		AT1G70820	O	-4.77849	-3.35402	0.00517	0.138553
AT1G70640	O	-0.876061	-0.0918969	0.0383081	0.327269		AT1G70640	O	-1.43529	-0.178306	0.00185432	0.0727881
AT1G70260	O	-1.11658	2.74324	0.00108987	0.0327975		AT1G70260	O	-1.33676	2.77178	0.000107789	0.00968916
AT1G54980	O	-1.83639	-2.60777	0.0324424	0.29697		AT1G54980	O	-1.84373	-2.60658	0.013849	0.243776
AT1G54500	O	-0.856397	4.53244	0.000458794	0.0177763		AT1G54500	O	-0.872572	4.62303	1.8017e-05	0.00242932
AT1G52560	O	-1.08644	2.8888	0.000162896	0.00806023		AT1G52560	O	-0.651105	3.13331	0.0284402	0.359899
AT1G51805	O	-2.8844	-3.12619	0.0425645	0.344504		AT1G51805	O	-5.05553	-3.2277	0.00672913	0.162574
AT1G48660	O	-1.30076	-0.654196	0.0340041	0.305053		AT1G48660	O	-1.21062	-0.569794	0.0414875	0.42751
AT1G34047	O	-2.10139	-2.42299	0.0391824	0.331544		AT1G34047	O	-5.99245	-2.59062	9.46585e-05	0.00889427
AT1G20070	O	-0.956259	5.78342	1.37178e-05	0.00116329		AT1G20070	O	-0.84616	5.91799	2.58247e-06	0.000590182
AT1G09310	O	-1.47084	0.333084	0.0483734	0.371119		AT1G09310	O	-2.30098	0.22059	0.000503885	0.0297336
ANN6	O	-1.98551	-2.11584	0.0101213	0.14858		ANN6	O	-2.09328	-2.11953	0.00138212	0.0597852
AGP30	O	-2.41732	4.03679	0.000151311	0.00759851		AGP30	O	-1.08597	4.4362	0.00162063	0.0666211
AFP1	O	-2.14295	3.22743	4.53615e-10	1.56829e-07		AFP1	O	-1.60396	3.43533	4.70857e-09	3.02324e-06
ACS9	O	-2.20686	-1.31194	0.00106764	0.0323494		ACS9	O	-1.57077	-1.1677	0.00770221	0.175131
ABF3	O	-0.971415	6.76568	9.11744e-05	0.00520911		ABF3	O	-0.674514	6.96999	0.000139943	0.0116477
ZYP1a		-2.32278	-2.93038	0.0212258	0.235421		ZFP2		-1.4455	-1.91693	0.0326895	0.386131
ZWI		-0.743532	3.18525	0.0153875	0.195181		ZF2		-1.52189	5.48614	1.30184e-15	8.77668e-12
XYL1		-0.666217	6.76808	0.00332288	0.0699516		ZAT7		-2.22895	0.489602	5.75498e-08	2.4634e-05
XTH6		-1.96372	-1.08533	0.00327119	0.0693708		ZAT6		-1.0271	6.11142	0.000126412	0.0108114
XTH24		-0.641031	6.41081	0.00269697	0.0612199		YUC5		-1.14793	0.793533	0.00475524	0.1321
XRN2		-1.18789	4.16649	6.35244e-06	0.000625205		YUC4		-0.692012	1.65587	0.0415933	0.428273
XLG3		-0.759663	5.08277	0.000456192	0.0177009		XT1		-0.733284	5.09918	0.000191358	0.0147018
XK-2		-0.7985	6.2346	0.000180476	0.00880089		WRKY46		-1.5537	3.22902	1.88011e-07	6.50011e-05
XCP2		-0.747442	7.05805	0.00217589	0.0528624		WRKY40		-1.11177	3.44214	0.00158893	0.065618
WRKY32		-0.987918	4.10985	1.4228e-05	0.00118788		WRKY22		-1.03652	4.75771	5.00848e-09	3.14102e-06
WRKY3		-0.651124	3.92535	0.00883527	0.135452		WBC19		-4.52012	-3.48772	0.0203466	0.299338
WRKY2		-0.770024	4.24891	0.00390716	0.0780477		UNE10		-4.29164	-3.56592	0.0347063	0.396381
WNK9		-0.697702	3.68157	0.00462042	0.0870104		UGT89B1		-0.646616	4.38822	0.000578921	0.0332873
WNK7		-1.01603	2.93241	0.000649324	0.0227702		UGT84A1		-1.28586	-1.67986	0.0302755	0.37094
WIT2		-1.12397	2.35335	0.000412991	0.0165485		UCP5		-1.27855	4.33954	1.61047e-07	5.84556e-05
WIT1		-1.35194	3.49318	6.71476e-07	9.48046e-05		UBQ11		-0.611367	9.89121	0.000331658	0.0217611
WIP2		-1.07915	2.92593	0.000360097	0.0150788		TZP		-0.762952	0.393888	0.0246546	0.334269
WCRKC1		-1.05663	2.71899	0.00642704	0.108868		TFL1		-0.632638	2.29309	0.0198775	0.296487
WAVE2		-0.979873	2.56311	0.00349878	0.0726632		TET9		-1.30647	0.894267	0.000886108	0.0450862
VND1		-0.824867	0.465489	0.0380892	0.326598		TET14		-4.94431	-3.28656	0.00401931	0.118717
VIP4		-0.895583	5.06669	0.000179872	0.00880089		TEM1		-0.680791	6.7143	4.21963e-05	0.00488372
VAL3		-0.920779	2.11141	0.00513119	0.093432		TCH2		-1.29533	6.1891	4.95528e-05	0.00545425
UVH3		-0.706121	1.99236	0.0333521	0.301612		TAA1		-0.812073	3.01257	0.0012503	0.0557303
USPL1		-0.591444	6.57652	0.0151761	0.193312		SZF1		-0.636482	6.25649	0.000908532	0.0457097
UGT76C1		-0.770032	3.72065	0.00252122	0.0586327		SVB		-0.742637	5.88302	0.000135634	0.0113591
UGE1		-0.817216	8.39616	0.00306897	0.0666889		SUFE2		-0.593463	5.09107	0.000786293	0.0413333
UCC3		-1.58988	-1.36838	0.0154813	0.195727		STZ		-1.39656	7.20839	4.74295e-05	0.0053293
UBP15		-0.925953	4.06246	0.000630546	0.0224295		STOMAGEN		-0.766837	-0.302693	0.0478213	0.461013
TWN2		-0.907851	5.58278	0.000603406	0.021848		STH		-1.11013	0.0914291	0.0227108	0.319036
TWD1		-0.790152	3.62377	0.00209768	0.0517549		SRS3		-0.725063	0.931269	0.0413709	0.427125
TTG2		-1.17731	1.23966	0.00878033	0.134763		SRO2		-0.72506	1.72723	0.00741842	0.170985
TRFL6		-0.677349	4.99363	0.00202009	0.0503756		SRC2		-0.958079	7.73853	1.60483e-09	1.39604e-06
TRFL10		-0.713521	1.71172	0.0280184	0.274254		SQP1		-4.47911	-3.49184	0.0252694	0.337774
TPP2		-0.660701	6.64985	0.00430343	0.0832768		SPX3		-0.795655	-0.527959	0.0491036	0.46857
TOP1BETA		-1.04478	3.41921	0.000437962	0.0171914		SOT18		-0.775665	6.17664	3.3261e-06	0.000684478
TOP1ALPHA		-0.912807	3.8452	0.000503132	0.0192453		SLAH3		-0.722595	7.2799	4.90914e-05	0.0054256
TIC		-0.642537	6.78756	0.0105002	0.152482		SLAH1		-0.856863	5.84401	1.2703e-05	0.00187192
THO2		-0.586353	4.07487	0.0127558	0.173118		SIP4		-0.662134	5.99976	0.000415751	0.0254366
TGH		-1.14646	4.13424	2.64597e-05	0.00196568		SIB1		-0.967272	3.88137	1.87517e-05	0.00250335
TGG2		-2.09844	8.17098	0.0008143	0.0268771		SDH2-3		-1.96741	-2.73418	0.0292182	0.364138
TGG1		-2.11476	8.28477	0.00025239	0.0116345		SBPASE		-2.97715	-0.351305	0.000345196	0.0224311
TES		-0.88827	2.86061	0.00841312	0.130915		RVE2		-1.13623	4.34923	7.09737e-08	2.89992e-05
TED6		-0.599297	5.82628	0.0350063	0.310735		RVE1		-0.600726	4.7773	0.00346486	0.107554
TDF1		-2.33887	-2.92105	0.023421	0.247878		RTFL5		-0.731988	0.655113	0.0446554	0.443124
TBR		-0.609219	5.47383	0.00648943	0.109512		RTFL12		-1.87972	5.44045	2.04695e-07	6.98734e-05
TBL9		-0.773034	0.458956	0.0373075	0.322061		RRTF1		-2.92329	3.61465	4.39217e-05	0.00504016
TAF2		-0.615613	3.71154	0.0268797	0.26817		RPI2		-0.631671	0.697129	0.0372627	0.407284
SYP132		-0.733431	5.20781	0.00167608	0.0445939		RPB5C		-0.754705	1.54219	0.0238794	0.327713
SYN2		-0.639632	2.44968	0.0468829	0.364454		RL3		-1.12734	5.24236	1.19263e-05	0.00177688
SWN		-0.640595	4.88298	0.00438836	0.0840489		RIC5		-1.06525	-1.55137	0.04577	0.449923
SWI3C		-0.60744	4.09781	0.028575	0.276195		RHL41		-1.57063	5.35476	7.43923e-08	2.99423e-05
SWI2		-0.822526	2.68111	0.00434285	0.0834143		RHA2B		-0.751077	4.826	4.24498e-06	0.000811876
SWC2		-0.715264	2.70117	0.0155811	0.196435		RGF9		-3.15128	-3.16668	0.0172669	0.274066
SUS6		-1.0854	3.24688	0.00763166	0.122418		RBCS1A		-1.28906	4.55255	0.026348	0.345152
SUS1		-0.803145	8.77196	0.00057664	0.0213017		RAV2		-0.618974	5.73435	0.00454703	0.129482
STP11		-2.14533	-2.19735	0.00640491	0.108702		PUB18		-1.26352	2.73246	1.23598e-05	0.00183136
STI		-0.738932	2.94484	0.0237938	0.249492		PTAC16		-1.4666	-0.621112	0.0377621	0.410704
SS4		-0.895533	3.24078	0.00127462	0.0367623		PSY1		-0.753588	4.95416	8.04347e-06	0.00131975
SRS2		-0.680602	2.14539	0.0265222	0.266781		PSAK		-1.0033	1.69945	0.0263053	0.345027
SRF7		-0.663404	5.69936	0.0105991	0.153258		PROPEP1		-0.686619	3.82163	0.00108303	0.051419
SPT16		-0.68467	5.62321	0.00570573	0.0999133		PRK		-2.31452	0.0947093	0.0433369	0.434895
SPS3F		-1.14701	-0.882408	0.0458367	0.359325		PPT2		-4.07795	-3.64317	0.0454675	0.44798
SPS2F		-1.42781	3.52737	2.2358e-06	0.000256565		PPL2		-1.52289	-1.21368	0.0199365	0.296745
SPS2		-0.730581	3.02105	0.00804453	0.12681		PP2CA		-0.608744	7.08413	5.95417e-05	0.0063215
SPL9		-0.632799	2.36964	0.0355213	0.312968		PMDH2		-2.6221	0.0093769	0.00062825	0.0350042
SOS1		-0.685531	3.52961	0.0136279	0.180503		PLP9		-0.816584	7.69909	3.40639e-05	0.00413406
SNRK2.7		-0.699303	3.43167	0.0264254	0.266199		PIP2B		-0.590583	10.108	0.00385955	0.115645
SNL6		-0.784592	3.46149	0.00312961	0.0676794		PIFI		-3.52899	-1.74386	0.00915528	0.192582
SNL5		-0.673352	3.92866	0.00811597	0.127469		PGR5		-0.658345	2.30222	0.0202557	0.298704
SNL3		-0.671778	3.68542	0.00633268	0.10788		PDF2.5		-0.649589	3.25543	0.0422261	0.430976
SNL1		-0.686892	3.71729	0.00813516	0.127696		ORA47		-2.62588	5.77708	3.84416e-11	6.09796e-08
SNG1		-1.10122	3.52335	0.00390518	0.0780477		OPT2		-1.09961	-0.97414	0.0207705	0.302766
SMP2		-0.838628	4.8737	8.03882e-05	0.00470245		OBP4		-0.737398	6.04498	0.000129902	0.0109814
SMP1		-1.07405	4.1717	3.38133e-06	0.000366202		NUDT8		-0.645954	6.48088	0.000693273	0.0374659
SLK2		-0.91638	4.67609	0.000108211	0.00590715		NUDT4		-1.84606	5.60293	1.0575e-06	0.000285176
sks15		-1.90198	1.38317	0.00535849	0.0956335		NUDT21		-1.72807	6.44371	7.69826e-06	0.00127951
SIGF		-0.751805	2.10496	0.0212313	0.235421		NTL8		-0.682273	1.40774	0.0249865	0.336569
SIGE		-0.837921	1.78864	0.015749	0.197629		NPQ4		-3.61529	0.566237	0.00107863	0.0513005
SIG4		-2.11588	-1.30282	0.00118222	0.0348806		NIP6		-0.983561	4.35471	0.000655855	0.0360948
SIG2		-0.752443	2.63037	0.0165595	0.203723		NHL3		-0.930642	6.49186	7.00572e-05	0.00712918
SHY2		-0.919487	5.99373	0.000177209	0.00872045		NHL2		-0.634307	5.03339	0.000415972	0.0254366
SHOC1		-2.80031	-2.66169	0.00265506	0.0605233		NF-YC2		-0.770211	3.69072	7.31436e-05	0.00735724
SHD		-0.667961	7.22862	0.0314652	0.291589		NF-YB2		-1.27792	5.61706	4.23325e-14	1.63083e-10
SGS3		-0.660529	3.7411	0.00729517	0.119151		NDH-M		-5.7053	-2.85802	0.00303431	0.0991832
SGR5		-0.926426	0.58117	0.0183646	0.216069		NDF4		-2.14175	-1.81249	0.0107304	0.211524
SGR2		-0.647264	2.86199	0.0237043	0.2493		NCED3		-1.1941	2.16722	2.69899e-05	0.00335408
SFH3		-1.03558	0.898361	0.0170608	0.206884		NAC102		-0.922837	5.49878	3.26859e-09	2.2765e-06
SEX4		-0.894271	3.79652	0.000227965	0.0106359		NAC097		-1.02955	3.59445	1.56553e-06	0.000383797
SEX1		-0.679724	3.7991	0.00444336	0.0845617		NAC090		-1.40428	-1.86243	0.0138316	0.243693
SEU		-0.659263	5.00405	0.00528625	0.0950241		NAC085		-2.20581	-3.17144	0.0484894	0.464846
SEC14		-0.59065	3.37041	0.0399666	0.334687		NAC032		-1.19352	4.44816	5.50315e-12	1.20899e-08
SDN3		-1.29955	3.37716	2.42107e-05	0.00182372		NAC019		-1.19901	-0.328235	0.0165219	0.268277
SDN2		-0.593697	3.71667	0.0227088	0.243205		MYBR1		-0.748357	7.62197	4.84231e-05	0.00539597
SDG29		-0.736694	2.1171	0.0204965	0.230784		MYB77		-1.77729	5.4659	2.67e-08	1.30913e-05
SDG26		-1.06121	3.99146	2.35739e-05	0.00178573		MYB7		-0.955294	5.25461	9.5474e-07	0.000262653
scpl22		-1.55449	-2.09497	0.0243758	0.253507		MYB32		-0.712675	4.68528	0.000216034	0.0159107
SCPL13		-1.30153	1.06388	0.00524482	0.0946066		MYB3		-0.764521	5.36945	1.94964e-05	0.0025399
SCO1		-0.826311	3.24293	0.0143529	0.186353		MYB2		-1.38645	1.54734	0.00018317	0.014235
SAB		-0.672429	3.77132	0.00617342	0.105634		MYB15		-0.979373	5.57062	0.00562264	0.146924
RTM2		-0.742673	4.26386	0.0158861	0.198794		MYB120		-4.05137	-3.64617	0.0404113	0.422618
RTFL14		-1.08775	-0.585497	0.0293643	0.280121		MYB112		-0.913634	1.11972	0.00245709	0.0870701
RRA2		-0.909473	0.378702	0.0328047	0.29917		MKK9		-0.678017	6.9067	0.000102665	0.00937862
RR3		-1.01679	3.53627	0.00026227	0.0120079		MBF1C		-0.680673	3.37369	0.00518806	0.13871
RPS4		-0.858666	3.28486	0.00142974	0.0400787		MAPKKK18		-1.04626	2.09816	0.00024061	0.0171202
ROS3		-0.599107	4.40414	0.0166289	0.204007		MAPKKK16		-0.699438	2.33414	0.00762236	0.174049
ROF2		-0.816282	1.90615	0.0205229	0.230784		MAPKKK15		-1.0392	4.8304	1.18025e-11	2.27342e-08
RLP50		-0.777717	1.56989	0.0493902	0.374868		MAM1		-0.700792	5.61212	0.0025894	0.0904513
RLP29		-0.949367	0.281945	0.0255349	0.261031		LP1		-1.1754	2.23597	1.1275e-05	0.00169862
RLP15		-4.61561	-3.31593	0.0079987	0.126511		LOX2		-8.95165	-0.199636	5.80421e-06	0.00101638
RLM3		-2.00008	-1.82547	0.0176814	0.211341		LHY		-1.31652	3.55138	0.000396056	0.0247356
RIP5		-1.1583	3.09229	0.00181307	0.0468773		LHCA6		-6.50224	-2.31719	0.000121915	0.0105038
RIP4		-1.1756	2.38723	0.00075866	0.0254462		LHB1B1		-2.6795	-1.43931	4.50928e-06	0.000832888
RIP3		-1.12036	3.09736	0.000945081	0.0297734		LGO		-0.60728	2.85511	0.0246768	0.334402
RING1B		-0.805553	2.39496	0.00942352	0.141102		LEA4-5		-0.98506	-0.227802	0.0320431	0.381672
RHS12		-1.36337	-0.371136	0.0168652	0.205758		LCR85		-4.02553	-3.64999	0.0423106	0.430976
REM1		-1.02755	-1.12253	0.0447758	0.354476		LCR35		-2.95177	-3.23709	0.023692	0.325805
REF6		-0.709178	3.36143	0.0141868	0.184998		LBD29		-1.01284	-1.07502	0.0345901	0.396013
RECQL2		-0.649049	2.48744	0.0347729	0.309479		LBD28		-1.24821	-1.38897	0.0171471	0.273261
RDM4		-0.859922	3.407	0.000641896	0.0226053		LBD11		-0.608015	2.22136	0.0270805	0.349416
RD20		-2.76873	-1.17915	4.91808e-05	0.00324269		LBD1		-1.03325	1.17748	0.0160533	0.265225
RCI2A		-0.639862	8.58896	0.0195522	0.22475		LAC11		-0.602067	5.00291	0.0387166	0.415001
RCAR1		-0.759013	5.35027	0.00755235	0.121736		JLO		-0.716833	1.9972	0.018347	0.283896
RAP74		-0.771532	4.12662	0.00243242	0.0574388		IPT5		-0.728381	6.03121	1.6728e-05	0.00231335
RAD4		-0.911773	3.45286	0.000955961	0.030081		IPMI2		-1.34624	4.34505	2.43557e-08	1.2163e-05
PYL7		-0.682169	2.97305	0.0164833	0.203341		IPMI1		-1.08325	4.42852	6.44498e-05	0.00671049
PYL10		-4.31349	-3.4504	0.0263651	0.266044		IMS2		-0.617154	6.59957	0.00554888	0.145419
PUP6		-1.14672	-0.567744	0.00879048	0.134842		IMD1		-1.09275	6.86371	4.64812e-05	0.00526663
PUB49		-0.62348	4.19955	0.00612706	0.104907		ICK3		-0.606894	3.35325	0.00267059	0.0915997
PTL		-1.1535	2.99665	0.000548027	0.0205471		HYR1		-5.00881	-3.23221	0.00799673	0.178452
PTAC3		-0.843191	2.74973	0.00429889	0.0832768		HVA22D		-0.648046	6.04222	0.0017631	0.0702747
PTAC2		-0.826982	1.74673	0.0242292	0.252177		HTR11		-1.04806	1.03152	0.00345103	0.10734
PTAC13		-0.809423	3.16993	0.00279347	0.062724		HT1		-0.75707	1.01004	0.0287511	0.361241
PSL4		-1.3787	4.65536	2.37164e-05	0.00179148		HSPRO2		-0.891457	8.27236	1.13647e-05	0.00170263
PSK1		-0.995021	2.71447	0.00423047	0.082669		HSFB2A		-0.819503	3.11375	0.00509431	0.137945
PSBO2		-0.885606	2.41364	0.0239447	0.250412		HO4		-4.50585	-3.43394	0.0248726	0.335537
PSB27		-0.837093	2.76944	0.0400642	0.334687		HAI3		-0.91039	-0.472886	0.0333503	0.38904
PSAN		-0.808385	4.09002	0.0107538	0.154748		GT18		-0.77182	4.65395	5.79364e-05	0.00619988
PRXCA		-1.50134	1.45816	0.000420484	0.0167355		GSTU25		-0.902692	3.00069	0.00493815	0.134512
PRR9		-0.708015	3.26883	0.0128266	0.173375		GSTU24		-0.695852	4.31719	0.00660003	0.161315
PRR7		-0.756544	5.01231	0.000986625	0.0306524		GSTU18		-0.66923	3.4489	0.00126767	0.0563185
PRR5		-1.35758	3.41881	2.67246e-06	0.000296577		GSTF8		-0.723474	8.7156	0.000803874	0.0420486
PRR1		-0.672929	5.23191	0.00624952	0.106734		GSTF11		-1.36688	3.03726	8.6561e-05	0.00830709
PRP40B		-0.883255	3.13785	0.00224146	0.0540656		GRX480		-1.47351	3.8482	3.61759e-07	0.000116138
PRP40A		-0.941175	2.57181	0.00481437	0.0891576		GPRI1		-1.07404	-1.22925	0.0309305	0.375046
PRP39-2		-1.06436	2.0459	0.012973	0.174138		GolS3		-1.25025	2.52723	0.00624351	0.156186
PPR40		-0.795307	1.06519	0.032168	0.29516		GolS1		-0.64575	7.74629	0.000237148	0.0169633
PPI1		-0.758873	7.25316	0.000960682	0.0301245		GLU1		-1.14377	0.250744	0.0226215	0.31851
PLPB		-0.592333	7.04001	0.0116552	0.16336		GLK2		-0.63247	3.35372	0.0210386	0.304199
PLL2		-0.887477	3.15999	0.00176382	0.0460899		GH3.1		-0.740034	0.937898	0.0459263	0.450854
PLL1		-0.619033	3.28063	0.0448906	0.354856		GDCH		-0.981836	1.56664	0.0019874	0.0767668
PKDM7D		-0.585773	4.15662	0.0109191	0.156118		GATL2		-0.919026	2.49144	0.000518734	0.0304765
PIPK10		-1.27615	-1.0292	0.0137823	0.181684		GATL10		-1.35673	3.21682	0.000943066	0.0465781
PIP5K9		-0.652885	4.77353	0.00279212	0.062724		GATA7		-0.813974	4.24384	1.80136e-05	0.00242932
PIP5K2		-0.596733	4.77585	0.00621114	0.106212		GATA19		-0.592351	2.65879	0.00963632	0.198368
PIL6		-2.03189	1.84081	4.19755e-05	0.00285847		GAPB		-3.49707	0.925887	5.25821e-05	0.00574081
PIF4		-1.08852	1.52072	0.0107954	0.154934		GAPA-2		-2.66556	0.330474	0.0014425	0.0612598
PIE1		-0.646291	3.10823	0.0170885	0.20702		GAMMA-TIP		-0.704748	9.87271	0.0015371	0.0641655
PHS2		-0.780887	3.34265	0.00257116	0.0590098		GAE1		-0.761531	8.04456	1.91328e-05	0.00251685
PHOT1		-0.622093	3.66399	0.010827	0.155139		GA3OX2		-1.40206	1.16167	9.2588e-06	0.00145164
PGSIP1		-0.978242	4.24341	2.15575e-05	0.00168017		FT		-4.63952	-3.4222	0.0406044	0.423099
PGP10		-0.722352	2.00288	0.0330125	0.299848		FRO7		-4.47533	-3.49267	0.0493368	0.469963
PGAZAT		-1.7587	-2.66571	0.0381696	0.326872		FRD3		-0.635953	4.40436	0.000185712	0.0143911
PFT1		-0.679535	3.92755	0.00712926	0.117515		FKBP13		-2.39547	-2.77208	0.0246467	0.334269
PEX19-1		-0.619186	4.03018	0.00768569	0.123149		FIB4		-0.735789	4.49815	9.01305e-06	0.00142973
PDIL1-6		-0.629843	4.1655	0.011675	0.163554		FD1		-0.869361	0.774928	0.0208626	0.303126
PDE312		-0.685778	2.80586	0.0213877	0.236184		FBA2		-2.87364	1.12757	0.000998573	0.0484441
PATL1		-0.698236	8.79761	0.000631291	0.0224295		EXPA5		-5.00576	-1.97254	3.47999e-07	0.000113066
PARP2		-0.65966	2.24784	0.0406267	0.336171		EXPA17		-0.627039	4.02435	0.0155179	0.259598
PAPS2		-0.722912	3.50809	0.00478476	0.0889462		EXL2		-0.654663	8.41013	0.0001292	0.0109814
PAD3		-0.794374	3.12047	0.0233872	0.247618		ESM1		-4.17605	0.310467	6.26701e-05	0.00657598
OST1		-0.924945	1.87037	0.020023	0.227543		ERF8		-0.736832	3.31494	0.00052734	0.0309148
OLI2		-0.986851	3.32888	0.00368478	0.0747686		ERF6		-0.730318	5.95179	0.00649363	0.160204
OFP2		-1.00877	2.4026	0.00124256	0.0360303		ERF5		-1.22725	5.48232	2.14685e-09	1.65412e-06
OFP18		-1.2832	-0.998621	0.0210095	0.233827		ERF4		-0.761211	7.46095	4.19038e-06	0.000809798
OBE1		-0.71803	5.6644	0.000997772	0.0308313		ERF2		-0.650741	4.33435	0.00180797	0.0713845
NYC1		-0.671712	1.99773	0.0450991	0.355506		ERF13		-1.97524	3.76534	0.00311502	0.100602
NTMC2T6.2		-0.746201	2.95496	0.0102045	0.149233		ERF12		-0.66935	1.26212	0.0243786	0.332197
NTMC2T6.1		-1.02291	3.60868	0.000200358	0.00964833		ERF11		-1.6527	4.55829	2.24746e-06	0.000518011
NS2		-0.587822	5.58227	0.0427803	0.344986		ERF104		-0.603117	8.08995	0.00116498	0.0532473
NPY5		-0.677547	5.4678	0.00163719	0.0439305		ERF-1		-0.629521	6.28865	0.00174802	0.0700311
NPQ1		-0.891792	1.876	0.00524961	0.0946118		ERD9		-0.885619	0.1116	0.0157718	0.262377
NPH3		-0.977299	2.27581	0.00207451	0.0514658		ENODL20		-0.593024	3.67104	0.00491283	0.134144
NIH		-0.772471	3.90076	0.00297385	0.0650941		ENODL2		-0.935268	6.04253	5.57117e-06	0.000988407
NF-YB11		-0.840278	2.57048	0.020769	0.231916		ELI3-1		-2.99191	-1.5077	0.00163344	0.0670457
NEK6		-0.814566	3.52665	0.00577801	0.100701		EDL3		-1.75572	1.19106	8.7253e-07	0.000242572
NAP		-1.17305	3.68765	0.00298805	0.0653519		ECS1		-5.07795	-0.817246	9.20214e-06	0.00145119
NAC076		-1.0114	0.789755	0.00590536	0.102149		ECP63		-1.93158	-2.54002	0.0279398	0.355906
NAC069		-0.634428	3.3877	0.0137767	0.181684		DRT112		-1.52641	2.4149	0.0122213	0.226822
NAC007		-0.944042	1.99968	0.0102928	0.150199		DOF1		-0.866024	5.31222	7.3912e-07	0.000209809
MYR1		-1.02467	3.6384	0.000104481	0.00577834		DIC2		-2.1265	6.38787	3.66597e-06	0.000726914
MYB96		-0.912608	0.796252	0.0282757	0.274922		ddf2		-2.0244	-1.89062	0.00123297	0.0552318
MYB79		-1.66075	-1.61183	0.00853353	0.131874		DDF1		-3.7187	1.33534	2.35163e-12	5.76513e-09
MYB62		-4.25798	-3.46115	0.0316087	0.292477		CYP98A9		-0.965157	-0.775557	0.0160805	0.265225
MYB56		-0.655828	3.0177	0.0205796	0.231045		CYP94B3		-1.23933	2.05419	8.79478e-05	0.00841024
MYB4R1		-1.52023	0.587522	0.000131394	0.00681406		CYP89A7		-1.35357	-1.90175	0.0442685	0.441327
MYB305		-1.55623	1.87557	0.000650873	0.0227949		CYP83A1		-1.28226	6.12673	1.22693e-06	0.000315805
MYB121		-2.21363	-0.218596	1.70509e-05	0.00138081		CYP79F2		-0.85611	4.02457	0.0129493	0.234365
MSL5		-0.687223	4.44527	0.00295769	0.0649512		CYP78A8		-0.613816	8.34604	0.0387719	0.415015
MSL2		-0.639106	3.81903	0.00933445	0.140457		CYCP3		-0.611093	4.14346	0.0121859	0.226633
MRP10		-0.597477	6.62948	0.0039518	0.0783779		cycp3		-1.14357	1.36811	0.0070708	0.167408
MOT1		-0.763904	3.67082	0.00602308	0.103587		CXE5		-0.653976	6.2235	0.000103574	0.00937862
MOS1		-0.721008	4.65024	0.00196894	0.049809		CRR7		-4.63952	-3.4222	0.0405809	0.423017
MLP43		-0.88432	4.03053	0.0019933	0.0501621		CRR23		-1.52752	-2.32133	0.0250618	0.337132
MFP1		-1.46904	0.434185	0.000660706	0.0230495		CORI3		-6.58447	-2.25457	0.000405628	0.0251086
MEF1		-0.833221	1.40361	0.01461	0.188051		COR15A		-2.84044	-2.85637	0.0330141	0.387589
MEE23		-0.702384	4.95167	0.00770015	0.123187		CNI1		-0.626133	4.84051	0.000763036	0.0403466
MEE13		-0.585762	2.79294	0.0469814	0.365115		CMPG2		-0.620093	4.5012	0.00117647	0.0535606
MED9		-0.793265	2.80745	0.00533355	0.0954176		CML37		-1.95634	2.53649	1.9766e-11	3.33143e-08
MED19A		-0.757918	4.40583	0.00126518	0.0365682		CML23		-1.06057	3.94226	0.00674541	0.162704
MCCA		-0.630117	6.45257	0.00354608	0.0731295		CLE1		-1.07378	-0.918619	0.0131623	0.236754
MCA2		-3.28926	-2.88427	0.00652616	0.109994		CIPK5		-0.615312	4.73793	0.00141724	0.0605684
MBD13		-1.13841	1.8661	0.00151626	0.0416808		CID9		-3.3088	-3.06345	0.00281714	0.094776
MBD10		-1.095	6.25702	2.34039e-07	3.84837e-05		CEJ1		-0.905864	5.03939	6.30506e-08	2.6567e-05
MAP70-5		-0.979834	2.73607	0.00192453	0.0489612		CCA1		-1.33262	3.23168	0.000156646	0.0126835
MAP70-4		-0.899343	1.4428	0.030408	0.286059		CBF4		-2.81662	1.21657	1.28041e-08	7.04668e-06
MAP70-2		-0.697806	4.21813	0.00732891	0.119385		CBF2		-3.02275	4.34556	3.29231e-09	2.2765e-06
MAP70-1		-0.641279	4.91275	0.0232931	0.247204		CAMBP25		-1.52405	5.68813	3.31445e-17	8.93809e-13
MAP65-9		-3.68847	-2.65909	0.000381554	0.0157148		CAD9		-0.873047	1.77022	0.00272698	0.0930865
MAP65-7		-0.989519	5.5885	1.12484e-05	0.000986567		CAB3		-2.64711	0.439987	5.07174e-05	0.00555974
MAP65-2		-0.691102	4.50118	0.0118269	0.164678		CAB2		-2.21473	-0.994248	0.00220373	0.0816378
MAN1		-0.789683	1.82723	0.0173059	0.208281		CA2		-3.67243	-0.189664	0.000108582	0.00972805
LTI78		-2.05761	2.67937	1.11367e-05	0.000981449		CA1		-5.15259	1.28203	1.88822e-06	0.000446663
LINC4		-0.66802	2.27351	0.0436726	0.349472		bZIP1		-0.691852	5.9237	4.17877e-06	0.000809798
LINC3		-0.634207	2.05765	0.0494512	0.374943		BUD2		-0.592415	4.97461	0.00101008	0.0489026
LEA14		-0.75948	7.9056	0.000377662	0.0156589		BHLH101		-0.663781	4.12985	0.0257668	0.340447
LD		-1.1595	2.94012	0.000938067	0.0296216		bHLH071		-1.50968	-2.18807	0.0294184	0.364245
LAC6		-0.719967	2.15354	0.032746	0.298937		BETA-OHASE		-0.948303	2.8963	0.000138637	0.0115747
LAC2		-0.979777	5.25834	3.08063e-05	0.00223321		BCS1		-0.831035	3.85341	0.00114401	0.0526162
KP1		-0.888121	3.73228	0.00340368	0.0711963		BCAT4		-1.01927	6.16898	0.000605372	0.0342463
KNAT3		-0.703318	5.75364	0.000889664	0.0286296		BAT5		-0.711688	3.8996	0.00388967	0.116032
KICP-02		-0.834513	1.61592	0.0279559	0.274254		BAP2		-0.947634	1.50864	0.00226029	0.082817
KEU		-0.702702	5.48218	0.00113825	0.0339926		BAP1		-1.73774	4.27539	8.74077e-08	3.36732e-05
KCO3		-1.53503	-1.39283	0.042956	0.345892		ATPMEPCRD		-0.590016	1.91508	0.0398855	0.420317
KAN3		-0.642148	2.24531	0.0366735	0.31851		ATL2		-0.773971	5.55823	0.000374095	0.0239057
KAN		-0.780212	2.82858	0.0106778	0.153976		ATGSTF13		-0.881353	2.7634	0.0345059	0.39563
IRX6		-0.861569	4.15932	0.000493654	0.0189096		ATAF1		-1.41231	5.80007	9.53206e-16	8.56837e-12
IRX1		-0.640137	4.73776	0.00385672	0.0774876		AT5G67370		-0.690056	1.3897	0.0423275	0.430976
iqd33		-1.28066	0.830441	0.00168341	0.0445939		AT5G67020		-0.761058	0.348972	0.0371324	0.407218
iqd32		-1.21368	5.85927	1.56e-06	0.000192975		AT5G66780		-1.61781	-1.21486	0.00645385	0.159817
IQD28		-0.589983	5.53421	0.00561964	0.0989926		AT5G66650		-1.73099	4.05305	1.19646e-14	5.37747e-11
IQD11		-1.44007	2.54746	7.85441e-05	0.00461459		AT5G66590		-0.680538	3.02655	0.0283592	0.359447
IQD1		-0.645811	2.71402	0.04202	0.341929		AT5G66580		-0.757275	2.24477	0.0267769	0.347662
INO80		-0.809238	4.34219	0.00106274	0.0322371		AT5G65590		-0.818144	2.42371	0.00253559	0.0890976
IMB1		-0.713829	4.73824	0.000909712	0.0291356		AT5G65300		-1.47068	4.60527	4.02717e-07	0.000127766
IDN2		-1.37065	3.78215	2.88696e-06	0.000317766		AT5G64870		-1.19861	2.5731	7.71517e-05	0.00756564
IDD7		-0.711203	2.01623	0.0294554	0.280284		AT5G64401		-2.49855	-2.20812	0.000237938	0.0169748
IDD14		-0.703732	2.03206	0.0431329	0.346593		AT5G63180		-1.40264	-1.87843	0.0265344	0.345974
IDD11		-1.03763	4.34894	9.51827e-06	0.000861339		AT5G63130		-1.66079	2.95272	6.72646e-08	2.79065e-05
ICE1		-1.40982	4.46431	6.38789e-08	1.2952e-05		AT5G62830		-4.00365	-3.65148	0.0487115	0.466188
IAA2		-0.775744	6.67837	0.000278169	0.0125232		AT5G62340		-0.747344	5.06753	0.00304688	0.0993533
IAA1		-0.919114	3.42079	0.000434725	0.017121		AT5G62140		-1.31899	0.892443	0.000378079	0.0239898
HY2		-0.601552	2.49439	0.0426143	0.344504		AT5G60680		-0.837452	7.66367	6.44778e-07	0.0001861
HVT1		-0.882983	3.51916	0.00111964	0.0335111		AT5G59550		-1.33878	6.48894	1.35196e-10	1.65719e-07
HVA22G		-0.866129	2.53561	0.0315122	0.291878		AT5G58780		-0.687244	2.18088	0.0114174	0.219245
HVA22E		-0.794499	6.43047	0.000884791	0.0285409		AT5G58770		-0.605565	0.963505	0.0448858	0.444523
HUB2		-0.621296	3.35761	0.01854	0.217378		AT5G58680		-1.90955	2.42682	8.62341e-05	0.00830527
HUB1		-0.593161	4.21951	0.00867599	0.133542		AT5G58260		-5.7053	-2.85802	0.00303178	0.0991832
HSFA1E		-0.694675	3.16044	0.00895326	0.136695		AT5G57510		-1.01583	0.768221	0.0292271	0.364138
HSF3		-0.773237	3.51305	0.00200861	0.0503756		AT5G57100		-0.587836	5.64124	0.00201574	0.0773234
HSF1		-0.87374	1.15754	0.0206163	0.231264		AT5G54990		-4.40432	-3.50005	0.0257311	0.34031
HOS15		-0.614105	4.15428	0.0106787	0.153976		AT5G54980		-0.601513	6.06562	0.00138923	0.0597852
HMGB1		-0.822994	6.0099	0.000316018	0.0137378		AT5G54470		-1.67681	1.47199	4.41522e-07	0.000135301
HMA4		-0.927041	6.95615	3.47018e-05	0.00243699		AT5G53905		-0.67894	1.1578	0.0318962	0.380259
HK5		-0.882533	2.20262	0.00754427	0.121678		AT5G53895		-0.877467	-0.467302	0.0422158	0.430976
HK1		-0.755458	4.5301	0.000744946	0.0250971		AT5G53710		-1.30774	-0.560956	0.0178754	0.280423
HFR1		-1.20372	0.335682	0.0488793	0.373223		AT5G52760		-1.01788	0.421533	0.00321394	0.102509
HB-7		-1.47389	5.26745	2.12386e-11	8.6779e-09		AT5G52750		-0.667488	2.35487	0.00808668	0.179189
HB40		-0.785417	1.82388	0.041038	0.3374		AT5G52700		-2.69169	-3.35914	0.0419159	0.429934
HB21		-0.813928	1.8601	0.0481266	0.369752		AT5G52020		-0.903956	1.28156	0.0168344	0.271329
HB20		-0.83675	3.95501	0.00464512	0.0873133		AT5G51890		-0.781391	3.01244	0.00262033	0.0910599
HB-2		-0.658344	4.60932	0.00255174	0.0587338		AT5G51360		-1.89677	-3.01002	0.0423693	0.430996
HAT3.1		-0.895541	2.18503	0.00689427	0.1145		AT5G51190		-1.38714	6.65489	9.80517e-05	0.00902212
HAT3		-0.675608	3.0305	0.0132613	0.177038		AT5G50800		-0.984443	0.150904	0.00395367	0.117551
HAP8		-0.742423	3.37946	0.0098908	0.145991		AT5G49320		-0.691687	3.39894	0.00140662	0.0603058
HAF01		-0.727985	3.64879	0.00320001	0.0687059		AT5G49280		-0.723092	5.35622	3.97842e-05	0.0046244
HAB1		-0.825195	4.73164	0.000354331	0.014917		AT5G48890		-1.52612	-1.77983	0.0102158	0.205435
HA11		-0.773195	5.3066	0.000728037	0.0246646		AT5G48050		-0.933972	-0.798281	0.034275	0.394344
GTL1		-1.41693	3.2733	0.00093658	0.0296216		AT5G45950		-4.93561	-3.28836	0.00583071	0.150282
GTE8		-0.585519	5.16207	0.0310917	0.28992		AT5G44060		-0.799258	4.6887	5.48149e-07	0.000164244
GTE6		-0.748202	3.4663	0.00549549	0.0974406		AT5G44005		-0.586578	4.50825	0.000919414	0.0458296
GTE4		-0.645656	5.52667	0.00447156	0.084827		AT5G43770		-1.24171	1.18822	0.00198984	0.0767668
GT2		-1.40795	3.77429	1.69562e-06	0.000205049		AT5G43755		-4.43956	-3.49546	0.0120918	0.225416
GSTT3		-0.641716	3.59257	0.00901007	0.137196		AT5G43620		-1.42164	4.58341	3.66655e-05	0.0043523
GPX3		-0.640293	4.62577	0.0192609	0.22235		AT5G42720		-0.611404	5.97264	0.00720979	0.16848
GPK1		-0.612417	4.59292	0.0388185	0.32959		AT5G42610		-0.904674	4.2279	0.00127772	0.0566716
GL2		-0.999054	2.29571	0.021333	0.235967		AT5G42530		-0.873542	2.15218	0.00879434	0.188474
GI		-0.626091	5.59852	0.00533577	0.0954176		AT5G42223		-2.43336	-3.06028	0.0243513	0.33216
GDAP1		-0.768174	2.24488	0.0196065	0.224991		AT5G41400		-1.08107	4.63466	1.80653e-09	1.47627e-06
GCN5		-1.26127	4.19304	5.3938e-06	0.000548886		AT5G41380		-1.25351	-0.161524	0.00138737	0.0597852
GCN4		-0.671017	5.72357	0.00214575	0.0524881		AT5G40150		-0.596856	4.30916	0.0125809	0.230415
GC6		-0.768538	5.11252	0.000824859	0.0270938		AT5G39460		-3.32476	-3.06158	0.00299936	0.0988798
GC5		-0.769683	5.86584	0.000547255	0.0205471		AT5G38700		-1.27721	1.30949	0.00222558	0.0819908
GC4		-0.851838	2.58985	0.00713494	0.117537		AT5G38430		-5.7728	0.491772	1.73338e-05	0.00237279
GBF3		-1.27757	4.99693	4.41883e-06	0.000465479		AT5G38420		-6.19019	1.53125	2.06837e-05	0.00265779
GAUT12		-0.703686	4.17929	0.00219238	0.0531671		AT5G38410		-4.36129	2.12965	2.8197e-06	0.000628421
GA20OX2		-1.34553	-0.508656	0.00364107	0.0741667		AT5G38070		-0.591726	2.37613	0.0395629	0.418553
G6PD1		-1.07721	2.9839	0.000295452	0.0130187		AT5G37550		-1.67477	1.23217	1.3462e-05	0.00193214
G2484-1		-0.595308	5.51055	0.0124113	0.170242		AT5G37540		-0.706941	5.57559	1.44272e-05	0.00202635
G18E		-2.27205	-2.93774	0.0434012	0.348126		AT5G36960		-0.899671	0.841212	0.00514941	0.138311
FUS12		-0.797768	4.96004	0.000406986	0.0164707		AT5G35390		-2.42011	-3.06102	0.0153476	0.25856
FSD2		-0.762953	2.84537	0.00736987	0.119581		AT5G35110		-0.595511	2.37907	0.0154883	0.259473
FRO4		-1.02156	1.7351	0.0125343	0.171406		AT5G25040		-4.48025	-3.49102	0.0184297	0.284811
FRA1		-0.586026	5.15437	0.00910882	0.137921		AT5G24580		-0.712254	3.56745	0.00787259	0.177523
FP3		-1.13213	3.48063	1.60407e-05	0.0013148		AT5G23730		-0.674566	2.1073	0.0173417	0.274445
FMA		-2.59112	-0.0317578	2.82736e-05	0.00207753		AT5G22580		-1.05689	-1.09861	0.044087	0.440005
FKF1		-1.56614	1.65631	0.00120778	0.0354409		AT5G22545		-1.22995	-0.202864	0.0235654	0.324402
FH6		-0.788427	4.99115	0.00459445	0.0867029		AT5G22250		-1.32597	4.96281	0.000103057	0.00937862
FER1		-1.01722	7.6138	0.000226778	0.0105988		AT5G21960		-2.23254	0.0681177	0.000393921	0.0247044
FDH		-0.798305	6.25803	0.00648873	0.109512		AT5G20260		-1.4089	-0.694601	0.00328309	0.103922
FAS2		-0.853529	2.20033	0.0282603	0.274922		AT5G19970		-0.655311	4.67251	0.000131849	0.0111111
EXPA12		-1.70344	0.158209	0.0126086	0.171813		AT5G19875		-0.918541	4.89506	8.62153e-08	3.36732e-05
EXO70A2		-2.66622	-2.74181	0.00355896	0.0731295		AT5G19730		-1.27378	2.51571	0.00838	0.182957
EXL4		-0.786187	8.2527	0.00077147	0.0256526		AT5G19260		-0.754955	2.79656	0.00953464	0.197814
ESP3		-0.683033	3.79234	0.00585703	0.101639		AT5G18220		-1.07078	-1.55229	0.0350265	0.397844
EMF1		-0.979605	3.51345	0.000285836	0.0126987		AT5G18150		-0.602207	4.92214	0.00344528	0.107285
EMB3011		-0.907613	5.45957	4.27897e-05	0.00289201		AT5G18037		-1.18215	-1.82042	0.0479497	0.461477
EMB2777		-0.970054	3.32547	0.00148246	0.0410868		AT5G17540		-0.629113	0.530828	0.043747	0.437746
EMB2773		-0.705314	3.53787	0.0104875	0.152379		AT5G17500		-3.08997	-3.17451	0.00937909	0.195669
EMB2750		-0.658639	3.62904	0.00745539	0.120678		AT5G17450		-0.84095	1.907	0.023566	0.324402
emb2746		-0.82378	2.11562	0.0228667	0.2442		AT5G17350		-1.79746	5.33874	1.55236e-07	5.7346e-05
emb2726		-0.801521	3.13857	0.00337926	0.0708069		AT5G16360		-0.635567	5.64069	0.00160976	0.0662752
EMB25		-0.706225	2.13315	0.0255166	0.261015		AT5G15950		-1.30352	5.11957	4.62218e-08	2.07744e-05
EMB1865		-0.934496	3.21781	0.000587957	0.0215702		AT5G15725		-1.33121	-0.285955	0.0186606	0.286537
emb1789		-0.785017	2.82071	0.0147546	0.18947		AT5G12960		-0.999158	-0.65928	0.00984703	0.200563
emb1703		-0.869663	2.09705	0.00887052	0.135761		AT5G11620		-0.765933	2.98187	0.00230685	0.0836938
emb1579		-0.862296	3.26283	0.00267626	0.0609036		AT5G11550		-0.663387	4.4025	0.00152773	0.0639724
emb1441		-0.751868	2.93906	0.00908546	0.137645		AT5G11070		-0.871548	6.22675	0.000682601	0.0371123
emb1417		-0.679077	1.29076	0.0458025	0.359162		AT5G10830		-0.824963	4.93295	9.47437e-06	0.00147685
ELF6		-0.846116	3.81991	0.000555792	0.0207017		AT5G10695		-0.922641	4.51595	3.29882e-06	0.000684301
ELF3		-0.621836	4.77721	0.00350019	0.0726632		AT5G10580		-0.640023	7.79941	0.00024671	0.0174163
EIF3A		-0.867843	6.44138	0.000225049	0.0105513		AT5G09760		-1.00183	6.22421	1.73838e-06	0.000414857
EDA25		-0.821666	3.40518	0.0132548	0.177038		AT5G08391		-0.980642	-0.238308	0.0157813	0.262377
DUO3		-0.627856	3.54332	0.0192174	0.222038		AT5G05340		-1.10205	-0.481488	0.0145098	0.250502
DUF6		-0.810487	2.33524	0.0129813	0.174162		AT5G05280		-0.728402	0.349935	0.0321837	0.382188
DUF5		-0.72631	1.8733	0.0303171	0.285561		AT5G04080		-0.598295	6.86711	0.00139155	0.0597852
DUF4		-1.2714	-1.05074	0.0115933	0.162862		AT5G03210		-2.42228	2.91826	1.04173e-10	1.33774e-07
DUF2		-0.802601	2.78091	0.0106359	0.153694		AT5G01880		-0.638284	3.47487	0.00549891	0.144616
DRD1		-0.639418	3.48624	0.0182006	0.214545		AT4G39810		-0.624444	2.24112	0.0314485	0.377921
DOT4		-1.01088	-0.789811	0.0490136	0.373375		AT4G39795		-0.58718	6.98387	0.000475612	0.0283757
DOT2		-0.807959	3.79569	0.00107684	0.0325552		AT4G39320		-0.626108	4.0663	0.011945	0.22385
DND1		-0.981422	2.99871	0.00165262	0.0442564		AT4G38960		-0.608723	3.23773	0.015729	0.262154
DML1		-0.843801	3.56751	0.00087262	0.0282677		AT4G38410		-0.736014	2.61682	0.00838562	0.182957
DL1D		-2.60299	-2.40773	0.00411204	0.080882		AT4G37445		-0.606468	3.50606	0.00477045	0.132351
DG1		-0.921849	2.5529	0.00240075	0.0568901		AT4G36925		-2.8404	-2.82439	0.0041737	0.122074
delta-ADR		-0.862652	3.5921	0.0027732	0.0623727		AT4G34419		-0.748105	0.443214	0.0428799	0.432979
DDL		-0.783112	4.61695	0.000269411	0.0122104		AT4G33960		-0.723403	2.64689	0.0263668	0.345152
CYP87A2		-1.48795	1.49195	0.000192858	0.00932042		AT4G33930		-1.35434	-1.37803	0.00620821	0.155592
CYP86C2		-1.04224	0.864904	0.0164606	0.203155		AT4G33145		-1.41089	-1.60997	0.0124501	0.229331
CYP81D5		-0.833834	3.08407	0.00478583	0.0889462		AT4G32342		-1.12697	-0.368157	0.00814456	0.179733
CYP724A1		-1.64478	-1.39487	0.00253604	0.058671		AT4G32080		-1.3468	-0.978728	0.014198	0.247817
CYP71B34		-1.04301	2.21012	0.00212382	0.0520872		AT4G30880		-1.00876	-1.36178	0.0457533	0.449923
CYP71B13		-1.23465	1.70426	0.00145742	0.0405261		AT4G30460		-0.775476	7.82305	4.44184e-06	0.00082609
CYP71B11		-1.34	-1.80633	0.0289943	0.278352		AT4G30450		-0.724763	7.57756	7.40257e-05	0.00739353
CYP709B3		-0.62344	3.17088	0.0206734	0.231443		AT4G29780		-1.96597	4.7828	1.64657e-11	2.96021e-08
CYP707A1		-0.73702	3.10171	0.00886349	0.135731		AT4G29610		-1.00284	-0.713289	0.0309137	0.375012
CYP706A7		-1.32798	1.73306	0.000421408	0.0167355		AT4G29190		-0.698128	7.32742	2.85006e-05	0.00352557
CYP706A6		-1.4711	-1.0731	0.00436361	0.0836344		AT4G29030		-1.39532	-2.14914	0.0264357	0.345561
CYL1		-0.72431	3.16752	0.0157362	0.197603		AT4G27657		-2.26319	3.87337	4.79783e-06	0.0008771
CYCJ18		-2.44546	-2.2561	0.00172974	0.0455083		AT4G27654		-1.81777	4.9818	2.0697e-05	0.00265779
CUL3B		-0.790426	2.78767	0.0107261	0.154467		AT4G27652		-1.42923	6.47308	0.000206453	0.0155078
CUL3		-0.918656	5.39363	6.90279e-05	0.00423062		AT4G27530		-1.76745	-1.24338	0.000671232	0.0367909
CRS1		-0.687672	2.28465	0.0243248	0.253073		AT4G27280		-1.52286	7.27893	6.48695e-07	0.0001861
CRK39		-4.43352	-3.38959	0.0184356	0.216531		AT4G26530		-6.39875	-2.3853	0.00148805	0.0628202
CPSRP54		-0.784841	4.22939	0.00060575	0.0218971		AT4G25433		-2.13327	1.61632	4.1877e-07	0.000129804
CPK29		-0.596147	4.62196	0.021187	0.235317		AT4G24380		-0.698428	1.69006	0.0117287	0.22137
CP12-2		-1.23876	1.02746	0.0222632	0.240244		AT4G22758		-0.642338	2.77387	0.0082612	0.181417
COR47		-1.28938	8.31194	1.33762e-07	2.40477e-05		AT4G16980		-0.949383	2.96818	0.0470602	0.456665
COR413-PM1		-0.934248	6.45289	0.00100545	0.0309167		AT4G16810		-1.20662	-0.773539	0.0140382	0.246304
COR413IM1		-1.14114	0.953011	0.0205107	0.230784		AT4G16750		-0.853035	4.05975	0.000118513	0.0102434
CLPC1		-0.629064	7.40006	0.00252212	0.0586327		AT4G15248		-2.26637	-1.48431	6.05373e-05	0.006402
CLPB3		-0.818307	3.29867	0.003951	0.0783779		AT4G15160		-0.62368	3.19339	0.0350716	0.397887
CLE5		-0.888938	3.24509	0.00188162	0.0480053		AT4G14450		-1.4886	-0.650925	0.00175032	0.0700311
CLE45		-1.22057	1.54041	0.00155472	0.0424353		AT4G14020		-0.792544	5.90637	0.00296581	0.0982544
CKX1		-1.17896	3.38343	4.6835e-05	0.00312034		AT4G13180		-0.641641	5.18377	3.46913e-05	0.00417643
CIPK21		-1.05522	4.48746	4.62687e-05	0.0030961		AT4G13010		-0.709637	3.95257	0.00111016	0.0520657
CIP7		-0.768333	4.56172	0.00144066	0.0402178		AT4G13000		-0.886506	0.168029	0.0262755	0.344803
CIP4		-0.741267	2.02684	0.0295172	0.280373		AT4G12580		-0.630736	3.73221	0.0173105	0.274434
CIA2		-0.696298	1.56186	0.0346089	0.308777		AT4G11870		-0.975501	-0.847355	0.0380347	0.411939
CHX20		-1.2198	-1.22518	0.0342933	0.306831		AT4G11210		-0.619547	2.61647	0.0209454	0.303348
CHR42		-1.31388	1.03128	0.00162628	0.0437682		AT4G08250		-0.999826	-0.398144	0.00767252	0.174603
CHR38		-0.834764	2.2772	0.00566633	0.0994945		AT4G05018		-1.33631	-1.73202	0.0178244	0.279786
CHR24		-0.666769	3.45656	0.0302642	0.285262		AT4G04760		-1.33141	-1.21505	0.0182096	0.283031
CHR17		-0.7511	4.47853	0.00953597	0.142311		AT4G04745		-0.683343	3.78432	0.00719105	0.168188
CHR11		-0.835285	5.55439	0.000106873	0.0058578		AT4G01870		-0.782498	5.64227	2.77075e-06	0.000622656
CFM3A		-0.676847	1.91149	0.0364708	0.317394		AT4G01535		-4.97139	-3.23862	0.00264844	0.0914958
CFM2		-0.680467	3.30971	0.0141115	0.184462		AT4G00890		-0.741176	2.81149	0.00459981	0.130257
CDC5		-0.964933	6.16603	5.90187e-05	0.00372974		AT3G63160		-1.82013	-0.429095	0.000488552	0.0289556
cdc2cAt		-1.57288	1.64161	5.2416e-05	0.00339376		AT3G62260		-1.13389	4.27588	2.93115e-07	9.63957e-05
CCL		-0.815072	5.10638	0.0153181	0.194575		AT3G59930		-1.29469	2.43982	0.00609429	0.154561
CCB4		-0.699322	1.26417	0.0425153	0.344407		AT3G57450		-1.13873	7.11657	7.33896e-05	0.00735724
CASP		-0.922553	3.40411	0.00322992	0.0688989		AT3G56880		-1.12103	7.20768	9.28344e-10	8.94095e-07
CAD6		-0.608419	5.47887	0.0206677	0.231443		AT3G56790		-2.32865	-1.54776	9.64539e-05	0.00901818
CAC3		-0.618494	6.50413	0.0089774	0.136931		AT3G56260		-0.986792	2.45932	0.000221765	0.0162069
BZIP34		-1.07237	-0.253965	0.0203449	0.229846		AT3G54600		-0.927829	5.02929	6.42738e-05	0.00671049
BXL1		-1.58876	6.84943	8.27661e-11	3.28228e-08		AT3G54500		-0.663551	6.48246	0.000551229	0.0319749
BT4		-0.694233	4.74083	0.0313049	0.290802		AT3G54400		-0.651058	5.10151	0.00668523	0.162217
BRX		-0.673704	2.29657	0.0385466	0.328328		AT3G54390		-0.73904	5.46088	5.57995e-05	0.00606752
BPEp		-1.25902	0.9576	0.000714784	0.0243123		AT3G54200		-0.823893	3.64288	1.84681e-05	0.00247775
BOR4		-1.07082	2.70272	0.000542143	0.0205337		AT3G52800		-0.937521	6.9942	4.10548e-07	0.000128736
BLH7		-0.85177	4.60972	7.09759e-05	0.00432146		AT3G51680		-0.89069	1.46421	0.00170302	0.0691255
BLH5		-2.1646	-2.43501	0.00494338	0.0908218		AT3G51410		-1.38307	-2.26799	0.0400006	0.420708
BIN4		-0.841096	0.881413	0.0480586	0.369687		AT3G50610		-2.72247	-3.35364	0.0367705	0.405373
BIM1		-0.728476	5.75257	0.00122872	0.0358265		AT3G49220		-0.792464	5.67108	1.32506e-05	0.00192202
bHLH121		-0.644534	5.35161	0.0020055	0.0503756		AT3G48970		-0.647431	3.5714	0.00159992	0.0659709
BGLU44		-0.717175	6.68442	0.00967646	0.143771		AT3G48740		-2.38826	-1.51421	0.00616452	0.155303
BGLU35		-1.32481	3.68347	0.0176981	0.211341		AT3G48420		-1.23329	-0.338277	0.00286807	0.0959593
BGLU34		-1.28802	3.06449	0.0248658	0.256819		AT3G48240		-0.962802	1.29038	0.000907629	0.0457097
BGLU17		-0.587432	3.64195	0.0250826	0.258366		AT3G47540		-0.762824	4.5313	2.18822e-06	0.000513128
BGAL2		-1.01537	6.75599	7.54656e-06	0.000716578		AT3G47380		-0.671712	2.12104	0.0201893	0.29849
BGAL12		-0.89207	2.61812	0.0098039	0.145425		AT3G46620		-1.30841	6.69549	1.15334e-07	4.31973e-05
BGAL10		-0.840348	3.91501	0.00424334	0.0828005		AT3G46080		-1.43371	2.96963	3.00593e-08	1.40031e-05
BGAL1		-1.41493	8.93945	2.80271e-08	6.51558e-06		AT3G44260		-1.4444	7.2956	0.000306165	0.0202858
BEE2		-0.786092	1.43325	0.0265463	0.266793		AT3G43430		-0.646041	6.98225	3.67977e-05	0.0043523
BCAT-2		-1.13239	5.15373	8.592e-05	0.00497211		AT3G43110		-0.700542	2.86694	0.00490485	0.134144
BCAT-1		-1.55058	1.87398	2.69705e-05	0.00199326		AT3G42550		-0.934003	-0.485625	0.0269138	0.348734
BCA6		-0.648483	4.31093	0.0123499	0.169734		AT3G29630		-0.610448	3.43566	0.00468653	0.131066
BAG6		-0.97031	1.49325	0.0114046	0.161085		AT3G29000		-0.893295	4.17225	0.0146793	0.252298
BAG2		-0.782315	1.92399	0.0217514	0.237863		AT3G28620		-0.986564	1.0753	0.0135928	0.241791
B160		-1.12384	2.15854	0.00464622	0.0873133		AT3G25400		-0.659961	4.51105	0.000236798	0.0169633
ATTPS6		-0.696426	5.60456	0.000857638	0.0278986		AT3G23420		-4.02554	-3.64999	0.0423038	0.430976
ATSBT5.2		-0.642503	5.91885	0.0091695	0.138684		AT3G23170		-1.27656	3.38704	1.21237e-06	0.000315805
ATS		-1.01448	3.24326	0.00054426	0.0205471		AT3G22540		-0.717744	3.36602	0.00250217	0.0880888
ATRX		-0.653304	3.46688	0.00869751	0.133721		AT3G21890		-0.940114	-0.284588	0.0232778	0.322908
ATMYC1		-0.919477	2.67972	0.0287702	0.277162		AT3G21460		-0.786831	3.91221	0.00105934	0.0505614
ATMAP65-6		-0.795327	5.72752	0.000202626	0.0097104		AT3G20830		-0.74915	5.50334	7.26997e-06	0.00123301
ATM2		-1.42264	4.72458	7.81127e-09	2.14945e-06		AT3G18490		-0.598119	7.76682	0.00487963	0.133729
ATM1		-0.632192	4.69069	0.0058353	0.101356		AT3G16800		-0.805756	5.50869	1.47898e-06	0.000365904
ATLIG4		-0.666005	3.13278	0.0206643	0.231443		AT3G16510		-1.45056	4.26242	2.21276e-10	2.38686e-07
ATK3		-0.681636	4.67771	0.00532488	0.0954126		AT3G15800		-0.630892	3.45521	0.00530617	0.141191
ATHXK4		-0.802108	3.05368	0.00468583	0.0879352		AT3G15300		-0.646425	4.41087	0.000767742	0.0405161
AT-HSFA5		-0.609881	4.29908	0.00830712	0.12964		AT3G15250		-0.725992	3.65794	0.000198012	0.0150841
ATHB13		-0.780793	4.22666	0.00320713	0.068799		AT3G14420		-3.92235	0.242639	0.000261823	0.0180231
ATGRIP		-0.86636	4.84876	6.81687e-05	0.00419734		AT3G13310		-0.665515	7.81259	7.62565e-05	0.00756033
ATG18G		-0.620639	5.34305	0.0101145	0.14856		AT3G13130		-2.6965	-3.35755	0.033338	0.38904
ATDUF1		-1.06378	0.747371	0.015307	0.194526		AT3G12830		-1.02764	6.58081	3.61188e-06	0.000721492
ATCHR12		-0.98234	4.03499	8.73519e-05	0.00503337		AT3G12320		-0.778413	4.17032	0.000166177	0.0132192
ATBRXL2		-0.706037	4.08013	0.00656447	0.110433		AT3G11591		-0.700545	0.706104	0.0269242	0.348734
ATAUX2-11		-0.673643	6.31595	0.0016065	0.0434554		AT3G11110		-4.60103	-3.42514	0.0143868	0.249018
ATATH8		-0.622474	3.76498	0.013172	0.17637		AT3G10930		-1.25581	5.55702	9.04084e-05	0.00860305
AT5G67460		-0.800687	4.25742	0.012884	0.173375		AT3G09870		-2.61156	-2.95973	0.00730885	0.169619
AT5G66990		-1.99819	-2.7855	0.0240878	0.251186		AT3G09750		-4.02555	-3.64999	0.0423	0.430976
AT5G66820		-0.607372	4.50416	0.00393683	0.0782347		AT3G09600		-0.699653	3.22499	0.00431276	0.124976
AT5G66540		-1.05726	2.77321	0.00102608	0.0313366		AT3G09280		-0.898418	-0.432172	0.017916	0.280569
AT5G66340		-4.30533	-3.452	0.024435	0.253901		AT3G07350		-0.824034	5.02478	1.92555e-05	0.00252069
AT5G66310		-0.773357	2.59571	0.0222489	0.240244		AT3G07250		-1.54859	-0.661051	0.000626014	0.0349518
AT5G66080		-0.786182	1.00461	0.027772	0.273425		AT3G06890		-0.971513	3.11032	0.000981393	0.0478575
AT5G65750		-0.629765	5.81068	0.00904742	0.137548		AT3G06750		-0.716423	5.27167	5.6668e-05	0.00613721
AT5G65490		-0.712743	3.78355	0.00331566	0.0698542		AT3G06020		-1.26535	2.65157	5.35135e-06	0.000955694
AT5G65470		-0.623307	5.46119	0.0176138	0.210882		AT3G04640		-1.10659	4.89151	1.14356e-09	1.06339e-06
AT5G65170		-0.754721	1.67079	0.0247969	0.256304		AT3G04300		-0.736569	1.9462	0.00396373	0.117689
AT5G64120		-0.808268	2.64986	0.00773753	0.123466		AT3G03280		-1.22188	2.49128	1.39468e-05	0.0019795
AT5G63700		-0.833506	1.86034	0.0156195	0.196644		AT3G02840		-2.35124	1.39292	7.55686e-09	4.52857e-06
AT5G63410		-0.709594	2.94802	0.0140728	0.184134		AT3G01960		-0.885089	-0.0778131	0.0153629	0.25856
AT5G62420		-1.11815	0.662542	0.0290233	0.278432		AT3G01950		-0.612579	5.52886	0.00959402	0.197951
AT5G61865		-1.08442	0.795633	0.0123518	0.169734		AT3G01513		-0.642829	4.09258	0.000149652	0.0122665
AT5G61450		-0.659799	3.84091	0.0110733	0.157496		AT2G47880		-5.6289	-2.90538	0.00331588	0.104584
AT5G61330		-0.67385	3.73812	0.00528373	0.0950241		AT2G47870		-1.74638	-2.48979	0.0327177	0.386295
AT5G61300		-1.02082	0.789065	0.0276008	0.272539		AT2G46535		-0.628749	5.97924	0.000165261	0.0131951
AT5G61260		-1.20933	1.6844	0.00091203	0.0291752		AT2G46494		-2.84107	-3.29396	0.0198344	0.296487
AT5G61200		-0.78319	0.976102	0.042516	0.344407		AT2G46493		-1.73256	-2.06928	0.0143304	0.248638
AT5G61190		-0.91582	3.07037	0.00257554	0.0590257		AT2G45680		-1.06439	4.66221	2.30767e-08	1.17417e-05
AT5G61040		-0.781339	2.01508	0.0229866	0.245108		AT2G42760		-1.00104	4.92025	0.000251412	0.01761
AT5G60800		-0.863244	2.23632	0.0196043	0.224991		AT2G41870		-0.876561	3.85663	1.11575e-05	0.00169036
AT5G60030		-1.39636	1.60568	0.000316356	0.0137378		AT2G41800		-0.643809	4.05939	0.02107	0.304199
AT5G59210		-0.779382	3.97444	0.00300875	0.0656448		AT2G41480		-0.841956	7.15731	1.46508e-06	0.000365821
AT5G58320		-0.952048	3.47955	0.00161728	0.0436534		AT2G41225		-4.04618	-3.647	0.0412059	0.426073
AT5G58160		-0.868734	2.82128	0.00308524	0.0668807		AT2G40900		-0.978272	7.45539	1.22963e-06	0.000315805
AT5G57830		-0.679033	4.34426	0.00380372	0.0765484		AT2G40530		-0.590063	4.05553	0.00133665	0.0588929
AT5G57655		-0.889321	7.11735	0.000108903	0.00591022		AT2G40250		-1.74458	-2.32943	0.00910599	0.191995
AT5G57410		-0.634288	4.94541	0.0113217	0.160353		AT2G39980		-0.717421	1.62291	0.0235614	0.324402
AT5G57340		-0.700091	4.06478	0.00548072	0.0972999		AT2G39650		-0.871797	2.93606	0.000498687	0.0294914
AT5G57120		-0.95351	4.57909	0.000223967	0.0105222		AT2G38640		-1.21988	6.45929	9.93755e-11	1.33774e-07
AT5G56240		-1.08753	4.802	3.5024e-06	0.000376292		AT2G37880		-0.87883	-0.373666	0.0286093	0.361241
AT5G56220		-0.864455	3.30996	0.0134982	0.179137		AT2G37510		-0.594867	2.47071	0.0349169	0.397301
AT5G55860		-1.34469	3.75902	1.42292e-07	2.54118e-05		AT2G36220		-1.4301	5.69271	1.41789e-08	7.64723e-06
AT5G55520		-1.10649	2.40215	0.0342819	0.306831		AT2G35290		-1.17043	2.2637	0.00134643	0.0590895
AT5G55100		-1.02911	4.24304	2.25992e-05	0.00173134		AT2G34655		-1.02267	-0.951509	0.0372424	0.407284
AT5G54930		-0.694947	2.59576	0.0258586	0.263143		AT2G34340		-0.677461	1.77313	0.0234306	0.324028
AT5G54200		-0.912817	4.00151	0.000995588	0.0308244		AT2G32190		-0.595285	2.48583	0.0149801	0.254751
AT5G54130		-0.641209	5.49541	0.00477148	0.0889236		AT2G32130		-2.09654	-2.65777	0.0122613	0.22694
AT5G53930		-1.01763	2.08285	0.00367572	0.0746409		AT2G31940		-1.35188	2.86692	5.98497e-07	0.000177359
AT5G53800		-0.921979	3.48798	0.000283341	0.0126504		AT2G31790		-0.775178	4.29564	0.00154739	0.0644953
AT5G53592		-1.53502	-1.08076	0.0383179	0.327269		AT2G31550		-0.788162	-0.225422	0.0402593	0.421948
AT5G53486		-1.18037	2.16551	0.00215031	0.0524881		AT2G30020		-1.07921	4.94641	1.70995e-08	9.04162e-06
AT5G53440		-0.745411	4.43036	0.000474453	0.0183041		AT2G29430		-1.04406	-0.831176	0.0100305	0.203072
AT5G53150		-0.589482	3.40147	0.0428427	0.345187		AT2G29290		-5.04999	-3.22851	0.011161	0.217019
AT5G52990		-0.622331	3.38448	0.0166592	0.204018		AT2G28400		-1.47962	4.90492	9.64239e-07	0.000262653
AT5G52882		-0.745232	5.88167	0.0268046	0.267992		AT2G27080		-1.49563	5.90096	1.43802e-06	0.000362422
AT5G52550		-1.07734	4.06973	3.40956e-06	0.000367782		AT2G26695		-0.975143	3.96296	0.00219328	0.0816378
AT5G52410		-0.881728	2.00046	0.0411432	0.337852		AT2G25625		-0.920935	1.47767	0.00559416	0.146322
AT5G52330		-0.820708	1.85066	0.0140803	0.184144		AT2G25510		-2.13401	-1.22934	0.00463383	0.130487
AT5G52280		-0.973138	1.17929	0.0214576	0.236615		AT2G25250		-0.729357	5.57879	2.57821e-05	0.00323871
AT5G51850		-1.68337	0.8659	6.81735e-05	0.00419734		AT2G24255		-2.6916	-3.35796	0.0331556	0.388622
AT5G51840		-1.04344	2.52977	0.00392156	0.0781802		AT2G23120		-0.610346	6.81872	0.000813482	0.0422681
AT5G51470		-1.9126	-1.32613	0.000551565	0.0206012		AT2G22890		-0.62795	3.73645	0.00181602	0.0715974
AT5G51130		-0.650769	1.88149	0.0494448	0.374943		AT2G22880		-1.11526	3.77555	0.00176599	0.0702747
AT5G51105		-2.87193	-0.378545	5.32794e-07	7.85128e-05		AT2G21185		-0.720417	4.93026	0.000168031	0.0133273
AT5G50840		-1.26288	2.09858	0.00201653	0.0503756		AT2G20500		-0.597748	4.65614	0.000258089	0.0179252
AT5G50310		-0.836361	3.91763	0.00117024	0.0346667		AT2G15440		-0.713392	4.09387	0.000230388	0.0167012
AT5G50090		-0.657601	3.42063	0.0125637	0.171546		AT2G14290		-1.20603	1.29873	0.00119266	0.0539637
AT5G49945		-0.870847	3.71919	0.00428957	0.0832768		AT2G12190		-2.68045	-3.36047	0.0338475	0.391913
AT5G49880		-0.713226	4.27455	0.00310867	0.0672806		AT2G10940		-4.99723	-1.97464	0.000434316	0.0262018
AT5G49370		-1.7917	-2.44167	0.0208252	0.232114		AT2G04500		-0.814796	0.491176	0.0380364	0.411939
AT5G48940		-0.859104	3.78232	0.0165575	0.203723		AT2G01300		-1.29283	2.30246	0.000421223	0.0255836
AT5G48340		-0.62987	2.56329	0.0387046	0.329154		AT1G80130		-2.87003	-3.29152	0.0387193	0.415001
AT5G48250		-0.869985	2.23941	0.00530587	0.0952256		AT1G79170		-2.0959	-2.46047	0.00647799	0.159974
AT5G48240		-0.620084	4.00282	0.0221736	0.239875		AT1G79130		-0.70103	1.66921	0.0168561	0.271378
AT5G47940		-0.78871	3.0051	0.00781873	0.12435		AT1G78640		-1.24831	-1.95573	0.0469952	0.456198
AT5G47800		-0.609164	3.94602	0.0161568	0.200876		AT1G78070		-0.889784	3.7739	3.90997e-05	0.00456451
AT5G47690		-0.790281	5.34669	0.000355215	0.0149207		AT1G76800		-0.588804	5.52535	0.000988851	0.0481342
AT5G47680		-0.586139	4.78297	0.00512592	0.0933991		AT1G76600		-0.595775	4.62652	0.0111885	0.217378
AT5G47510		-0.662099	2.56288	0.0295222	0.280373		AT1G76530		-4.60384	-3.42497	0.00681735	0.163562
AT5G47090		-0.690845	3.97547	0.00286493	0.0637974		AT1G74670		-1.45203	-1.05529	0.0396131	0.418756
AT5G46871		-1.90531	-2.08123	0.0148465	0.190378		AT1G74450		-1.43289	4.40936	1.10895e-08	6.36276e-06
AT5G46840		-1.30785	4.97947	2.31858e-08	5.5332e-06		AT1G74055		-0.676836	3.22685	0.00542996	0.143559
AT5G46460		-1.14713	0.449901	0.00363658	0.0741667		AT1G72920		-0.931173	2.48565	0.00569997	0.148084
AT5G46070		-0.892774	4.32009	0.000305645	0.0134022		AT1G72910		-2.18921	-2.22866	0.00111489	0.0521063
AT5G46020		-0.616307	7.12602	0.00447302	0.084827		AT1G72620		-1.41618	-1.60773	0.027554	0.352824
AT5G45540		-1.30601	0.74086	0.000856848	0.0278986		AT1G71870		-0.717649	4.98797	0.000110518	0.00983608
AT5G45190		-0.854687	4.82808	0.000154007	0.00770519		AT1G71450		-2.34221	0.418417	3.35043e-06	0.000684478
AT5G45160		-0.618073	4.27069	0.00557973	0.0985388		AT1G68620		-0.810125	3.73484	0.000258571	0.0179252
AT5G45060		-0.745097	2.47132	0.0146187	0.188051		AT1G67920		-0.635729	2.81683	0.0108026	0.211864
AT5G44574		-0.846706	0.0388419	0.0480141	0.369687		AT1G66500		-1.49883	4.79801	6.19414e-07	0.000181562
AT5G43560		-0.629103	4.57558	0.00611384	0.104766		AT1G66130		-1.14471	-0.278929	0.00303172	0.0991832
AT5G43310		-1.01621	3.14509	0.000678452	0.0233663		AT1G66090		-1.43997	-2.36296	0.0376044	0.409563
AT5G41780		-1.58599	-0.928616	0.00515255	0.0935683		AT1G64700		-0.793617	3.23273	0.000113091	0.00988054
AT5G41620		-0.875793	3.28791	0.00451614	0.0855845		AT1G64620		-0.595706	5.45665	0.000262224	0.0180231
AT5G41310		-5.06841	-3.08313	0.00320945	0.068799		AT1G64065		-0.837227	3.68395	0.000381818	0.0241701
AT5G40645		-1.52589	-0.0802989	0.000989465	0.03067		AT1G63410		-0.862701	4.23575	8.52127e-06	0.00135972
AT5G40520		-0.672988	1.79898	0.0372627	0.321983		AT1G62333		-0.917595	1.10507	0.00472719	0.131556
AT5G39785		-1.12491	2.24296	0.00119417	0.0351179		AT1G62080		-4.02555	-3.64999	0.0422936	0.430976
AT5G39380		-0.862092	2.70772	0.00484605	0.0895706		AT1G61470		-1.97366	2.08654	2.9924e-06	0.000635401
AT5G38840		-0.759391	2.56203	0.0173085	0.208281		AT1G61340		-1.31652	4.5426	1.98067e-09	1.57096e-06
AT5G38720		-0.661736	2.49811	0.0329137	0.299605		AT1G60360		-0.825417	2.35288	0.00629239	0.157117
AT5G37750		-0.8256	1.04747	0.0308567	0.288727		AT1G60190		-1.49992	2.33496	2.92449e-06	0.000630918
AT5G37478		-0.593067	3.25495	0.0253818	0.260057		AT1G58420		-1.1057	1.22675	0.00728204	0.169195
AT5G37380		-0.8361	3.29282	0.00254044	0.0587045		AT1G56150		-1.21821	0.992929	0.0183348	0.283896
AT5G37350		-0.659744	4.49577	0.00409539	0.0806723		AT1G54400		-0.754352	0.297432	0.0227148	0.319036
AT5G33300		-1.00089	2.28176	0.0324533	0.29697		AT1G52857		-1.53099	-1.8731	0.0104937	0.208594
AT5G28910		-1.07155	1.05897	0.00839722	0.130819		AT1G52565		-0.767173	4.06779	0.000149341	0.0122665
AT5G28320		-1.00792	-0.0631558	0.0388341	0.32959		AT1G52550		-0.622948	2.21572	0.0153124	0.258403
AT5G28300		-1.33169	-0.16758	0.0303578	0.285745		AT1G52415		-1.72716	-1.02574	0.00415164	0.12156
AT5G27950		-0.760976	5.00656	0.00123834	0.0359852		AT1G52120		-1.18084	4.15394	0.008016	0.178486
AT5G27330		-1.05958	3.0908	0.00442047	0.0843644		AT1G51170		-0.732269	5.75168	9.8917e-06	0.00152428
AT5G27240		-1.05158	0.478974	0.0115654	0.162609		AT1G51090		-1.20325	-0.838485	0.0059033	0.151325
AT5G27120		-0.770708	5.28648	0.00704086	0.116485		AT1G50930		-1.10815	-0.721407	0.0215291	0.307998
AT5G25630		-0.699023	3.13049	0.0288066	0.277339		AT1G50750		-1.1294	0.779665	0.00267194	0.0915997
AT5G25070		-0.911538	3.48308	0.0024371	0.057499		AT1G50050		-0.857401	1.75299	0.0343061	0.394344
AT5G25060		-0.891539	4.53808	0.00022903	0.0106671		AT1G49470		-0.758917	6.13389	8.46915e-06	0.00135945
AT5G24880		-1.3938	-1.11078	0.0367626	0.319078		AT1G48100		-1.06441	2.68662	0.0112632	0.217972
AT5G24640		-1.84384	-0.396548	0.000743856	0.0250971		AT1G47655		-0.654122	5.41586	0.00118643	0.0537768
AT5G24490		-0.981507	6.84802	1.99841e-05	0.00158038		AT1G43910		-0.920508	3.62712	2.98978e-06	0.000635401
AT5G24070		-1.04337	0.749602	0.0319032	0.29363		AT1G43040		-0.787633	3.16812	0.00736596	0.170358
AT5G24060		-0.699127	3.58955	0.00428627	0.0832768		AT1G35210		-1.53549	2.91589	9.76497e-06	0.0015134
AT5G23700		-1.01298	0.994022	0.020484	0.230784		AT1G33102		-1.49212	-1.48922	0.0238355	0.327276
AT5G22820		-0.695964	1.82097	0.0479568	0.369501		AT1G32928		-0.969307	5.47242	6.20614e-06	0.00107975
AT5G22794		-1.20561	-0.493327	0.0221756	0.239875		AT1G32920		-1.03149	6.72083	0.000129631	0.0109814
AT5G22320		-1.15999	1.8286	0.00162039	0.0436534		AT1G32080		-7.23685	-1.73973	0.000105025	0.00947228
AT5G22080		-0.756443	5.33926	0.000452638	0.0176137		AT1G30990		-0.7195	0.592242	0.041132	0.425928
AT5G21222		-1.03778	1.48311	0.00356061	0.0731295		AT1G30780		-4.75167	-3.35776	0.00404035	0.119208
AT5G21160		-0.750654	6.5354	0.00168191	0.0445939		AT1G30250		-5.77782	-2.81215	0.00280761	0.0947595
AT5G20970		-0.966022	4.16615	0.00171047	0.0451594		AT1G30190		-1.0335	-0.430051	0.0152372	0.257456
AT5G20610		-0.74742	4.21948	0.00160041	0.0434189		AT1G27480		-4.45716	-3.49332	0.0171396	0.273261
AT5G20360		-0.859979	2.54966	0.00444876	0.0846048		AT1G24530		-0.614137	5.43522	0.000103639	0.00937862
AT5G19480		-0.817742	2.44112	0.00972434	0.144403		AT1G23965		-2.70094	-3.35673	0.032939	0.387503
AT5G19473		-2.72084	-2.06061	0.000335529	0.0144073		AT1G23710		-1.16483	5.14653	4.74296e-08	2.09678e-05
AT5G19310		-1.28526	0.945692	0.00413271	0.081217		AT1G23130		-4.83991	-0.140463	0.000149526	0.0122665
AT5G19190		-0.590966	2.64049	0.0401707	0.334863		AT1G22470		-1.04204	3.61687	4.35962e-06	0.00081643
AT5G18600		-2.18618	-0.894519	0.00819035	0.128263		AT1G22190		-0.97666	6.86105	8.32831e-09	4.88238e-06
AT5G18590		-0.790235	2.13537	0.0260698	0.264725		AT1G22100		-1.97423	-2.53159	0.00940884	0.195929
AT5G18510		-1.57329	-1.40865	0.00754367	0.121678		AT1G21890		-1.0754	1.14474	0.0256161	0.339587
AT5G17930		-0.741521	3.0304	0.00802121	0.126778		AT1G21440		-0.912442	6.41546	0.000161979	0.0130391
AT5G17910		-1.07938	3.78223	3.43197e-05	0.00242549		AT1G21340		-0.929307	-0.852728	0.0354515	0.400443
AT5G17900		-1.20645	4.06887	1.12207e-06	0.000148327		AT1G21050		-0.640094	6.75326	3.83634e-05	0.00451767
AT5G17460		-0.710637	5.59309	0.00991669	0.146293		AT1G20990		-0.842648	2.00398	0.0106851	0.210942
AT5G17160		-1.11772	3.04218	0.0341104	0.305702		AT1G20823		-1.77854	6.48398	8.64569e-17	1.16574e-12
AT5G16730		-0.874806	3.22292	0.0021056	0.0518081		AT1G19210		-3.92985	2.27391	1.75222e-13	5.90652e-10
AT5G16720		-1.29693	3.51779	1.11004e-06	0.00014746		AT1G18740		-1.51586	6.75515	3.76538e-09	2.47661e-06
AT5G16680		-0.644624	3.93962	0.00576247	0.100515		AT1G17620		-0.697443	7.10155	7.7763e-05	0.00759795
AT5G16030		-1.20021	0.393786	0.00289014	0.0641335		AT1G16500		-0.880497	4.7604	2.91745e-06	0.000630918
AT5G14820		-1.37524	-1.88557	0.0274413	0.271862		AT1G16022		-2.15499	-2.87147	0.0307842	0.374396
AT5G14510		-0.648853	4.26341	0.00702946	0.116368		AT1G15760		-0.732057	3.65353	0.00137401	0.0596215
AT5G14370		-0.874012	3.28345	0.00124097	0.036023		AT1G15610		-4.57701	-3.42856	0.00968074	0.198828
AT5G13980		-0.668697	6.73147	0.00300204	0.0655515		AT1G15430		-0.593374	4.67564	0.000265992	0.0181819
AT5G13340		-1.01084	1.97653	0.00291856	0.0645121		AT1G15385		-0.804463	0.943242	0.011504	0.219552
AT5G13210		-1.18637	1.87178	0.00431544	0.0832768		AT1G15010		-2.02723	3.98007	1.7977e-09	1.47627e-06
AT5G12410		-0.610812	5.42637	0.00292603	0.064582		AT1G14480		-1.45372	3.25812	3.10771e-09	2.2765e-06
AT5G12300		-1.40051	1.9617	0.000114652	0.00613457		AT1G14430		-0.930361	-0.180224	0.0137788	0.243513
AT5G12120		-0.604932	5.76821	0.0132049	0.176635		AT1G13609		-1.59773	1.4023	0.0103996	0.207657
AT5G10950		-0.878585	3.22664	0.00489247	0.0901814		AT1G11700		-0.668555	3.70796	0.00120078	0.0542316
AT5G10910		-0.843842	2.14624	0.0227386	0.243427		AT1G11500		-0.698677	1.98003	0.0115592	0.219865
AT5G10060		-0.659527	4.1259	0.0128446	0.173375		AT1G10380		-0.640301	5.66136	0.000419849	0.0255799
AT5G10010		-0.661951	4.76019	0.0229075	0.244371		AT1G09932		-0.755727	4.5367	2.59414e-05	0.00323871
AT5G09450		-0.616715	3.73845	0.00973644	0.144503		AT1G08165		-0.816063	1.97387	0.00962841	0.198357
AT5G08780		-1.30265	1.72585	0.000386353	0.015834		AT1G07500		-1.24121	-0.941467	0.00517197	0.138553
AT5G08630		-0.693401	3.12258	0.0154607	0.195649		AT1G07135		-1.59333	5.18349	4.31667e-05	0.00497469
AT5G08600		-1.17406	-0.846973	0.0314309	0.291571		AT1G05870		-0.590158	5.71773	0.00233169	0.0841749
AT5G08490		-1.07516	-1.04156	0.0352003	0.311534		AT1G05310		-0.684937	3.43391	0.0243478	0.33216
AT5G08450		-0.589348	5.03158	0.00727268	0.118934		AT1G04330		-0.833223	1.03175	0.024124	0.330062
AT5G08420		-1.05718	4.28183	0.000127924	0.00669848		AT1G04000		-0.647037	4.04105	0.000396254	0.0247356
AT5G08010		-0.995657	1.47704	0.00714178	0.117578		AT1G02700		-1.20538	-0.612228	0.00430973	0.124976
AT5G07890		-0.684153	2.91451	0.0124922	0.171091		AT1G02470		-0.869279	-0.501381	0.0305881	0.373075
AT5G07820		-1.14812	2.62823	0.000400214	0.0162539		AT1G01070		-0.717176	5.15291	0.00176906	0.0702747
AT5G07790		-0.721845	2.01436	0.0381355	0.326684		AR781		-0.932096	4.6387	0.000662234	0.0363716
AT5G06930		-0.94392	2.56687	0.0119184	0.165455		AOS		-0.625232	6.06032	0.00205921	0.0782125
AT5G06800		-0.613821	5.14357	0.00554982	0.0980746		AOC3		-0.884205	5.18649	0.0210315	0.304199
AT5G06670		-0.982113	1.73023	0.00313982	0.0678458		ALMT12		-0.891269	-0.283844	0.0304348	0.37171
AT5G06530		-1.1289	1.08557	0.0231566	0.246143		AK3		-1.29947	4.73558	0.000109213	0.00975211
AT5G06470		-0.775887	2.01399	0.0281887	0.274922		AIG2L		-0.613896	3.4563	0.00292715	0.097573
AT5G06420		-0.862584	1.10155	0.0266005	0.266905		AHP4		-1.20445	-0.757503	0.00548234	0.144586
AT5G06110		-1.07839	5.54205	1.26135e-05	0.00108674		AGP5		-0.827404	0.952259	0.0104512	0.207998
AT5G05840		-1.16906	-1.12935	0.0395845	0.333481		AGP1		-0.586137	7.03088	0.003483	0.107837
AT5G05570		-0.596818	4.04552	0.017486	0.209856		AGC2-1		-0.832744	2.07635	0.0038158	0.114589
AT5G05320		-0.637158	3.61737	0.0394699	0.332784		AGC1.7		-1.08473	-1.48088	0.0329883	0.387589
AT5G05210		-1.44114	3.00341	1.06928e-05	0.00094853		ACS6		-1.75645	6.07863	1.92263e-15	1.03695e-11
AT5G04860		-0.626188	5.52148	0.00487572	0.0900572		ABI2		-0.699471	3.70747	0.000245794	0.0174068
AT5G04460		-0.618982	4.5334	0.00806249	0.12685		ABI1		-0.72446	6.65176	6.40437e-06	0.00110709
AT5G04320		-1.03819	2.47772	0.00234594	0.0560345		2019-10-01		-1.24526	4.80423	2.13123e-07	7.18411e-05
AT5G03640		-0.940852	0.350167	0.02522	0.259234
AT5G03420		-0.841525	3.10557	0.00321287	0.0688177
AT5G02970		-0.75026	4.21094	0.00150396	0.0414272
AT5G02940		-0.842628	1.39983	0.0170994	0.207059
AT5G02520		-0.793326	1.2267	0.0241231	0.251363
AT5G02160		-1.22584	3.80604	0.00210102	0.0517899
AT5G01380		-1.18319	0.502387	0.00643707	0.10897
AT5G01250		-0.662817	2.52307	0.0450639	0.355382
AT5G01030		-0.628552	3.60714	0.0171453	0.207404
AT4G39790		-0.914626	0.763606	0.028877	0.277609
AT4G39690		-0.695929	4.62299	0.00572359	0.100096
AT4G39190		-1.1862	3.52375	1.12679e-05	0.000986567
AT4G39160		-0.658452	2.7419	0.0351899	0.311534
AT4G39050		-1.09475	4.28096	5.09043e-05	0.00332382
AT4G38900		-0.829138	4.443	0.00198674	0.0501182
AT4G37920		-1.44328	1.89906	7.73705e-05	0.00456554
AT4G37860		-1.72441	-2.47887	0.0300663	0.284015
AT4G37820		-0.935013	2.57101	0.00350962	0.0727748
AT4G37550		-0.71857	5.56255	0.00115941	0.0344718
AT4G37380		-0.87421	1.11986	0.0280998	0.274922
AT4G37220		-1.80453	1.47172	0.00193676	0.0491688
AT4G37180		-0.733028	6.70442	0.000998703	0.0308313
AT4G37080		-0.614432	3.71843	0.0137536	0.18159
AT4G36850		-0.89969	5.35591	5.72123e-05	0.00364738
AT4G36230		-0.793599	2.02372	0.0184213	0.216457
AT4G36120		-1.63995	1.83413	1.69721e-05	0.00137857
AT4G36050		-0.617126	3.61125	0.0121329	0.16753
AT4G35940		-0.587477	3.67931	0.0206776	0.231443
AT4G35590		-0.771458	0.38907	0.0409821	0.337121
AT4G35560		-1.3414	4.55588	1.22602e-05	0.00105968
AT4G35200		-1.85886	-0.385161	0.00334401	0.070232
AT4G34910		-0.590255	3.60807	0.022354	0.24082
AT4G34560		-0.800326	5.13014	0.000669809	0.023195
AT4G34140		-0.646163	3.06056	0.0220902	0.239239
AT4G33740		-1.06206	3.8221	1.81231e-05	0.00145023
AT4G33690		-0.678469	3.12737	0.0159389	0.199083
AT4G33565		-0.610608	4.93116	0.010109	0.14856
AT4G33120		-0.681217	3.3482	0.038204	0.327047
AT4G33110		-0.901147	-0.0274355	0.04093	0.337121
AT4G32870		-0.613213	5.68592	0.00281627	0.0630783
AT4G32610		-0.650359	5.58072	0.00270209	0.0612844
AT4G32350		-0.678164	1.98937	0.0474881	0.367253
AT4G32330		-1.10965	5.1794	9.90702e-05	0.00557751
AT4G32190		-1.20318	2.22269	0.000234154	0.0108682
AT4G32160		-0.87961	4.50862	0.00013855	0.0071167
AT4G31880		-0.864869	4.11636	0.000387897	0.0158491
AT4G31270		-0.872286	2.03672	0.00575611	0.100469
AT4G31070		-0.970853	-0.622575	0.0368022	0.319217
AT4G30830		-1.40044	0.559572	0.00028116	0.0125739
AT4G30410		-0.670275	5.29752	0.00110821	0.0332056
AT4G29920		-0.897048	3.77244	0.000687017	0.023601
AT4G29420		-0.750026	3.24864	0.00705089	0.116508
AT4G28080		-0.862762	2.1161	0.0104068	0.15137
AT4G27595		-0.86145	1.72888	0.0179439	0.212879
AT4G27120		-0.598029	4.04137	0.012653	0.172167
AT4G26880		-2.28012	-2.36589	0.0112429	0.159648
AT4G26660		-1.05178	2.56781	0.0278241	0.273544
AT4G26600		-1.20191	1.63893	0.00303163	0.0660905
AT4G26580		-0.635192	2.95429	0.0199493	0.227463
AT4G26170		-1.02898	-0.744825	0.0440582	0.351202
AT4G25730		-0.890445	4.24586	0.00198108	0.0500634
AT4G25610		-0.731872	3.03954	0.0163809	0.202727
AT4G25580		-4.45645	-3.38461	0.0263493	0.266044
AT4G24800		-0.621343	6.19819	0.00392742	0.0781802
AT4G23800		-1.18742	4.3376	0.0138871	0.182535
AT4G23350		-4.48563	-3.37825	0.0145685	0.187885
AT4G21970		-1.65518	2.29369	1.82809e-05	0.00145853
AT4G21705		-0.689801	1.8723	0.0457476	0.35894
AT4G21660		-0.822836	6.37919	0.000108925	0.00591022
AT4G21650		-0.71643	3.6686	0.00569594	0.0998715
AT4G21460		-0.689203	3.64265	0.0268343	0.268015
AT4G20880		-0.979593	4.69388	1.00181e-05	0.000900531
AT4G20340		-0.62853	2.75674	0.0471656	0.365705
AT4G19610		-0.681021	3.5162	0.00761563	0.122317
AT4G19570		-4.09666	-3.53106	0.0445455	0.353519
AT4G19530		-1.35655	1.2182	0.000424499	0.0168098
AT4G19190		-1.36431	3.40589	4.9237e-07	7.33577e-05
AT4G19060		-0.705745	3.27612	0.0160144	0.199676
AT4G19050		-1.00635	1.45858	0.023731	0.2493
AT4G18820		-0.61123	3.45449	0.0189533	0.220763
AT4G16790		-0.657225	5.49376	0.001955	0.0495493
AT4G16630		-1.02638	3.06006	0.00244879	0.0576738
AT4G16024		-3.62734	-2.69795	0.00351871	0.0728794
AT4G15820		-0.949824	1.73846	0.00640448	0.108702
AT4G15810		-0.741096	1.1525	0.0401354	0.334839
AT4G15233		-1.11819	0.825862	0.0117257	0.163838
AT4G15030		-0.952012	1.81575	0.0100317	0.147747
AT4G14840		-1.29741	0.462539	0.00149793	0.0413034
AT4G14760		-0.723846	2.72217	0.0217206	0.237662
AT4G14620		-0.623483	4.87623	0.00423681	0.0827328
AT4G14330		-1.03962	2.91303	0.0307633	0.288154
AT4G14200		-0.930799	3.92403	0.00364412	0.0741667
AT4G13992		-1.00314	-0.667316	0.0469971	0.365131
AT4G12340		-0.838678	5.05059	0.000392666	0.0159956
AT4G12010		-0.726973	2.74358	0.0166121	0.204007
AT4G11780		-1.4031	1.00127	0.0338769	0.304418
AT4G11393		-4.66381	-3.26867	0.0166507	0.204007
AT4G11080		-1.59401	1.46886	0.00143973	0.0402178
AT4G10930		-0.759201	2.42188	0.0166412	0.204007
AT4G10890		-0.593288	3.0984	0.0285106	0.275868
AT4G09950		-1.15564	2.88342	0.0167612	0.204802
AT4G09630		-0.589075	3.9379	0.0223795	0.240825
AT4G09160		-0.588637	5.2104	0.00783335	0.12448
AT4G08580		-1.25364	2.82703	2.30206e-05	0.00175367
AT4G08310		-1.49633	3.4737	1.90659e-07	3.21344e-05
AT4G03620		-1.47344	-1.28489	0.00748153	0.120956
AT4G03250		-0.662101	1.84936	0.0365337	0.317575
AT4G03000		-1.17414	3.71565	1.75619e-05	0.0014095
AT4G02810		-2.02493	1.91269	2.5456e-07	4.11061e-05
AT4G02720		-0.590935	4.32172	0.00868312	0.133575
AT4G02710		-1.55765	2.11339	7.69696e-06	0.000725748
AT4G02650		-1.8311	-2.62705	0.0325842	0.297864
AT4G02400		-1.02215	2.53524	0.00193059	0.0490691
AT4G02030		-0.648794	4.46817	0.00939651	0.14101
AT4G01430		-0.759588	5.05126	0.0312444	0.290641
AT4G01210		-0.669455	4.08829	0.0118286	0.164678
AT4G01130		-1.65738	-2.14299	0.03094	0.289206
AT4G01023		-2.83993	-3.13354	0.0145013	0.187556
AT4G00990		-0.844214	3.45726	0.00157488	0.0428124
AT4G00750		-1.01565	0.744248	0.0346369	0.308777
AT4G00440		-0.624256	5.37151	0.00323264	0.0688989
AT4G00380		-1.22794	1.22913	0.00354228	0.0731295
AT4G00070		-1.37361	-0.909028	0.0247777	0.256204
AT3G62470		-0.796176	1.52625	0.0216185	0.237566
AT3G62270		-0.661981	2.88014	0.0431584	0.346694
AT3G62140		-0.781699	3.30372	0.00788627	0.125099
AT3G61800		-0.936095	2.05363	0.0032323	0.0688989
AT3G61420		-1.0393	5.09133	5.45548e-06	0.000553075
AT3G61260		-0.615125	7.02343	0.00469734	0.088016
AT3G59820		-0.771444	3.33911	0.0143806	0.186623
AT3G59800		-0.647058	3.26174	0.02059	0.231065
AT3G59510		-2.62203	-3.24267	0.0447319	0.354447
AT3G59480		-1.08267	5.43379	2.89049e-05	0.00211815
AT3G59040		-0.672074	2.12938	0.0312844	0.290712
AT3G58720		-1.08735	2.90695	0.00108273	0.0326964
AT3G58110		-1.04297	4.12057	1.27569e-05	0.00109559
AT3G58050		-0.811294	3.72313	0.00131045	0.0374503
AT3G58000		-1.07156	0.382518	0.0191376	0.221495
AT3G57910		-0.790744	1.81301	0.0164084	0.202975
AT3G57740		-0.879151	0.294289	0.0393223	0.332207
AT3G57710		-0.733071	3.02931	0.00733791	0.119393
AT3G57600		-1.48981	0.226235	0.0420976	0.342354
AT3G56270		-0.912089	2.16452	0.0194677	0.224104
AT3G56250		-0.701518	3.20598	0.00931012	0.140362
AT3G55060		-0.921781	1.85415	0.007746	0.123528
AT3G54800		-1.94856	-2.27446	0.0370869	0.32117
AT3G54760		-0.634916	4.28679	0.00446727	0.084827
AT3G54530		-3.59706	-2.73259	0.00358237	0.0734086
AT3G53540		-0.691897	4.7252	0.00284682	0.0636041
AT3G53440		-0.794661	1.5231	0.0209635	0.233412
AT3G52900		-0.649809	4.59159	0.0189671	0.220763
AT3G52220		-0.665479	4.663	0.0052891	0.0950241
AT3G52110		-0.682232	4.26551	0.0425614	0.344504
AT3G51400		-2.17121	-2.6465	0.0293119	0.280121
AT3G50840		-0.83723	3.3322	0.00262691	0.0599322
AT3G49990		-0.646136	4.32836	0.00640918	0.108702
AT3G49730		-0.806696	1.81022	0.0275507	0.272338
AT3G49650		-1.04646	1.45965	0.00751223	0.121379
AT3G49601		-1.12797	3.90808	9.86959e-06	0.000890145
AT3G49490		-0.753797	5.77827	0.000817059	0.0269031
AT3G49160		-1.13588	1.86599	0.00208622	0.0516613
AT3G49140		-0.806824	2.79771	0.00489014	0.0901814
AT3G48770		-0.859826	1.75649	0.0126036	0.171813
AT3G48710		-0.996503	2.74812	0.00149615	0.0413034
AT3G48510		-0.812795	1.46101	0.0296297	0.281215
AT3G47910		-0.648747	3.68109	0.00964168	0.143334
AT3G47890		-0.717466	3.51267	0.00573579	0.100244
AT3G47610		-0.827927	4.82061	0.000106303	0.0058578
AT3G46990		-0.731551	2.00391	0.0241556	0.251605
AT3G46960		-0.655298	3.88865	0.00785714	0.124784
AT3G46760		-2.34184	-2.32348	0.0116454	0.163307
AT3G46220		-0.648614	3.92688	0.00725537	0.118795
AT3G45870		-0.722051	2.27111	0.018268	0.215197
AT3G45850		-0.875162	3.26237	0.00297239	0.0650941
AT3G45830		-1.04039	3.89001	2.63608e-05	0.00196374
AT3G44690		-1.01311	0.773447	0.0100722	0.148182
AT3G44610		-0.657669	2.42836	0.0418295	0.340894
AT3G42800		-1.00069	-0.0792689	0.0454555	0.357688
AT3G42660		-0.720411	3.32001	0.04035	0.335318
AT3G29320		-1.30811	3.83024	5.64511e-05	0.00362204
AT3G29075		-0.981214	3.90097	0.00440919	0.0842086
AT3G28420		-1.09759	2.49627	0.000652956	0.0228382
AT3G28345		-0.73298	3.32389	0.0105827	0.153192
AT3G27960		-0.738244	4.54303	0.00201929	0.0503756
AT3G27700		-0.91222	3.82195	0.00132554	0.0376668
AT3G27350		-0.67373	5.45211	0.00199406	0.0501621
AT3G27120		-0.810648	1.06566	0.0334193	0.301692
AT3G26720		-0.833286	7.00794	0.000116499	0.00619652
AT3G26490		-1.01248	2.59189	0.000969102	0.0303528
AT3G26445		-1.18351	0.456012	0.0191299	0.221495
AT3G26440		-0.770136	2.81887	0.0150276	0.19197
AT3G26020		-0.659417	3.43765	0.0151828	0.193312
AT3G25910		-0.691464	6.62874	0.000764108	0.0254903
AT3G25440		-0.86903	2.37736	0.00407701	0.0804278
AT3G25130		-0.963319	3.98186	0.00353104	0.0730226
AT3G24840		-0.616804	3.10789	0.0290875	0.278849
AT3G24080		-0.735369	3.58614	0.00697694	0.11557
AT3G23930		-1.29494	0.461351	0.000647582	0.0227387
AT3G23900		-1.06779	4.01543	7.14715e-05	0.00432146
AT3G23700		-0.8838	2.85858	0.00168106	0.0445939
AT3G23310		-0.653562	4.09713	0.00591838	0.102177
AT3G23080		-0.795152	4.84237	0.000178816	0.00878346
AT3G23020		-0.993839	0.405999	0.0120019	0.166062
AT3G22104		-0.947695	3.65166	0.00115894	0.0344718
AT3G21295		-0.959617	2.97967	0.000832619	0.0273154
AT3G21290		-0.949903	2.45257	0.00154628	0.0423644
AT3G20300		-1.17307	2.4114	0.00180603	0.0467849
AT3G20190		-1.16767	-0.569456	0.0135578	0.179751
AT3G20150		-1.01959	2.79439	0.0409827	0.337121
AT3G19515		-1.02948	3.94917	0.000126872	0.00666929
AT3G19370		-0.988427	4.52323	2.22235e-05	0.0017172
AT3G18640		-0.652218	2.73565	0.0270972	0.269642
AT3G18530		-0.940837	0.248945	0.0180962	0.21366
AT3G17380		-0.643861	4.19608	0.0488885	0.373223
AT3G17280		-1.4688	0.311701	0.000285752	0.0126987
AT3G16530		-1.55701	2.26936	0.000513132	0.0195723
AT3G16120		-1.92146	-0.586066	0.000762781	0.0254903
AT3G15970		-0.70738	4.80338	0.00131375	0.0374503
AT3G15920		-0.920672	3.75556	0.00026612	0.0121224
AT3G15700		-2.11475	-2.71297	0.0263052	0.266044
AT3G15590		-0.650078	3.98597	0.00846506	0.131269
AT3G15550		-1.41131	1.61461	0.00853602	0.131874
AT3G15440		-1.60616	1.73129	0.000466905	0.0180646
AT3G15356		-1.18274	6.68008	0.00108417	0.0327034
AT3G15115		-0.915866	1.55468	0.0229083	0.244371
AT3G14980		-0.819446	3.22566	0.0145104	0.187556
AT3G14172		-0.826798	3.48031	0.00570348	0.0999133
AT3G14170		-1.2422	1.66343	0.0022773	0.0546856
AT3G13740		-0.638043	4.23041	0.00871538	0.133919
AT3G13600		-1.04638	0.499478	0.0494391	0.374943
AT3G13190		-0.711531	2.51751	0.0217242	0.237662
AT3G12860		-0.85981	2.26956	0.0356483	0.313442
AT3G12640		-0.59671	4.21547	0.0140025	0.183647
AT3G12550		-0.801682	1.71097	0.0188395	0.219995
AT3G12020		-1.07336	1.65612	0.0106831	0.153976
AT3G11950		-1.1194	1.14254	0.00547737	0.0972999
AT3G11720		-0.660227	2.3765	0.0316271	0.292486
AT3G11590		-1.38604	3.79543	5.05403e-05	0.00330806
AT3G11560		-0.751474	4.92095	0.000392929	0.0159956
AT3G11450		-1.20296	4.46981	1.76176e-07	3.00693e-05
AT3G10180		-0.833447	0.129145	0.0360228	0.315568
AT3G10020		-0.594983	8.34825	0.00675291	0.112759
AT3G09670		-0.829646	2.76734	0.0054726	0.0972999
AT3G09360		-0.890924	2.63303	0.00518831	0.0940277
AT3G06455		-0.654448	3.61519	0.0219501	0.238777
AT3G05900		-1.37976	4.14196	5.99218e-07	8.6877e-05
AT3G05750		-1.11845	1.40706	0.00254443	0.0587093
AT3G05390		-0.881502	0.282329	0.045533	0.358194
AT3G05270		-1.3104	2.63703	2.12328e-05	0.00165966
AT3G05060		-0.614995	5.57325	0.0438448	0.350226
AT3G04560		-0.684234	4.89273	0.00167905	0.0445939
AT3G04330		-1.49886	-1.5359	0.0480633	0.369687
AT3G04030		-1.76444	1.6884	5.01046e-07	7.42401e-05
AT3G02860		-0.998995	3.37813	0.000100981	0.00564519
AT3G02760		-0.710745	4.86141	0.00185533	0.0476502
AT3G02400		-1.0115	0.876527	0.00579915	0.100829
AT3G01310		-0.920595	6.3115	0.000120851	0.00641533
AT3G01270		-4.17263	-3.51692	0.0320936	0.294708
AT3G01160		-1.05533	2.74025	0.000822956	0.0270642
AT2G47820		-0.687785	2.04631	0.039477	0.332784
AT2G47780		-1.35004	1.90594	0.000123644	0.00652508
AT2G47500		-0.617197	5.11657	0.0272591	0.270555
AT2G46980		-1.12262	1.43042	0.0115005	0.161865
AT2G46630		-0.935278	5.48357	0.0117097	0.163737
AT2G46250		-1.05161	2.14135	0.00180231	0.0467482
AT2G46200		-0.791291	3.38117	0.00201109	0.0503756
AT2G46050		-1.20687	-1.80054	0.0470319	0.365272
AT2G45900		-0.957434	0.719908	0.0320969	0.294708
AT2G45460		-0.991077	1.65991	0.00375894	0.0759875
AT2G44200		-0.961863	2.21497	0.00388192	0.0777739
AT2G42450		-0.590009	2.7386	0.038407	0.327656
AT2G42370		-1.25909	-0.540187	0.012424	0.170329
AT2G42340		-1.35176	-2.10609	0.0448169	0.354523
AT2G42170		-1.03972	-0.50019	0.0224185	0.241148
AT2G41960		-0.660827	4.03365	0.00452994	0.0857255
AT2G41905		-0.986191	-0.318964	0.030696	0.287823
AT2G41730		-1.42737	0.435503	0.00349978	0.0726632
AT2G41550		-1.19332	1.58666	0.000372002	0.0154812
AT2G40770		-0.845978	2.07389	0.00722022	0.118507
AT2G40650		-0.71472	4.21654	0.00254501	0.0587093
AT2G40640		-0.641185	5.35529	0.00209235	0.051685
AT2G40430		-0.959233	4.16222	9.19819e-05	0.00524414
AT2G40260		-0.829424	1.27978	0.0350485	0.311008
AT2G39370		-0.642756	2.21795	0.0458655	0.359446
AT2G39300		-1.07103	2.14519	0.00236251	0.0561596
AT2G39260		-0.713065	4.18212	0.00190946	0.0486235
AT2G38950		-0.663977	4.43359	0.00430117	0.0832768
AT2G38870		-0.789082	2.65357	0.0170209	0.206665
AT2G38823		-0.81332	0.881865	0.0430193	0.346196
AT2G38800		-0.878394	7.71664	0.000325876	0.0140832
AT2G38370		-1.40984	3.51428	9.04088e-06	0.000823667
AT2G38090		-0.931439	3.33804	0.00373047	0.0755252
AT2G37420		-0.827505	1.73591	0.0461564	0.360887
AT2G37230		-0.618943	4.07418	0.0136704	0.180888
AT2G37130		-0.711423	7.67215	0.00109094	0.0327975
AT2G36350		-0.776886	4.2652	0.00187935	0.0479928
AT2G36200		-1.11728	2.72847	0.0187762	0.219384
AT2G35880		-0.789545	4.42445	0.00444182	0.0845617
AT2G35540		-0.787853	2.58819	0.007057	0.116538
AT2G34990		-1.86313	-1.38362	0.00242156	0.057333
AT2G34730		-1.05091	3.96022	2.99371e-05	0.00217605
AT2G34357		-0.704121	4.08628	0.0271204	0.269773
AT2G34300		-0.632559	5.34477	0.0230463	0.245551
AT2G34170		-0.7689	1.77837	0.0493769	0.374868
AT2G33850		-0.604427	7.50391	0.0279584	0.274254
AT2G33840		-0.628037	4.91164	0.0109238	0.156118
AT2G32850		-0.656611	4.9132	0.00534397	0.0955009
AT2G32240		-0.962984	3.65602	0.00171146	0.0451594
AT2G31820		-0.755736	4.80719	0.000409477	0.0165305
AT2G31150		-0.799103	1.92534	0.0162055	0.200998
AT2G31130		-1.31188	2.68528	0.000187424	0.00909866
AT2G30940		-1.24161	-0.84093	0.0188448	0.219995
AT2G30500		-0.792933	3.96286	0.0165771	0.203767
AT2G29970		-0.711881	5.69069	0.00142618	0.0400206
AT2G29360		-2.11724	-2.46529	0.00601344	0.103553
AT2G29070		-0.83245	2.73149	0.00864352	0.133194
AT2G28720		-1.06245	2.49549	0.000776324	0.0257822
AT2G28480		-0.766915	3.29912	0.0042299	0.082669
AT2G28450		-0.688311	4.82087	0.00344396	0.0717723
AT2G28360		-0.628977	3.8306	0.017009	0.206613
AT2G27389		-2.85005	-3.09701	0.0457336	0.358934
AT2G27285		-1.00423	3.72702	0.000205582	0.00981226
AT2G27200		-0.720828	2.8219	0.0117402	0.163955
AT2G27140		-0.816644	5.01777	0.020499	0.230784
AT2G26920		-0.814149	3.77097	0.00216255	0.0526331
AT2G26570		-1.43162	3.75622	2.63217e-08	6.17232e-06
AT2G25480		-0.65832	2.56507	0.0359565	0.31533
AT2G25350		-1.02037	1.97702	0.00409413	0.0806723
AT2G25320		-0.673339	3.73057	0.00963936	0.143334
AT2G24990		-0.733205	3.23356	0.00802502	0.126778
AT2G24830		-0.904218	2.59642	0.0110644	0.157496
AT2G24690		-0.87438	2.37688	0.00514787	0.0935683
AT2G24420		-0.60498	6.05847	0.00649556	0.109547
AT2G24030		-1.43263	-0.443149	0.00494406	0.0908218
AT2G23360		-1.16753	0.875977	0.00680788	0.113351
AT2G22610		-1.09857	1.15681	0.0176787	0.211341
AT2G22560		-0.701211	1.47871	0.0422496	0.342846
AT2G21560		-1.09006	4.70444	4.12589e-06	0.000438042
AT2G21520		-0.786398	6.34868	0.000254524	0.0116929
AT2G21440		-1.05423	3.01961	0.000918651	0.0292483
AT2G21380		-1.13465	2.931	0.00384712	0.0773642
AT2G21300		-0.6079	4.55714	0.00663851	0.111331
AT2G20280		-0.661747	4.82725	0.00695941	0.11535
AT2G19530		-1.00282	0.271215	0.0351974	0.311534
AT2G19400		-0.812265	0.783237	0.0381349	0.326684
AT2G19260		-0.656838	2.09066	0.039005	0.33025
AT2G18876		-1.17356	2.54378	0.00208339	0.0516387
AT2G18220		-0.874458	2.88147	0.00987437	0.145913
AT2G17550		-1.02043	2.2938	0.0037975	0.0765484
AT2G17110		-0.672773	3.58108	0.0113382	0.160502
AT2G17080		-1.48939	2.03457	0.00562012	0.0989926
AT2G17070		-1.79518	0.14211	0.000856975	0.0278986
AT2G16860		-1.22678	3.86952	8.54475e-06	0.000786438
AT2G16365		-1.53333	2.90389	1.08445e-05	0.000958834
AT2G15960		-0.957087	4.39405	0.00668246	0.11186
AT2G15880		-1.14753	3.74551	0.000198827	0.00959172
AT2G15270		-0.876947	3.76448	0.00201446	0.0503756
AT2G14800		-1.14963	-0.479644	0.0114726	0.161618
AT2G14520		-0.59044	2.874	0.0408797	0.337121
AT2G03821		-1.44518	-0.374761	0.01856	0.217517
AT2G03810		-0.715567	4.05096	0.0023532	0.0560508
AT2G03470		-0.85382	5.40958	0.000106628	0.0058578
AT2G02780		-1.19723	1.79811	0.00914752	0.138429
AT2G02170		-0.94387	3.39183	0.00235159	0.0560508
AT2G02160		-1.3578	5.83622	1.76992e-08	4.37884e-06
AT2G01818		-0.602019	5.39562	0.0154946	0.195803
AT2G01100		-0.945605	5.95007	7.11806e-06	0.000685546
AT1G80980		-0.649131	2.39721	0.0393129	0.332207
AT1G80790		-0.895031	3.9952	0.000368184	0.0153697
AT1G80750		-0.587366	5.12222	0.0155329	0.195979
AT1G79700		-0.725055	4.41391	0.00122889	0.0358265
AT1G79200		-0.637242	2.91933	0.0277426	0.273341
AT1G78110		-1.04262	4.59706	1.22576e-06	0.000158918
AT1G77310		-0.903459	1.50013	0.0158483	0.198505
AT1G77030		-0.658316	3.66951	0.0224308	0.241184
AT1G76880		-0.769565	4.85775	0.00174269	0.0458041
AT1G76820		-0.874306	1.0243	0.0228486	0.2442
AT1G76770		-1.93945	-1.30795	0.000383539	0.015747
AT1G75770		-0.811905	1.54759	0.0459997	0.359975
AT1G75730		-0.858954	2.43017	0.0107918	0.154934
AT1G75600		-0.844175	1.34626	0.0136352	0.180511
AT1G75260		-1.15032	1.16772	0.012905	0.173484
AT1G74250		-0.811529	2.24931	0.0128356	0.173375
AT1G74160		-0.770332	3.21429	0.00951512	0.142079
AT1G73850		-0.873638	4.53222	0.000140346	0.00718164
AT1G73660		-0.639628	4.16898	0.00721377	0.118491
AT1G73460		-0.648945	3.58568	0.0129233	0.173637
AT1G73040		-1.07378	2.22343	0.00187517	0.047977
AT1G72640		-0.900565	1.62819	0.0190616	0.221185
AT1G72410		-1.03834	4.9518	6.55764e-06	0.000638411
AT1G72250		-0.959468	3.38802	0.0336272	0.302881
AT1G71710		-0.837958	2.08074	0.00735811	0.119534
AT1G71360		-1.01587	2.36554	0.00354978	0.0731295
AT1G71080		-0.589684	5.41909	0.00443724	0.0845617
AT1G70950		-1.0854	2.38026	0.00327583	0.0693708
AT1G70750		-0.6784	4.06751	0.00676847	0.112949
AT1G70280		-0.643187	4.61464	0.00537031	0.0956563
AT1G70250		-0.717661	2.11584	0.0488679	0.373223
AT1G70200		-0.671629	2.65765	0.0270146	0.269019
AT1G70100		-0.927278	1.72976	0.00553325	0.0979745
AT1G69610		-0.829962	0.291056	0.0358856	0.314913
AT1G69580		-0.75701	4.94983	0.00178555	0.0464777
AT1G69570		-0.742625	3.6786	0.0116227	0.16311
AT1G69360		-0.66606	4.8865	0.002497	0.0584013
AT1G69325		-1.02793	2.75499	0.0054781	0.0972999
AT1G69060		-0.932219	2.80248	0.0018233	0.0470066
AT1G68330		-0.664099	3.22554	0.0208298	0.232114
AT1G68110		-1.2767	-0.516652	0.00821719	0.128609
AT1G67900		-0.660378	4.91478	0.00232511	0.0556356
AT1G67850		-0.613968	2.82812	0.0289393	0.278022
AT1G67040		-0.757642	1.12753	0.0479268	0.369375
AT1G67025		-2.86949	-3.12481	0.0178723	0.212506
AT1G66830		-1.22443	-0.0699204	0.0215828	0.237345
AT1G66690		-0.750001	2.65567	0.0218928	0.238581
AT1G65280		-0.687225	4.91331	0.00119153	0.0350785
AT1G64680		-1.37997	-0.709951	0.0282363	0.274922
AT1G64625		-1.19469	3.79629	2.20761e-05	0.00171495
AT1G64330		-0.988538	2.03811	0.00256336	0.058931
AT1G64050		-0.650352	4.33364	0.00467442	0.0877821
AT1G63980		-0.790741	5.49873	0.00054509	0.0205471
AT1G63960		-2.46287	-2.84413	0.0171845	0.20753
AT1G63740		-0.693319	2.39038	0.0411219	0.337852
AT1G63720		-0.735567	3.9868	0.00295415	0.0649264
AT1G63640		-0.670476	3.26229	0.023362	0.247536
AT1G63520		-0.863312	1.1687	0.0242034	0.252005
AT1G63295		-1.6888	3.36094	2.78313e-07	4.44099e-05
AT1G63240		-0.820455	2.00541	0.0373094	0.322061
AT1G62935		-1.96723	-0.734207	0.0118121	0.16467
AT1G62840		-4.30328	-3.45292	0.0296367	0.281215
AT1G62770		-0.974775	8.25408	0.000160194	0.0079411
AT1G62740		-0.675299	4.70993	0.00286117	0.0637663
AT1G62510		-1.55505	-1.09649	0.00328186	0.0693708
AT1G62480		-0.96971	9.16583	4.16799e-05	0.00284553
AT1G62310		-1.1533	1.86753	0.00187226	0.047977
AT1G61690		-1.18951	3.86063	4.27994e-06	0.000452617
AT1G61100		-1.2321	4.1332	0.000132509	0.00685869
AT1G61050		-0.937121	2.04862	0.00849501	0.131582
AT1G60730		-0.609756	5.23781	0.0172378	0.208071
AT1G60640		-0.707547	1.65191	0.0495552	0.375255
AT1G60200		-0.587099	4.46956	0.0145151	0.187556
AT1G60160		-0.656971	3.21924	0.0257358	0.262289
AT1G60010		-1.08246	3.48811	0.000275705	0.012433
AT1G59760		-0.642866	4.70166	0.00387187	0.077688
AT1G58460		-3.2325	-2.9267	0.00357504	0.0733141
AT1G58060		-0.742344	3.63209	0.00432146	0.0832768
AT1G58025		-0.978149	2.76977	0.00392749	0.0781802
AT1G57780		-2.06291	-2.74678	0.0224561	0.24136
AT1G56460		-0.87086	4.48429	0.00012933	0.00674592
AT1G56290		-0.885828	3.14042	0.00330449	0.0696732
AT1G55690		-0.816288	3.59455	0.0182742	0.215197
AT1G55050		-1.6006	-1.52725	0.0199276	0.227463
AT1G54890		-0.822571	3.73184	0.005871	0.10175
AT1G54870		-2.35176	-2.10969	0.00317661	0.0683122
AT1G54570		-0.626225	3.04184	0.0212996	0.235818
AT1G54460		-1.03336	5.15751	9.32133e-07	0.000125059
AT1G54410		-1.01713	9.98916	7.13047e-05	0.00432146
AT1G53860		-1.17789	-0.856528	0.0294995	0.280373
AT1G53800		-1.07095	2.63713	0.000764469	0.0254903
AT1G53690		-0.987021	-0.437031	0.0413947	0.339195
AT1G53460		-1.07119	2.85863	0.000434898	0.017121
AT1G53440		-0.952204	4.14612	0.000345704	0.0147276
AT1G53430		-0.820634	5.17445	0.00020844	0.00989614
AT1G53250		-1.5407	0.26867	0.000301863	0.0132795
AT1G52380		-0.754505	4.53779	0.00525212	0.0946118
AT1G52320		-0.700018	4.26784	0.00398038	0.0788098
AT1G52070		-1.38429	3.19954	0.043382	0.348075
AT1G52050		-1.00982	2.98717	0.0387306	0.329271
AT1G51745		-0.635052	4.27264	0.00744061	0.120511
AT1G51520		-0.673782	2.06386	0.0339429	0.304707
AT1G51440		-0.777038	3.31797	0.0108824	0.155768
AT1G51140		-0.72678	6.29533	0.000588708	0.0215702
AT1G51100		-0.737127	1.46053	0.0287623	0.277162
AT1G50790		-0.850159	0.859728	0.0329641	0.29965
AT1G50732		-1.27319	-1.64315	0.0484843	0.371538
AT1G50720		-2.36158	-2.56411	0.0146077	0.188051
AT1G50660		-0.853246	4.75719	0.00273397	0.0616962
AT1G50620		-0.728194	3.73356	0.0082943	0.129515
AT1G50280		-1.90499	-1.73796	0.00709184	0.11697
AT1G49940		-1.52932	-1.14558	0.00427542	0.0832768
AT1G49450		-1.44172	2.79998	5.50679e-06	0.000554127
AT1G49220		-1.74963	-1.84873	0.00566586	0.0994945
AT1G49210		-0.90595	2.26799	0.00578734	0.100753
AT1G48950		-0.794344	4.32483	0.000695923	0.0238159
AT1G47900		-0.596045	3.89377	0.0189091	0.220459
AT1G47410		-0.774271	3.15608	0.0269667	0.26874
AT1G44780		-0.823489	1.01014	0.0245966	0.254918
AT1G43860		-0.604502	3.36143	0.0199991	0.227505
AT1G42470		-0.625903	5.40434	0.00707799	0.116813
AT1G35660		-0.964808	2.68386	0.00132135	0.0375874
AT1G35333		-2.20471	-2.3947	0.00625301	0.106734
AT1G33700		-0.756138	6.3339	0.001203	0.0353391
AT1G32810		-0.635441	4.38722	0.00938039	0.140847
AT1G32530		-0.937605	3.55179	0.000113654	0.00609326
AT1G31950		-0.961201	3.54058	0.0160158	0.199676
AT1G31870		-0.801301	3.79325	0.00356029	0.0731295
AT1G31150		-0.840456	3.48194	0.00252046	0.0586327
AT1G31050		-0.714826	5.67231	0.00063584	0.0224727
AT1G30860		-1.08475	0.643791	0.0123554	0.169734
AT1G30640		-0.737376	2.45519	0.0170453	0.206867
AT1G30320		-1.10012	4.46244	2.04563e-06	0.000238807
AT1G30280		-1.7182	2.31704	6.44537e-05	0.00401414
AT1G29350		-0.591789	4.07176	0.0251476	0.258937
AT1G29320		-0.816995	2.91225	0.00817695	0.128202
AT1G29240		-0.832522	2.25478	0.012555	0.171515
AT1G29000		-1.35309	-1.41804	0.0161816	0.200998
AT1G28060		-0.614303	3.9576	0.0209087	0.232898
AT1G27752		-0.841696	4.48075	0.000984097	0.0306092
AT1G27170		-0.838208	1.82386	0.0128783	0.173375
AT1G26620		-0.741207	3.782	0.00336313	0.0705236
AT1G26390		-2.94646	-3.11864	0.0353784	0.312274
AT1G24560		-0.803732	4.41235	0.00062896	0.0224058
AT1G24160		-0.877685	4.00664	0.000203082	0.0097104
AT1G24030		-1.02216	2.14975	0.00209005	0.051685
AT1G23340		-0.775808	3.70683	0.00214301	0.0524881
AT1G23070		-2.13352	-2.21744	0.0133373	0.177767
AT1G22882		-1.14637	2.41447	0.000318639	0.0138147
AT1G22460		-1.04841	-0.774149	0.0427428	0.344925
AT1G22060		-0.588163	3.37086	0.0299586	0.283407
AT1G21730		-0.990439	3.85856	0.000663441	0.0231096
AT1G20970		-0.962665	3.41383	0.000988778	0.03067
AT1G20870		-0.967926	-0.31787	0.0420769	0.342289
AT1G20670		-0.61265	3.6167	0.0291077	0.278855
AT1G20550		-0.832553	2.17096	0.0205217	0.230784
AT1G20530		-1.47038	-1.08429	0.016985	0.206508
AT1G20130		-4.2702	-3.46024	0.0260926	0.264725
AT1G19835		-1.30676	5.08474	2.17312e-08	5.27951e-06
AT1G19550		-0.868899	0.403876	0.0248262	0.256509
AT1G19540		-0.752373	6.18064	0.002425	0.0573639
AT1G19490		-0.71625	2.51596	0.0175444	0.210275
AT1G19160		-1.51404	-2.2391	0.0332425	0.300721
AT1G19115		-1.99499	-2.28766	0.021821	0.238334
AT1G18990		-1.1573	-0.343891	0.0119467	0.165692
AT1G18950		-0.90214	4.1724	0.000511574	0.0195405
AT1G18530		-4.2702	-3.46024	0.026092	0.264725
AT1G17860		-0.715779	5.69363	0.00138005	0.0390513
AT1G17820		-0.648927	2.46672	0.0399633	0.334687
AT1G17665		-1.05433	1.05008	0.00495321	0.0909279
AT1G17300		-1.19476	2.22439	0.0047572	0.0887585
AT1G17230		-0.743679	2.38285	0.0207198	0.231655
AT1G16680		-0.675499	4.38144	0.00249362	0.0584013
AT1G15940		-0.948063	1.70627	0.00960638	0.143045
AT1G15910		-1.35299	4.13664	6.06542e-07	8.71979e-05
AT1G15330		-0.961178	4.73013	2.49303e-05	0.00186232
AT1G15180		-1.39068	-1.01298	0.0047946	0.0889462
AT1G15125		-1.65312	4.50198	7.54049e-06	0.000716578
AT1G14740		-0.69353	6.71028	0.0014134	0.0397446
AT1G14680		-1.08906	0.391545	0.0216573	0.237662
AT1G14550		-1.32647	-1.43525	0.0382326	0.327061
AT1G14460		-0.749504	2.3516	0.0338185	0.304096
AT1G13970		-1.27079	1.07557	0.00340576	0.0711963
AT1G13940		-1.12451	3.22261	5.01721e-05	0.00329998
AT1G13920		-0.758926	3.70016	0.0222072	0.240025
AT1G13790		-1.61866	-1.87316	0.0353106	0.311897
AT1G13670		-0.952756	2.37394	0.00736638	0.119581
AT1G13160		-0.979358	3.42869	0.00165705	0.0443311
AT1G12800		-0.96944	2.59625	0.00122308	0.0357732
AT1G12790		-0.667126	2.36398	0.0356456	0.313442
AT1G12650		-1.2779	3.87128	7.64864e-05	0.00455322
AT1G12320		-0.634401	3.85972	0.0145468	0.187785
AT1G12280		-0.720541	2.81827	0.0365143	0.317575
AT1G12270		-0.86181	4.72715	0.00123324	0.0359146
AT1G12120		-0.802269	5.44192	0.000202703	0.0097104
AT1G12080		-0.709485	7.79073	0.0017721	0.0462615
AT1G11660		-0.672278	4.43971	0.00642351	0.108868
AT1G11480		-0.71287	6.38768	0.000905017	0.0290197
AT1G11240		-0.661212	5.04887	0.00252846	0.058671
AT1G11210		-0.7101	2.83702	0.0404181	0.335474
AT1G10320		-1.0138	1.34603	0.00668148	0.11186
AT1G10300		-1.09449	0.190357	0.00950522	0.14201
AT1G09050		-1.18372	1.48915	0.00430692	0.0832768
AT1G09040		-1.31906	1.22289	0.000786349	0.0260509
AT1G08890		-0.657166	4.76717	0.0053704	0.0956563
AT1G08800		-1.03912	4.37966	4.56559e-06	0.000475083
AT1G08440		-1.19587	0.264683	0.0113997	0.161085
AT1G08340		-0.792584	4.17645	0.000942655	0.0297317
AT1G07870		-0.691994	4.34034	0.00147162	0.0408703
AT1G07280		-0.889746	-0.328267	0.0426209	0.344504
AT1G07200		-0.725924	6.10893	0.0128388	0.173375
AT1G07175		-1.39249	0.283273	0.00362818	0.0741667
AT1G07040		-0.64863	4.72873	0.00225558	0.0543576
AT1G06760		-0.620574	8.70234	0.00426575	0.0831776
AT1G06720		-0.98557	2.76732	0.00220658	0.0534634
AT1G06420		-1.10724	1.53461	0.0089131	0.136181
AT1G05894		-1.46407	-2.05759	0.0266044	0.266905
AT1G05020		-4.77135	-3.24782	0.00578059	0.100701
AT1G04850		-0.613499	6.55948	0.0095538	0.142499
AT1G04780		-1.03022	4.45534	8.64081e-05	0.00498965
AT1G04300		-0.81193	5.22436	0.000347517	0.014735
AT1G04040		-0.625621	6.16994	0.00983034	0.145656
AT1G04030		-0.796206	2.38363	0.0368017	0.319217
AT1G03910		-0.653364	5.40432	0.00266295	0.0606518
AT1G03830		-0.718549	2.41467	0.0247582	0.256101
AT1G03760		-0.640404	3.61386	0.00933878	0.140457
AT1G03457		-0.60754	4.81113	0.00436018	0.0836279
AT1G03365		-1.05836	3.08219	0.000834903	0.027357
AT1G03010		-0.829703	3.0854	0.00455002	0.0859849
AT1G02630		-1.10609	1.26735	0.00731001	0.119255
AT1G02620		-0.822965	0.134068	0.0445224	0.35344
AT1G02610		-0.624607	3.29045	0.0263903	0.266044
AT1G02330		-0.653514	4.06613	0.0141483	0.184792
AT1G01930		-0.638851	3.25722	0.0218303	0.238339
AT1G01350		-0.755	4.17349	0.00261899	0.0598526
AT1G01320		-0.728718	3.02741	0.0142145	0.18518
AT1G01240		-0.87648	5.8694	3.84967e-05	0.00268253
ASY1		-0.744333	0.866319	0.0492087	0.374302
ASD1		-0.606222	7.86034	0.00414822	0.0813564
ARR9		-0.59905	5.27616	0.0081862	0.128263
ARK3		-0.592613	4.39341	0.0122233	0.168521
ARF19		-0.903979	3.02123	0.00233948	0.0559297
AR791		-1.0037	2.04719	0.0048171	0.0891576
APX4		-1.40388	2.31961	2.90463e-05	0.00212274
APRR2		-0.701363	4.96411	0.00328243	0.0693708
ANAC026		-0.765403	2.27091	0.0160805	0.200112
AMY3		-0.647386	5.03428	0.0031553	0.0680711
ALPHA		-0.819419	1.45154	0.0187235	0.219053
ALDH3I1		-0.905595	5.0541	6.87753e-05	0.00422475
AIL7		-0.691964	1.93522	0.0365763	0.317769
AGY1		-0.705798	3.67469	0.0105934	0.153258
AGP40		-2.97242	-2.51889	0.00509806	0.0931432
AGP17		-1.03152	-0.398243	0.028372	0.275275
AGO7		-0.882954	1.36357	0.0144808	0.187472
AGL42		-0.81012	4.74725	0.000779174	0.025845
AGL21		-0.820451	4.593	0.000142274	0.00726649
AGL17		-0.849805	2.76923	0.0138757	0.18253
ACX6		-1.05048	0.163153	0.0370718	0.321142
ACX2		-0.81806	5.9716	7.79668e-05	0.00459068
ACI1		-1.01384	3.91491	0.0200072	0.227505
ACA4		-0.636251	4.10059	0.0145287	0.187642
ABIL2		-0.803983	3.08414	0.00661382	0.110986
ABI5		-1.68664	-2.00426	0.0284019	0.275292
ABF1		-1.82527	4.01194	6.075e-13	2.97863e-10
ABCA4		-4.4686	-3.38233	0.0137416	0.181563
ABA1		-0.943143	5.45714	7.72754e-05	0.00456554
2019-10-02		-1.15356	0.542633	0.00193816	0.0491688

## Sheet: 1D_up
BTH							10KHZ							BTH	Common	10KHZ
genes	Common	logFC	logCPM	PValue	FDR		genes	Common	logFC	logCPM	PValue	FDR		558	60	332
WOX5	O	1.74714	0.303276	4.20332e-05	0.00380373		WOX5	O	1.08915	-0.0609558	0.0254655	0.793905
TOPP6	O	0.837213	4.22904	0.000473015	0.0274318		TOPP6	O	0.800134	4.26123	0.00261317	0.287902
TH7	O	1.06563	5.38654	1.48257e-06	0.000233804		TH7	O	1.23241	5.58346	1.21901e-05	0.0121752
SRS4	O	1.8	-2.42702	0.0325122	0.478318		SRS4	O	2.04517	-2.19214	0.019479	0.716715
PUM24	O	0.602136	4.48217	0.0451278	0.57228		PUM24	O	0.628624	4.54531	0.0359345	0.878932
PUM14	O	2.29524	-2.63143	0.0163751	0.317005		PUM14	O	2.08969	-2.69878	0.0161435	0.660423
PAP10	O	0.58828	3.05062	0.0451381	0.57228		PAP10	O	0.73586	3.19201	0.0102213	0.557973
NRT2:1	O	2.10886	6.81838	9.31411e-13	5.98032e-10		NRT2:1	O	0.739522	5.87734	0.0296719	0.829583
MYB47	O	2.4288	-2.8535	0.0263883	0.420823		MYB47	O	2.28977	-2.87784	0.0291747	0.829583
LSU2	O	1.38401	4.3603	3.14391e-05	0.00301715		LSU2	O	1.10947	4.24238	8.75149e-05	0.0380647
IMS2	O	0.77778	7.73376	0.00293091	0.102116		IMS2	O	1.25985	8.14175	0.000252892	0.0757749
IMD1	O	0.78135	7.90483	0.00111753	0.0517809		IMD1	O	1.26572	8.31467	3.28862e-05	0.0211153
GSTU20	O	1.14383	6.47649	1.57157e-07	3.26003e-05		GSTU20	O	1.45816	6.79491	4.28246e-07	0.00122945
GDH3	O	3.64424	5.05726	2.98061e-45	2.67927e-41		GDH3	O	1.11995	3.05144	0.0029551	0.310079
GAD3	O	0.753337	0.660004	0.0488976	0.592905		GAD3	O	1.2859	1.10676	0.0104213	0.560941
GA3OX2	O	0.903838	1.55189	0.0193909	0.351185		GA3OX2	O	0.99193	1.67548	0.0120661	0.592933
F3H	O	1.03457	0.368006	0.0342759	0.492708		F3H	O	1.41615	0.716086	0.00364705	0.341493
DIN2	O	2.39112	-0.674602	0.000148543	0.0107972		DIN2	O	4.51385	1.33956	0.00020121	0.066988
CYP79F1	O	2.36775	-2.13886	0.00195369	0.0762661		CYP79F1	O	3.85957	-0.848915	0.000101601	0.0421519
CYP71B20	O	2.47506	-2.29981	0.0097911	0.231205		CYP71B20	O	3.06515	-1.79197	0.000853241	0.162038
CDT1	O	2.26494	-2.3813	0.00662188	0.177507		CDT1	O	2.06721	-2.41571	0.0116408	0.587517
BCAT4	O	1.09483	8.35077	2.18269e-07	4.32798e-05		BCAT4	O	0.958171	8.32527	0.000481568	0.113256
ATSDI1	O	1.58999	1.13849	0.0019609	0.0763092		ATSDI1	O	1.0686	0.848024	0.00641685	0.46517
ATC	O	0.673805	6.47394	0.00586435	0.163203		ATC	O	0.59168	6.46476	0.0329778	0.853917
AT5G66816	O	1.94669	-1.39639	0.0042359	0.133135		AT5G66816	O	2.38927	-0.888695	0.000964201	0.164655
AT5G49850	O	2.02004	3.57181	3.26556e-12	1.9144e-09		AT5G49850	O	0.686955	2.67501	0.0303757	0.834578
AT5G40040	O	1.0681	-0.557536	0.0234195	0.391539		AT5G40040	O	0.868427	-0.619255	0.0445068	0.953159
AT5G39180	O	3.67114	3.95891	5.37093e-19	8.51988e-16		AT5G39180	O	1.50496	2.22823	7.00629e-05	0.0320235
AT5G39150	O	2.86348	3.69581	2.71633e-17	3.18484e-14		AT5G39150	O	1.15756	2.42693	0.000715527	0.147971
AT5G38430	O	3.78886	-2.55888	0.00251647	0.0914577		AT5G38430	O	2.94311	-2.99185	0.0273562	0.817759
AT5G27220	O	1.73314	-2.03635	0.00840934	0.209977		AT5G27220	O	1.7435	-1.95031	0.00469458	0.38834
AT5G26270	O	1.95698	0.82095	6.27411e-06	0.000783305		AT5G26270	O	1.91356	0.901214	0.00431457	0.368199
AT5G26220	O	0.926538	2.48993	0.0155376	0.308539		AT5G26220	O	1.07355	2.65777	0.00144328	0.199595
AT5G15950	O	1.13863	4.29102	0.000153887	0.0111256		AT5G15950	O	0.988258	4.25965	0.00181908	0.228513
AT5G09210	O	1.4944	-2.18567	0.0490623	0.594367		AT5G09210	O	1.95628	-1.81618	0.00328226	0.32589
AT4G36700	O	3.25341	0.673521	3.64965e-09	1.10585e-06		AT4G36700	O	1.48943	-0.610859	0.0193847	0.716715
AT4G31330	O	1.52848	1.53513	1.85184e-05	0.0019356		AT4G31330	O	0.894109	1.17308	0.0270038	0.814016
AT4G29930	O	0.839027	3.21988	0.0163223	0.316888		AT4G29930	O	1.00621	3.3974	0.000974184	0.164655
AT4G25190	O	1.86498	-2.00303	0.01667	0.319729		AT4G25190	O	1.70766	-2.02401	0.023796	0.780113
AT4G25010	O	0.787286	0.970426	0.0461029	0.577329		AT4G25010	O	1.083	1.24067	0.0240067	0.781894
AT4G23271	O	2.27539	-2.91362	0.0232844	0.390007		AT4G23271	O	2.195	-2.92575	0.0424977	0.936303
AT4G10500	O	2.37112	5.94371	4.66603e-20	7.8643e-17		AT4G10500	O	0.732926	4.78517	0.0161634	0.660423
AT3G61400	O	1.05909	0.255582	0.0162656	0.316704		AT3G61400	O	1.26187	0.475727	0.00211701	0.253952
AT3G54600	O	0.649155	6.36484	0.00104068	0.0494958		AT3G54600	O	0.866718	6.56084	0.000959746	0.164655
AT3G21420	O	0.95107	4.96953	9.06329e-05	0.00736942		AT3G21420	O	0.633947	4.81536	0.03	0.832315
AT3G15650	O	1.11865	5.99776	6.13793e-06	0.000769868		AT3G15650	O	1.4418	6.31911	8.44797e-07	0.00175243
AT3G02480	O	1.03602	2.38776	0.00160149	0.0670613		AT3G02480	O	1.31692	2.66881	1.53431e-05	0.0142674
AT2G46670	O	1.7612	-2.30898	0.0202093	0.359963		AT2G46670	O	1.62379	-2.32082	0.0198231	0.719861
AT2G38920	O	2.40191	-0.899866	2.77094e-05	0.0027472		AT2G38920	O	2.01758	-1.02581	0.00453017	0.377053
AT2G27535	O	2.01581	-1.28236	0.00502716	0.148703		AT2G27535	O	2.1098	-1.06705	0.0183718	0.702741
AT2G21210	O	2.41405	-2.85579	0.0379779	0.520931		AT2G21210	O	2.52324	-2.75285	0.0155466	0.654603
AT2G18720	O	1.21142	0.997783	0.00125956	0.0559144		AT2G18720	O	0.794619	0.787988	0.0228344	0.768757
AT1G52700	O	1.02678	5.45904	9.36894e-06	0.00108902		AT1G52700	O	1.19344	5.65173	2.88341e-05	0.0194392
AT1G51460	O	1.51104	-1.46749	0.00874811	0.214659		AT1G51460	O	1.52662	-1.35419	0.00977485	0.548021
AT1G43910	O	1.31201	4.83443	1.78769e-05	0.00188315		AT1G43910	O	0.699083	4.47902	0.0421071	0.933033
AT1G06137	O	4.44546	-3.18366	0.0272643	0.427488		AT1G06137	O	4.2292	-3.30879	0.0234786	0.776729
AT1G04770	O	0.9534	3.67325	0.00222046	0.0838645		AT1G04770	O	0.969585	3.75281	0.00112496	0.172875
AK3	O	0.91697	5.87467	9.45082e-05	0.00761058		AK3	O	1.51359	6.3893	8.01767e-07	0.00175243
AHP4	O	1.5966	2.81426	3.87798e-05	0.00359373		AHP4	O	0.946652	2.43228	0.0281184	0.824781
2019-04-01	O	0.755489	6.84515	0.00189348	0.0745421		2019-04-01	O	1.09659	7.14437	0.000112032	0.0450119
ZPR1		0.858517	2.95286	0.0185161	0.339907		ZFP5		0.80775	4.47185	0.00107586	0.169665
YUC4		1.40947	2.23222	2.07836e-05	0.00213106		ZFP1		0.738558	3.83634	0.00361878	0.340027
YSL2		0.743002	5.67534	0.000233857	0.0156876		YUC6		0.649972	5.56635	0.00492592	0.400112
XBAT34		1.61418	3.87602	4.33008e-07	8.16568e-05		WRKY32		0.799216	3.28585	0.047739	0.964328
WRKY75		0.628475	2.85417	0.0316345	0.470021		WOX4		0.80717	5.56125	0.000144757	0.0534749
WRKY70		2.00682	3.81181	6.28608e-11	2.9227e-08		UGT74B1		0.588286	7.12138	0.0084763	0.515959
WRKY62		2.69075	2.81752	9.38205e-18	1.15003e-14		TT5		0.600959	2.61035	0.0414274	0.925689
WRKY59		2.68885	3.98908	2.45338e-18	3.15049e-15		TLP8		0.705126	2.95259	0.0392058	0.909622
WRKY54		1.7613	3.86329	7.27305e-10	2.51452e-07		TH8		0.863741	3.66262	0.0184633	0.704227
WRKY51		1.44929	4.64717	1.48618e-10	6.16581e-08		SYP111		0.66443	4.74405	0.0244993	0.783822
WRKY50		1.51114	1.8717	0.000392829	0.0238054		SUR1		0.733581	7.28574	0.000424362	0.108988
WRKY46		0.87629	2.17319	0.047364	0.583272		ST4B		0.663323	4.82726	0.0137983	0.627487
WRKY41		1.67558	1.36616	0.000107841	0.00850334		SOT18		0.76885	7.36312	0.00148296	0.202568
WRKY38		3.95341	1.85161	6.7207e-16	6.71249e-13		SOT17		1.11005	5.90433	2.35699e-05	0.0181603
WRKY24		0.882201	1.89484	0.00796012	0.202011		scpl10		1.48827	-1.09073	0.0481541	0.965121
WRKY18		1.27525	2.31488	0.00224777	0.0844769		SBT4.12		0.703201	7.3435	0.00777081	0.504287
WR3		0.734168	6.51073	0.00160085	0.0670613		RUK		0.636178	3.90109	0.0247154	0.783822
WBC11		1.15264	1.97222	0.00141248	0.0606536		RTFL16		0.664246	5.61651	0.033229	0.857498
WAK2		1.17788	2.4062	0.000406137	0.0242451		RR10		0.707188	4.2004	0.0317289	0.840017
WAK1		2.42926	0.678732	0.00033244	0.0207042		ROPGEF6		0.664756	3.8523	0.0134962	0.624617
UTR3		0.932285	5.68631	4.6939e-06	0.000614468		ROPGEF5		0.777681	3.2765	0.0384978	0.902756
UTR1		0.856269	4.79626	3.03709e-05	0.00293552		RIP4		0.938843	1.60649	0.0355165	0.875034
UGT74F2		0.607102	3.84543	0.0390823	0.527592		RFNR2		0.599853	6.41052	0.0270161	0.814016
UGT73D1		1.03151	2.06236	0.00597914	0.165374		PXMT1		1.33093	1.94755	0.0126083	0.603941
UBQ13		1.74971	-2.34751	0.0336272	0.487278		PTL		0.871825	2.32577	0.0252268	0.791036
UBC12		0.868234	0.634751	0.0346797	0.496658		PRD3		0.830351	2.2694	0.0277165	0.817759
TT4		2.28489	1.70765	7.73468e-06	0.000926276		PMDH2		1.27787	-1.67397	0.0483422	0.965121
TSF		2.74002	-1.13195	1.78786e-06	0.000267852		PLE		0.962727	2.72991	0.0302554	0.83425
TRX5		0.78588	7.50275	0.000188702	0.0131492		PIFI		4.54932	-3.17831	0.0124394	0.603256
TPS5		0.647608	4.96741	0.00949646	0.227031		PHT2		1.1751	3.88093	0.000411873	0.108988
TOM20-1		1.69885	4.76663	2.08185e-11	1.03965e-08		PDV1		0.612071	4.15551	0.0199396	0.719861
TIR		1.46188	1.57615	0.000157251	0.0112781		PDLP2		0.697317	3.85324	0.0449824	0.955102
TBL15		1.64523	-2.33836	0.0494434	0.59471		PAB6		1.57582	-1.53993	0.0229851	0.769073
TAO1		0.864564	3.76456	0.000645238	0.0345241		PA2		0.766602	4.54805	0.00209786	0.253691
SVL2		1.24125	3.6919	4.49686e-05	0.0040262		NPC6		0.59002	4.39683	0.0272415	0.817577
SUS3		1.1657	0.594901	0.0256653	0.413697		NHL25		2.00952	-2.43908	0.0372866	0.89458
STS		1.42421	4.98944	3.98066e-10	1.51192e-07		NF-YC8		1.19385	-1.64249	0.0388563	0.905651
ST2A		1.13316	5.12874	5.90221e-06	0.000743761		NF-YC13		0.977723	2.43774	0.00229405	0.264375
SQE6		4.54692	-2.08476	0.0191558	0.347628		NF-YB4		2.13495	-0.584089	0.000286013	0.0829345
SPP1		1.17751	3.48656	3.11758e-05	0.00300256		NF-YB11		0.901358	2.19923	0.0409886	0.92338
SPL5		1.46242	-2.03176	0.0405549	0.539272		NDB4		2.24	0.129798	6.30007e-05	0.0303382
SOBIR1		0.836774	4.86772	0.00303645	0.104711		NAS2		0.983835	4.36589	0.000238104	0.0729655
SNRK2.9		0.969567	4.62745	3.3239e-05	0.00313411		NAS1		0.731667	5.67935	0.0013282	0.187526
SNAP29		1.0815	-0.51783	0.0323657	0.477465		NACA5		0.594332	5.1596	0.0107504	0.567497
SIB1		0.793302	4.34565	0.00212411	0.0811965		MYB72		0.826854	5.0509	0.0256936	0.79786
SGT1A		0.720052	4.95133	0.00105958	0.0498928		MYB68		0.883496	4.05256	0.0243715	0.783343
scpl16		2.58872	2.42973	1.35115e-14	1.10414e-11		MYB4		0.981521	4.9614	0.0109151	0.56824
scpl14		3.83268	2.25136	5.24917e-23	1.28686e-19		MYB3R-4		0.65815	4.48047	0.00827715	0.514309
SAL2		0.67559	3.74229	0.00600548	0.165762		MYB28		1.04524	5.39588	0.000117217	0.0458115
SAG29		1.99664	-1.59883	0.00191939	0.0751653		MYB121		1.73518	-0.222848	0.000783854	0.155175
SAG13		5.07163	-2.90212	0.0262301	0.41979		MKK7		2.61345	-2.07824	0.00124097	0.182193
RLP47		2.16969	-1.1766	0.000337994	0.0209533		MKK6		0.621883	3.76384	0.0452664	0.956415
RLP42		0.615143	2.6955	0.0466496	0.580242		MES16		2.93168	-2.98652	0.0362354	0.879555
RLP41		1.96025	0.256976	2.07802e-05	0.00213106		MEE21		0.74	3.67675	0.030717	0.834801
RLP38		1.60701	1.87614	0.00120525	0.0546251		MED9		0.833585	1.72319	0.0441135	0.950168
RLP37		1.64593	0.904314	0.001169	0.0534313		MCM5		0.596355	4.09783	0.0466397	0.956415
RLP20		4.44913	-3.18285	0.0139024	0.287366		MCM2		0.759483	3.40369	0.0462007	0.956415
RLK1		1.04889	1.07084	0.00844756	0.210153		MAP70-1		0.651372	4.71607	0.0461323	0.956415
RING1		0.706466	2.41205	0.0255842	0.41313		MAP65-5		1.16131	-1.25256	0.040784	0.92338
RD22		0.6724	3.68006	0.0255707	0.41313		MAP65-4		0.961633	3.61677	0.0075731	0.498507
PYL3		2.03999	-1.95075	0.00801789	0.202832		MAM1		1.02468	6.67068	0.000336224	0.0947525
PUCHI		1.74362	1.40573	2.26651e-06	0.000326538		LOX1		0.745255	6.58597	0.0114403	0.585306
PUB54		1.11151	-0.00713085	0.0105795	0.242599		LLG2		2.07936	-1.75623	0.00154985	0.207934
PROPEP2		0.883534	1.78791	0.00984679	0.231911		LHY		1.02309	0.904267	0.0408513	0.92338
PRE1		2.86859	-3.04289	0.0393357	0.529853		LAC8		0.590467	5.1222	0.00833446	0.515959
PR5		4.59985	2.80259	3.78004e-15	3.39787e-12		LAC1		0.955736	5.27527	3.95198e-05	0.0241751
PR1		4.7863	-3.03703	0.0163135	0.316888		JAZ10		0.745543	1.47434	0.0307512	0.834801
PP2-B2		2.58356	-0.299922	9.64e-07	0.000166323		IPT3		0.623834	5.93563	0.00801195	0.507179
PP2-B13		1.29398	2.2401	0.0112053	0.251063		IPMI2		1.35152	6.98934	2.15958e-07	0.000970622
PNP-A		2.0189	3.21025	0.00211091	0.0808591		IPMI1		1.5333	7.17004	4.37966e-09	3.93687e-05
PME44		0.757068	3.2252	0.0139518	0.288083		IIL1		0.807741	8.81496	0.000506776	0.115816
PIRL7		1.07496	0.260784	0.0055073	0.156332		IDL1		1.41867	-1.84482	0.0185968	0.704227
PGP2		1.4394	1.14101	0.000372612	0.0227336		ICR1		0.769083	3.5037	0.00651355	0.466701
PGP16		0.860812	1.05182	0.0359576	0.505211		HWS		0.637404	4.7573	0.00291481	0.309463
PEPR2		0.626539	3.62319	0.0155717	0.308539		HTB2		0.774367	6.81059	0.0018677	0.231038
pEARLI		5.07163	-2.90212	0.0262142	0.419785		HMT3		1.30287	1.87497	0.00125484	0.182914
PDIL2-2		0.699222	5.80646	0.00048283	0.027941		HMGB6		0.913081	3.60006	0.00699403	0.477489
PDIL1-2		0.789403	6.69928	0.0020689	0.0794759		HMA2		1.13192	2.87477	0.00266131	0.291738
PCS2		0.996746	0.932923	0.0161659	0.315217		HK1		0.701403	3.6785	0.0349949	0.869778
PCR1		9.40901	0.576314	3.23998e-15	3.01284e-12		HIS4		0.659273	5.23814	0.0144449	0.638583
PCNA1		0.595521	5.48611	0.00301496	0.104237		HIK		0.860502	2.42363	0.0403818	0.9213
PCC1		3.84012	-2.56481	0.000932399	0.0456334		HB-2		0.683672	3.88884	0.0462542	0.956415
PARG2		0.793627	4.45911	0.000671609	0.0356521		GSTU6		0.665557	5.52683	0.00544449	0.430562
PAD4		0.787805	5.62119	0.000348022	0.0213298		GSTU25		0.621026	3.96946	0.0379298	0.898834
P58IPK		0.907698	5.0195	0.00373506	0.121353		GSTF11		1.30535	4.7908	4.40242e-07	0.00122945
OZS1		4.62413	-3.10954	0.00734254	0.190941		GLIP2		0.684804	3.76835	0.0483541	0.965121
ORP4B		1.3738	0.386545	0.000853599	0.0426278		GDU6		0.977184	0.333031	0.00990507	0.548643
ORP4A		1.07046	0.848751	0.0116774	0.257137		GDU4		0.613053	6.6322	0.0146649	0.639977
ORG1		0.795533	6.17062	0.00071364	0.0371973		GATA15		0.691544	4.84046	0.00131377	0.186465
OPT3		1.54098	9.12827	6.76801e-11	3.09344e-08		G6PD3		0.707622	4.94463	0.00379956	0.345744
NRT2.2		2.89567	-1.08147	1.52685e-06	0.000235283		FUS6		0.702736	4.5432	0.0415704	0.926338
NRAMP4		0.666828	6.8718	0.000673697	0.0356927		FRD3		0.586085	5.71484	0.0229086	0.769073
NPR4		0.766635	3.91471	0.0115524	0.256406		FNR2		1.00942	0.889543	0.0338107	0.860553
NPR3		1.30965	4.67021	1.50998e-06	0.000234689		EDA18		0.891019	1.75739	0.0156817	0.654603
NIMIN-2		2.38782	5.23508	1.17458e-25	3.16748e-22		EB1C		0.766844	3.91271	0.00687041	0.476932
NIMIN1		3.83784	4.24909	1.45346e-27	4.89945e-24		EB1A		0.665282	3.79619	0.0107276	0.567497
NIC3		1.72565	2.19154	1.36051e-07	2.93456e-05		DRP5A		0.690479	3.32209	0.0194653	0.716715
NF-YA10		0.644438	4.58589	0.00444045	0.137956		CYP90D1		0.954961	3.46822	0.011909	0.591804
NAS4		1.192	6.924	2.47146e-09	7.66067e-07		CYP83A1		1.02165	7.85165	4.8635e-05	0.0267661
NAGS2		0.885151	1.65592	0.0110259	0.2484		CYP82C4		0.847415	6.85928	0.000225226	0.0710394
NAC096		0.787875	1.79782	0.015979	0.312704		CYP79F2		1.69971	6.48898	1.7667e-05	0.0154043
NAC090		2.43708	0.229275	8.92819e-09	2.61703e-06		CYP79B2		0.722071	8.77671	0.000806063	0.157515
NAC061		3.20755	-2.42783	0.00140396	0.0604801		CYP76C3		1.62735	-2.28487	0.0458056	0.956415
NAC049		3.79061	-2.55447	0.00593087	0.164376		CYP735A1		0.753475	1.97742	0.0235357	0.776729
NAC036		1.32253	2.38803	0.0230566	0.388969		CYP71B5		0.589874	4.67584	0.0134971	0.624617
NAC004		1.75375	1.4679	0.000270362	0.017484		CYP71A27		0.970144	4.71221	0.000492466	0.113507
MYB67		0.614901	2.19443	0.0476014	0.584814		CYP71A12		0.95705	2.08735	0.0423137	0.935147
MYB45		1.5507	-0.91884	0.00353273	0.117036		CYCB3		0.90202	1.46764	0.0339856	0.860553
MYB2		1.09348	3.2843	0.0214924	0.372964		CYCA1		0.589422	4.25363	0.0136012	0.624617
MYB12		2.13193	-0.405332	0.000175059	0.0122729		CYC1BAT		0.60949	4.64392	0.00731153	0.48684
MSRB8		1.29715	3.02182	0.00109385	0.0510691		CWINV5		1.31156	1.46123	0.0438348	0.947123
MRP8		1.8127	2.81163	3.41323e-05	0.00320713		CSLD5		0.603099	6.73286	0.00892296	0.525383
MRP7		1.00623	3.19482	0.00726076	0.189546		COR15A		4.75506	-3.0739	0.0164171	0.665744
MRP15		1.4594	-1.67689	0.0179897	0.33457		CLE45		1.62538	0.196875	0.00171198	0.221957
MPK11		1.55224	0.642803	0.00107555	0.0504424		CLE1		0.849103	0.0865514	0.0466458	0.956415
MIF3		0.948521	-0.107017	0.0337165	0.487924		CKX3		0.891856	1.43771	0.00840066	0.515959
LURP1		5.96105	0.604327	1.13287e-13	8.48613e-11		CKX1		0.898943	3.32048	0.00985504	0.548643
LTPG1		0.624691	5.12873	0.0156349	0.308659		CB5-C		0.799619	6.56896	0.0001355	0.0507504
LSU3		1.14357	1.16738	0.0137079	0.285012		BUBR1		0.723703	3.17701	0.0124881	0.603522
LOX3		2.07505	-2.73937	0.038742	0.526121		BOR4		0.775055	2.98335	0.0112908	0.582012
LHT7		3.01039	3.32125	1.34771e-16	1.45375e-13		bHLH34		0.658368	3.41972	0.0114818	0.585306
LHB1B1		2.04933	-1.78603	0.0102691	0.237845		BGLU47		1.03568	2.19341	0.0113327	0.582111
LBD29		1.12448	-0.118459	0.0132208	0.278319		BGLU42		0.626702	6.19687	0.0497549	0.970869
LBD16		0.941077	0.692964	0.0213811	0.37226		BGLU40		0.827425	3.8808	0.00495774	0.400285
KCS8		0.862943	1.6731	0.0119306	0.260513		BAT5		0.977995	5.05307	0.000469949	0.113256
KCS6		0.738394	2.24843	0.0324145	0.477662		BAM5		4.51358	-3.18549	0.00807613	0.507875
KCS13		1.88766	-2.79175	0.0444609	0.567946		ATPMEPCRB		0.736162	4.52872	0.00942543	0.540916
KCS12		0.717998	1.77533	0.0357709	0.504951		ATN		0.893995	2.87721	0.0201792	0.720891
IRT3		0.807269	5.3206	0.000485369	0.0279678		ATK5		0.817139	3.67062	0.007807	0.504287
IDA		1.61527	0.0915541	0.00365395	0.119293		ATK1		0.846008	2.70132	0.0128738	0.6105
HSP81-3		1.06497	8.20918	3.37434e-06	0.000457265		ATDUF1		1.22154	1.00313	0.00371811	0.345578
HSP81-2		0.694797	8.5658	0.00785403	0.200726		AT5G66815		1.30418	0.942087	0.00224447	0.263159
HR3		0.716136	1.40244	0.0487252	0.592146		AT5G66460		0.610637	4.71229	0.0108556	0.567497
HR1		1.24129	-1.49699	0.043322	0.560857		AT5G65470		0.590692	4.78123	0.0258768	0.79786
HOL2		3.61165	5.73625	2.17622e-34	1.17372e-30		AT5G65140		0.947142	4.19645	0.00401195	0.354309
HO4		3.00621	-2.97193	0.0224887	0.384238		AT5G65030		0.87668	1.73633	0.031655	0.839372
HKT1		0.909337	5.88286	8.69718e-06	0.00101972		AT5G64030		0.666869	5.50117	0.0107378	0.567497
HB17		0.961429	2.58751	0.00277048	0.0977899		AT5G62998		2.28658	-2.05961	0.00334267	0.327788
HAT2		0.665858	5.14303	0.0046903	0.142758		AT5G62550		0.869692	3.34695	0.0383406	0.902756
HAK5		0.775634	2.9322	0.0442644	0.56678		AT5G61810		0.672639	3.18643	0.0135511	0.624617
HA9		0.98803	-1.07505	0.0482753	0.590136		AT5G59990		1.28286	1.65269	0.000948639	0.164655
HA7		0.643052	3.94277	0.0341566	0.491517		AT5G59480		0.745123	4.25866	0.00374271	0.345578
GSTU21		1.54629	1.82248	4.09549e-06	0.000546748		AT5G59190		1.26085	-1.6369	0.0349387	0.869778
GSR2		0.701467	9.92018	0.00104741	0.0497279		AT5G58900		0.748938	4.97941	0.000895904	0.164655
GRX480		1.2768	4.34635	3.11297e-06	0.000423977		AT5G55135		4.70729	-3.04646	0.0256819	0.79786
GPX4		0.695492	1.05909	0.0493763	0.594664		AT5G54130		0.672356	5.0504	0.00361414	0.340027
GPAT7		0.743276	2.52109	0.015669	0.309105		AT5G53486		0.649077	3.64515	0.0329952	0.853917
GolS4		1.25706	6.04301	1.03081e-09	3.34914e-07		AT5G50090		0.724916	2.5176	0.0491996	0.970547
GLR2.2		1.39062	2.43288	0.000192525	0.013381		AT5G48310		0.888083	2.03688	0.0493688	0.970547
GLP6		1.23314	2.96964	4.02027e-05	0.00371283		AT5G46140		1.01714	1.2148	0.0174831	0.682878
GLN1		0.820891	6.33687	0.00157603	0.0662005		AT5G44870		1.04063	-0.878116	0.0451981	0.956415
GI		0.774155	5.04789	0.00123741	0.0553389		AT5G44040		0.866804	3.6733	0.0107168	0.567497
GH3.3		0.629413	3.1699	0.0321445	0.475242		AT5G43770		0.88331	-0.0634917	0.0320928	0.843064
GDU3		0.663737	8.33821	0.00358326	0.118342		AT5G43570		2.50177	-1.3727	0.00888069	0.525187
GDU2		0.60484	4.44896	0.013096	0.276555		AT5G39230		2.83595	-3.03416	0.0316324	0.839372
GA2OX2		0.668164	4.79523	0.00386688	0.123846		AT5G38010		0.606672	3.95164	0.0144134	0.638239
FRUCT5		1.15855	4.55876	1.98609e-06	0.000294279		AT5G37010		0.963635	3.61533	0.00623844	0.460155
FRO8		1.17261	2.27879	0.00126065	0.0559144		AT5G27550		0.826986	3.17613	0.0161318	0.660423
FRO5		1.00099	5.60135	5.11578e-06	0.000660082		AT5G26790		0.62749	3.17614	0.0472761	0.960011
FRO3		0.643596	6.96002	0.00165548	0.0682126		AT5G23400		0.600324	5.0525	0.00793481	0.504665
FLS1		1.44029	0.0531967	0.00181171	0.0722727		AT5G15510		0.874905	3.00034	0.0286023	0.829374
FLP1		0.922812	0.10041	0.0231359	0.388969		AT5G10100		0.953209	0.711671	0.0104818	0.562589
FLC		0.911234	2.1786	0.0455198	0.574183		AT5G09570		1.01883	0.242616	0.0317416	0.840017
FLA5		1.46077	0.91019	0.000556284	0.0306866		AT5G06730		0.608267	4.7465	0.00695051	0.476932
FAR4		0.727071	5.00583	0.000610484	0.0330581		AT5G05510		0.764609	2.33518	0.0451078	0.956306
ERO1		0.776413	2.41086	0.0335599	0.487278		AT5G05365		0.750418	2.8579	0.0256768	0.79786
ERF2		0.945756	3.82751	0.000285283	0.0183172		AT5G03995		0.706718	3.54352	0.00716041	0.481533
ERF1		0.742083	2.0404	0.0458543	0.576474		AT5G03890		1.17219	1.84875	0.0059973	0.451757
EPS1		0.72929	4.1455	0.0124711	0.2667		AT5G03870		0.750992	3.52151	0.0068966	0.476932
emb2204		2.25565	-2.91075	0.0263668	0.42073		AT5G01910		0.600963	4.10261	0.0124602	0.603256
EDA36		2.42811	3.74493	6.52086e-19	9.44879e-16		AT4G39770		1.21533	4.53239	5.43366e-06	0.00666043
ECS1		5.6547	-0.56823	3.95446e-07	7.56312e-05		AT4G37483		1.18589	-0.697985	0.0318183	0.841034
DOF2		0.663523	4.22202	0.00797047	0.202011		AT4G37220		2.44325	0.41108	0.00819524	0.510395
DMR6		1.7528	5.3804	6.28162e-13	4.13162e-10		AT4G37095		0.921014	0.872295	0.0171747	0.679105
DAR2		0.613443	4.31764	0.009886	0.232429		AT4G35730		0.886062	3.93905	0.00553822	0.432703
CYP94C1		0.822838	3.19749	0.00226622	0.0847618		AT4G34420		0.886348	2.20708	0.00533136	0.425357
CYP91A2		0.785188	5.82672	0.000121622	0.00934407		AT4G33550		0.981844	5.19939	0.00426091	0.364994
CYP86A4		0.68399	2.91472	0.0271127	0.427072		AT4G31520		1.96619	-2.14569	0.0332986	0.858119
CYP82C2		1.76376	-1.11766	0.00600092	0.165762		AT4G30740		0.9894	-1.07417	0.0463899	0.956415
CYP77B1		0.820192	2.08943	0.0237041	0.39408		AT4G30700		0.62922	1.81663	0.0484534	0.965121
CYP722A1		1.94919	-0.971012	0.00495117	0.147861		AT4G30530		0.8159	7.33808	0.00103515	0.167155
CYP71B9		1.80246	1.71712	2.74487e-07	5.40298e-05		AT4G29920		0.841374	3.48134	0.0127245	0.607842
CYP71B19		2.20399	-1.06345	0.0097896	0.231205		AT4G28430		0.698418	3.91053	0.00974567	0.547524
CYP710A3		1.49582	2.30149	3.23665e-05	0.00308419		AT4G28230		0.730459	3.14312	0.0351136	0.871821
CYP706A2		0.888002	4.89367	0.00121316	0.0547994		AT4G27560		0.586626	5.56956	0.00864562	0.516954
CYP702A3		2.23135	0.969584	2.78991e-08	7.30443e-06		AT4G24265		0.720732	5.05715	0.00108737	0.170483
cwINV6		1.09434	5.38691	1.39407e-07	2.96015e-05		AT4G22230		0.592948	4.15481	0.0181472	0.696601
CSLB04		4.24137	-3.26159	0.0237176	0.39408		AT4G21650		1.00312	2.76612	0.000765011	0.154538
CRT1a		0.639358	8.74221	0.00402898	0.127673		AT4G19590		2.76708	-2.25198	0.00103014	0.167155
CRR23		2.25092	-2.91148	0.0234349	0.391555		AT4G18630		0.862609	4.68329	0.00126246	0.183036
CRK7		2.19462	-2.07252	0.00575192	0.161575		AT4G18501		1.77637	-1.93589	0.0150057	0.647183
CRK6		2.38954	1.16994	0.00101562	0.0487736		AT4G17240		0.689082	3.0674	0.0422323	0.934292
CRK40		0.834881	2.17801	0.0094396	0.225983		AT4G15830		0.647829	4.64211	0.00552559	0.432703
CRK36		1.8086	-0.282241	0.000265635	0.0172612		AT4G15690		0.912133	0.15061	0.0443711	0.953159
CRK23		1.36207	-1.57652	0.0471053	0.581863		AT4G15680		1.47495	0.682638	0.0020896	0.253691
CRK15		1.70268	-0.870144	0.0374697	0.515796		AT4G15670		1.55805	-0.112518	0.00992835	0.548643
CPK34		4.22283	-3.26548	0.0439785	0.565555		AT4G14310		0.600501	4.11684	0.0301342	0.83425
CPK27		0.966212	3.14378	0.00643367	0.17367		AT4G13370		0.722041	3.66379	0.0125999	0.603941
CPK22		3.85093	0.433372	2.07125e-12	1.26944e-09		AT4G12540		0.964776	0.827585	0.0358681	0.878932
CPHSC70-2EAT		1.05152	5.85891	1.63367e-06	0.000247501		AT4G09060		1.02103	1.20864	0.0398291	0.914217
CNX1		0.724873	8.92479	0.00031994	0.0202436		AT4G05400		0.708985	4.35483	0.0100494	0.550818
CNGC4		1.51476	-1.08202	0.00597351	0.165374		AT4G05095		3.00056	-3.00329	0.0296319	0.829583
CNGC3		0.908745	2.59344	0.00700301	0.184604		AT4G03230		0.598943	3.60083	0.031343	0.838016
CNGC19		1.30153	2.94718	1.80605e-05	0.00189509		AT4G03100		0.772225	4.14322	0.00958747	0.543524
CML37		0.750816	2.95756	0.013384	0.280331		AT4G02850		0.677067	5.90246	0.00555179	0.432703
CIPK4		0.605689	6.86005	0.0121287	0.26286		AT4G02810		0.992569	2.1806	0.0258498	0.79786
CIPK16		0.918386	-0.644277	0.0480126	0.588526		AT4G02800		0.870413	3.72217	0.0135311	0.624617
CIPK13		1.00702	1.4998	0.00767796	0.197568		AT4G01430		0.927117	3.06773	0.00181884	0.228513
CHI		1.21334	5.11089	9.04637e-09	2.62316e-06		AT3G63160		1.306	-1.34621	0.0169883	0.675763
CER5		0.608662	2.45609	0.0484277	0.590661		AT3G62940		0.747124	4.61501	0.0121349	0.593219
CBL7		0.923438	0.95828	0.0357509	0.504951		AT3G61380		0.655997	3.85183	0.0191793	0.714092
CAD9		1.22909	3.47467	7.13705e-06	0.000866959		AT3G61117		1.36174	-0.928814	0.00653527	0.466701
CA1		2.61358	-1.4681	0.000279745	0.0180045		AT3G58650		0.867672	3.00787	0.0174831	0.682878
bZIP5		1.00219	1.76228	0.00480688	0.145485		AT3G57010		0.709416	6.10963	0.00178208	0.228199
bZIP3		0.677165	3.64462	0.0271454	0.427338		AT3G54150		0.999056	1.69175	0.0110016	0.571637
BIP3		1.705	1.9021	0.000195268	0.0134675		AT3G52920		0.631516	5.37407	0.0225162	0.763767
BIP2		0.794771	7.69712	0.0212497	0.371381		AT3G52900		1.00552	4.0675	0.0138449	0.628545
BIP1		0.799835	8.04629	0.00857804	0.212224		AT3G52110		0.753553	3.50386	0.0169949	0.675763
BHLH101		0.765987	5.21698	0.000248169	0.0164432		AT3G52040		0.85717	4.37547	0.00694628	0.476932
BHLH100		1.15394	6.73076	1.38033e-06	0.000222894		AT3G51720		0.923209	5.44387	0.00872748	0.519545
BHLH039		0.730732	7.35458	0.000269615	0.0174777		AT3G51280		0.707184	4.11535	0.0329326	0.853917
BHLH038		0.870621	6.33859	0.0016881	0.0690435		AT3G51230		0.838023	3.24846	0.0033208	0.327788
BGLU31		1.72613	-0.0226184	0.00953286	0.227297		AT3G51200		1.11015	1.08973	0.00347899	0.333038
BGL2		3.87724	6.15595	2.91512e-05	0.00283829		AT3G50610		2.88702	-0.755941	0.000956822	0.164655
BG1		2.26117	-1.31915	0.000939374	0.0458085		AT3G46880		0.994729	3.80066	0.00146759	0.20192
BETA-OHASE		1.17684	3.36593	0.000240853	0.0160372		AT3G45090		0.608312	4.76472	0.0218405	0.749225
BDG1		0.954774	2.29363	0.00871256	0.214176		AT3G44960		1.13474	1.37078	0.00163117	0.215333
BBX32		1.73728	-0.262392	0.0026987	0.0957578		AT3G44450		1.08869	-1.17974	0.0349667	0.869778
BARS1		1.95768	-1.37317	0.000926461	0.045508		AT3G28600		1.41335	-1.64034	0.0287404	0.829583
BAP2		1.25247	1.7825	0.00195424	0.0762661		AT3G27360		0.824107	2.07105	0.00916679	0.535024
AZI1		3.52727	-2.72303	0.0065146	0.175329		AT3G22275		2.82054	-3.06804	0.0458829	0.956415
ATERDJ3B		0.689442	6.0165	0.0166533	0.319637		AT3G21410		2.42065	-2.75145	0.0379913	0.898834
AT5G67370		1.12549	5.05064	1.42356e-07	2.99916e-05		AT3G19650		0.839475	2.85186	0.038412	0.902756
AT5G66670		1.87903	2.19531	2.60478e-06	0.000368678		AT3G19550		1.63435	-1.30399	0.00544112	0.430562
AT5G65980		0.805265	2.32676	0.0201707	0.359514		AT3G16330		0.659116	4.56397	0.00583654	0.444616
AT5G64510		0.876611	3.29955	0.0163456	0.316888		AT3G15490		4.25999	-3.26793	0.048838	0.968201
AT5G63900		2.68761	-2.73224	0.00855486	0.212039		AT3G14395		1.04754	1.07337	0.00868217	0.517991
AT5G63710		0.723003	4.84705	0.0204781	0.36403		AT3G13940		1.02689	3.48638	0.00903949	0.531085
AT5G62140		0.712173	1.62161	0.03674	0.510003		AT3G12900		0.693341	8.26635	0.00213665	0.254951
AT5G61520		1.64023	-1.7579	0.0263144	0.420251		AT3G12170		0.674904	2.11956	0.0379972	0.898834
AT5G59490		0.791425	3.21724	0.00375365	0.121664		AT3G10880		1.06788	1.13101	0.0333167	0.858119
AT5G55460		1.42846	0.787889	0.00535247	0.153552		AT3G08490		0.693094	2.17875	0.0391397	0.909622
AT5G54700		2.45389	-1.4562	7.21293e-05	0.00617495		AT3G03130		0.696682	4.14286	0.0324099	0.84526
AT5G54148		1.97934	-2.03094	0.0107574	0.2446		AT3G01710		0.967733	3.31462	0.00336369	0.328655
AT5G54050		1.16728	-0.24749	0.0117976	0.258867		AT3G01260		1.5508	3.10362	0.00035163	0.0977568
AT5G53970		1.85719	1.70445	1.29476e-06	0.000214207		AT2G48080		0.720073	2.6453	0.0220702	0.755289
AT5G53420		0.788655	2.31873	0.0404453	0.538549		AT2G46630		0.723925	5.56169	0.00405231	0.355458
AT5G52800		1.04636	-0.0910949	0.0157902	0.310813		AT2G46420		2.07234	-1.04421	0.014597	0.639977
AT5G52760		2.6694	1.98264	8.7449e-12	4.91299e-09		AT2G46050		1.71169	-1.64848	0.00699396	0.477489
AT5G52750		1.72951	4.17111	9.90802e-09	2.84244e-06		AT2G45860		0.632702	4.72938	0.0150474	0.647183
AT5G52720		1.28963	4.63866	5.37818e-07	9.79954e-05		AT2G42885		2.89187	-2.58905	0.010843	0.567497
AT5G52710		1.27856	2.68957	0.000797858	0.0402918		AT2G42480		2.623	-2.71378	0.0212646	0.738971
AT5G52700		2.56154	-1.4432	0.00216886	0.082377		AT2G42340		1.51511	-1.75472	0.0100367	0.550818
AT5G52690		1.43683	1.62178	8.46947e-05	0.00700602		AT2G41610		4.20144	-3.31635	0.0347952	0.869623
AT5G52680		3.10672	-1.07534	2.2695e-06	0.000326538		AT2G40660		0.622807	5.19381	0.0184953	0.704227
AT5G52670		0.999685	1.84396	0.00263991	0.094417		AT2G38250		0.915233	0.445813	0.0181463	0.696601
AT5G52390		1.27407	7.12437	0.00163749	0.0679357		AT2G38240		3.37012	-1.70957	0.0130807	0.614867
AT5G51950		3.03403	-2.97424	0.0272015	0.427473		AT2G37990		0.643099	5.75851	0.0471173	0.959552
AT5G51580		0.621775	4.87017	0.00311245	0.10665		AT2G36110		1.51121	-0.468322	0.0215898	0.744515
AT5G49690		1.43697	1.22496	0.000236371	0.0158169		AT2G34238		4.17041	-3.3227	0.0378866	0.898834
AT5G48190		1.9776	-2.12071	0.0149737	0.30022		AT2G33793		0.672952	2.631	0.0439019	0.947123
AT5G48175		1.93267	2.4597	6.7502e-08	1.61091e-05		AT2G33400		0.590334	4.48737	0.0157625	0.654603
AT5G46730		0.864905	7.74126	0.00507314	0.14919		AT2G32487		1.21264	2.22268	0.000975595	0.164655
AT5G46710		0.734372	3.56623	0.00383519	0.123531		AT2G31790		1.1208	6.12044	4.06289e-05	0.0241751
AT5G45670		1.27027	3.76524	1.55773e-06	0.00023733		AT2G31410		0.608987	5.75226	0.0450156	0.955102
AT5G45000		0.850779	0.482308	0.0389555	0.526837		AT2G30540		1.42863	-0.864392	0.0111414	0.577791
AT5G44568		1.13186	-0.0532733	0.0171132	0.325789		AT2G28140		0.678453	4.31989	0.00713506	0.481533
AT5G43690		0.838197	2.25838	0.00750181	0.194334		AT2G25480		0.823208	2.23079	0.0197305	0.719861
AT5G42610		3.05434	4.46953	2.04777e-29	9.20372e-26		AT2G25450		1.41145	5.2201	2.28474e-05	0.0181213
AT5G42325		1.01929	0.871438	0.00541558	0.154542		AT2G23530		1.37147	1.88236	0.00553823	0.432703
AT5G41750		1.14745	2.33944	0.00202184	0.0781308		AT2G22930		0.907004	3.83423	0.000733085	0.149766
AT5G41380		1.11876	1.64644	0.00154497	0.0653027		AT2G22610		0.806267	1.3857	0.0446969	0.955102
AT5G41290		0.828105	3.30006	0.0039165	0.124842		AT2G22100		0.812652	2.85917	0.0226661	0.766922
AT5G41280		1.9316	2.50733	1.32812e-08	3.73078e-06		AT2G20590		0.665343	3.06286	0.0296323	0.829583
AT5G40240		0.84267	5.43499	0.000994866	0.0479939		AT2G18620		0.751466	3.19533	0.00965244	0.544555
AT5G39850		0.683587	5.99491	0.000541642	0.0302411		AT2G17055		4.07804	-3.37055	0.0370933	0.892324
AT5G39670		0.745962	5.06264	0.000613155	0.0331323		AT2G16890		1.51652	2.48686	2.76113e-05	0.0193793
AT5G39220		2.16731	-2.06376	0.0028051	0.0986247		AT2G14660		0.691829	1.37225	0.0480872	0.965121
AT5G39160		1.9592	2.85134	1.37842e-10	5.80808e-08		AT2G03500		0.607822	3.66847	0.0287373	0.829583
AT5G39130		1.82663	4.61088	9.51286e-15	8.01666e-12		AT2G03230		1.63027	-1.60818	0.0483047	0.965121
AT5G39120		2.52639	6.34265	6.65728e-19	9.44879e-16		AT2G02061		1.02778	-0.452117	0.0165014	0.667156
AT5G39090		1.26237	1.84794	0.000293042	0.0187262		AT1G78120		0.614275	6.22143	0.0029995	0.311048
AT5G38990		3.27381	-1.25392	0.000771659	0.0392971		AT1G76994		4.74454	-3.07536	0.00393639	0.350339
AT5G38930		2.10469	-0.854575	6.10938e-05	0.00531457		AT1G73630		0.853115	5.52177	0.000667576	0.139554
AT5G38910		3.80032	2.59331	2.61586e-22	5.4263e-19		AT1G72220		0.769988	1.47627	0.0401689	0.917997
AT5G38900		1.33679	2.23499	0.000136239	0.0102054		AT1G72160		0.605595	5.5213	0.0262075	0.80129
AT5G38550		0.662876	2.50282	0.0466476	0.580242		AT1G67040		0.859227	0.76473	0.0205426	0.727543
AT5G38420		3.29846	-2.02073	0.000139323	0.0103218		AT1G65710		0.712539	3.57168	0.00515629	0.413838
AT5G38240		1.85595	-1.71622	0.00307718	0.10571		AT1G64405		0.638297	3.78658	0.0231731	0.770542
AT5G37980		0.911653	3.57923	0.000570748	0.0310937		AT1G64110		1.59472	-1.45022	0.00858322	0.515959
AT5G37730		1.37023	-0.698541	0.00530561	0.152859		AT1G58170		0.595217	5.00974	0.00552772	0.432703
AT5G37400		0.891097	1.08414	0.0196097	0.35325		AT1G49870		0.870609	1.13481	0.0355636	0.875039
AT5G35830		2.8321	-1.03965	9.68318e-07	0.000166323		AT1G43650		0.60873	4.33644	0.0091133	0.533928
AT5G28520		2.10652	-2.10782	0.00777218	0.199248		AT1G35333		1.7205	-2.28673	0.0240074	0.781894
AT5G26690		1.10641	2.29307	0.000452408	0.0267546		AT1G30690		0.764106	6.405	0.0035995	0.340027
AT5G26130		2.36685	1.24018	4.87751e-07	9.13415e-05		AT1G27045		1.94943	-2.30417	0.00857837	0.515959
AT5G25840		2.53309	1.27531	4.15857e-06	0.000549726		AT1G26920		0.613836	4.53058	0.0248739	0.784532
AT5G24210		3.08185	-2.51606	0.00605905	0.166559		AT1G26540		1.06462	-0.181961	0.0376936	0.89716
AT5G23989		1.92534	-2.38569	0.0239615	0.39691		AT1G24270		1.4469	-0.000232798	0.00110528	0.172289
AT5G22860		0.764003	3.10594	0.00995287	0.233016		AT1G24010		1.92583	-0.502281	0.000257645	0.0763508
AT5G22555		2.45185	2.36785	1.44622e-12	9.06979e-10		AT1G23200		0.718981	2.74054	0.0376895	0.89716
AT5G22540		1.02095	-0.284603	0.0227124	0.386126		AT1G21510		0.706931	1.81448	0.0427549	0.9375
AT5G22530		1.35833	1.09397	0.00305006	0.105046		AT1G21440		0.809846	7.32393	0.000972768	0.164655
AT5G22520		2.03457	0.509489	0.000397713	0.0239936		AT1G19990		0.887613	1.98305	0.0467545	0.956415
AT5G22270		0.875234	1.65786	0.00973889	0.230578		AT1G15290		0.887591	2.97614	0.0191982	0.714092
AT5G19880		1.07951	2.44978	0.0225506	0.3844		AT1G15150		1.41412	-1.33738	0.0392362	0.909622
AT5G18840		0.589476	5.20281	0.00830464	0.20815		AT1G14600		0.762693	1.66164	0.0268847	0.81278
AT5G18470		0.598909	5.35879	0.029516	0.448933		AT1G13670		0.917363	2.78029	0.0150796	0.647532
AT5G17830		1.97747	-2.5195	0.0438389	0.564837		AT1G13370		0.939067	-0.138454	0.0449608	0.955102
AT5G17760		0.988813	5.104	0.00416071	0.131376		AT1G12320		0.861317	4.56532	0.00052283	0.117493
AT5G17150		0.935771	-0.233576	0.0325046	0.478318		AT1G12180		4.27781	-3.29698	0.0246047	0.783822
AT5G16740		4.97088	-1.77664	1.59145e-07	3.27608e-05		AT1G09794		0.711041	2.16904	0.0476353	0.964076
AT5G16240		0.720865	2.49256	0.0239522	0.39691		AT1G07050		4.63925	-3.12795	0.00591485	0.44805
AT5G13400		1.22022	1.65594	0.000507134	0.0290358		AT1G06660		0.633228	3.23843	0.0241709	0.783343
AT5G12110		0.67203	5.5918	0.0107971	0.244719		AT1G05440		0.930916	1.41953	0.0250485	0.788194
AT5G11930		0.923359	3.17232	0.00431191	0.134895		AT1G03820		0.798823	7.10368	0.0135332	0.624617
AT5G10760		3.70745	2.31913	2.98854e-12	1.79093e-09		AT1G02710		1.06639	0.756094	0.0240022	0.781894
AT5G09720		1.53834	2.31463	3.83154e-06	0.000516626		ASML2		1.78424	-1.76603	0.00482743	0.396895
AT5G07340		0.747016	6.09276	0.000460452	0.0270982		ASL9		0.651911	5.15455	0.038554	0.902891
AT5G05900		1.19133	3.25793	1.39948e-05	0.00152793		ARR7		1.00837	5.01448	2.70549e-05	0.0193793
AT5G05250		0.776211	7.27898	0.000138068	0.0103138		ARR6		0.649199	5.65827	0.00539908	0.42949
AT5G03350		2.80814	-2.33145	0.000796042	0.0402755		ARAC9		0.692654	3.31014	0.00858441	0.515959
AT5G02490		1.53378	6.30234	1.58687e-13	1.12614e-10		ANNAT4		0.698243	4.26645	0.00374328	0.345578
AT5G01150		2.33618	-2.56433	0.0199481	0.357912		ANNAT3		0.618549	3.01124	0.0414209	0.925689
AT4G37295		0.886254	1.56992	0.0100818	0.23478		ANNAT2		0.606719	6.8228	0.0279784	0.823674
AT4G35170		1.38696	-1.30683	0.0142586	0.292028		AKN2		0.764655	7.86244	0.000479802	0.113256
AT4G34630		1.08632	5.1107	5.27275e-07	9.67281e-05		AK-HSDH		0.618656	6.34059	0.0106534	0.567497
AT4G34480		0.633651	6.32299	0.0130365	0.275514		AGO5		2.13034	-2.2029	0.0281033	0.824781
AT4G33710		3.15736	1.59875	1.39501e-11	7.67741e-09		AFP2		0.791158	2.28196	0.0231111	0.770096
AT4G32950		1.65023	3.79423	5.19072e-07	9.61137e-05		ACR8		0.591684	4.23618	0.0497115	0.970809
AT4G29520		0.852878	4.56079	0.00453808	0.139565		ACI1		0.788149	3.60126	0.0211764	0.736858
AT4G29030		1.68492	0.0574014	0.000323464	0.020333		ABCG14		0.633901	7.8571	0.00632147	0.461981
AT4G29020		0.662027	5.40769	0.0485511	0.591244
AT4G27850		2.746	2.79214	1.97882e-18	2.66814e-15
AT4G26380		1.36628	0.748855	0.000256894	0.0168407
AT4G25433		0.985195	0.475797	0.0286684	0.439762
AT4G24140		0.631532	4.50898	0.0034459	0.114723
AT4G23610		1.5637	0.0614888	0.0045138	0.139113
AT4G23515		1.12944	0.922023	0.0125296	0.267527
AT4G23340		0.59421	3.83321	0.020645	0.364833
AT4G22640		1.20825	1.68813	0.000715889	0.0371973
AT4G21903		1.04715	4.39326	4.07422e-06	0.000546614
AT4G20000		0.724841	3.50695	0.0303465	0.456926
AT4G19750		5.09665	-2.89814	0.00369528	0.120496
AT4G19720		1.43241	4.6256	4.24126e-10	1.56677e-07
AT4G18250		0.773333	2.66995	0.0281983	0.436023
AT4G17760		0.686668	2.76428	0.0228424	0.387903
AT4G16050		2.42125	-2.84984	0.0131829	0.277736
AT4G14450		1.01881	1.20506	0.0217387	0.375332
AT4G14390		1.84648	4.25894	2.75161e-15	2.65009e-12
AT4G14120		0.666777	2.24511	0.0351068	0.499065
AT4G11890		1.63849	0.172191	0.0215861	0.373869
AT4G11655		0.724684	3.04362	0.0205017	0.364038
AT4G11390		1.13247	0.447622	0.00880465	0.215458
AT4G10860		5.17642	-2.84356	0.00124152	0.0553389
AT4G10530		1.38242	-1.07428	0.00668261	0.178845
AT4G10150		3.12993	-0.585652	1.94219e-07	3.90858e-05
AT4G09890		0.645616	4.87732	0.00361507	0.118869
AT4G09780		2.62455	1.01646	7.1448e-12	4.09944e-09
AT4G09770		1.262	2.35164	5.45672e-05	0.0047932
AT4G09750		0.88627	0.0262474	0.0346195	0.496587
AT4G09649		1.24788	-1.50469	0.0491197	0.594374
AT4G08867		2.16587	-2.67907	0.0169299	0.324023
AT4G08380		1.18195	-0.484392	0.0150772	0.301846
AT4G03470		1.67814	1.8837	1.34583e-06	0.000218783
AT4G03440		0.819696	1.67317	0.0236467	0.393387
AT4G01700		0.819781	6.7935	0.00977283	0.231179
AT4G00670		1.15334	1.48072	0.0115773	0.256537
AT3G62780		0.644155	3.33782	0.0207824	0.366299
AT3G61550		0.995432	-0.607907	0.0382461	0.522658
AT3G60470		3.20438	2.82079	8.93118e-22	1.72034e-18
AT3G60450		0.59356	7.15806	0.00269688	0.0957578
AT3G60270		0.736368	3.16004	0.0224983	0.384238
AT3G59710		1.05897	0.964799	0.0113218	0.252759
AT3G59190		1.87241	-2.21723	0.0176041	0.330144
AT3G57950		0.723659	3.15438	0.0254303	0.412622
AT3G55870		2.74599	-2.38349	0.00539977	0.154254
AT3G55200		0.608508	2.88012	0.03564	0.503724
AT3G55090		1.11156	2.87459	0.000140945	0.0103792
AT3G54780		0.5945	5.05175	0.00545876	0.155281
AT3G54070		1.27633	1.28054	0.00146043	0.0622746
AT3G53450		0.703597	1.26211	0.0493521	0.594664
AT3G52630		0.599575	4.76472	0.0171978	0.326141
AT3G51980		0.639747	4.80752	0.00219353	0.0829636
AT3G51670		0.739408	6.91786	0.00362759	0.119009
AT3G50400		0.694066	3.36665	0.00800481	0.202691
AT3G50200		1.29193	1.6308	0.000141253	0.0103792
AT3G50180		1.85854	-1.02642	0.000689533	0.0363887
AT3G50170		3.60741	-0.438211	1.57796e-10	6.44741e-08
AT3G49980		2.5052	-1.27333	0.000108664	0.00851801
AT3G48640		1.52897	-1.77805	0.0253452	0.411738
AT3G47510		0.635833	5.67522	0.00165357	0.0682126
AT3G47050		0.929633	2.83469	0.00157085	0.0661891
AT3G46270		0.749481	1.79063	0.0416974	0.548514
AT3G46260		1.58658	0.626555	0.00150201	0.063787
AT3G46190		2.15057	0.59476	4.90294e-06	0.000638732
AT3G45720		2.2996	0.975033	1.37626e-08	3.82614e-06
AT3G44704		3.15661	-0.624773	4.17263e-08	1.03232e-05
AT3G29240		0.776587	6.92328	0.00817881	0.206322
AT3G28510		2.51756	2.55066	1.614e-08	4.39644e-06
AT3G28415		1.35362	-1.73279	0.0333103	0.485819
AT3G27500		1.29187	2.31507	6.25981e-05	0.00542792
AT3G27473		1.1221	1.19781	0.00508656	0.149422
AT3G25880		1.6739	-1.46562	0.00501637	0.148655
AT3G24600		2.00464	-2.52688	0.0243697	0.400515
AT3G24090		0.887795	2.52865	0.00401447	0.127363
AT3G22910		1.0319	0.408239	0.023035	0.388969
AT3G22550		1.1454	4.14367	2.91711e-06	0.000401356
AT3G22235		3.40044	0.628615	4.66993e-10	1.67912e-07
AT3G21600		0.79144	5.62899	0.00014898	0.0107998
AT3G21080		0.734779	1.71449	0.0406405	0.540144
AT3G20590		0.807826	2.92036	0.0117612	0.258277
AT3G20015		0.703704	7.70728	0.00681893	0.181169
AT3G16710		0.690192	1.35716	0.0456513	0.575539
AT3G15760		0.787489	2.6722	0.0220684	0.379119
AT3G13470		0.828529	6.03841	3.85832e-05	0.00358784
AT3G13433		2.84261	-1.39169	3.5312e-05	0.00329501
AT3G12910		1.47194	-0.772552	0.0164091	0.317323
AT3G11402		0.941317	0.836605	0.0248189	0.40514
AT3G11340		0.969502	5.64052	1.53068e-05	0.00165111
AT3G09680		0.728647	3.10631	0.0106839	0.243596
AT3G09440		1.19563	7.9999	1.51429e-06	0.000234689
AT3G07600		1.09716	-0.626443	0.0360732	0.505591
AT3G06020		1.10866	2.57009	0.00469813	0.142776
AT3G05858		0.725158	2.17302	0.0419163	0.550052
AT3G04710		0.719247	4.46248	0.0302517	0.456253
AT3G04210		1.68555	1.19527	0.000302655	0.0192948
AT3G01830		1.12975	-0.732182	0.0261448	0.418923
AT3G01490		1.07805	0.524576	0.0163076	0.316888
AT3G01350		1.34841	2.99663	6.75296e-06	0.000831539
AT2G46495		0.701978	2.33402	0.0250366	0.407461
AT2G44290		1.39622	2.46926	0.000168443	0.0119537
AT2G42750		0.682336	4.20552	0.00628512	0.171075
AT2G40900		0.773805	7.2783	0.000144972	0.0105823
AT2G40460		0.698786	4.59714	0.00257956	0.0928746
AT2G40435		2.30287	-2.33264	0.0156093	0.308659
AT2G38640		0.912005	5.00423	0.000219187	0.0148513
AT2G38390		2.43938	8.53857	2.53493e-22	5.4263e-19
AT2G37460		1.17081	5.14372	3.24025e-08	8.24339e-06
AT2G37430		0.647048	3.12641	0.0439677	0.565555
AT2G36840		0.713483	2.71869	0.0280159	0.434698
AT2G33160		4.13196	-1.78542	0.0105522	0.24218
AT2G32210		0.719224	4.29553	0.00208651	0.0800384
AT2G32160		2.96978	-1.94809	0.00026505	0.0172612
AT2G32130		2.4172	-2.85278	0.0165327	0.318229
AT2G30766		0.726108	4.51257	0.00318881	0.108542
AT2G30760		0.992785	1.77298	0.00640022	0.173092
AT2G30680		4.26741	-3.2592	0.0361457	0.505834
AT2G30670		4.87851	4.52659	8.63026e-69	1.16366e-64
AT2G30660		3.27723	3.07645	6.70556e-21	1.20552e-17
AT2G30650		5.19355	-2.83969	0.00121942	0.0549903
AT2G30550		0.909627	5.23071	1.58236e-05	0.00170006
AT2G25510		1.81764	0.269809	0.000108974	0.00851801
AT2G25410		1.01608	-0.393318	0.0281123	0.435444
AT2G24600		1.19694	3.08236	0.00118692	0.054067
AT2G21430		1.05807	1.5728	0.00248489	0.090554
AT2G20880		2.31452	2.33011	7.35987e-06	0.000889273
AT2G19310		0.606528	5.49588	0.00551981	0.156522
AT2G14247		1.1538	6.82978	9.46475e-07	0.000164668
AT2G13422		1.18856	-0.780511	0.0153252	0.305903
AT2G07734		0.660874	2.74527	0.0359653	0.505211
AT2G07732		1.15875	1.2495	0.00120169	0.0545554
AT2G07727		0.739803	4.34988	0.00760036	0.195955
AT2G07691		1.06307	-1.03995	0.0395327	0.530789
AT2G07687		0.697514	3.73027	0.0348457	0.497812
AT2G05530		1.02586	1.9975	0.0149005	0.299197
AT2G04170		0.591392	5.36753	0.011861	0.259622
AT2G04070		1.6508	2.5128	3.22785e-07	6.26226e-05
AT2G03040		2.4361	-2.84919	0.0174311	0.3278
AT1G79920		0.71069	8.24172	0.00034247	0.0210373
AT1G78410		1.20262	0.688123	0.0048444	0.145965
AT1G76960		4.62341	-3.1096	0.0134871	0.281507
AT1G75900		1.14545	1.05101	0.00637062	0.172834
AT1G74440		0.792034	3.55093	0.00291431	0.101801
AT1G74140		3.31632	-1.45482	5.69949e-06	0.000724991
AT1G73810		1.44651	0.43432	0.000905185	0.0447072
AT1G73805		1.91736	3.03627	1.56719e-09	4.91422e-07
AT1G72910		3.51861	-1.32368	7.1822e-05	0.00616823
AT1G70810		0.89187	3.06145	0.00224921	0.0844769
AT1G70260		2.22653	-1.19256	0.0031947	0.108542
AT1G69520		0.684738	3.07776	0.0175343	0.329281
AT1G68620		0.637516	3.2791	0.0461871	0.577704
AT1G66960		1.29471	-1.55281	0.0473581	0.583272
AT1G66780		1.27658	-1.1489	0.0409235	0.542675
AT1G66090		1.57121	-0.145958	0.00164079	0.067968
AT1G65483		1.90478	-1.92388	0.00917243	0.221444
AT1G65190		1.62014	-1.10929	0.00262951	0.0941699
AT1G64160		0.885816	4.63068	7.29196e-05	0.00620323
AT1G63750		0.860802	1.40282	0.0119466	0.260651
AT1G62000		4.24501	-3.26153	0.0488358	0.592422
AT1G61480		0.865336	1.46161	0.0259569	0.417151
AT1G60095		1.13928	2.32748	0.00498236	0.1483
AT1G59171		1.82651	1.89056	2.22988e-06	0.000325045
AT1G57630		1.08155	0.307696	0.0177852	0.331913
AT1G56150		1.49392	3.35439	1.05403e-06	0.000178767
AT1G56120		0.982146	4.1692	0.000404371	0.0242451
AT1G54575		1.58707	3.87052	0.000129971	0.00984527
AT1G52770		2.65911	-2.72849	0.0054277	0.154724
AT1G52130		1.46777	2.78115	1.28461e-06	0.00021384
AT1G51380		0.726094	2.73738	0.01893	0.344922
AT1G51170		0.82203	6.26778	0.000514005	0.029243
AT1G51055		0.877781	0.742558	0.015681	0.309116
AT1G50090		1.12161	1.77583	0.01221	0.263535
AT1G49750		1.27979	5.45899	3.20542e-08	8.23244e-06
AT1G48980		2.63405	-2.72721	0.0184508	0.33917
AT1G47400		1.2107	6.09171	1.65497e-07	3.38104e-05
AT1G45010		2.06001	-1.35577	0.00216218	0.0823553
AT1G44180		1.73215	3.93657	3.46487e-10	1.33482e-07
AT1G35910		0.724672	2.97098	0.0190901	0.346902
AT1G33900		1.44454	0.0254741	0.0010686	0.0502036
AT1G33890		1.40264	-1.23498	0.0254706	0.412796
AT1G33840		0.789543	3.19745	0.00715878	0.187428
AT1G33790		0.677485	4.15267	0.0415107	0.547125
AT1G30990		0.847169	0.177189	0.044305	0.56678
AT1G29020		1.24783	3.67299	8.62151e-05	0.00710997
AT1G27565		4.43668	-2.1367	0.002253	0.0845015
AT1G24580		2.64322	2.00568	2.31743e-05	0.00235827
AT1G24145		3.08057	-2.16617	0.000175217	0.0122729
AT1G24140		0.79633	1.9776	0.0179574	0.334202
AT1G24130		0.878352	1.5062	0.00837878	0.209768
AT1G23201		1.92481	-1.92742	0.00937123	0.224834
AT1G21990		1.61661	-1.35592	0.00734127	0.190941
AT1G21890		3.91481	2.36434	5.55668e-15	4.83377e-12
AT1G20823		0.607972	5.8631	0.0116799	0.257137
AT1G19960		2.26446	7.70058	1.48503e-11	8.00936e-09
AT1G19715		0.738543	4.05514	0.00260736	0.0936252
AT1G18830		1.18506	-1.2841	0.047411	0.583272
AT1G17615		2.7023	-2.36834	0.00426856	0.133849
AT1G16500		0.82376	5.50099	7.24278e-05	0.00618089
AT1G16260		1.51085	0.314549	0.00135834	0.0590814
AT1G15640		1.68909	3.0276	6.16447e-08	1.48426e-05
AT1G15630		2.14204	3.41202	2.21776e-14	1.70875e-11
AT1G15620		3.41033	0.334016	2.72135e-13	1.83467e-10
AT1G15610		4.91849	1.56233	1.40792e-26	4.21858e-23
AT1G14480		1.02114	3.9433	4.03677e-05	0.00371535
AT1G13750		0.596644	2.79848	0.0468751	0.581454
AT1G13609		1.39904	5.18544	1.36781e-10	5.80808e-08
AT1G12200		0.638957	7.44018	0.00226219	0.0847285
AT1G12030		1.59022	2.78626	2.15759e-06	0.000316215
AT1G11450		0.914067	4.82463	1.41165e-05	0.001535
AT1G08050		0.671107	4.85108	0.00327941	0.110132
AT1G07350		0.777169	6.57233	0.00033882	0.0209563
AT1G04470		3.87902	-2.5156	0.00462545	0.141583
AT1G03400		0.901089	3.49949	0.00116396	0.0532913
AT1G03170		1.89591	0.983652	5.66539e-06	0.000724069
AT1G02830		3.3022	-2.83959	0.0110417	0.248548
AT1G01520		1.70494	-1.04955	0.00939982	0.22532
ARFB1A		0.649803	3.33578	0.0147745	0.297789
ARD3		8.20661	5.96115	1.30349e-108	3.51512e-104
AO		1.55895	3.5805	1.28604e-07	2.84267e-05
AMT2		0.709494	6.64462	0.00454484	0.139591
ALD1		1.1091	1.74479	0.00161771	0.0675092
AGP5		0.612037	2.86728	0.0439423	0.565555
ADR1		0.645298	4.52702	0.00450592	0.139029
ABO3		1.22343	2.48187	7.07591e-05	0.00609636
AAP5		0.756773	5.59539	0.00170709	0.0695394
AAP4		0.632515	6.4801	0.00701367	0.184705
2019-10-01		2.01654	3.02252	5.4207e-10	1.92342e-07

## Sheet: 1D_dn
BTH							10KHZ							BTH	Common	10KHZ
genes	Common	logFC	logCPM	PValue	FDR		genes	Common	logFC	logCPM	PValue	FDR		1040	233	401
ZIP3	O	-0.678759	2.90494	0.020268	0.36077		ZIP3	O	-0.815632	2.79325	0.0281686	0.824781
WCRKC1	O	-1.80432	0.560791	0.000121534	0.00934407		WCRKC1	O	-1.28482	0.577787	0.00123141	0.182193
UGT85A5	O	-0.865179	2.24873	0.02791	0.434053		UGT85A5	O	-0.973111	2.13686	0.0186149	0.704227
UGT84A1	O	-1.44066	-1.77337	0.0368576	0.51076		UGT84A1	O	-1.12194	-1.83445	0.0466568	0.956415
UGT71C2	O	-1.04286	3.74946	0.00109459	0.0510691		UGT71C2	O	-0.678574	3.82734	0.0175648	0.682878
UGE3	O	-0.857229	3.77339	0.00129147	0.0568373		UGE3	O	-0.92743	3.6826	0.000226551	0.0710394
UGE1	O	-0.896672	6.4858	2.75472e-05	0.0027412		UGE1	O	-0.797838	6.46467	0.000216384	0.0694671
TT10	O	-1.07117	0.307378	0.0446715	0.569577		TT10	O	-0.82925	0.309926	0.0280086	0.823674
TPX2	O	-1.02455	4.52062	0.00247207	0.0902088		TPX2	O	-0.94339	4.48337	0.000649018	0.136735
TPS8	O	-0.610794	4.29564	0.0131311	0.277061		TPS8	O	-0.993417	4.08701	0.000113502	0.0450119
TIL	O	-0.926397	6.7278	0.0395616	0.530789		TIL	O	-0.944944	6.65923	0.0118995	0.591804
TIFY7	O	-0.991881	3.16032	0.0142425	0.292028		TIFY7	O	-0.812777	3.16045	0.031637	0.839372
STP1	O	-0.671661	7.6857	0.0122696	0.264277		STP1	O	-0.620711	7.66014	0.0186307	0.704227
SRO5	O	-1.23449	2.65727	0.0353053	0.501093		SRO5	O	-1.27352	2.55928	0.017522	0.682878
SPL3	O	-1.12895	3.25606	0.000176851	0.0123553		SPL3	O	-0.670945	3.36518	0.0242608	0.783343
SFP2	O	-2.21197	-1.74258	0.00395606	0.125657		SFP2	O	-2.12952	-1.92431	0.000995685	0.165745
scpl2	O	-1.96461	0.0364156	0.000126506	0.00966289		scpl2	O	-1.20679	0.105203	0.00952184	0.542217
ROPGEF11	O	-1.05773	3.60289	0.000251668	0.0166047		ROPGEF11	O	-0.686702	3.68234	0.0339374	0.860553
RHL41	O	-1.07612	5.0747	2.06865e-06	0.000304838		RHL41	O	-0.768147	5.12754	0.00101878	0.166506
RCI2B	O	-1.34482	5.18077	1.74275e-08	4.69968e-06		RCI2B	O	-0.87112	5.26851	0.000229538	0.0711488
RCI2A	O	-0.816851	7.82347	0.000251838	0.0166047		RCI2A	O	-0.597874	7.86349	0.0359994	0.878932
RAP2.9	O	-1.53131	2.45755	1.30138e-05	0.00143829		RAP2.9	O	-0.785132	2.62511	0.00912749	0.533928
PLPB	O	-0.712987	3.94668	0.0067721	0.18028		PLPB	O	-0.862215	3.83105	0.00194128	0.239043
PIMT2	O	-1.3295	-0.536404	0.00413269	0.130652		PIMT2	O	-0.897847	-0.510684	0.0464909	0.956415
PDX1.1	O	-0.993992	2.3572	0.0225985	0.384731		PDX1.1	O	-1.09979	2.24045	0.00184773	0.230684
PAR1	O	-1.40162	3.44484	2.91544e-05	0.00283829		PAR1	O	-0.858776	3.55028	0.0028813	0.307115
ORA59	O	-1.03279	3.45386	0.00522569	0.15232		ORA59	O	-1.15938	3.32897	0.000105692	0.0431846
NUDT4	O	-0.603389	4.20687	0.0264091	0.420906		NUDT4	O	-0.663226	4.13472	0.00920188	0.535024
MTPA1	O	-2.68617	-2.92347	0.0350242	0.498491		MTPA1	O	-3.27913	-3.18087	0.00657849	0.466701
MT2A	O	-1.70465	4.63513	2.07641e-05	0.00213106		MT2A	O	-0.809437	4.83956	0.0108387	0.567497
MLS	O	-2.89204	-0.127084	1.24245e-08	3.52687e-06		MLS	O	-1.09884	0.0983431	0.0115129	0.585306
MLP-300B	O	-0.807465	3.68257	0.0387465	0.526121		MLP-300B	O	-0.803961	3.6254	0.0445352	0.953159
MGL	O	-0.815901	6.33342	0.00494375	0.147803		MGL	O	-1.08739	6.16314	6.19514e-05	0.0303382
MES9	O	-0.671732	2.90162	0.0395241	0.530789		MES9	O	-0.739075	2.82091	0.0127545	0.607842
MEE14	O	-0.730921	6.43949	0.00436991	0.136078		MEE14	O	-1.05149	6.25397	4.61447e-07	0.00122945
MC3	O	-0.652124	6.38329	0.0043283	0.13525		MC3	O	-0.987869	6.19224	3.34256e-06	0.00474415
MAP18	O	-0.999194	4.92101	8.3139e-05	0.00694121		MAP18	O	-0.761475	4.94957	0.0162642	0.663534
KTI1	O	-1.11498	8.01377	0.000467626	0.0272954		KTI1	O	-1.25276	7.88309	9.40976e-06	0.0101501
KIN1	O	-2.0184	1.04367	0.00154817	0.0653357		KIN1	O	-1.32939	1.08937	0.020639	0.727543
Hsp70b	O	-1.33711	6.10648	0.0181916	0.336008		Hsp70b	O	-1.42631	5.99071	0.00200329	0.244446
HSP23.6-MITO	O	-1.8905	6.9068	0.0156145	0.308659		HSP23.6-MITO	O	-1.70271	6.84226	0.00449961	0.375669
HSP21	O	-2.42027	5.03699	0.00571485	0.160869		HSP21	O	-1.91486	5.01102	0.00314261	0.318596
HSP18.2	O	-1.51622	7.09092	0.0120121	0.261234		HSP18.2	O	-1.28662	7.07132	0.00182187	0.228513
HSP17.6II	O	-1.834	5.86147	0.00733282	0.190941		HSP17.6II	O	-1.4654	5.85769	0.00723824	0.484351
HSP17.6A	O	-2.21958	6.78851	0.00745081	0.193198		HSP17.6A	O	-1.48521	6.85569	0.0206289	0.727543
HSP17.4	O	-1.6384	6.89466	0.0146772	0.29677		HSP17.4	O	-1.48213	6.84082	0.00482187	0.396895
HSP101	O	-1.11179	5.86186	0.0479534	0.588067		HSP101	O	-1.60648	5.62197	0.00128979	0.184606
HSA32	O	-0.999775	5.00458	0.027668	0.430788		HSA32	O	-1.369	4.80293	0.00124313	0.182193
GASA1	O	-1.70007	6.74856	9.39045e-10	3.0882e-07		GASA1	O	-0.67439	7.01454	0.0201829	0.720891
FWA	O	-4.04295	-3.26633	0.0490928	0.594374		FWA	O	-2.65032	-3.42547	0.0497063	0.970809
FLS5	O	-0.589693	7.90273	0.00384332	0.123531		FLS5	O	-0.653189	7.83138	0.00730542	0.48684
EXL4	O	-0.882529	7.00875	0.000728665	0.0377158		EXL4	O	-0.797236	6.98169	0.0124371	0.603256
DYL1	O	-0.828248	10.0262	0.0210037	0.368994		DYL1	O	-1.31758	9.77556	0.000440729	0.112124
DREB2A	O	-1.20529	2.85098	0.010244	0.237533		DREB2A	O	-1.30549	2.73245	0.0058879	0.447265
CYP78A5	O	-1.20633	3.48898	0.000171547	0.012142		CYP78A5	O	-0.708847	3.60334	0.0206108	0.727543
CYP706A7	O	-1.01693	1.10556	0.00535811	0.153552		CYP706A7	O	-0.820723	1.10246	0.0307664	0.834801
CSLA14	O	-1.33343	2.97137	7.84167e-06	0.000931569		CSLA14	O	-0.942868	3.02199	0.00121627	0.182193
CHX17	O	-0.912104	2.92993	0.0180342	0.334866		CHX17	O	-2.49162	2.39631	2.24044e-06	0.00335656
CCL	O	-2.03734	1.72704	9.03914e-06	0.00105523		CCL	O	-1.55689	1.71546	0.000479228	0.113256
CBF4	O	-1.97117	-1.49605	0.0142453	0.292028		CBF4	O	-1.60503	-1.58714	0.0297416	0.829583
bZIP1	O	-0.721017	3.61528	0.0393802	0.530187		bZIP1	O	-1.08819	3.40869	0.000134731	0.0507504
BXL2	O	-1.15181	7.68756	0.000145194	0.0105823		BXL2	O	-0.828282	7.7354	0.0141796	0.634646
BXL1	O	-1.90783	3.92573	7.84931e-11	3.47004e-08		BXL1	O	-0.72287	4.2135	0.0420121	0.931693
BGAL4	O	-0.730172	6.1508	0.00265784	0.0948068		BGAL4	O	-0.932167	6.01237	5.3777e-05	0.0278885
BCAT-2	O	-1.11884	2.81117	0.000239551	0.01599		BCAT-2	O	-0.732969	2.88727	0.0149775	0.647183
ATL8	O	-1.62474	5.22679	1.36197e-05	0.00149302		ATL8	O	-0.758859	5.43442	0.0276913	0.817759
ATHSP22.0	O	-2.23448	3.87923	0.00720528	0.188463		ATHSP22.0	O	-1.93287	3.81529	0.00224252	0.263159
ATG8E	O	-0.612266	6.61697	0.0119739	0.260745		ATG8E	O	-0.822443	6.47844	0.000817623	0.157728
ATCTH	O	-0.824973	7.41243	0.0383918	0.523679		ATCTH	O	-1.49524	7.10056	2.25817e-05	0.0181213
ATCSLB05	O	-2.01771	0.813424	9.07274e-05	0.00736942		ATCSLB05	O	-1.34937	0.850017	0.00811167	0.507875
AT5G66052	O	-0.7676	5.13153	0.016466	0.317804		AT5G66052	O	-1.0061	4.97537	0.000355392	0.0977945
AT5G65925	O	-0.690645	2.74853	0.0265757	0.422754		AT5G65925	O	-0.634722	2.72199	0.0338659	0.860553
AT5G64100	O	-0.60625	7.67888	0.0128118	0.272045		AT5G64100	O	-0.698132	7.59316	0.00661103	0.466701
AT5G62340	O	-1.23751	5.15558	1.27171e-06	0.000213007		AT5G62340	O	-0.706421	5.28351	0.0293629	0.829583
AT5G59260	O	-0.956488	-0.433943	0.0370186	0.511983		AT5G59260	O	-1.37244	-0.669324	0.00245868	0.277295
AT5G59080	O	-1.94993	3.97935	0.00101737	0.0487736		AT5G59080	O	-0.965187	4.17058	0.00819335	0.510395
AT5G56100	O	-1.74655	2.37851	4.40586e-05	0.00396043		AT5G56100	O	-1.75069	2.25284	1.25066e-06	0.0021079
AT5G54165	O	-1.37588	2.28724	0.00470149	0.142776		AT5G54165	O	-1.23977	2.23547	0.000476464	0.113256
AT5G53680	O	-2.7351	0.946431	0.0133589	0.280131		AT5G53680	O	-1.93117	0.925653	0.0147312	0.639977
AT5G51105	O	-2.00243	-2.50318	0.0318022	0.471733		AT5G51105	O	-2.31513	-2.73785	0.0116558	0.587517
AT5G44260	O	-1.16101	1.37112	0.0052304	0.15232		AT5G44260	O	-0.843443	1.40451	0.0241032	0.783123
AT5G44020	O	-1.69648	6.83493	1.86091e-10	7.49001e-08		AT5G44020	O	-0.613337	7.12789	0.0245192	0.783822
AT5G42825	O	-0.967587	4.19928	0.00394229	0.125368		AT5G42825	O	-1.11138	4.07214	0.000824697	0.157728
AT5G38940	O	-0.743625	6.09895	0.00752191	0.194618		AT5G38940	O	-0.744525	6.04742	0.010781	0.567497
AT5G33355	O	-4.8181	-0.929684	6.06837e-10	2.12527e-07		AT5G33355	O	-1.8536	-0.855783	0.00167489	0.218197
AT5G28410	O	-4.2452	-3.18863	0.0273662	0.428064		AT5G28410	O	-2.85602	-3.35771	0.0284503	0.829374
AT5G26070	O	-2.13876	-1.96835	0.0048153	0.145577		AT5G26070	O	-1.50491	-2.02619	0.0297181	0.829583
AT5G24490	O	-0.683585	4.41566	0.00342792	0.114265		AT5G24490	O	-0.743803	4.3406	0.00186508	0.231038
AT5G24316	O	-2.84557	-2.86046	0.0245665	0.402379		AT5G24316	O	-2.18082	-3.00712	0.0336005	0.859205
AT5G23840	O	-1.4163	3.69405	2.75775e-06	0.000383342		AT5G23840	O	-0.707537	3.8694	0.0293031	0.829583
AT5G23380	O	-0.729952	6.00217	0.00640229	0.173092		AT5G23380	O	-0.713392	5.95656	0.00442192	0.373383
AT5G22430	O	-1.66304	-0.65555	0.0020223	0.0781308		AT5G22430	O	-1.2267	-0.669469	0.00790945	0.504287
AT5G21020	O	-0.830429	8.92392	0.00952648	0.227297		AT5G21020	O	-0.872149	8.84598	0.00604717	0.452939
AT5G20670	O	-2.25577	-0.725435	3.26993e-05	0.00310494		AT5G20670	O	-0.872889	-0.514658	0.0444475	0.953159
AT5G19230	O	-1.40045	3.2061	5.6625e-07	0.000101126		AT5G19230	O	-0.664938	3.3963	0.0104937	0.562589
AT5G16110	O	-0.641557	9.21203	0.0496434	0.595295		AT5G16110	O	-1.2005	8.93346	8.40753e-05	0.0371682
AT5G15180	O	-1.13843	2.76554	0.000629178	0.0337989		AT5G15180	O	-0.904392	2.77303	0.0477013	0.964288
AT5G14120	O	-0.773705	6.30933	0.010652	0.243433		AT5G14120	O	-0.956333	6.17547	0.00060331	0.130156
AT5G10695	O	-1.03361	5.25729	0.00361893	0.118869		AT5G10695	O	-1.1664	5.13727	0.000401586	0.108988
AT5G07330	O	-1.3171	0.0108785	0.022978	0.388969		AT5G07330	O	-1.54712	-0.177714	0.00328305	0.32589
AT5G07080	O	-0.66759	4.99327	0.010942	0.247129		AT5G07080	O	-0.933408	4.82904	0.00101182	0.166506
AT5G02550	O	-0.622117	5.088	0.0321963	0.475486		AT5G02550	O	-0.590925	5.05675	0.0321786	0.843924
AT4G39675	O	-1.25901	6.36979	0.0217382	0.375332		AT4G39675	O	-0.675257	6.52283	0.0135741	0.624617
AT4G37235	O	-2.28226	0.392978	6.33471e-07	0.000111652		AT4G37235	O	-0.976666	0.604638	0.0115251	0.585306
AT4G36000	O	-0.85667	2.6438	0.00829314	0.20815		AT4G36000	O	-0.614205	2.68577	0.0336129	0.859205
AT4G33720	O	-1.81359	7.99703	2.09494e-14	1.6616e-11		AT4G33720	O	-1.47467	7.9784	1.15038e-06	0.0021079
AT4G31875	O	-0.613711	3.62843	0.0331276	0.484465		AT4G31875	O	-1.10977	3.3736	0.000251038	0.0757749
AT4G31470	O	-1.72656	1.90484	2.95039e-05	0.00286199		AT4G31470	O	-0.733903	2.13664	0.0304215	0.834578
AT4G30170	O	-1.37694	6.73821	5.42431e-07	9.80507e-05		AT4G30170	O	-0.749135	6.88854	0.00682692	0.476932
AT4G29905	O	-0.847237	4.39687	0.000550563	0.0305494		AT4G29905	O	-1.00057	4.27251	5.2601e-05	0.0278885
AT4G28040	O	-2.36377	0.758662	4.84612e-08	1.17735e-05		AT4G28040	O	-1.61353	0.771192	0.00351706	0.33514
AT4G27654	O	-1.50428	3.71466	0.00130596	0.0572648		AT4G27654	O	-0.872709	3.84099	0.0310547	0.838016
AT4G27450	O	-1.00082	8.87614	0.0263189	0.420251		AT4G27450	O	-0.759578	8.91041	0.0118238	0.591804
AT4G26010	O	-0.989316	3.94782	0.00795123	0.202011		AT4G26010	O	-0.842127	3.93715	0.0454579	0.956415
AT4G25170	O	-0.769818	5.52846	0.00109898	0.0511196		AT4G25170	O	-0.58932	5.55502	0.00936673	0.540883
AT4G24350	O	-2.15745	2.08691	3.00621e-07	5.87454e-05		AT4G24350	O	-1.07779	2.26608	0.00150757	0.203273
AT4G23870	O	-0.711775	3.44173	0.0272245	0.427488		AT4G23870	O	-0.86957	3.32018	0.0135065	0.624617
AT4G21930	O	-1.69371	-1.74257	0.0137653	0.285765		AT4G21930	O	-1.75832	-1.92492	0.00228776	0.264375
AT4G19520	O	-1.37977	3.01141	8.95882e-05	0.00732098		AT4G19520	O	-0.739585	3.16109	0.031384	0.838016
AT4G16563	O	-1.15121	2.80376	0.000569429	0.0310846		AT4G16563	O	-0.6233	2.93915	0.0382983	0.902756
AT4G16215	O	-2.0953	-1.64645	0.0292329	0.445514		AT4G16215	O	-1.88527	-1.7919	0.011231	0.58068
AT4G16000	O	-1.02157	4.32034	0.0266574	0.422865		AT4G16000	O	-0.916538	4.28737	0.00883449	0.523604
AT4G13390	O	-2.43611	1.29131	1.43414e-06	0.000230205		AT4G13390	O	-1.15551	1.4798	0.0462088	0.956415
AT4G11310	O	-1.20109	5.40405	2.79995e-05	0.00276579		AT4G11310	O	-0.831401	5.46661	0.0199062	0.719861
AT4G10465	O	-2.36476	-2.29863	0.0118243	0.25924		AT4G10465	O	-1.49554	-2.35022	0.0346123	0.869027
AT4G08290	O	-1.26362	5.19979	1.15849e-07	2.62529e-05		AT4G08290	O	-1.84413	4.93079	2.44794e-12	6.60135e-08
AT4G07825	O	-0.624053	6.08677	0.0170762	0.325789		AT4G07825	O	-0.599623	6.05251	0.0340992	0.862621
AT4G07820	O	-0.79901	5.97956	0.00557753	0.157497		AT4G07820	O	-1.33158	5.71372	1.32051e-05	0.012718
AT4G02090	O	-0.80424	3.35168	0.00904501	0.218563		AT4G02090	O	-0.674279	3.34973	0.0303984	0.834578
AT3G62950	O	-2.36969	2.51475	0.000693324	0.0365173		AT3G62950	O	-1.98015	2.447	2.80266e-05	0.0193793
AT3G62650	O	-0.750203	6.91032	0.0073673	0.191217		AT3G62650	O	-0.836439	6.81824	0.00101851	0.166506
AT3G61210	O	-0.867964	5.41917	0.00483906	0.145965		AT3G61210	O	-1.18295	5.23137	8.90171e-05	0.0381036
AT3G60490	O	-0.623617	6.27941	0.0166301	0.319637		AT3G60490	O	-0.665689	6.21442	0.0174983	0.682878
AT3G59480	O	-1.31722	3.82171	0.000218013	0.01481		AT3G59480	O	-0.674695	3.98422	0.0413754	0.925689
AT3G54830	O	-2.3852	-1.29314	0.000131237	0.00991336		AT3G54830	O	-1.39612	-1.26534	0.00659377	0.466701
AT3G52060	O	-0.775372	7.96892	0.00621166	0.169716		AT3G52060	O	-0.807848	7.89843	0.00556936	0.432821
AT3G50710	O	-1.51726	-0.913668	0.00513004	0.150372		AT3G50710	O	-1.03928	-0.90843	0.034158	0.863065
AT3G50640	O	-1.0016	3.96458	0.000217995	0.01481		AT3G50640	O	-0.60544	4.06367	0.0429494	0.938588
AT3G49930	O	-0.837824	1.57828	0.0284773	0.438308		AT3G49930	O	-0.759219	1.54474	0.024219	0.783343
AT3G49770	O	-2.62265	-2.93733	0.0468387	0.581269		AT3G49770	O	-2.02413	-3.08704	0.0483651	0.965121
AT3G46070	O	-1.40935	-0.28663	0.00725402	0.189546		AT3G46070	O	-2.13475	-0.601495	0.000162883	0.0577956
AT3G44870	O	-2.65522	-2.44618	0.0145465	0.29561		AT3G44870	O	-2.20429	-2.6099	0.0190386	0.713074
AT3G28550	O	-0.761089	6.85017	0.0194381	0.351537		AT3G28550	O	-0.59981	6.86974	0.045687	0.956415
AT3G28310	O	-2.67442	-2.92688	0.0359822	0.505211		AT3G28310	O	-4.82837	-3.2406	0.00122221	0.182193
AT3G25573	O	-4.24519	-3.18863	0.0273644	0.428064		AT3G25573	O	-2.81494	-3.35122	0.0291444	0.829583
AT3G25240	O	-1.4097	-0.016926	0.00582436	0.162762		AT3G25240	O	-1.62502	-0.204177	0.000490026	0.113507
AT3G22961	O	-1.93224	0.23231	7.76276e-06	0.000926276		AT3G22961	O	-0.968267	0.382107	0.00982785	0.548643
AT3G20395	O	-3.68563	-1.32885	0.000261889	0.0171002		AT3G20395	O	-1.61823	-1.27317	0.0172855	0.682287
AT3G15700	O	-1.5638	-1.37532	0.00869847	0.214145		AT3G15700	O	-1.42893	-1.48814	0.034789	0.869623
AT3G15630	O	-0.68747	8.34812	0.0445717	0.568843		AT3G15630	O	-1.02997	8.15194	0.00148732	0.202568
AT3G15450	O	-0.984632	9.77853	0.00388843	0.124388		AT3G15450	O	-1.5158	9.51642	2.5575e-07	0.000985259
AT3G14530	O	-1.03201	1.88191	0.0129592	0.274526		AT3G14530	O	-0.916061	1.84845	0.0106519	0.567497
AT3G14060	O	-0.881497	2.74303	0.0335981	0.487278		AT3G14060	O	-1.09443	2.59004	0.00328706	0.32589
AT3G10020	O	-0.815341	6.47765	0.00126304	0.0559284		AT3G10020	O	-1.24857	6.25107	1.72988e-07	0.000932991
AT3G07350	O	-0.971649	2.68624	0.0157259	0.309773		AT3G07350	O	-0.889357	2.64569	0.0319048	0.841034
AT3G06460	O	-1.69678	2.50583	0.000196292	0.0135036		AT3G06460	O	-1.04981	2.60448	0.0229372	0.769073
AT3G06390	O	-0.590413	6.40522	0.021768	0.375332		AT3G06390	O	-0.825575	6.25644	0.00392766	0.350339
AT3G05155	O	-1.00858	1.87898	0.0122894	0.264493		AT3G05155	O	-0.84391	1.86824	0.0299882	0.832315
AT3G01960	O	-1.59217	-0.97668	0.0101169	0.235386		AT3G01960	O	-1.39752	-1.06496	0.00809331	0.507875
AT3G01190	O	-0.997781	7.25903	0.000174752	0.0122729		AT3G01190	O	-0.607684	7.35818	0.020926	0.732872
AT2G46220	O	-0.644903	4.42483	0.00735029	0.190959		AT2G46220	O	-0.828059	4.29729	0.00020937	0.0680251
AT2G45840	O	-2.72785	-1.5387	0.00105055	0.0497894		AT2G45840	O	-1.62105	-1.55059	0.0176711	0.68468
AT2G45220	O	-1.07468	3.78238	0.000633357	0.0339557		AT2G45220	O	-1.10181	3.69617	0.00293598	0.310079
AT2G42900	O	-1.11123	-0.591907	0.0209987	0.368994		AT2G42900	O	-0.840444	-0.600234	0.0430634	0.938795
AT2G39400	O	-0.76688	1.46957	0.0244794	0.401731		AT2G39400	O	-0.94074	1.33466	0.0204514	0.726629
AT2G38500	O	-1.19344	-0.382316	0.0300508	0.453983		AT2G38500	O	-1.08226	-0.454132	0.0168982	0.675763
AT2G38340	O	-1.92706	0.427947	0.000720776	0.0373791		AT2G38340	O	-1.28472	0.464498	0.0152491	0.651699
AT2G37700	O	-0.754487	2.77155	0.0413394	0.546202		AT2G37700	O	-0.720852	2.72937	0.0367817	0.887028
AT2G37450	O	-1.45442	-0.201712	0.00203811	0.0785168		AT2G37450	O	-0.869819	-0.123007	0.0436926	0.945632
AT2G36320	O	-0.756255	7.65613	0.00196156	0.0763092		AT2G36320	O	-0.753828	7.60262	0.00149796	0.202992
AT2G36255	O	-3.20495	-2.14376	0.000521604	0.029427		AT2G36255	O	-3.05015	-2.37171	6.54811e-05	0.030633
AT2G36100	O	-1.29842	5.67877	8.65887e-06	0.00101972		AT2G36100	O	-0.599178	5.87357	0.0285654	0.829374
AT2G34340	O	-1.18791	2.11823	0.00125887	0.0559144		AT2G34340	O	-0.746804	2.20568	0.030616	0.834801
AT2G33830	O	-1.70433	10.3775	2.61125e-06	0.000368678		AT2G33830	O	-1.25756	10.4065	0.000629596	0.134365
AT2G31540	O	-2.06407	0.08843	5.76813e-06	0.000730278		AT2G31540	O	-1.41953	0.101806	0.000177088	0.0620198
AT2G29500	O	-1.47402	6.2062	0.0160565	0.31362		AT2G29500	O	-1.62221	6.06588	0.000530153	0.118048
AT2G28680	O	-1.68519	-1.65405	0.0160614	0.31362		AT2G28680	O	-1.34159	-1.72458	0.0316545	0.839372
AT2G26695	O	-2.09938	1.71539	6.6238e-06	0.000819376		AT2G26695	O	-1.05183	1.89076	0.0118568	0.591804
AT2G20670	O	-0.802117	3.30262	0.0299024	0.452513		AT2G20670	O	-1.04543	3.14165	0.00375475	0.345578
AT2G19050	O	-1.837	-0.686827	0.00610166	0.167389		AT2G19050	O	-1.40769	-0.732131	0.0125177	0.603875
AT2G18980	O	-1.2708	5.004	9.56571e-06	0.00110239		AT2G18980	O	-0.615795	5.1838	0.0159014	0.655783
AT2G16980	O	-0.901219	3.78179	0.000257292	0.0168407		AT2G16980	O	-0.621291	3.8397	0.0108754	0.567497
AT2G16190	O	-2.70004	-2.8914	0.0477323	0.585889		AT2G16190	O	-3.28437	-3.14898	0.011426	0.585306
AT2G15960	O	-1.36628	3.3327	0.000194718	0.013464		AT2G15960	O	-0.896974	3.4135	0.000919105	0.164655
AT2G03560	O	-3.04533	-2.22892	0.00232989	0.0863819		AT2G03560	O	-2.15692	-2.34881	0.00858712	0.515959
AT1G76600	O	-0.590562	3.4683	0.0240847	0.398099		AT1G76600	O	-0.693958	3.37806	0.0147375	0.639977
AT1G75620	O	-1.42315	1.20436	6.39299e-05	0.00552564		AT1G75620	O	-0.786415	1.33287	0.0208239	0.730608
AT1G75490	O	-1.25479	-1.6607	0.0493546	0.594664		AT1G75490	O	-1.65589	-1.90121	0.00785826	0.504287
AT1G72660	O	-1.11776	2.41106	0.039081	0.527592		AT1G72660	O	-1.49357	2.20353	0.00409569	0.355773
AT1G71000	O	-1.99416	3.17764	0.00684292	0.181373		AT1G71000	O	-1.96708	3.05859	0.0139915	0.630953
AT1G67870	O	-1.14569	9.42861	0.00269194	0.0957578		AT1G67870	O	-0.820483	9.47739	0.0174488	0.682878
AT1G67865	O	-1.11029	7.58816	0.0279681	0.434456		AT1G67865	O	-1.31181	7.43439	0.000577204	0.125528
AT1G67860	O	-1.20695	5.24653	0.0112552	0.251884		AT1G67860	O	-1.0753	5.20874	0.0115586	0.585902
AT1G67330	O	-1.2392	5.25955	3.47715e-05	0.00325584		AT1G67330	O	-0.634129	5.42062	0.0257509	0.79786
AT1G62770	O	-0.817008	6.75209	0.000893999	0.0443987		AT1G62770	O	-0.613577	6.78457	0.0173585	0.68237
AT1G62333	O	-1.43367	1.06813	0.0016197	0.0675092		AT1G62333	O	-1.17522	1.04225	0.038464	0.902756
AT1G60740	O	-0.857861	2.58371	0.0102874	0.237926		AT1G60740	O	-1.05458	2.43915	0.00348265	0.333038
AT1G56220	O	-0.728758	9.17236	0.0133892	0.280331		AT1G56220	O	-0.867411	9.05888	0.00267316	0.29185
AT1G55152	O	-0.945063	3.92588	0.00505281	0.149049		AT1G55152	O	-0.688808	3.96636	0.0297744	0.829583
AT1G54070	O	-1.53997	-1.71848	0.0175138	0.329126		AT1G54070	O	-1.27574	-1.80036	0.0353566	0.874735
AT1G54050	O	-1.43648	6.61791	0.0210188	0.369019		AT1G54050	O	-1.57228	6.48296	0.00343861	0.333038
AT1G53540	O	-1.71532	6.47342	0.0164151	0.317323		AT1G53540	O	-1.48678	6.43632	0.00665634	0.467452
AT1G52560	O	-2.32057	4.66792	0.00182096	0.0725343		AT1G52560	O	-1.56159	4.72499	0.00757919	0.498507
AT1G52100	O	-2.96455	-2.80249	0.0142911	0.292402		AT1G52100	O	-3.5252	-3.05885	0.00229296	0.264375
AT1G49032	O	-0.819963	4.52282	0.00212574	0.0811965		AT1G49032	O	-0.897104	4.43101	0.000482976	0.113256
AT1G45015	O	-1.03418	2.06515	0.0049686	0.148217		AT1G45015	O	-0.897688	2.03986	0.0218273	0.749225
AT1G43010	O	-1.81176	-0.930518	0.00161552	0.0675092		AT1G43010	O	-1.3451	-0.965538	0.00485047	0.397577
AT1G34440	O	-1.58158	-0.149911	0.0180428	0.334866		AT1G34440	O	-1.43208	-0.240346	0.0243631	0.783343
AT1G31820	O	-0.800619	0.759981	0.0497654	0.595899		AT1G31820	O	-0.891531	0.653368	0.0265454	0.807956
AT1G24880	O	-0.925005	2.35358	0.030708	0.460825		AT1G24880	O	-0.959065	2.26814	0.0199405	0.719861
AT1G23720	O	-1.22453	6.61295	0.000472775	0.0274318		AT1G23720	O	-0.724924	6.73028	0.0186715	0.704227
AT1G22500	O	-0.761928	4.47892	0.0100358	0.233912		AT1G22500	O	-1.15958	4.26168	4.90425e-06	0.00633626
AT1G21940	O	-2.10942	0.776378	0.0200941	0.359098		AT1G21940	O	-2.16046	0.61458	0.00344224	0.333038
AT1G21100	O	-1.38299	5.96821	2.1962e-08	5.86384e-06		AT1G21100	O	-0.702759	6.14006	0.00685202	0.476932
AT1G19900	O	-3.08228	1.82943	1.28469e-13	9.36329e-11		AT1G19900	O	-1.31512	2.0435	0.00573442	0.44057
AT1G17300	O	-1.36817	0.747397	0.000628644	0.0337989		AT1G17300	O	-0.887475	0.811573	0.0387453	0.904627
AT1G15330	O	-3.01332	1.25639	5.53303e-11	2.61771e-08		AT1G15330	O	-1.71481	1.33416	2.60889e-05	0.0193793
AT1G15125	O	-1.8867	2.16352	2.29027e-06	0.000326781		AT1G15125	O	-0.832462	2.39055	0.0361434	0.879555
AT1G14686	O	-1.71489	-0.292229	0.000845948	0.0423241		AT1G14686	O	-0.979892	-0.194009	0.0428452	0.9375
AT1G08900	O	-0.794559	1.57722	0.0337755	0.488116		AT1G08900	O	-0.673417	1.56608	0.0461902	0.956415
AT1G07850	O	-3.04742	-2.72143	0.0142619	0.292028		AT1G07850	O	-2.92183	-2.94203	0.0100368	0.550818
AT1G07795	O	-1.47735	-0.198474	0.00639385	0.173092		AT1G07795	O	-1.80595	-0.420722	9.29712e-05	0.0391743
AT1G07400	O	-1.30681	7.11089	0.0247408	0.40416		AT1G07400	O	-1.70142	6.90048	0.000150337	0.0547407
AT1G06090	O	-0.817822	4.76159	0.0206829	0.365023		AT1G06090	O	-0.794863	4.71268	0.0464355	0.956415
AT1G05340	O	-1.30784	4.07491	0.000243542	0.0161763		AT1G05340	O	-0.718958	4.21575	0.0266875	0.80954
AT1G03070	O	-1.53593	3.86225	0.00168979	0.0690435		AT1G03070	O	-1.31144	3.83436	0.000877809	0.164618
AT1G02575	O	-2.68334	-1.39304	0.000654528	0.0349518		AT1G02575	O	-1.87563	-1.46225	0.00603699	0.452939
AT1G02070	O	-1.27391	1.11917	0.0055366	0.156669		AT1G02070	O	-0.899159	1.16036	0.0223849	0.761079
ASD1	O	-0.943555	7.00048	2.70309e-06	0.000377691		ASD1	O	-0.619752	7.07547	0.00664094	0.467452
APX2	O	-1.30801	1.76938	0.03541	0.502051		APX2	O	-1.87165	1.5064	0.00246786	0.277295
AKINBETA1	O	-0.852563	6.23643	0.000528817	0.0297716		AKINBETA1	O	-0.872573	6.16674	0.000423291	0.108988
AIR1	O	-1.69309	4.09885	1.41858e-08	3.90357e-06		AIR1	O	-0.847647	4.2839	0.0334707	0.85846
AGT	O	-1.48378	5.30261	9.4538e-06	0.00109417		AGT	O	-1.37361	5.23626	6.00752e-06	0.00704369
ZW9		-0.864652	5.38461	0.000470994	0.0274318		ZIP5		-0.764484	2.08925	0.01704	0.675763
ZFHD1		-1.29627	1.22665	0.00174433	0.0703129		ZAT6		-1.18036	4.90427	5.01498e-07	0.00122945
YUC3		-1.16016	2.109	0.00275445	0.0974795		YSL7		-0.708575	2.77154	0.0302292	0.83425
YCF37		-0.962128	1.51444	0.0261159	0.418733		XTH14		-0.937739	2.92532	0.0376613	0.89716
XTR6		-1.69656	3.96398	1.18651e-09	3.76432e-07		XERICO		-0.617032	4.97301	0.00303124	0.311048
XTH5		-0.64515	3.91509	0.0127153	0.270527		XBAT31		-0.600149	8.09505	0.00701711	0.477854
XTH33		-0.681774	3.3347	0.0112648	0.25189		WRKY58		-1.54639	-0.829213	0.000405477	0.108988
XTH30		-0.638832	5.20724	0.00242625	0.0892616		WRKY51		-0.639166	3.42357	0.0304947	0.834801
XTH26		-3.90715	-1.23459	8.69289e-08	2.03844e-05		UGT85A1		-0.686285	2.51617	0.049446	0.970547
XTH24		-1.74735	4.74062	2.03409e-11	1.03646e-08		UGT75B1		-0.610261	4.7658	0.024278	0.783343
XTH21		-0.688684	2.75373	0.0232068	0.389675		UBC8		-0.608465	9.94072	0.026672	0.80954
XTH19		-0.893202	4.32307	0.003899	0.124465		UBC17		-0.999189	4.85956	6.93201e-06	0.00778898
XTH17		-2.54766	1.80318	3.55701e-09	1.09002e-06		TPS11		-0.849086	4.50105	0.000420037	0.108988
XTH16		-1.23425	3.48494	2.27646e-06	0.000326538		TPS10		-0.743476	5.90331	0.000206171	0.0678027
XTH13		-1.37549	-0.0302893	0.0096425	0.228882		TLP9		-0.660595	5.62947	0.00240024	0.271964
XTH12		-2.39539	0.57875	1.69429e-05	0.00180593		TLP-3		-1.04629	2.2604	0.00629034	0.460955
XTH10		-0.989989	2.21913	0.00290485	0.101602		TEM1		-1.03093	5.12035	5.33543e-05	0.0278885
XSP1		-0.630693	5.57291	0.00620342	0.169663		TDT		-0.928458	3.66364	0.00377899	0.345744
XDH2		-0.724575	1.92736	0.027198	0.427473		SUFE2		-0.720708	5.44297	0.000557862	0.122308
WRKY49		-2.12908	-2.4274	0.0225493	0.3844		STR18		-0.596376	6.91158	0.0176615	0.68468
WRKY45		-0.896579	3.93091	0.000583491	0.0317238		ST2A		-0.623901	4.13514	0.0235621	0.776729
WRKY26		-0.875546	1.08553	0.0372991	0.514762		SRG3		-0.708863	4.24868	0.00256985	0.286369
WNK3		-1.03269	0.0707569	0.0432008	0.560095		SON1		-2.18055	-3.06497	0.024536	0.783822
VSP2		-0.773239	7.91711	0.00491987	0.147252		SCY1		-0.589632	4.46916	0.00660422	0.466701
VSP1		-1.1543	7.288	4.87712e-05	0.00431218		scpl5		-1.31681	-0.896821	0.00851091	0.515959
UPS1		-0.863474	0.764447	0.0310544	0.463188		RPL18AA		-0.607005	5.98125	0.00962662	0.544237
UNE9		-1.61113	-2.10063	0.0414146	0.546392		ROF2		-1.38748	4.29042	0.0155819	0.654603
UNE11		-1.01524	3.15469	0.00114172	0.0526305		RMA3		-0.615736	4.58971	0.0240908	0.783123
UGT75B2		-1.36594	0.864581	0.00886915	0.216252		RMA2		-0.603603	4.53651	0.019538	0.716715
UGT71C3		-0.867813	5.45111	0.000159347	0.011368		RMA1		-0.650113	4.46273	0.0019867	0.243524
UGT71B6		-0.907524	-0.295324	0.0465525	0.580121		RHS17		-0.891575	0.346346	0.0464564	0.956415
UCC2		-0.844384	9.57097	0.00138741	0.0599586		RHA3A		-0.768023	4.90264	0.00810976	0.507875
UCC1		-1.32492	4.34985	7.55856e-05	0.0063897		RHA1B		-0.835941	6.21586	0.00258159	0.286493
UBC28		-0.66448	9.49062	0.0142167	0.29199		RGL3		-0.73841	3.52159	0.00788597	0.504287
TUB1		-0.623484	4.62652	0.0222906	0.382129		RD28		-0.624142	4.86546	0.0397969	0.914217
TT7		-2.24556	-1.39719	0.00105938	0.0498928		RAV1		-0.689392	5.70752	0.00494966	0.400285
TRY		-1.36596	-1.22858	0.0195094	0.352384		RAP2.10		-0.667409	4.53124	0.00920574	0.535024
TMK1		-0.586512	4.63048	0.00774363	0.199068		RAP2.1		-0.849613	3.95331	0.00303355	0.311048
TIP4		-1.94707	4.63584	2.08192e-10	8.13669e-08		RABA1i		-2.77823	-3.35967	0.0411288	0.923898
THA1		-1.22261	-0.551256	0.0121928	0.263464		PUP19		-0.909959	1.4098	0.00711486	0.481533
TEL1		-1.16726	0.895715	0.0129541	0.274526		PUM16		-2.36412	-3.18095	0.0429936	0.938791
TED7		-1.33854	4.20487	2.65722e-05	0.00266384		PRF4		-1.06743	-0.120119	0.040432	0.921665
TED6		-0.875141	5.88817	0.000108599	0.00851801		PRA1.A3		-1.43379	-1.85344	0.0173212	0.682287
TBL41		-3.32666	-0.931133	1.35237e-07	2.93456e-05		PP2-B5		-1.61132	-2.91933	0.0464734	0.956415
TAPX		-1.01095	1.13084	0.0122156	0.263535		PDX1L4		-1.01217	-1.4065	0.0406046	0.92338
SUS6		-1.32277	1.19011	0.00306002	0.105255		PCR2		-0.724455	7.3311	0.00488048	0.398824
SUS5		-0.828133	2.74012	0.00696863	0.184058		PCK2		-0.593298	3.62316	0.031509	0.839372
SUC2		-0.787114	7.71347	0.0288967	0.442007		PAP17		-0.681274	3.61814	0.0136426	0.624617
STP4		-0.597271	6.35438	0.00377083	0.121928		OXS3		-0.977903	3.26805	0.00129383	0.184606
STP11		-2.05385	-1.11079	0.00515426	0.150754		OSM34		-0.720667	6.62042	0.00253696	0.283876
ST4B		-0.68866	4.10977	0.0297701	0.451778		NUDX15		-0.61333	5.13337	0.00974375	0.547524
SSL2		-0.900027	2.46373	0.00319585	0.108542		NRT2.5		-1.20088	2.01999	0.00777125	0.504287
SRO4		-3.09385	1.37641	0.0154863	0.308206		NIP3		-0.628304	2.87164	0.0470695	0.959428
SP1L2		-0.646054	5.63321	0.0364824	0.508895		NCED3		-0.824461	1.41471	0.0222168	0.756466
SNG1		-1.50916	1.44959	0.000331016	0.0206632		NAC046		-0.798644	2.524	0.0129097	0.6105
SMT3		-0.699114	6.55159	0.00128783	0.0568373		MYBL2		-2.24429	-2.77584	0.00981121	0.548643
SLAH3		-0.70975	6.44582	0.000384389	0.0233464		MYB120		-2.33595	-3.00513	0.0142683	0.63494
sks15		-1.4141	2.86338	0.00206484	0.0794332		MMZ2		-1.22662	0.860192	0.000820836	0.157728
SKOR		-0.671767	3.39514	0.038885	0.526815		MLP34		-0.599738	11.39	0.0141911	0.634646
SK10		-3.09911	-0.353106	0.00346966	0.11523		MIPS2		-0.878852	5.77671	0.00447991	0.375186
SIM		-0.613048	5.28268	0.0230315	0.388969		MIOX4		-1.14131	1.42717	0.00142262	0.198776
SHV2		-1.55779	2.06268	0.000549308	0.0305427		MBF1C		-1.4787	5.23808	0.00996936	0.549783
SHOC1		-4.66631	-2.99372	0.0071196	0.187129		MAPKKK19		-0.694935	1.04957	0.0424461	0.935931
SCPL43		-1.13144	0.883266	0.00244521	0.0895925		LTP		-1.15285	-0.812314	0.0458561	0.956415
scpl40		-1.44492	3.24174	2.1462e-05	0.0021923		LCR75		-2.58499	-3.11997	0.0137356	0.625687
SCPL34		-1.01333	2.41428	0.00148218	0.0630441		LCR39		-3.05337	-3.25687	0.0268632	0.81278
SCPL32		-1.65987	0.206613	0.00124143	0.0553389		LAC7		-1.26533	3.69111	0.000940085	0.164655
SCPL13		-2.32697	-1.19757	0.000120906	0.00934234		HWI1		-0.610247	5.0209	0.00735976	0.488844
scpl1		-1.05109	1.73671	0.0031028	0.106454		HSPRO2		-0.665165	5.78104	0.00105358	0.168849
SAP10		-0.9005	0.50615	0.0486455	0.591447		HSP90.1		-1.43157	6.31685	0.0171541	0.679105
RXF12		-0.600469	3.78051	0.0245901	0.402379		HSP70T-2		-1.2176	4.37662	0.000995089	0.165745
RTM3		-0.784715	2.94258	0.00499753	0.148423		HSP70		-1.44231	7.351	0.00346229	0.333038
RTM2		-1.29651	2.56248	0.00102675	0.049093		HSFA2		-1.79082	3.80779	0.000419924	0.108988
RTFL9		-1.62445	-0.642535	0.00648728	0.174768		HRGP1		-0.774674	4.10398	0.0306689	0.834801
RTFL8		-0.716374	3.77238	0.00522908	0.15232		HGO		-0.746184	5.215	0.000152244	0.0547407
RTFL7		-1.05337	2.29268	0.0123869	0.265531		G-TMT		-0.816966	0.734872	0.0322022	0.843924
RTFL5		-0.899661	0.467142	0.0281471	0.43573		GRP3S		-0.880782	1.57635	0.0422332	0.934292
RTFL2		-0.960537	3.13671	0.00228099	0.085078		GolS2		-0.992135	1.69439	0.00860583	0.515959
RTFL12		-0.886923	4.72648	0.0212838	0.371495		GolS1		-1.14541	6.79257	1.10014e-05	0.0114106
RRTF1		-2.22941	-0.972125	0.000775245	0.0392971		GIS		-2.46744	-3.16637	0.0285787	0.829374
RR5		-0.900059	4.92316	0.000494972	0.0283998		GID1C		-0.632764	5.08732	0.0144026	0.638239
RR3		-0.821157	2.1763	0.0482226	0.590063		Fes1A		-1.03312	5.33502	0.0195108	0.716715
RR16		-1.084	-0.433423	0.0478782	0.587412		EXL2		-0.811609	6.88457	0.00286655	0.307115
ROXY2		-1.30016	4.13617	0.00465514	0.142071		ERF6		-0.616509	6.00235	0.00943107	0.540916
ROPGEF12		-2.0054	-0.64701	0.000219784	0.0148544		ERF15		-0.618282	4.58088	0.0198607	0.719861
ROH1		-1.22618	1.21963	0.0058482	0.16309		ERF11		-0.702084	4.11542	0.0141249	0.634646
RNS3		-1.22002	4.62956	8.44325e-05	0.00700582		ERF-1		-0.587273	5.51173	0.0120965	0.593105
RHS8		-1.07327	1.36184	0.0106123	0.243145		ERF1		-0.688129	1.28393	0.0487621	0.967598
RHS2		-1.56038	-1.60253	0.0196645	0.353604		EPR1		-1.09038	1.35093	0.0297069	0.829583
RHS18		-1.41835	0.159208	0.0116521	0.257137		EGY3		-0.819218	2.10121	0.0253445	0.791963
RGXT1		-0.854211	2.16174	0.0203117	0.36131		EBF2		-0.689493	6.60955	0.00165893	0.217167
REN1		-1.01451	0.218201	0.0457659	0.575988		DIN10		-0.645824	8.28867	0.00306238	0.312815
REM1		-1.40439	-1.67407	0.0267966	0.423867		DER2.1		-0.895687	6.02368	0.00033731	0.0947525
RECQSIM		-0.687223	1.83998	0.0390251	0.527514		DEAR2		-0.975557	4.45193	0.00179396	0.228199
RALFL27		-2.63658	1.36088	4.89079e-11	2.35518e-08		CYP76C4		-0.761196	1.77819	0.0448711	0.955102
RABH1e		-1.31064	0.371134	0.00538551	0.15401		CYP72A14		-0.835743	3.34624	0.00932067	0.539379
RABH1d		-3.19909	-2.65908	0.00715871	0.187428		CYP71B13		-1.02248	-0.753581	0.0292221	0.829583
RAB7A		-1.26912	0.260249	0.00919866	0.221878		CYP710A1		-0.920781	1.36443	0.0312869	0.838016
QQS		-1.18927	3.78125	0.000531426	0.0297941		CYP705A4		-0.828819	3.07574	0.00720425	0.483276
PYD4		-1.04301	1.59775	0.0228898	0.38822		CRF6		-0.752137	4.74173	0.00380806	0.345744
PUP2		-1.22625	-0.121367	0.00345342	0.114832		COL9		-0.627748	5.06244	0.00211886	0.253952
PSRP5		-0.641126	5.12117	0.00926442	0.222867		COL5		-0.896123	2.44856	0.00876692	0.520744
PSK1		-1.07388	3.2044	0.00106013	0.0498928		CML43		-0.862022	3.48682	0.00333597	0.327788
PSAN		-1.12167	2.31354	0.0437803	0.564621		CHX27		-2.38548	-2.95991	0.00581418	0.444167
PSAD-2		-1.157	1.38819	0.0399149	0.534187		CEJ1		-0.612943	3.95966	0.0154197	0.654482
PRR1		-0.648811	5.09681	0.00318195	0.108542		BT2		-0.775979	4.53179	0.000475623	0.113256
PRP4		-0.858507	6.58985	0.00223452	0.0842774		BT1		-0.687856	5.74105	0.00354019	0.336156
PRP3		-0.899452	2.91655	0.0284005	0.437665		bHLH071		-2.11155	-2.37393	0.00237725	0.271641
PRP1		-2.15618	0.11928	0.000114316	0.00890973		BCDH		-0.609503	4.48644	0.00378635	0.345744
PR4		-0.760518	7.05585	0.00379243	0.12248		BCAT-1		-1.03484	0.166616	0.0444062	0.953159
PPL1		-1.14863	-0.72215	0.0399948	0.534725		ATSEC1A		-1.94534	-2.92025	0.0415988	0.926338
PPa3		-1.15178	-0.0545748	0.0240081	0.397193		AT-HSFB2B		-0.928596	2.7819	0.00860011	0.515959
PP2-A9		-0.817803	3.08867	0.0111282	0.250078		AT-HSFA7B		-1.88874	0.00507955	0.00606448	0.452939
PME2		-1.3794	2.31699	0.000139161	0.0103218		ATERDJ3A		-1.39737	2.48504	0.0043357	0.368835
PLP1		-0.798574	2.37979	0.0146806	0.29677		AT5G65207		-1.16116	7.30936	1.82314e-06	0.00289204
PLDALPHA3		-1.21963	0.418042	0.00416532	0.131376		AT5G64880		-0.696039	4.80802	0.00111978	0.172875
PIP2A		-0.67944	9.47601	0.00122314	0.055066		AT5G64510		-1.07754	2.29547	0.00411618	0.355773
PIP1C		-0.701577	10.7651	0.0086716	0.213754		AT5G64170		-1.12177	0.895812	0.0297785	0.829583
PHOT1		-1.11714	2.07144	0.00326238	0.109833		AT5G63350		-1.41042	-1.48845	0.00771115	0.503502
PHI-1		-1.34192	4.40328	2.82111e-08	7.3151e-06		AT5G63190		-0.648983	6.95646	0.00107467	0.169665
PGIP2		-1.16613	-1.15011	0.0454335	0.574136		AT5G61590		-0.845988	5.86353	0.000307976	0.0883531
PEN1		-0.615655	4.56825	0.00683295	0.181362		AT5G61350		-1.07038	0.36927	0.0246526	0.783822
PDF2.5		-1.12182	3.96082	0.000101496	0.00805012		AT5G60680		-0.663379	7.0042	0.0338049	0.860553
PDC3		-2.20775	1.68547	1.245e-05	0.00138165		AT5G60000		-3.84493	-3.58521	0.0410875	0.923898
PDC2		-0.602234	6.6374	0.0176837	0.330781		AT5G58770		-0.782612	0.902805	0.0415609	0.926338
PAP24		-1.20085	-0.4312	0.0339658	0.489956		AT5G57887		-1.10459	0.614731	0.00309778	0.315237
PAP22		-0.820866	2.07545	0.0346484	0.496589		AT5G57510		-0.850724	-0.262545	0.0455497	0.956415
ORA47		-1.08155	2.96281	0.014515	0.295192		AT5G56520		-0.902256	2.7215	0.0112402	0.58068
OLEO3		-2.7676	-1.38666	0.000399583	0.0240526		AT5G55970		-0.690059	2.95702	0.0134054	0.624617
OHP2		-0.731535	3.00589	0.0154723	0.308154		AT5G54585		-1.18797	1.64289	0.0177164	0.685451
OFP6		-1.7184	-1.62473	0.0171114	0.325789		AT5G54300		-0.730592	1.35409	0.032065	0.843064
OFP12		-1.26311	-0.0437507	0.0140847	0.290384		AT5G54030		-0.791617	-0.0183644	0.0491883	0.970547
OFP10		-0.9893	0.685584	0.0146467	0.29677		AT5G52720		-0.601611	3.54592	0.0359601	0.878932
NTL		-0.792474	1.81208	0.0230665	0.388969		AT5G51440		-1.53189	4.97708	0.00238953	0.271892
NS2		-0.867866	4.90437	9.31435e-05	0.00754294		AT5G43640		-3.14921	-3.2371	0.012897	0.6105
NRT2.6		-1.05511	3.79428	0.000702891	0.0368056		AT5G43490		-2.07352	-2.69128	0.0158136	0.654603
NRT2.4		-1.73929	2.41695	5.86023e-07	0.000103969		AT5G43300		-1.89086	-2.44069	0.0288468	0.829583
NRT1.6		-4.36904	-3.1263	0.023513	0.392374		AT5G41080		-0.630453	5.80609	0.00844326	0.515959
NPC2		-1.00029	-0.791168	0.0372001	0.513659		AT5G40510		-0.672916	3.91208	0.0377675	0.897336
NGA3		-0.876208	0.466624	0.0320875	0.474919		AT5G39090		-0.93113	0.657437	0.0103678	0.560941
NF-YB5		-0.78323	1.5384	0.0258592	0.41583		AT5G39050		-1.01501	0.896154	0.0170222	0.675763
NDH-O		-0.997826	-0.534086	0.027349	0.428064		AT5G38540		-0.858877	0.909169	0.0166642	0.670962
NCED2		-1.20666	-1.06169	0.0306386	0.460296		AT5G37730		-1.33207	-1.9289	0.028464	0.829374
NAC019		-3.3078	-1.98281	0.00535652	0.153552		AT5G37670		-1.51372	1.47857	0.00811712	0.507875
MYB92		-0.605633	3.56005	0.0159477	0.312545		AT5G33390		-1.0928	-1.0928	0.0427968	0.9375
MYB42		-1.20376	-0.770933	0.016649	0.319637		AT5G27370		-3.90211	-3.57508	0.0386311	0.902891
MYB23		-1.01321	0.784893	0.00964723	0.228882		AT5G26080		-1.90685	-2.03179	0.00163694	0.215333
MUM2		-0.90405	3.39326	0.00892436	0.216814		AT5G25450		-0.678125	4.23781	0.0203247	0.724036
MSRB7		-1.22072	4.2348	2.63545e-06	0.000370157		AT5G25340		-3.99806	-3.56837	0.0292348	0.829583
MSL4		-0.887239	1.55681	0.0418693	0.550052		AT5G24220		-1.49546	0.772846	0.000767906	0.154538
MRN1		-6.4203	-1.95636	1.5517e-06	0.00023733		AT5G23903		-3.3327	-3.13013	0.00410517	0.355773
MRH6		-1.70591	-1.495	0.0146194	0.296644		AT5G21940		-0.965101	8.03625	0.00391812	0.350339
MLP43		-0.820885	4.15435	0.00130925	0.0573157		AT5G19430		-0.594991	4.23091	0.0125678	0.603941
MLP423		-1.49785	0.537766	0.0061636	0.168745		AT5G19120		-0.963086	7.98646	0.00096377	0.164655
MLP329		-0.742364	6.91976	0.000449766	0.0266568		AT5G18340		-0.893779	0.985269	0.0492931	0.970547
MLP168		-2.10711	-1.65074	0.00531974	0.153103		AT5G17850		-0.619657	3.96682	0.0157905	0.654603
MLO14		-0.86375	1.29366	0.0487885	0.592173		AT5G16120		-0.594982	5.35459	0.004065	0.355458
MLO13		-0.715411	2.95502	0.0177218	0.330959		AT5G10946		-1.13955	0.957209	0.00215163	0.255608
MIOX2		-0.70588	4.41442	0.026085	0.418712		AT5G10660		-2.77351	-3.37095	0.0475013	0.963133
MEE59		-0.709691	6.94229	0.00875905	0.214732		AT5G09710		-0.794478	0.279218	0.0395333	0.912752
MEE51		-0.781272	4.08967	0.000663257	0.0353479		AT5G08340		-0.626956	3.10644	0.026494	0.807303
MEE15		-0.689405	3.54732	0.0137538	0.285746		AT5G08240		-0.672092	5.32187	0.0118775	0.591804
MCCA		-0.788061	4.49711	0.000515791	0.0292828		AT5G06980		-0.839058	0.257656	0.0274448	0.817759
MC9		-0.863174	5.0451	0.000561899	0.0309239		AT5G06570		-0.993796	3.68407	0.000199793	0.066988
MAPKKK13		-0.863678	2.23709	0.00602931	0.166091		AT5G05113		-2.79851	-3.36421	0.0409533	0.92338
MAP70-5		-0.985478	0.972184	0.0245791	0.402379		AT5G03830		-0.718723	2.67577	0.0269358	0.813412
LTP5		-1.02289	5.78996	0.000614311	0.0331323		AT5G03210		-0.9076	0.795205	0.0145721	0.639977
LTI30		-1.14181	3.84829	0.000959264	0.0466098		AT5G02690		-0.859764	0.547145	0.0339746	0.860553
LRX2		-0.910753	1.94674	0.0294243	0.448043		AT5G02090		-0.985586	4.55524	0.00401685	0.354309
LPAT3		-1.77191	-1.67581	0.0242187	0.398965		AT5G02020		-0.72208	2.09219	0.0231312	0.770096
LOL1		-2.07164	-1.40694	0.00453882	0.139565		AT5G01880		-0.890594	2.1959	0.010384	0.560941
LOG9		-5.39899	-2.63177	0.000329756	0.0206323		AT5G01520		-0.654045	4.13684	0.0105368	0.56378
LINC3		-0.919462	1.86279	0.0438249	0.564837		AT5G01200		-0.745658	3.59132	0.0130876	0.614867
LHCB4.3		-1.23942	0.401778	0.0200275	0.358825		AT4G40070		-0.625304	3.87251	0.010851	0.567497
LGO		-0.758011	2.82046	0.0224299	0.383798		AT4G39795		-0.737925	6.75883	0.0157574	0.654603
LBD31		-1.24511	-0.239992	0.00854197	0.211915		AT4G37560		-0.76973	0.513561	0.0316253	0.839372
LBD26		-1.07281	0.0659413	0.0224763	0.384238		AT4G36040		-0.620701	7.5833	0.0169617	0.675763
LBD25		-0.585728	4.82385	0.0475479	0.58469		AT4G35025		-2.51501	-3.17086	0.0337049	0.860553
LBD14		-1.55287	-0.129653	0.0044619	0.138304		AT4G34881		-1.01824	3.35756	0.00324163	0.32497
LBD13		-0.738603	3.89857	0.00499281	0.148423		AT4G31510		-0.725713	4.53807	0.000968449	0.164655
LAC11		-1.01948	5.33992	7.5439e-05	0.0063897		AT4G29890		-0.651602	3.87554	0.0139791	0.630953
KING1		-0.605259	6.99234	0.00293585	0.102156		AT4G29190		-0.810064	6.11513	0.0009533	0.164655
KCS5		-0.638703	2.41253	0.0440508	0.565675		AT4G28811		-1.20955	0.754912	0.0260529	0.799282
KCO3		-2.97607	-2.79763	0.0109906	0.248019		AT4G28150		-0.842931	3.33157	0.00422719	0.3642
JP630		-0.801152	3.45074	0.00671066	0.178997		AT4G28140		-0.903881	0.387253	0.0279685	0.823674
JLO		-0.714966	2.09809	0.0483869	0.590661		AT4G27745		-0.627293	4.7453	0.00787861	0.504287
JAL22		-0.682689	9.05667	0.000956027	0.0465364		AT4G27740		-0.588937	3.4666	0.0347285	0.869623
iqd21		-0.994474	0.453448	0.0288166	0.441364		AT4G27310		-0.88651	1.41533	0.0261252	0.800588
IQD12		-1.26852	1.50356	0.000404841	0.0242451		AT4G26400		-0.70311	5.46421	0.00113675	0.173191
IPT5		-0.743218	5.12712	0.00588718	0.163501		AT4G24310		-0.650877	4.2472	0.0343467	0.864018
IPT3		-1.03337	5.12268	0.000218029	0.01481		AT4G22440		-4.24345	-3.4901	0.0133101	0.623147
INT4		-0.857475	5.08418	0.0102326	0.237472		AT4G21510		-0.749622	2.63671	0.0103701	0.560941
IMPA-5		-2.88449	-2.85345	0.0189697	0.345179		AT4G19920		-0.886207	4.43235	0.00144055	0.199595
IDN2		-0.811385	1.8929	0.0482475	0.590063		AT4G19645		-0.95718	0.547414	0.0276172	0.817759
IAA7		-0.728739	3.70808	0.00646664	0.174386		AT4G19160		-0.735986	7.75533	0.000921505	0.164655
HVA22F		-0.855929	1.91014	0.0147752	0.297789		AT4G18940		-1.1709	1.76028	0.000976928	0.164655
HVA22E		-1.13142	5.34135	7.3867e-06	0.000889273		AT4G16190		-0.899794	8.33046	0.000911851	0.164655
HT1		-1.18845	-0.146572	0.0172311	0.326236		AT4G15990		-0.960996	4.49192	4.82259e-05	0.0267661
HRE2		-1.83885	3.86025	0.026607	0.422754		AT4G15740		-0.854536	1.6772	0.0235896	0.776729
HRE1		-0.845633	5.80121	0.0010396	0.0494958		AT4G15400		-0.916762	3.83443	0.00112827	0.172875
HINT3		-0.611244	3.22936	0.0300669	0.453983		AT4G15270		-0.735931	3.18807	0.0163751	0.665433
HCS2		-0.813466	0.653026	0.0369286	0.511218		AT4G14270		-0.636671	7.47534	0.00953056	0.542217
HCHIB		-0.739155	7.55276	0.00581054	0.162713		AT4G11655		-1.43506	2.00245	5.9261e-05	0.0301527
HB52		-1.21186	-0.726301	0.018553	0.340122		AT4G08360		-1.13729	3.29882	0.000788334	0.155175
HB51		-2.92329	-2.32981	0.00146178	0.0622746		AT4G08330		-0.628664	4.51094	0.0119164	0.591804
HB-3		-0.896921	2.26844	0.018438	0.339165		AT4G07868		-2.39761	-2.06431	0.000879039	0.164618
HB26		-1.91823	-1.75748	0.0129098	0.27391		AT4G05150		-0.725604	7.29146	0.00172389	0.222432
HAT3		-0.898137	1.56399	0.0146929	0.296796		AT4G05070		-0.849779	6.66782	0.000534055	0.118048
HAF2		-1.57481	-0.104183	0.00128781	0.0568373		AT4G04990		-1.05272	1.96227	0.00852051	0.515959
GTL1		-1.27759	2.43481	0.00449486	0.139006		AT4G04972		-0.941255	1.28801	0.0238081	0.780113
GT2		-1.24967	1.21572	0.018375	0.338373		AT4G04630		-0.694095	3.59575	0.023085	0.770096
GSTU28		-1.04617	2.65653	0.00162962	0.0677132		AT4G04460		-0.759368	2.41586	0.0210701	0.735056
GSTU26		-1.39497	3.06643	0.000126846	0.00966289		AT4G03150		-0.669342	1.25304	0.0438565	0.947123
GSTU25		-1.07821	3.14823	0.000513569	0.029243		AT4G03030		-0.643919	4.99886	0.00272774	0.296609
GSTU24		-0.918107	4.3989	0.000697065	0.0366428		AT4G02690		-1.09392	-0.215413	0.0114922	0.585306
GSTU18		-0.895751	2.22834	0.0121675	0.26334		AT4G01330		-0.616037	5.64638	0.00778636	0.504287
GSTU14		-1.78199	3.73725	7.43998e-08	1.75995e-05		AT4G00893		-1.164	-1.48333	0.0322717	0.844105
GSTF4		-0.799202	5.0705	0.000136015	0.0102054		AT4G00870		-2.2042	-2.84432	0.0311733	0.838016
GRP9		-1.48276	10.6022	1.26354e-07	2.81602e-05		AT4		-0.92969	9.03578	0.00347719	0.333038
GRP20		-1.96947	-1.25101	0.0116226	0.257119		AT3G62780		-0.660633	2.64646	0.0272556	0.817577
GRP16		-4.16986	-3.2036	0.0410768	0.543265		AT3G61111		-1.5865	-2.29348	0.0376207	0.89716
GRF4		-0.840416	3.11405	0.00385653	0.123661		AT3G61010		-0.646449	4.19125	0.00656597	0.466701
GPAT3		-0.727637	3.0984	0.0200706	0.359098		AT3G60420		-0.988388	1.69971	0.0113092	0.582012
GMD1		-0.847138	5.37365	0.00110766	0.0514118		AT3G60370		-0.592338	2.55199	0.0460045	0.956415
GLP8		-0.779718	1.78948	0.0363081	0.507316		AT3G60290		-0.710769	1.1382	0.0455458	0.956415
GLP10		-0.752846	5.77033	0.00360453	0.118831		AT3G59120		-1.25013	-0.632927	0.00595879	0.450114
GL22		-0.805789	6.05389	0.00292586	0.102072		AT3G58490		-0.639619	4.97063	0.00465901	0.386584
GH9B6		-1.12489	0.617288	0.0113244	0.252759		AT3G58370		-3.88484	-3.57842	0.0392628	0.909622
GDU5		-1.31351	4.1481	0.0143366	0.292706		AT3G54580		-0.697887	5.10788	0.0455302	0.956415
GDH2		-0.835516	7.47981	2.82348e-05	0.00277886		AT3G54310		-1.53741	-0.823826	0.00287933	0.307115
GDH1		-0.828773	5.82512	0.00012723	0.00966483		AT3G53830		-1.10215	1.47696	0.0296865	0.829583
GDAP1		-0.74848	1.15945	0.0483936	0.590661		AT3G53230		-0.80172	5.78598	0.0323361	0.84497
GATA4		-0.644595	5.92214	0.0134808	0.281507		AT3G52480		-0.819367	4.70026	0.00504338	0.405985
GATA2		-1.63978	3.9537	8.90427e-08	2.05232e-05		AT3G49790		-0.914809	4.29563	0.000718811	0.147971
GASA4		-1.28967	7.89382	1.33176e-06	0.000218783		AT3G48390		-0.813497	2.14201	0.0115976	0.586779
G6PD1		-1.15442	0.84559	0.00572188	0.160899		AT3G47160		-0.696226	5.8216	0.00216994	0.256653
FUT5		-1.23656	0.693738	0.00928943	0.223269		AT3G46500		-0.851311	2.41824	0.00671863	0.470601
FUT4		-0.660616	2.79649	0.0486457	0.591447		AT3G46480		-1.10014	-0.921657	0.0299896	0.832315
FLA9		-0.970083	6.74731	0.000568053	0.0310724		AT3G46190		-1.20716	-1.24795	0.0200315	0.720576
FLA6		-3.20538	-1.70363	0.000563385	0.0309426		AT3G45730		-1.19545	5.20197	6.58848e-05	0.030633
FLA13		-1.99775	0.280355	1.25768e-06	0.000211974		AT3G45410		-0.711597	2.64634	0.0311202	0.838016
Fes1B		-1.02751	0.239087	0.0279916	0.43457		AT3G29240		-1.16818	5.93274	4.93424e-06	0.00633626
FDH		-0.715171	4.88715	0.00255194	0.0922019		AT3G26760		-0.687014	5.39575	0.0044307	0.373383
FAH1		-0.666863	4.75078	0.00374701	0.121595		AT3G24070		-0.664917	4.33725	0.0030249	0.311048
F8H		-0.756923	3.89037	0.00634583	0.172508		AT3G23880		-1.09275	2.60833	0.000281533	0.0825229
EXT4		-0.919006	8.16525	1.45314e-05	0.00157376		AT3G23260		-0.866318	0.628895	0.0215082	0.742652
EXT3		-0.764997	8.00249	0.00275844	0.0974926		AT3G22436		-4.29349	-3.49021	0.0208343	0.730608
EXPA9		-0.88098	6.48181	0.00177457	0.0712866		AT3G22090		-1.26374	-0.273951	0.0221629	0.755584
EXPA14		-1.10182	5.27046	4.80255e-05	0.00426021		AT3G21710		-0.653725	4.65172	0.00851219	0.515959
EXPA11		-1.93068	3.13241	7.38924e-10	2.52235e-07		AT3G21460		-1.00554	2.68471	0.0205788	0.727543
ERF14		-3.03032	-2.75995	0.00856822	0.212175		AT3G19230		-1.27694	-0.390173	0.01521	0.651062
ENODL9		-0.966073	6.37052	9.91043e-05	0.00790694		AT3G15440		-1.57993	-1.1735	0.0094836	0.541831
ENODL20		-0.699524	2.76033	0.0221337	0.379936		AT3G15358		-0.655408	2.38316	0.0456962	0.956415
ENODL18		-1.1376	3.17177	0.000277059	0.0178743		AT3G13435		-0.636422	4.02456	0.0218235	0.749225
ELP		-1.39567	6.3411	4.17558e-05	0.00379135		AT3G12320		-1.31269	-1.0916	0.0173311	0.682287
EBP		-0.943459	8.02386	0.0124357	0.266365		AT3G11810		-0.587343	5.57708	0.0063732	0.463251
DRT100		-0.720069	7.05381	0.00232939	0.0863819		AT3G11390		-1.06224	-0.910661	0.0336137	0.859205
DREB2C		-1.65327	2.75362	0.00790954	0.201598		AT3G07870		-0.718411	5.59907	0.000522145	0.117493
DR4		-0.634441	12.7792	0.0103908	0.239143		AT3G07310		-0.896286	5.15341	4.12376e-05	0.0241751
DND1		-0.742176	2.4669	0.0447764	0.570085		AT3G07150		-1.4193	1.65384	0.0289895	0.829583
DMP2		-0.965248	6.04884	0.00015833	0.0113254		AT3G06545		-1.67681	-3.02596	0.0472345	0.960011
DIR1		-1.13413	5.88812	0.0381317	0.521979		AT3G04350		-0.757177	5.8443	0.00179398	0.228199
DIN4		-0.689786	4.39166	0.00760075	0.195955		AT3G03870		-0.792836	5.13848	0.0037039	0.345578
DIN11		-6.11811	-2.04385	0.000394212	0.0238357		AT3G03670		-0.987407	4.76355	0.000470896	0.113256
DIC3		-2.5754	-2.21879	0.00995419	0.233016		AT3G02700		-0.651045	6.68137	0.0101173	0.553416
DI21		-0.85659	7.83327	0.000222855	0.0150243		AT3G01290		-0.784845	5.95574	0.00435655	0.369443
DABB1		-0.630775	3.60952	0.0191169	0.347155		AT2G46640		-2.95447	-3.30592	0.0232051	0.770655
CYSD2		-0.667732	3.40779	0.0148684	0.299197		AT2G46360		-1.96341	-2.23058	0.0029874	0.311048
CYSA		-0.893704	3.20436	0.00244967	0.0896339		AT2G45434		-3.93081	-3.5716	0.0415746	0.926338
CYP96A14P		-2.98782	-2.76901	0.0142123	0.29199		AT2G44745		-1.5209	-1.28645	0.0325364	0.846582
CYP94D1		-2.39148	-2.28459	0.0172706	0.326603		AT2G44380		-0.875437	4.21548	0.00447071	0.375186
CYP93D1		-4.36797	-3.12658	0.0230992	0.388969		AT2G43930		-0.744496	0.323493	0.0400489	0.916031
CYP82F1		-0.900636	2.92518	0.00475707	0.144139		AT2G43580		-1.59825	-2.22381	0.01473	0.639977
CYP82C4		-1.08812	5.87231	0.000859471	0.0428417		AT2G43270		-3.03036	-3.29288	0.0150321	0.647183
CYP81D1		-0.914792	0.798686	0.0340006	0.489956		AT2G41160		-0.618181	5.26574	0.00287919	0.307115
CYP78A6		-1.64248	2.22035	0.00384139	0.123531		AT2G40420		-0.642942	3.92252	0.00944753	0.540916
CYP735A2		-0.631564	4.81499	0.00522896	0.15232		AT2G38830		-0.834212	2.25059	0.00625703	0.460155
CYP71B34		-1.03489	1.5199	0.0223864	0.383297		AT2G38820		-0.686246	3.95527	0.0149304	0.647183
CYP71A16		-1.2965	1.04382	0.00993946	0.233016		AT2G37820		-1.00488	0.498389	0.0221489	0.755584
CYP718		-4.3871	-0.860487	1.92427e-10	7.63115e-08		AT2G37800		-0.900964	1.00481	0.0238833	0.781626
CYP709B2		-1.09462	-0.191259	0.0258529	0.41583		AT2G37770		-1.79123	-2.07572	0.0449738	0.955102
CYP707A2		-2.57249	-2.98468	0.0440744	0.565708		AT2G37750		-0.822413	5.86145	0.00105817	0.168849
CYP705A30		-1.25298	3.69279	7.10005e-06	0.000866366		AT2G36560		-2.44862	-2.91947	0.00489643	0.398918
CYP705A27		-0.680215	3.23054	0.0176481	0.330498		AT2G36460		-1.02635	8.06528	0.015465	0.654482
CYP705A23		-1.22839	-1.02429	0.0490061	0.593954		AT2G36430		-0.658566	2.75996	0.0258589	0.79786
CYP705A22		-0.920952	3.38341	0.00172794	0.069974		AT2G35765		-2.22504	-2.83455	0.0427093	0.9375
CYP705A12		-0.977324	0.655585	0.0191982	0.348162		AT2G34320		-1.14082	-0.44142	0.00709715	0.481533
CYP702A1		-2.69012	-2.92426	0.034989	0.498491		AT2G34315		-1.60038	-1.38673	0.00128746	0.184606
CXXS1		-0.734376	2.70775	0.0158059	0.310896		AT2G34000		-0.90529	2.21535	0.00989788	0.548643
CSLE1		-0.661873	5.08118	0.00174054	0.0703129		AT2G32150		-0.726073	6.05008	0.00157167	0.209818
CSLC12		-1.04065	-0.132622	0.0226791	0.38586		AT2G29060		-0.609889	4.27408	0.00576083	0.441342
CRU2		-2.59841	-2.17708	0.00165246	0.0682126		AT2G28400		-0.695233	4.12686	0.00924403	0.536094
CRS1		-0.910515	0.542348	0.0366679	0.510003		AT2G27830		-1.24616	5.92404	4.54219e-05	0.0260616
CRK20		-1.6374	-1.22857	0.00925939	0.222867		AT2G25890		-1.90377	-2.50823	0.0243048	0.783343
CPuORF8		-1.19727	-1.33418	0.0466572	0.580242		AT2G25410		-1.12609	-1.3938	0.0458158	0.956415
CP5		-0.777527	6.92726	0.00255746	0.0922019		AT2G24255		-2.06929	-3.07773	0.0238049	0.780113
CP12-3		-0.697873	4.18468	0.00327404	0.110089		AT2G24100		-0.740515	3.19942	0.0120711	0.592933
COR413-PM1		-0.855965	4.65616	0.000553502	0.0306495		AT2G20880		-0.970346	0.350998	0.044848	0.955102
COR413IM1		-1.06244	1.14073	0.023468	0.391864		AT2G20560		-1.32214	3.62794	0.00768075	0.503502
COPT4		-0.857477	3.01488	0.0145876	0.296224		AT2G19960		-1.12042	0.18889	0.0265883	0.808351
COL2		-1.31506	-0.176247	0.00314641	0.107647		AT2G19810		-1.1457	5.92978	0.000469469	0.113256
CNGC14		-0.744828	2.04117	0.0440269	0.565638		AT2G19700		-2.29604	-2.96642	0.0227355	0.767501
CLE6		-2.85011	5.11479	1.37114e-07	2.93456e-05		AT2G19310		-0.601721	4.85052	0.0121429	0.593219
CLE5		-4.00073	0.8904	3.49217e-11	1.71224e-08		AT2G16586		-1.095	2.30145	0.00382066	0.345744
CLE4		-0.713506	2.14937	0.0272659	0.427488		AT2G15318		-0.973802	0.97785	0.0349755	0.869778
CLE2		-1.82205	3.70684	9.12003e-07	0.000159701		AT2G14910		-0.62673	5.92313	0.00140601	0.197479
CIPK1		-0.626557	3.51193	0.0308493	0.461987		AT2G14080		-0.813191	-0.280806	0.0445772	0.953302
CIP1		-0.841517	3.16749	0.00843791	0.21011		AT2G05400		-2.30985	-2.96827	0.0232439	0.770993
CID5		-1.37489	0.17162	0.0164989	0.317804		AT2G04690		-0.659341	4.28486	0.00322916	0.32497
CHLM		-0.763518	4.39323	0.00428588	0.134236		AT2G03330		-0.711171	3.16361	0.0142427	0.634846
CHAL		-1.72193	-1.07481	0.00390005	0.124465		AT2G01390		-0.775024	2.30674	0.0319013	0.841034
CER4		-2.21279	-0.30751	0.000750094	0.0387505		AT1G80570		-0.617165	3.03184	0.0273757	0.817759
CBL8		-0.931344	0.889532	0.0131406	0.277061		AT1G80440		-1.55855	5.06185	1.28241e-07	0.000864569
CBF2		-2.5508	0.271487	1.22835e-05	0.00137448		AT1G79130		-1.25133	0.265206	0.0032334	0.32497
CBF1		-3.13183	-0.969035	6.10289e-05	0.00531457		AT1G78020		-0.601324	8.48929	0.0263776	0.805578
CAT1		-0.687971	3.1938	0.0119142	0.260513		AT1G76590		-1.17631	4.29974	1.23264e-06	0.0021079
C/VIF1		-0.659762	5.43681	0.000963231	0.0467184		AT1G73655		-0.643747	3.80431	0.0185414	0.704227
BZIP61		-0.959268	3.85667	0.00120975	0.0547373		AT1G73050		-1.49381	-1.38223	0.0128295	0.610182
BZIP34		-1.0943	-0.150127	0.047047	0.581835		AT1G72800		-0.657178	4.96763	0.0230623	0.770096
BS1		-0.803797	3.57788	0.00352479	0.116916		AT1G71340		-0.637604	4.88417	0.0139885	0.630953
BR6OX1		-1.06236	-0.0757861	0.0096385	0.228882		AT1G70880		-0.892637	2.96557	0.0247957	0.783822
BOR5		-2.19861	1.6743	0.00330631	0.110759		AT1G70360		-0.636153	2.86437	0.0225811	0.765005
BNQ3		-1.79339	0.291343	8.21441e-05	0.00687944		AT1G69570		-0.910903	2.76018	0.0022719	0.264375
bHLH11		-1.19552	1.46917	0.00141995	0.0608771		AT1G66080		-0.594961	3.56706	0.0363482	0.879668
BGLU46		-0.81529	2.31197	0.0409685	0.542675		AT1G65200		-2.98535	-3.30266	0.030213	0.83425
BGLU35		-1.11784	2.98109	0.013587	0.283138		AT1G64590		-1.53914	5.51015	3.14369e-05	0.0206771
BGLU21		-0.772093	7.09066	0.00172814	0.069974		AT1G63530		-0.727832	2.84578	0.0276156	0.817759
BGLU17		-0.836262	2.4755	0.00679573	0.18073		AT1G62900		-1.51004	-1.76662	0.00791016	0.504287
BGAL8		-0.751668	3.16154	0.0155593	0.308539		AT1G61750		-0.949531	0.404378	0.0166702	0.670962
BGAL2		-1.50751	4.74848	2.03703e-11	1.03646e-08		AT1G61740		-0.609193	6.77661	0.00233733	0.268216
BGAL12		-0.797252	2.50035	0.0254058	0.412473		AT1G61340		-0.763073	3.84192	0.00573306	0.44057
BCE2		-0.816711	4.8474	7.89057e-05	0.00664953		AT1G59860		-1.81433	3.46735	6.10396e-05	0.0303382
BCCP2		-0.694028	6.01643	0.00232063	0.086318		AT1G59725		-1.17952	-0.618755	0.0214044	0.741872
BAN		-1.24579	-1.57772	0.0387366	0.526121		AT1G58235		-0.608418	5.21703	0.0188607	0.708379
BAG6		-1.43925	3.28014	0.0349475	0.498376		AT1G56300		-0.801132	2.84869	0.00746498	0.493402
B70		-0.864394	0.548289	0.0335879	0.487278		AT1G55530		-0.864423	5.13141	0.00645601	0.466701
ATPMEPCRD		-1.3031	1.49859	0.00105837	0.0498928		AT1G55430		-0.790376	1.13298	0.0380492	0.89908
ATPC1		-0.875143	1.90096	0.0454635	0.574183		AT1G54980		-2.24415	-2.95622	0.0489922	0.968201
ATM2		-1.04228	2.42774	0.0267533	0.423691		AT1G53640		-1.04261	4.68072	0.00261564	0.287902
ATGSTF13		-0.825969	3.335	0.00777278	0.199248		AT1G53610		-1.12346	1.82003	0.00295028	0.310079
ATGA2OX3		-2.1391	-2.39965	0.023093	0.388969		AT1G52415		-1.76487	-2.18315	0.0196338	0.717433
ATGA2OX1		-1.7069	-2.2164	0.0401593	0.536126		AT1G48220		-3.03325	-3.25992	0.0276824	0.817759
AT5G67620		-0.64855	2.80022	0.0423331	0.552341		AT1G46696		-3.9021	-3.57508	0.03863	0.902891
AT5G67550		-0.735856	1.7502	0.0250725	0.407799		AT1G44414		-1.45311	0.0828071	0.004073	0.355458
AT5G66590		-1.61106	3.85844	3.81426e-08	9.52399e-06		AT1G43810		-2.23008	-3.02424	0.0227401	0.767501
AT5G66580		-0.709643	2.6397	0.0236182	0.393387		AT1G36380		-0.59696	2.53756	0.0481455	0.965121
AT5G66110		-1.2304	-1.02076	0.0487933	0.592173		AT1G35516		-0.649579	6.07915	0.00860985	0.515959
AT5G64395		-2.20166	-2.70525	0.028078	0.435411		AT1G33430		-0.907042	-0.961622	0.0380743	0.89908
AT5G62865		-0.638525	5.16542	0.0189612	0.345179		AT1G33350		-0.90101	1.4225	0.0287663	0.829583
AT5G62330		-1.06965	0.650494	0.0441256	0.566097		AT1G33055		-0.681951	4.88803	0.00651232	0.466701
AT5G62280		-1.43882	1.57669	0.000154443	0.0111313		AT1G32928		-0.633329	4.89868	0.0139692	0.630953
AT5G61280		-2.53356	-1.50422	0.000328618	0.0206089		AT1G30740		-1.98614	-1.99587	0.00297973	0.311048
AT5G60520		-0.793838	4.54277	0.00684681	0.181373		AT1G30730		-0.914103	4.08489	0.000193906	0.066988
AT5G59305		-1.06264	2.87252	0.00792414	0.201598		AT1G30720		-0.861341	3.46097	0.00714712	0.481533
AT5G58780		-0.84984	1.58893	0.0217623	0.375332		AT1G30260		-0.827983	0.387122	0.0342411	0.863065
AT5G57655		-0.673083	5.35188	0.00184269	0.0731838		AT1G29780		-1.17323	-1.58335	0.0423991	0.93566
AT5G57400		-1.43031	0.211485	0.000752836	0.0388179		AT1G29490		-2.78548	-3.36783	0.041751	0.92896
AT5G57123		-1.29566	-1.43529	0.0384307	0.523679		AT1G29465		-0.722394	3.19122	0.0131638	0.617371
AT5G56060		-1.78904	-0.699657	0.00172396	0.069974		AT1G29100		-1.44622	1.79117	0.000782455	0.155175
AT5G55507		-2.08912	-1.50435	0.00167849	0.0687907		AT1G27670		-0.8861	3.30675	0.00120001	0.181801
AT5G55110		-1.68291	1.06827	0.000972823	0.0470145		AT1G27290		-0.721314	5.53065	0.00570591	0.44057
AT5G54530		-0.892958	3.9883	0.00218638	0.0828092		AT1G26800		-1.65315	4.10872	1.35906e-11	1.83249e-07
AT5G54370		-1.30914	3.89846	0.00289048	0.101231		AT1G24440		-0.707316	4.05819	0.00389419	0.350339
AT5G53020		-1.27533	-0.469248	0.0165587	0.3185		AT1G23910		-2.10091	-2.67446	0.00739725	0.490127
AT5G52790		-1.10926	-0.358376	0.0319443	0.47358		AT1G23390		-0.712859	5.82204	0.0064812	0.466701
AT5G51890		-0.888461	3.60777	0.00260596	0.0936252		AT1G23050		-0.853612	2.58725	0.0198602	0.719861
AT5G51520		-0.997649	0.595847	0.0371396	0.513086		AT1G22890		-1.26956	0.656619	0.0015934	0.211671
AT5G51500		-1.12975	1.26416	0.00490522	0.147168		AT1G21680		-0.994364	6.40631	1.77527e-05	0.0154043
AT5G51490		-0.831167	2.22545	0.0179528	0.334202		AT1G21550		-1.01841	-0.895973	0.0288925	0.829583
AT5G51270		-1.17038	-1.07104	0.0469637	0.581751		AT1G21530		-0.884962	1.0938	0.0334891	0.85846
AT5G50175		-1.01341	1.13561	0.0255715	0.41313		AT1G21000		-0.96514	6.01008	1.82793e-05	0.0154043
AT5G49640		-0.638344	5.77392	0.0284019	0.437665		AT1G19960		-0.816058	5.75401	0.00426347	0.364994
AT5G48690		-1.42977	-0.302657	0.00277676	0.0978837		AT1G19660		-0.845653	4.98681	7.42701e-05	0.0333807
AT5G48110		-1.31096	2.36455	0.00113192	0.0522679		AT1G19530		-0.835304	6.52432	0.000632787	0.134365
AT5G48050		-1.5883	-0.574805	0.00435546	0.135942		AT1G19500		-1.62923	-2.88544	0.039585	0.912908
AT5G47980		-1.01192	1.90607	0.00935419	0.224625		AT1G19394		-1.04762	-1.3477	0.039885	0.914608
AT5G47950		-0.955819	1.9232	0.0141041	0.290562		AT1G18773		-0.730736	2.13382	0.0396989	0.913448
AT5G47600		-1.36698	0.741646	0.00136739	0.0593792		AT1G17150		-2.46488	-3.17406	0.0257905	0.79786
AT5G47500		-0.645525	4.67438	0.0205838	0.364452		AT1G16230		-2.16635	-2.23196	0.00390902	0.350339
AT5G46900		-3.72429	3.49421	5.16567e-09	1.54781e-06		AT1G15670		-0.651153	6.01629	0.00517723	0.414286
AT5G46890		-2.93744	4.70532	8.83143e-08	2.05232e-05		AT1G14200		-1.12581	3.26866	4.10553e-05	0.0241751
AT5G46530		-0.937853	5.46103	0.000460914	0.0270982		AT1G13310		-1.50955	-1.95579	0.0146947	0.639977
AT5G46060		-0.968475	2.32272	0.00513664	0.150401		AT1G10340		-1.12227	2.0532	0.00122592	0.182193
AT5G45320		-0.731031	1.01953	0.0456904	0.57557		AT1G07985		-4.13715	-3.45589	0.0394974	0.912706
AT5G45310		-1.11064	0.0347747	0.0121872	0.263464		AT1G07500		-0.973737	0.38453	0.0392545	0.909622
AT5G44900		-0.844716	1.61365	0.0119799	0.260745		AT1G06148		-1.17162	-1.01942	0.0293872	0.829583
AT5G44690		-2.13016	-2.75049	0.0421821	0.552341		AT1G03850		-0.67574	4.12109	0.0221474	0.755584
AT5G44680		-0.824239	2.3752	0.00848688	0.210936		AT1G03610		-1.01281	5.40497	0.00019705	0.066988
AT5G43540		-0.93627	4.33084	0.000485237	0.0279678		AT1G03200		-0.7787	0.720623	0.0408163	0.92338
AT5G43230		-2.6265	-2.47571	0.010229	0.237472		AT1G02630		-1.2316	-1.61926	0.0299467	0.832315
AT5G42880		-1.37237	-0.641852	0.0198221	0.356124		AT1G02620		-3.13046	-3.24035	0.0118902	0.591804
AT5G42785		-0.960418	1.66595	0.0107994	0.244719		AT1G02060		-0.608436	2.24217	0.0362364	0.879555
AT5G42710		-1.41597	-0.927001	0.00528568	0.152629		AT1G01180		-0.714847	4.03394	0.0142301	0.634846
AT5G42510		-1.31481	2.12413	0.00609299	0.167321		ASD2		-3.90212	-3.57508	0.0386375	0.902891
AT5G42200		-0.654681	4.26645	0.00861985	0.212828		ARL		-0.662135	5.03761	0.0466737	0.956415
AT5G42180		-1.1738	4.19551	1.61147e-05	0.00172446		ALN		-0.605882	4.84051	0.00402041	0.354309
AT5G41590		-1.04325	-0.184955	0.0315357	0.46907		ALD1		-1.04188	0.618079	0.0387945	0.904994
AT5G40620		-1.73064	-2.19466	0.0453937	0.574018		AHL1		-0.601127	6.84298	0.00786527	0.504287
AT5G40450		-1.37938	3.89532	0.00109023	0.0510421		AGL61		-1.79096	-2.65711	0.030453	0.834578
AT5G39471		-0.986327	-0.530124	0.0331522	0.484561		ACHT4		-0.775974	6.1893	0.0027804	0.301121
AT5G39240		-1.10977	1.02865	0.00227065	0.0848099		AAE5		-0.940977	5.12561	0.000119032	0.0458562
AT5G38950		-4.71423	-2.90417	0.0220505	0.379119
AT5G38610		-0.668821	4.56292	0.0101253	0.235386
AT5G38100		-1.61145	-1.25833	0.00358531	0.118342
AT5G38070		-0.786849	1.72954	0.017643	0.330498
AT5G37540		-0.765753	5.08902	0.00239295	0.0882771
AT5G35950		-1.45167	-1.91167	0.0461144	0.577329
AT5G35940		-1.91447	1.02935	0.000368295	0.0225211
AT5G35740		-0.733099	3.86083	0.00262118	0.0939964
AT5G35190		-1.83229	1.23864	0.00250751	0.0912549
AT5G28610		-1.20416	1.55157	0.00824175	0.207328
AT5G28237		-3.07025	-2.78368	0.0196635	0.353604
AT5G26260		-0.904903	6.82152	0.000288576	0.0184846
AT5G26200		-3.16433	0.772046	0.000199262	0.013673
AT5G25460		-1.31177	3.29236	2.06189e-05	0.00213106
AT5G25240		-0.780407	3.32485	0.0212831	0.371495
AT5G25020		-0.756187	2.39898	0.0172391	0.326236
AT5G24640		-1.34582	-0.480458	0.0348526	0.497812
AT5G24570		-1.55928	-0.611382	0.00533836	0.153475
AT5G24370		-2.58992	-2.98172	0.0432858	0.560811
AT5G24100		-1.01873	2.30716	0.00823184	0.207272
AT5G24070		-0.765624	2.59392	0.0384182	0.523679
AT5G23750		-0.963331	2.77577	0.00445414	0.138222
AT5G23700		-1.28198	0.252572	0.00500955	0.148617
AT5G22870		-1.0085	2.28446	0.00392678	0.125022
AT5G22794		-1.13481	-1.30316	0.049217	0.594374
AT5G22310		-1.65973	-0.771316	0.0071052	0.186933
AT5G21960		-1.95893	-2.3073	0.0213396	0.371987
AT5G21222		-0.90216	0.332316	0.0281124	0.435444
AT5G21130		-2.11463	-1.97225	0.00626355	0.170961
AT5G21100		-0.707849	1.25432	0.0494018	0.594664
AT5G21050		-0.870071	0.724135	0.0491733	0.594374
AT5G20970		-0.9078	1.8811	0.0171913	0.326141
AT5G20870		-0.87132	3.51138	0.00482735	0.145777
AT5G20045		-1.22011	1.07678	0.00299588	0.10371
AT5G19870		-0.830306	1.9412	0.0193237	0.350203
AT5G19810		-1.57194	-1.10394	0.015917	0.312398
AT5G19340		-1.20862	3.17098	0.000252541	0.0166104
AT5G19190		-1.11105	0.85182	0.0106862	0.243596
AT5G19110		-0.71506	5.14414	0.0109046	0.246491
AT5G18970		-0.897869	6.09138	0.000698497	0.0366466
AT5G18910		-3.11208	-2.71318	0.0116662	0.257137
AT5G18860		-0.807946	3.82819	0.0242486	0.399213
AT5G17820		-0.938481	6.64394	0.00191171	0.0750409
AT5G16940		-0.974481	0.364666	0.0225473	0.3844
AT5G16730		-0.996203	2.33928	0.0340119	0.489956
AT5G16410		-1.18155	1.68164	0.00202779	0.0782308
AT5G15290		-4.06579	-1.12239	4.55452e-08	1.11656e-05
AT5G14730		-0.742118	4.51727	0.00170568	0.0695394
AT5G14690		-0.78779	3.51786	0.0143745	0.292998
AT5G14510		-0.741253	3.03106	0.00821372	0.207009
AT5G14110		-1.23736	-0.00866162	0.026619	0.422754
AT5G14020		-0.794637	2.33322	0.0152072	0.303997
AT5G12280		-1.22148	1.31867	0.00584711	0.16309
AT5G12270		-0.922904	1.57983	0.0274249	0.428486
AT5G11990		-1.06403	3.01572	0.00756921	0.195516
AT5G11620		-0.984375	2.55429	0.00464602	0.142051
AT5G11610		-1.4728	-1.54059	0.0168143	0.322039
AT5G10990		-1.18279	1.86353	0.00117468	0.0535999
AT5G10530		-1.0109	0.157773	0.0229816	0.388969
AT5G10150		-1.31287	-0.0424364	0.00489448	0.147145
AT5G10130		-1.19558	5.36189	1.46876e-06	0.000232989
AT5G10050		-0.696035	4.92658	0.0108031	0.244719
AT5G08391		-1.0577	-0.227752	0.0211323	0.370289
AT5G07040		-1.32777	1.55628	0.00628679	0.171075
AT5G06270		-0.827106	3.55813	0.00325354	0.109673
AT5G06200		-1.49092	2.98722	2.38637e-05	0.00241929
AT5G04970		-0.898172	3.94544	0.000969209	0.046924
AT5G04960		-0.866122	2.31868	0.0286134	0.439384
AT5G04390		-1.09163	-0.641067	0.0310503	0.463188
AT5G04120		-2.80906	2.56205	7.10322e-09	2.10497e-06
AT5G04010		-2.25106	-2.37155	0.00874471	0.214659
AT5G03555		-0.91245	2.64807	0.00274549	0.09729
AT5G03510		-0.844091	2.82564	0.00337048	0.112629
AT5G03480		-3.97246	-3.2773	0.0415344	0.547171
AT5G02720		-2.20399	-2.70143	0.0388645	0.526815
AT5G02420		-0.594175	4.19924	0.0241071	0.398099
AT5G02390		-4.62967	-3.04251	0.0127075	0.270527
AT5G02000		-2.69849	-1.81939	0.00112768	0.0521616
AT4G38690		-0.676165	2.59143	0.0311129	0.463803
AT4G38470		-0.645054	6.15889	0.00177642	0.0712866
AT4G37850		-2.82318	-1.72535	0.000564726	0.0309532
AT4G37700		-1.71354	1.42871	0.000373555	0.0227396
AT4G37685		-1.03051	-0.628341	0.0387324	0.526121
AT4G37520		-0.74636	6.07499	0.000322765	0.020333
AT4G37445		-0.725447	2.73029	0.0188701	0.344763
AT4G37240		-0.742209	3.18806	0.0116161	0.257119
AT4G36850		-1.72031	1.55974	1.75369e-05	0.00186188
AT4G36790		-0.65727	4.37642	0.00839667	0.209855
AT4G36670		-1.01926	5.14153	0.000173515	0.0122492
AT4G36120		-1.27648	-0.0599739	0.0100151	0.233833
AT4G35060		-0.664148	3.28964	0.0155172	0.308366
AT4G34419		-1.21286	0.935108	0.00553366	0.156669
AT4G34320		-1.19263	0.716541	0.0111752	0.250716
AT4G33810		-1.17169	1.36297	0.0132977	0.279423
AT4G33730		-1.17213	1.7058	0.00186893	0.0741169
AT4G33145		-3.09836	-1.838	0.000139306	0.0103218
AT4G33120		-2.86889	1.07483	4.1094e-10	1.53914e-07
AT4G32480		-0.610072	5.87541	0.0126395	0.269447
AT4G32080		-2.03205	-0.879085	0.000140468	0.0103781
AT4G31320		-1.23346	2.42068	0.00965026	0.228882
AT4G31020		-1.1361	3.41893	0.013697	0.285005
AT4G30880		-1.45364	-2.02947	0.0464049	0.579669
AT4G30690		-0.695383	3.49184	0.010808	0.244719
AT4G30670		-0.701022	4.69878	0.0138331	0.286732
AT4G30660		-0.681827	3.09665	0.0366984	0.510003
AT4G30420		-0.919327	1.57841	0.0215425	0.373353
AT4G30380		-2.95127	-0.794742	0.00134939	0.0587866
AT4G30250		-2.61546	-2.56469	0.0181398	0.335512
AT4G30180		-2.63533	-1.85377	0.0012393	0.0553389
AT4G29610		-1.45955	1.16679	0.000193165	0.0133909
AT4G29140		-0.661808	5.21563	0.0125087	0.267291
AT4G28088		-4.8579	-1.59624	3.38155e-07	6.51359e-05
AT4G27657		-1.3677	2.39863	0.000834719	0.0419178
AT4G27652		-0.825144	5.34299	0.0021687	0.082377
AT4G27400		-1.75783	1.15495	0.001292	0.0568373
AT4G26770		-1.57727	-0.182552	0.000407276	0.0242451
AT4G26460		-2.38175	-0.184668	0.0176879	0.330781
AT4G25835		-0.64304	3.01419	0.027178	0.427473
AT4G25780		-1.28349	0.430654	0.0267566	0.423691
AT4G25620		-0.79907	3.12111	0.00436353	0.136036
AT4G25260		-0.61757	4.27378	0.0327105	0.479926
AT4G25250		-1.80533	2.8179	1.46507e-07	3.06269e-05
AT4G24930		-1.07875	-0.258348	0.0148987	0.299197
AT4G24810		-0.736119	2.38925	0.0232839	0.390007
AT4G24430		-1.08177	0.23329	0.034373	0.493577
AT4G24340		-1.27167	3.72251	9.71979e-06	0.00111538
AT4G24110		-1.44338	4.14082	0.0382588	0.522658
AT4G23820		-0.620731	3.35107	0.0249504	0.406549
AT4G23590		-1.59414	0.842068	0.000768611	0.0392971
AT4G22666		-2.04145	2.27312	1.1369e-05	0.00128818
AT4G22610		-0.785239	3.21471	0.0239907	0.39715
AT4G22460		-2.21075	-1.04202	0.000118554	0.0091869
AT4G22235		-1.21544	3.33572	0.000143516	0.0105168
AT4G22217		-4.032	-1.15922	2.14722e-07	4.28918e-05
AT4G22214		-1.11823	1.30676	0.00183439	0.0729617
AT4G21970		-2.13388	0.277961	1.33927e-05	0.00147413
AT4G21902		-1.59324	-1.45031	0.0160499	0.31362
AT4G20190		-1.8467	-1.95269	0.012798	0.271966
AT4G19820		-1.91293	-0.906882	0.00320983	0.108743
AT4G18490		-1.24443	-1.22591	0.035578	0.503111
AT4G17470		-2.70923	-2.10491	0.000680648	0.0359903
AT4G16980		-1.28986	2.40774	0.00294867	0.10247
AT4G16680		-0.910855	-0.095065	0.0388268	0.526815
AT4G16540		-1.01332	-0.0707632	0.0213358	0.371987
AT4G16500		-0.616111	6.75122	0.00320063	0.108568
AT4G16270		-1.07529	0.564326	0.00528901	0.152629
AT4G16260		-0.880396	8.00254	1.23999e-05	0.00138165
AT4G16008		-0.743972	3.93239	0.0177001	0.330781
AT4G15970		-1.40352	-1.48712	0.0181826	0.336008
AT4G15960		-0.686242	4.07716	0.00334024	0.111757
AT4G15660		-2.24713	-1.73462	0.00361403	0.118869
AT4G15160		-1.65653	4.02887	1.08865e-07	2.48794e-05
AT4G14695		-0.863134	0.863905	0.0352062	0.49995
AT4G14280		-2.61762	-2.52438	0.0113318	0.252759
AT4G14060		-0.603558	8.42684	0.0133044	0.279423
AT4G13580		-1.26065	3.96781	1.12166e-05	0.00127628
AT4G12545		-1.41018	3.94391	2.91427e-05	0.00283829
AT4G12510		-2.2636	-0.368721	4.1415e-05	0.00377598
AT4G12050		-0.619574	3.50242	0.0364302	0.508496
AT4G11780		-1.23461	0.834779	0.0284924	0.438308
AT4G11610		-1.32557	2.86686	5.73912e-05	0.0050249
AT4G11320		-0.586679	12.3229	0.0205965	0.364452
AT4G11290		-0.692766	7.04001	0.00298683	0.103529
AT4G11210		-1.24051	3.22705	0.000671452	0.0356521
AT4G10370		-1.79839	-0.920292	0.00384929	0.123576
AT4G09990		-0.85373	2.63634	0.0179178	0.333925
AT4G09170		-0.825483	0.259092	0.0440134	0.565638
AT4G08410		-0.930292	1.55732	0.0198717	0.356778
AT4G08400		-1.11396	1.02604	0.00677126	0.18028
AT4G05631		-0.948761	0.571447	0.0379098	0.520261
AT4G04580		-1.4503	-1.20174	0.0247439	0.40416
AT4G03380		-2.03343	-1.40644	0.00143197	0.0612952
AT4G02650		-3.30215	-1.97581	0.00884011	0.215934
AT4G02360		-0.608802	3.31302	0.0371054	0.512876
AT4G02170		-1.60647	-1.17073	0.00605537	0.166559
AT4G01890		-2.32686	-1.81128	0.00529197	0.152629
AT4G01870		-0.725763	5.20694	0.00109947	0.0511196
AT4G01600		-0.785045	3.1324	0.00992483	0.232935
AT4G01410		-1.03017	3.32014	0.000462238	0.0270982
AT4G01360		-1.46472	1.59132	0.0473738	0.583272
AT4G01140		-1.43919	1.45958	0.000556448	0.0306866
AT4G00910		-0.992912	2.56985	0.0480799	0.589006
AT4G00890		-1.18585	2.09466	0.000521102	0.029427
AT4G00780		-1.1624	6.53297	0.00152327	0.0645447
AT4G00165		-1.12634	-0.918727	0.0273124	0.427968
AT3G63430		-0.692391	3.75123	0.018762	0.34302
AT3G63360		-2.35025	-2.07871	0.00713448	0.187337
AT3G62990		-1.71699	-1.60833	0.0142133	0.29199
AT3G62930		-0.936236	3.57208	0.00152464	0.0645447
AT3G62820		-0.946129	2.76108	0.00247159	0.0902088
AT3G62640		-4.20258	-3.19598	0.0249317	0.406489
AT3G62570		-0.860621	3.29159	0.00525328	0.152467
AT3G61420		-0.655613	3.62899	0.0404726	0.538549
AT3G60940		-3.39857	-2.55726	0.00192046	0.0751653
AT3G60700		-4.59529	-1.14334	3.55972e-08	8.9715e-06
AT3G59370		-0.748243	5.0001	0.0050588	0.149049
AT3G59270		-2.71274	-2.92106	0.0268946	0.424629
AT3G56230		-1.32993	0.777588	0.000899465	0.0445667
AT3G56220		-1.05605	-0.1194	0.0146607	0.29677
AT3G55290		-0.614867	5.0156	0.00691104	0.182895
AT3G55230		-1.35024	4.80799	5.45393e-07	9.80507e-05
AT3G54800		-1.80086	-1.4172	0.00640581	0.173092
AT3G54770		-1.00198	4.24701	0.000341621	0.0210331
AT3G53530		-2.23444	-1.75213	0.00838545	0.209768
AT3G53210		-1.197	1.2894	0.000900688	0.0445667
AT3G53040		-4.62992	-3.00449	0.00752722	0.194618
AT3G53010		-0.863222	2.84468	0.0119262	0.260513
AT3G51660		-0.857659	2.38568	0.0139938	0.288731
AT3G51410		-3.34502	-2.57535	0.00524615	0.152467
AT3G51070		-0.806012	0.279351	0.0480955	0.589006
AT3G50685		-0.630786	4.94393	0.0291423	0.445006
AT3G50120		-2.47366	-1.38678	0.000535553	0.0299632
AT3G49960		-2.21395	1.39762	5.20362e-07	9.61137e-05
AT3G49845		-1.16998	2.66284	0.000311889	0.0198029
AT3G49160		-1.00318	0.0533412	0.0350295	0.498491
AT3G49070		-0.945196	2.74566	0.00365323	0.119293
AT3G48940		-2.62043	-2.4471	0.0172868	0.32668
AT3G48340		-1.15957	3.40129	4.56612e-05	0.00406385
AT3G47180		-0.929324	2.0904	0.00491153	0.147168
AT3G46400		-2.04078	-0.308569	0.00196383	0.0763092
AT3G45700		-1.97813	3.25707	1.14341e-10	4.97329e-08
AT3G45260		-0.857625	0.22791	0.0499046	0.596797
AT3G44510		-0.618399	2.54549	0.0494891	0.594729
AT3G44326		-0.954414	3.30667	0.00323145	0.109073
AT3G44260		-0.610295	6.84395	0.0287889	0.441359
AT3G43960		-1.03336	2.1385	0.00265552	0.0948068
AT3G43630		-2.69119	-2.89085	0.0492391	0.594374
AT3G42830		-3.99069	-3.27375	0.0436552	0.563547
AT3G30580		-2.93124	-2.3266	0.00140625	0.0604821
AT3G29430		-1.22585	4.00355	2.6677e-05	0.00266444
AT3G29410		-0.987364	5.15357	0.00016119	0.0114692
AT3G29370		-2.0221	0.535194	1.04801e-05	0.00119752
AT3G27770		-0.797203	5.63219	0.0115019	0.255705
AT3G27630		-0.720423	2.07608	0.0333604	0.486286
AT3G26720		-0.785131	5.63137	0.000934187	0.0456381
AT3G25855		-1.28732	0.462485	0.00124144	0.0553389
AT3G25190		-1.66016	6.46708	1.17633e-16	1.32176e-13
AT3G24750		-1.35928	0.62058	0.00302513	0.104454
AT3G24670		-0.722671	4.87183	0.00233516	0.0863819
AT3G24210		-1.11842	0.298699	0.0406938	0.540421
AT3G24130		-1.8655	-1.32947	0.0102752	0.237845
AT3G24020		-1.06713	3.72484	0.000134467	0.010129
AT3G23870		-0.906482	-0.168442	0.0363698	0.507915
AT3G23700		-0.737345	1.07491	0.0373805	0.515617
AT3G23550		-0.98927	2.39053	0.00187379	0.0741999
AT3G23510		-1.23293	1.16748	0.00166467	0.0684318
AT3G23470		-1.04371	2.88978	0.00696286	0.184058
AT3G23170		-1.3321	4.69188	0.00243541	0.0893977
AT3G23080		-0.591418	3.46052	0.0229083	0.388289
AT3G22570		-1.25249	2.04235	0.000510671	0.0291764
AT3G22070		-0.679394	3.84749	0.0185999	0.34075
AT3G21340		-1.09534	0.214474	0.0417593	0.549061
AT3G21260		-1.00381	2.65773	0.00099812	0.0480648
AT3G20820		-0.919825	2.58042	0.00527482	0.152625
AT3G20760		-2.76395	3.07215	0.00122897	0.0552359
AT3G20680		-1.00968	1.64585	0.0141381	0.29104
AT3G20450		-0.938609	3.54939	0.000759092	0.0390657
AT3G20160		-1.56913	0.367353	0.00233446	0.0863819
AT3G19680		-0.823754	5.38796	8.71156e-05	0.00716234
AT3G19430		-2.02365	4.80917	1.00387e-06	0.000171337
AT3G19390		-0.900302	5.59754	7.97888e-05	0.00670301
AT3G19320		-1.54507	0.0929244	0.00455219	0.139657
AT3G18450		-0.908799	2.34266	0.0189284	0.344922
AT3G18260		-0.957561	3.3731	0.000336556	0.0209122
AT3G18200		-1.18297	2.6468	0.00370896	0.120797
AT3G17580		-1.77406	0.316749	1.96048e-05	0.00204125
AT3G17380		-0.920041	3.2788	0.00180426	0.072082
AT3G16690		-0.711816	4.44332	0.00790646	0.201598
AT3G16510		-0.773166	3.63576	0.00879119	0.215324
AT3G16450		-0.601862	9.83884	0.0127203	0.270527
AT3G16040		-1.50812	-2.00038	0.0388952	0.526815
AT3G15800		-1.0159	3.10572	0.0013933	0.0601172
AT3G15356		-0.714953	3.47629	0.00817276	0.206322
AT3G14770		-0.812017	1.62206	0.0391917	0.528441
AT3G14560		-0.857769	3.55835	0.0017924	0.0717147
AT3G14395		-1.0556	0.0182388	0.0205413	0.364432
AT3G14320		-1.30207	-1.64502	0.0446293	0.569308
AT3G13590		-0.930622	0.902136	0.0106281	0.2433
AT3G13175		-0.908048	4.51139	0.000761704	0.0391255
AT3G12710		-1.02819	4.01595	0.000420245	0.024962
AT3G11930		-1.77082	5.34899	8.43576e-05	0.00700582
AT3G11550		-1.49361	3.68574	6.48583e-06	0.000806007
AT3G11450		-0.814987	2.86212	0.0368359	0.510722
AT3G10470		-1.31289	0.272677	0.00243658	0.0893977
AT3G10080		-0.870352	5.57127	0.00411055	0.130105
AT3G09330		-2.55875	-2.54411	0.00851856	0.211529
AT3G09280		-0.996796	0.297532	0.0147642	0.297789
AT3G07720		-0.598414	8.22565	0.00545594	0.155281
AT3G07070		-1.20234	0.177972	0.0143385	0.292706
AT3G07010		-0.615696	4.84898	0.0110641	0.248846
AT3G06750		-0.821596	5.16693	0.00776846	0.199248
AT3G05980		-0.952797	2.51618	0.00884857	0.215945
AT3G05936		-1.44081	-1.11101	0.0172204	0.326236
AT3G05920		-0.767266	2.95295	0.0115689	0.256537
AT3G05900		-1.17441	2.42557	0.00450131	0.139029
AT3G05640		-0.612735	4.07606	0.0148522	0.299118
AT3G05270		-0.942623	1.2309	0.0310261	0.463188
AT3G05160		-0.675207	2.44116	0.0492019	0.594374
AT3G05150		-1.03992	2.42631	0.001316	0.057425
AT3G04760		-1.17557	-0.955146	0.0292176	0.445514
AT3G04330		-2.8197	-1.99057	0.0024183	0.0890906
AT3G03500		-0.940228	2.91954	0.00894597	0.217143
AT3G03280		-1.50938	2.41147	2.89773e-06	0.000400733
AT3G03270		-0.838753	8.21354	0.0155633	0.308539
AT3G02930		-1.28985	0.629237	0.00448578	0.138884
AT3G02390		-1.63439	-0.989772	0.00177486	0.0712866
AT3G01950		-0.949842	5.56057	0.00525465	0.152467
AT3G01940		-1.16062	1.96671	0.00767413	0.197568
AT3G01920		-0.749752	1.75161	0.0300566	0.453983
AT3G01730		-1.19279	-0.0825057	0.00944425	0.225983
AT3G01680		-0.628596	7.62912	0.0201639	0.359514
AT3G01670		-0.772449	7.68521	0.0021418	0.0816946
AT3G01516		-1.13295	1.67075	0.00174228	0.0703129
AT2G48075		-1.15139	-0.987451	0.0390895	0.527592
AT2G47670		-0.614614	3.27347	0.0442886	0.56678
AT2G47540		-0.67801	3.71025	0.0361418	0.505834
AT2G47530		-1.79207	-0.751282	0.000585589	0.0317738
AT2G47440		-0.768387	4.02747	0.00162839	0.0677132
AT2G47270		-1.80986	2.25124	1.18645e-07	2.66625e-05
AT2G46750		-0.991692	2.40779	0.00255624	0.0922019
AT2G45750		-0.6004	3.61379	0.0243722	0.400515
AT2G45180		-1.31784	3.82883	6.86639e-06	0.000841664
AT2G44240		-3.99068	-3.27375	0.0436479	0.563547
AT2G44220		-1.3433	-0.453512	0.0206744	0.365023
AT2G44070		-2.09316	-0.584217	0.00781157	0.199862
AT2G43890		-0.921178	2.13462	0.0183616	0.338373
AT2G43880		-1.26165	2.91276	9.45431e-05	0.00761058
AT2G43600		-1.06855	1.18428	0.0103595	0.238773
AT2G43590		-1.31736	3.72676	1.14795e-05	0.00129526
AT2G43550		-0.612532	4.94059	0.0321818	0.475486
AT2G43535		-0.969863	7.88737	3.3043e-05	0.00312656
AT2G43530		-1.0247	1.73967	0.0190879	0.346902
AT2G43150		-0.623394	9.13517	0.00580815	0.162713
AT2G42170		-1.46869	-0.909548	0.0163017	0.316888
AT2G42005		-2.12851	-1.6073	0.00165681	0.0682126
AT2G41970		-1.08749	1.48628	0.0104137	0.239407
AT2G41810		-0.928037	5.58169	4.50889e-05	0.0040262
AT2G41640		-0.653648	5.20092	0.00581967	0.162762
AT2G41230		-1.19082	-1.06423	0.029222	0.445514
AT2G41200		-0.804214	4.15614	0.00266849	0.0950608
AT2G40475		-0.747137	2.50148	0.018892	0.344922
AT2G39510		-1.35668	4.39248	0.00474391	0.143902
AT2G39430		-0.990871	4.77031	8.86849e-05	0.0072692
AT2G39410		-0.702867	2.9066	0.016201	0.315673
AT2G39320		-1.70026	-2.03963	0.0273859	0.428126
AT2G39040		-6.45054	1.89832	2.41702e-29	9.31139e-26
AT2G38890		-4.61131	-3.00815	0.00870335	0.214145
AT2G38870		-1.00079	3.40058	0.000772426	0.0392971
AT2G38800		-0.883189	5.57031	0.00997332	0.23308
AT2G37870		-0.731439	4.22179	0.00842252	0.21011
AT2G37130		-1.22845	6.88479	9.03339e-10	3.00745e-07
AT2G37100		-0.936612	1.18055	0.0154998	0.308246
AT2G36650		-0.988802	0.627682	0.0290665	0.444351
AT2G36500		-1.76756	-1.35287	0.00217559	0.0825162
AT2G36080		-0.951995	0.515258	0.0218516	0.376292
AT2G34990		-1.46768	-0.96146	0.00792428	0.201598
AT2G34810		-0.682409	2.22242	0.0385134	0.524277
AT2G34655		-1.59323	-1.00906	0.00418916	0.131973
AT2G34355		-0.791093	2.13717	0.0170273	0.325426
AT2G34350		-0.991681	0.232936	0.0242079	0.398965
AT2G34060		-0.713338	3.63742	0.0416152	0.5477
AT2G34030		-3.48101	-2.51041	0.0013117	0.0573299
AT2G32240		-1.0828	3.47474	0.0246871	0.403721
AT2G31550		-1.53947	-0.609631	0.00566335	0.159753
AT2G31220		-1.18436	-0.945396	0.0321318	0.475242
AT2G30940		-1.99832	-1.92825	0.0423267	0.552341
AT2G29220		-1.7064	-0.807046	0.00102924	0.049125
AT2G29180		-0.896538	0.792645	0.0268065	0.423867
AT2G27370		-1.07768	3.73937	0.00114623	0.052748
AT2G27140		-0.814689	2.97859	0.018513	0.339907
AT2G26690		-0.96772	4.47379	0.00297193	0.103145
AT2G26130		-2.92856	-2.77931	0.0200389	0.358825
AT2G26120		-2.56172	-2.98493	0.0365513	0.50923
AT2G25964		-0.70728	4.18456	0.0180261	0.334866
AT2G25370		-4.1838	-3.1998	0.0231213	0.388969
AT2G25220		-1.45459	0.128008	0.000775032	0.0392971
AT2G25200		-1.01394	1.68626	0.0116902	0.257137
AT2G25150		-2.11511	0.042945	0.00171868	0.0699061
AT2G25130		-1.0638	-0.48222	0.0276111	0.430398
AT2G24400		-0.860173	1.51993	0.0294716	0.44851
AT2G24300		-0.698788	3.16615	0.0335342	0.487278
AT2G24130		-0.855202	0.411611	0.0412409	0.545168
AT2G23834		-2.11406	-2.75857	0.0419501	0.550228
AT2G23690		-0.809875	2.34868	0.0232398	0.389987
AT2G23400		-1.74634	-0.920582	0.00138525	0.0599586
AT2G23120		-0.693193	5.90681	0.03261	0.479069
AT2G22880		-0.812365	3.02082	0.0248473	0.405358
AT2G22620		-0.641514	2.35228	0.0395626	0.530789
AT2G22170		-0.903536	7.0917	0.000228952	0.0153969
AT2G22122		-0.979938	4.02596	9.7619e-05	0.0078348
AT2G20515		-0.801435	4.62956	0.00254587	0.0922019
AT2G20362		-0.7747	2.23194	0.0174141	0.3278
AT2G20080		-0.846454	2.33091	0.0116406	0.257137
AT2G19660		-1.18415	1.06586	0.00380957	0.122886
AT2G18938		-1.63494	-0.531688	0.000831485	0.0418333
AT2G18300		-1.29307	-1.54658	0.0424346	0.553353
AT2G17680		-4.87851	-2.88321	0.00425399	0.133548
AT2G17500		-0.828358	6.31686	0.000340219	0.0209947
AT2G17300		-0.595856	4.61635	0.0296283	0.450134
AT2G17280		-0.807865	3.96422	0.00144191	0.0616229
AT2G17070		-1.15648	-0.500589	0.048453	0.590702
AT2G16005		-3.39021	1.83227	2.74173e-16	2.8437e-13
AT2G15880		-1.14513	2.18583	0.00189729	0.0745836
AT2G15830		-0.671152	2.41685	0.0495544	0.594984
AT2G15580		-0.694615	5.19258	0.0164847	0.317804
AT2G14760		-2.39449	-2.28941	0.0123056	0.264613
AT2G14095		-1.20612	0.565123	0.0154329	0.307597
AT2G13660		-0.634312	3.71219	0.0279333	0.434165
AT2G12646		-0.625928	3.73711	0.0326086	0.479069
AT2G05330		-0.961259	-0.117552	0.028519	0.438357
AT2G05270		-4.10232	-3.21819	0.0460811	0.577329
AT2G05160		-1.34906	-0.206492	0.00505587	0.149049
AT2G03505		-0.693064	3.30072	0.0112093	0.251063
AT2G02780		-1.08647	0.881303	0.0349456	0.498376
AT2G01755		-1.77276	-0.988553	0.00371513	0.120851
AT2G01275		-0.868681	1.86701	0.018271	0.337244
AT1G80240		-1.08586	4.69137	3.17598e-05	0.00303711
AT1G80180		-0.674815	5.34726	0.0015738	0.0662005
AT1G79700		-0.977182	2.9229	0.0018915	0.0745421
AT1G79480		-0.988323	2.37419	0.00730931	0.190629
AT1G78850		-0.862645	8.60996	9.82469e-05	0.00786179
AT1G78830		-1.33959	6.61016	1.82147e-07	3.6932e-05
AT1G78720		-2.04854	-1.67004	0.00231625	0.0862739
AT1G78460		-1.58598	0.245025	0.0163635	0.317005
AT1G78450		-3.51002	-1.33481	0.00138267	0.0599462
AT1G78290		-0.702057	3.2367	0.00921119	0.221982
AT1G77700		-1.0024	3.98107	0.00046155	0.0270982
AT1G77330		-1.46267	5.31821	4.4472e-10	1.62064e-07
AT1G77200		-0.877194	0.598078	0.0459735	0.576904
AT1G77060		-0.79271	2.86057	0.0123264	0.264613
AT1G76965		-2.23382	-2.15416	0.00670013	0.178894
AT1G76820		-0.931735	0.0686655	0.028822	0.441364
AT1G76720		-0.904693	0.154756	0.0268149	0.423867
AT1G76470		-1.53417	-0.5598	0.00101826	0.0487736
AT1G76240		-1.00848	3.34552	0.00321729	0.108859
AT1G76220		-1.74044	-1.69509	0.0335814	0.487278
AT1G76210		-2.05796	-1.13938	0.00659302	0.176971
AT1G76020		-0.65261	4.29468	0.0171188	0.325789
AT1G75600		-0.942169	0.640619	0.0336272	0.487278
AT1G75590		-0.742486	2.63143	0.0218	0.375643
AT1G75260		-1.4358	-0.398012	0.0158263	0.311071
AT1G75000		-0.765862	1.73675	0.0305455	0.459153
AT1G74490		-1.00232	0.883933	0.00830533	0.20815
AT1G73885		-0.904662	3.34871	0.0282551	0.436401
AT1G73780		-1.67228	1.57022	9.97005e-05	0.00793104
AT1G73580		-1.38359	1.00102	0.00187819	0.0741999
AT1G73160		-0.887436	2.2502	0.0113586	0.252938
AT1G73120		-1.34768	3.47576	1.93305e-06	0.000288002
AT1G72645		-2.37146	-1.93779	0.0419034	0.550052
AT1G72140		-0.619363	5.03785	0.0171636	0.326141
AT1G71740		-1.26448	2.60681	0.000519377	0.0294245
AT1G71695		-0.750452	4.16692	0.00557706	0.157497
AT1G71500		-0.704033	2.57862	0.026681	0.42299
AT1G70720		-1.91538	0.965145	0.000829314	0.0418021
AT1G70670		-0.705459	5.35208	0.00048908	0.0281216
AT1G69630		-1.70437	-2.03171	0.0266564	0.422865
AT1G69325		-1.02468	0.550266	0.0375081	0.516061
AT1G69050		-0.784411	0.579542	0.0350199	0.498491
AT1G68590		-0.768976	2.20504	0.0309053	0.462242
AT1G68390		-0.785054	1.68691	0.0366652	0.510003
AT1G68230		-0.805741	3.8816	0.00187928	0.0741999
AT1G68180		-1.61469	-1.33646	0.00537159	0.153775
AT1G67910		-0.888831	3.98772	0.000880119	0.04379
AT1G67590		-0.805349	2.17163	0.0189276	0.344922
AT1G67050		-0.878267	1.81524	0.0100319	0.233912
AT1G66800		-1.2245	1.70255	0.00422041	0.132803
AT1G66760		-0.933998	3.68822	0.000214334	0.0146699
AT1G66690		-0.920292	2.08277	0.0117601	0.258277
AT1G63600		-2.45454	-1.53175	0.00115567	0.0530018
AT1G63310		-0.841495	5.63835	0.00077479	0.0392971
AT1G63295		-0.937209	1.38023	0.03893	0.526837
AT1G63240		-0.781276	0.819866	0.046521	0.580121
AT1G62935		-2.2035	0.0370387	5.06603e-06	0.000656805
AT1G62914		-0.738353	0.64722	0.0472698	0.582945
AT1G62810		-0.653405	4.61533	0.00341112	0.113846
AT1G62500		-1.33782	4.79747	0.0292417	0.445514
AT1G62190		-5.0749	-2.73493	0.00668506	0.178845
AT1G61760		-1.00983	2.41693	0.00129912	0.0570575
AT1G61390		-1.22275	0.0695	0.0258423	0.41583
AT1G61160		-1.25791	-0.552523	0.0236448	0.393387
AT1G60750		-1.68617	3.56733	0.00364956	0.119293
AT1G60730		-0.93938	5.0052	0.00438845	0.136498
AT1G60360		-0.865612	1.14332	0.0173898	0.327708
AT1G60190		-1.67595	-0.546087	0.00527247	0.152625
AT1G60160		-0.847177	2.16478	0.0265213	0.422196
AT1G58037		-1.54552	0.387722	0.000407136	0.0242451
AT1G57670		-1.25375	-0.0924871	0.00962086	0.228882
AT1G57590		-2.22083	1.06738	1.49295e-06	0.000234073
AT1G55675		-0.674825	4.30242	0.039804	0.533231
AT1G55290		-1.37501	-1.07839	0.0139064	0.287366
AT1G55050		-2.23123	-2.33212	0.045308	0.573356
AT1G55030		-1.91762	-1.88419	0.0211106	0.370289
AT1G54790		-0.800602	2.19398	0.0154306	0.307597
AT1G54530		-0.752175	2.14865	0.0380401	0.521519
AT1G54500		-1.17743	3.31382	0.00223849	0.0843093
AT1G54400		-1.24036	0.075899	0.00358503	0.118342
AT1G53930		-1.5395	-1.21254	0.0115163	0.255815
AT1G53887		-0.860121	2.21681	0.0238982	0.396704
AT1G53560		-0.93685	3.11004	0.00567616	0.159947
AT1G53430		-1.20311	3.48927	0.00364982	0.119293
AT1G52190		-0.928524	2.23991	0.0103933	0.239143
AT1G52070		-2.12429	4.02908	1.70239e-06	0.000256471
AT1G52060		-2.3015	4.1939	1.29854e-07	2.84697e-05
AT1G52050		-1.51973	3.72723	0.000770962	0.0392971
AT1G51830		-1.36971	-0.0893049	0.0049116	0.147168
AT1G51810		-2.64864	-2.93393	0.0369233	0.511218
AT1G51030		-0.927961	-0.197041	0.0309726	0.462992
AT1G51020		-2.89625	0.404389	0.0011944	0.054316
AT1G50630		-0.63148	3.44106	0.0146639	0.29677
AT1G50060		-1.93028	2.94911	4.26586e-07	8.10123e-05
AT1G50040		-1.06895	2.85686	0.00201371	0.0780224
AT1G49940		-1.75143	-2.38636	0.0447511	0.570053
AT1G49570		-1.38497	4.62293	1.07489e-09	3.45077e-07
AT1G49500		-0.862921	3.59471	0.0296237	0.450134
AT1G49390		-0.667929	1.8262	0.0409478	0.542675
AT1G48700		-2.03094	1.17895	0.0196687	0.353604
AT1G48670		-0.999272	-0.408393	0.0400367	0.53502
AT1G48330		-0.922552	1.54041	0.00714515	0.187428
AT1G48100		-0.771014	3.37244	0.0491924	0.594374
AT1G47530		-0.789048	3.92548	0.00457647	0.140243
AT1G47271		-0.765561	2.5342	0.0123341	0.264613
AT1G44830		-1.42128	0.677406	0.000312094	0.0198029
AT1G44608		-1.11839	1.11778	0.00314953	0.107647
AT1G43020		-1.09568	0.938681	0.00796424	0.202011
AT1G35625		-2.12132	0.417095	4.36273e-05	0.00393477
AT1G34520		-2.34147	-2.67577	0.0291383	0.445006
AT1G34510		-1.92861	-1.91096	0.0114064	0.253793
AT1G34500		-3.13498	-2.77667	0.0232563	0.390007
AT1G34480		-2.23548	-1.54685	0.000711535	0.037186
AT1G34315		-0.626928	4.23775	0.022304	0.382129
AT1G33760		-2.03085	-2.52921	0.0375737	0.516437
AT1G33750		-0.706988	2.42457	0.0330435	0.483759
AT1G33090		-1.02895	-0.494713	0.0477162	0.585889
AT1G31950		-1.57422	2.6152	2.41356e-05	0.00243769
AT1G31772		-2.47661	-2.2314	0.00890486	0.21673
AT1G31720		-0.718085	1.6514	0.0359472	0.505211
AT1G30750		-1.32253	3.30846	4.06287e-05	0.00372664
AT1G30130		-0.762715	5.59698	0.00167851	0.0687907
AT1G29520		-0.935552	7.0386	0.000530268	0.0297911
AT1G29380		-0.750837	4.17082	0.00252503	0.0916452
AT1G29025		-0.634797	3.74276	0.0468169	0.581267
AT1G28660		-1.0623	1.26501	0.00237821	0.0878537
AT1G28160		-2.47562	-0.959966	1.18802e-05	0.00133489
AT1G26390		-2.92788	-1.65854	0.000104053	0.00822877
AT1G25275		-0.784112	6.75087	0.000913592	0.0450399
AT1G24485		-1.48922	-0.354566	0.0126313	0.269447
AT1G23750		-1.00351	3.11058	0.000931183	0.0456334
AT1G23450		-1.29182	-1.27113	0.0458611	0.576474
AT1G23205		-1.03371	3.49863	0.000463836	0.0271329
AT1G23060		-1.51924	-0.720295	0.00898729	0.217363
AT1G22550		-0.635724	4.32144	0.00984052	0.231911
AT1G22330		-1.09834	2.00822	0.00279514	0.0984026
AT1G22190		-0.6918	6.51684	0.00951662	0.227297
AT1G22000		-1.35249	-0.669752	0.0119749	0.260745
AT1G21910		-1.01149	2.03385	0.0152812	0.30525
AT1G21528		-1.6822	0.916135	0.000320541	0.0202436
AT1G21140		-1.78421	4.337	1.79968e-11	9.51608e-09
AT1G20970		-0.883342	2.81128	0.0375729	0.516437
AT1G19620		-1.99962	0.0498035	4.14465e-05	0.00377598
AT1G19200		-1.01088	0.332005	0.0158903	0.312101
AT1G18270		-0.699704	5.54683	0.00862613	0.212828
AT1G18265		-5.0194	-2.74164	0.0103173	0.238411
AT1G17860		-0.75037	5.19283	0.0469477	0.581751
AT1G17147		-0.89193	2.20093	0.00898386	0.217363
AT1G16850		-0.954175	2.42553	0.0134262	0.28067
AT1G15540		-2.02733	-2.49762	0.0206408	0.364833
AT1G15040		-1.17912	1.53282	0.00255543	0.0922019
AT1G15010		-0.901065	2.09872	0.0251537	0.408872
AT1G14960		-1.95952	2.0728	4.44769e-06	0.000585077
AT1G14930		-6.11347	-2.14829	1.4617e-06	0.000232989
AT1G14500		-1.28343	-0.869946	0.0256115	0.413324
AT1G14240		-1.00772	6.16364	8.6743e-06	0.00101972
AT1G13130		-0.811099	2.26208	0.0397269	0.532463
AT1G12845		-1.51392	0.415451	0.00071522	0.0371973
AT1G12490		-2.37044	-1.81279	0.00282341	0.0991391
AT1G11500		-0.949091	1.20458	0.00805034	0.203461
AT1G10810		-0.660251	3.03874	0.0331205	0.484465
AT1G10455		-2.69949	-2.92005	0.0359797	0.505211
AT1G09750		-1.08862	6.48599	0.01732	0.326849
AT1G09600		-1.2732	-1.14147	0.0367106	0.510003
AT1G09380		-1.70286	-1.76144	0.0151955	0.303988
AT1G09250		-0.721028	5.05026	0.00283292	0.0993437
AT1G08310		-1.06647	-0.0361283	0.0163394	0.316888
AT1G08230		-0.714988	3.37485	0.0195677	0.353201
AT1G08160		-0.837991	6.39671	0.0058607	0.163203
AT1G07590		-0.65044	7.73097	0.00329688	0.110581
AT1G07175		-2.16363	0.242352	0.000122999	0.00942303
AT1G06980		-0.977708	0.198115	0.0244924	0.401731
AT1G06930		-1.05135	1.20607	0.00497741	0.1483
AT1G06923		-1.43779	-1.53781	0.0272459	0.427488
AT1G06330		-1.73139	0.572002	0.00015479	0.0111313
AT1G06120		-2.62969	0.202116	2.45067e-05	0.00246594
AT1G05770		-0.948041	2.03685	0.00635599	0.17261
AT1G05660		-2.1209	2.7571	2.53188e-08	6.69384e-06
AT1G05540		-1.10325	-0.27912	0.0181007	0.335249
AT1G05310		-1.09427	2.92405	0.000542909	0.0302492
AT1G05020		-2.44539	-2.27424	0.00376795	0.121928
AT1G04660		-1.52803	1.6797	0.0469594	0.581751
AT1G03710		-0.986547	-0.470792	0.0338893	0.489498
AT1G03080		-0.841482	3.0135	0.0214411	0.372539
ASN1		-0.594656	5.10277	0.0276324	0.430481
ARR6		-0.718384	4.93977	0.0169928	0.324996
ARR3		-1.28976	2.15739	0.000117312	0.00911688
ARGOS		-0.900768	1.5153	0.0328814	0.482171
APX5		-1.02037	4.40172	1.78245e-05	0.00188315
APX4		-1.33671	0.512467	0.000839302	0.0420696
APL4		-1.14063	-0.539339	0.0176047	0.330144
ALMT12		-1.26421	0.0920471	0.00502901	0.148703
ALL1		-0.925359	1.90054	0.0121269	0.26286
ALDH3I1		-0.798801	2.93044	0.00465719	0.142071
ALDH11A3		-1.43532	0.348049	0.0474088	0.583272
AIR3		-0.646761	3.70406	0.0408737	0.542441
AIF1		-1.01942	3.81206	0.00114878	0.0527752
AGT2		-0.685506	6.652	0.00091931	0.0452391
AGP7		-0.664246	5.4762	0.00628288	0.171075
AGP41		-1.85293	1.39754	3.1055e-06	0.000423977
AGP4		-1.08246	6.94644	5.36359e-05	0.00472679
AGP30		-4.80228	4.44944	1.5698e-39	1.05832e-35
AGP3		-0.968714	3.63988	0.00323169	0.109073
AGP26		-0.884242	3.21012	0.00198771	0.0771259
AGP24		-1.96222	5.72867	1.90301e-13	1.31586e-10
AGP22		-1.36545	5.69552	1.34676e-06	0.000218783
AGP2		-0.736677	5.47495	0.00178522	0.0715335
AGP14		-1.56638	6.14917	7.55588e-10	2.54699e-07
AGP13		-1.10904	4.90926	5.20752e-06	0.00066872
AGL87		-2.90035	-2.85025	0.0185334	0.339993
AGL71		-2.08213	-0.411969	0.00587592	0.163357
AGL39		-1.87387	-1.65387	0.00652751	0.175501
AGD11		-2.19248	-2.17896	0.0173047	0.32679
AFP1		-0.962233	0.965206	0.0123343	0.264613
ADF11		-0.734374	2.78982	0.0393002	0.529639
ACX6		-0.924836	-0.175616	0.0435334	0.562513
ACS9		-1.47871	-1.87177	0.0452538	0.573208
ACS11		-1.45349	-0.628176	0.0122256	0.263539
ACP5		-2.79899	-0.715999	4.15762e-06	0.000549726
ABR1		-0.831919	2.60043	0.0254813	0.412796
AAP3		-1.48075	4.348	7.20884e-11	3.24001e-08
2019-10-05		-0.814352	2.69296	0.010777	0.244719
2019-10-03		-1.00122	1.30483	0.0362516	0.50679

## Sheet: 2D_up
BTH							10KHZ							BTH	Common	10KHZ
genes	Common	logFC	logCPM	PValue	FDR		genes	Common	logFC	logCPM	PValue	FDR		2963	85	669
WAK1	O	2.96153	-0.588543	4.51469e-13	3.3781e-11		WAK1	O	1.71944	-1.44834	0.0378521	0.553485
THAS1	O	1.24791	2.6722	1.70728e-06	2.58363e-05		THAS1	O	0.849548	2.47223	0.0124004	0.303891
TBL42	O	2.4243	1.15264	1.01706e-16	1.25813e-14		TBL42	O	1.18581	0.308437	0.00180142	0.0883251
SBT4.12	O	0.804367	6.28561	9.20711e-08	2.04521e-06		SBT4.12	O	0.7618	6.30693	2.58856e-06	0.00083102
ROPGEF10	O	0.778204	-0.571505	0.0403561	0.11707		ROPGEF10	O	0.945103	-0.455096	0.0185021	0.373404
RLP43	O	2.74669	-2.56587	0.000455857	0.00306714		RLP43	O	2.47159	-2.68319	0.00195546	0.0931675
PPDK	O	0.779802	0.982437	0.00514845	0.0229333		PPDK	O	0.699271	0.976091	0.0209534	0.403032
PLC8	O	0.910184	-0.272751	0.00979375	0.0384773		PLC8	O	0.732071	-0.333528	0.0358596	0.537835
PDX1L4	O	1.10471	-1.0364	0.00395645	0.0186429		PDX1L4	O	0.89799	-1.11064	0.0495163	0.632247
PDF2.1	O	0.667221	4.9043	4.4256e-06	5.93462e-05		PDF2.1	O	0.726116	4.98115	4.54175e-07	0.000235533
NRT2:1	O	2.95127	5.37912	4.43424e-20	7.91909e-18		NRT2:1	O	0.798383	3.86371	0.0177727	0.365581
NIMIN1	O	3.66395	3.45951	1.15058e-63	6.20555e-60		NIMIN1	O	0.991241	1.43905	0.000328042	0.0272194
NDH-O	O	1.34347	-0.831565	0.000803726	0.00494503		NDH-O	O	1.04952	-0.970271	0.0130899	0.312163
NAS1	O	1.98594	4.21944	1.32874e-11	7.62388e-10		NAS1	O	0.853157	3.5098	0.00974291	0.267553
MIOX4	O	0.674521	1.40554	0.0327985	0.0998283		MIOX4	O	1.11479	1.68783	0.00158458	0.0810144
LSU2	O	1.25735	4.06279	6.35993e-15	6.10349e-13		LSU2	O	0.726624	3.79013	5.80419e-05	0.0074534
LBD18	O	0.836741	1.01603	0.00416372	0.0194208		LBD18	O	0.825913	1.04321	0.00897728	0.253233
LBD15	O	0.71599	2.26815	0.0116257	0.0441938		LBD15	O	0.658319	2.2782	0.016519	0.352884
HR1	O	2.10952	-1.67613	4.77306e-05	0.000457735		HR1	O	1.42858	-2.03727	0.0379835	0.553976
HB1	O	1.06412	4.79586	2.76874e-07	5.39483e-06		HB1	O	0.840821	4.70852	8.43653e-07	0.000344709
GLR2.2	O	1.33523	1.82013	2.5182e-05	0.000266203		GLR2.2	O	0.974647	1.63244	0.00276612	0.119353
GDH3	O	4.08518	3.57462	1.97269e-74	1.77325e-70		GDH3	O	1.40198	1.41932	8.72233e-08	6.72043e-05
F3H	O	1.95119	-0.849744	0.000210003	0.0016052		F3H	O	1.16989	-1.30094	0.039841	0.566636
EXPA8	O	1.1014	1.85555	9.65708e-06	0.000117202		EXPA8	O	0.890946	1.76609	0.000550594	0.0403475
ENODL15	O	0.610661	6.79427	0.00655553	0.0278969		ENODL15	O	0.893452	6.99685	3.12429e-06	0.000925607
ENODL13	O	0.672937	4.61672	0.00279876	0.013977		ENODL13	O	1.00676	4.85099	5.96563e-07	0.000277371
CYP71B5	O	3.46577	3.86384	1.8165e-29	8.30265e-27		CYP71B5	O	0.97016	2.00453	0.00769372	0.229483
CYP705A5	O	1.39831	4.00227	6.27695e-10	2.40441e-08		CYP705A5	O	1.04029	3.81634	7.89901e-06	0.00180519
CLE4	O	1.23085	1.15539	7.54854e-05	0.000679444		CLE4	O	0.929441	1.00624	0.0118549	0.297941
CKX3	O	1.58256	0.761999	1.15627e-05	0.000136222		CKX3	O	1.0212	0.436905	0.00461508	0.16683
CIPK17	O	1.73653	-0.895735	0.000117795	0.000991445		CIPK17	O	1.35344	-1.10791	0.012485	0.304415
CIPK13	O	1.2615	1.55361	6.25228e-05	0.000576823		CIPK13	O	0.845996	1.3396	0.0186029	0.374322
CDC20.2	O	0.732287	3.3141	0.0081815	0.033353		CDC20.2	O	0.821086	3.40499	0.00139659	0.0742837
CDC20.1	O	0.920818	4.52109	8.78164e-05	0.000772893		CDC20.1	O	0.698865	4.43907	0.000862165	0.0546482
BHLH100	O	1.95129	5.59059	1.06353e-21	2.33172e-19		BHLH100	O	0.842785	4.90198	0.000160447	0.0160846
AUR2	O	0.952705	4.01496	2.49857e-05	0.000264439		AUR2	O	0.637764	3.8807	0.00300352	0.124815
ATSDI1	O	1.18556	1.82661	6.29491e-06	8.04144e-05		ATSDI1	O	0.664861	1.56573	0.0202651	0.394291
AT5G66230	O	0.653694	4.8579	0.00383146	0.0181619		AT5G66230	O	0.626565	4.88735	0.0017984	0.0883251
AT5G40210	O	0.651048	1.57997	0.00832728	0.0338297		AT5G40210	O	0.614785	1.59945	0.0154474	0.341133
AT5G39520	O	1.86069	-2.67342	0.0480859	0.134586		AT5G39520	O	1.92862	-2.59559	0.0219735	0.414666
AT5G39493	O	2.36413	-1.79222	2.24254e-05	0.000240169		AT5G39493	O	1.67432	-2.1579	0.013242	0.313885
AT5G39080	O	1.5883	-0.615832	9.18722e-05	0.000801008		AT5G39080	O	1.21405	-0.834192	0.00605602	0.198165
AT5G26620	O	1.63836	-0.348531	0.00160649	0.00880534		AT5G26620	O	1.27655	-0.550557	0.0121065	0.300622
AT5G26220	O	1.58971	2.6241	1.61806e-11	9.10945e-10		AT5G26220	O	1.58988	2.65544	1.72888e-12	5.82785e-09
AT5G16250	O	0.625484	6.75069	0.0038341	0.0181712		AT5G16250	O	0.823899	6.90508	4.75742e-05	0.00664732
AT4G36700	O	4.12503	-2.29837	6.37166e-08	1.50328e-06		AT4G36700	O	3.07206	-2.87427	0.00390542	0.147469
AT4G34950	O	1.55797	5.03957	3.24944e-17	4.23322e-15		AT4G34950	O	0.626349	4.51277	0.0027158	0.118528
AT4G11190	O	0.956679	6.3919	3.14143e-08	8.10927e-07		AT4G11190	O	0.785546	6.33795	2.08723e-06	0.000678149
AT3G61930	O	1.75881	4.02181	2.30925e-13	1.77924e-11		AT3G61930	O	0.624156	3.35321	0.0322735	0.508067
AT3G60650	O	3.14123	-2.59579	0.000226834	0.00170867		AT3G60650	O	2.35321	-2.93036	0.0105017	0.277471
AT3G57010	O	0.593944	5.40429	0.00051246	0.00338382		AT3G57010	O	0.730157	5.52266	1.71955e-06	0.0005945
AT3G56891	O	1.34067	-1.45709	0.00243089	0.0124603		AT3G56891	O	1.31855	-1.44813	0.00476153	0.17075
AT3G51200	O	2.07303	0.382656	6.65487e-10	2.52763e-08		AT3G51200	O	0.902146	-0.338276	0.0130723	0.312163
AT3G28840	O	3.59512	-3.07417	0.000774909	0.00481275		AT3G28840	O	3.99181	-2.82155	0.000967426	0.0587488
AT3G28590	O	2.95977	-3.35703	0.0278625	0.0876435		AT3G28590	O	3.05372	-3.22627	0.0236949	0.428845
AT3G21330	O	1.88776	-1.74819	0.000656778	0.00417144		AT3G21330	O	1.41746	-1.9782	0.0232008	0.424905
AT3G19200	O	0.976524	3.73376	9.67606e-08	2.13477e-06		AT3G19200	O	0.595535	3.56317	0.00155396	0.0803144
AT3G13404	O	2.12375	-2.88164	0.0135265	0.0496125		AT3G13404	O	3.16697	-2.31568	2.42305e-05	0.00403347
AT3G12900	O	3.0449	7.36175	4.26825e-47	6.39455e-44		AT3G12900	O	0.860274	5.80141	0.00174655	0.0864204
AT3G12870	O	0.710975	4.04096	0.00431779	0.0199953		AT3G12870	O	0.590033	4.01926	0.0113599	0.28955
AT3G02480	O	2.06755	0.308494	1.47327e-07	3.0918e-06		AT3G02480	O	0.857754	-0.4251	0.0361675	0.539501
AT2G38390	O	3.47652	7.68479	5.07357e-56	1.52021e-52		AT2G38390	O	0.686291	5.64799	0.000723644	0.0489085
AT2G36710	O	2.97533	-2.67275	0.000201286	0.00154999		AT2G36710	O	3.01336	-2.63214	0.000240022	0.0215756
AT2G36110	O	1.73124	-1.34497	0.000167691	0.00132965		AT2G36110	O	1.49107	-1.46945	0.00277387	0.119494
AT2G27930	O	0.649213	2.01772	0.0408523	0.118204		AT2G27930	O	0.673051	2.07026	0.0324065	0.509269
AT2G26370	O	1.87582	-1.92324	0.00150087	0.00831771		AT2G26370	O	1.82791	-1.92221	0.00158639	0.0810144
AT2G14247	O	2.53603	5.80286	1.01721e-44	1.30625e-41		AT2G14247	O	0.690978	4.57502	0.000572119	0.0413628
AT2G14095	O	0.841654	0.470464	0.025722	0.0821952		AT2G14095	O	1.19139	0.701199	0.00562575	0.191552
AT2G03850	O	1.79853	-2.324	0.00477719	0.0216152		AT2G03850	O	1.64996	-2.35727	0.0267832	0.458871
AT1G73860	O	1.18432	-1.09303	0.00575902	0.0251341		AT1G73860	O	0.951225	-1.18303	0.0367932	0.545766
AT1G62290	O	1.10127	-1.0366	0.00452299	0.0207012		AT1G62290	O	0.940992	-1.09153	0.0276514	0.466799
AT1G55240	O	0.684662	2.72484	0.0100051	0.0391592		AT1G55240	O	0.891113	2.88049	0.00270966	0.118528
AT1G54020	O	2.12232	-0.910568	0.000108658	0.000924935		AT1G54020	O	1.68902	-1.17169	0.00211609	0.0983053
AT1G51035	O	2.8915	-1.22134	3.82031e-10	1.55623e-08		AT1G51035	O	2.66438	-1.3931	8.05747e-06	0.00182593
AT1G25422	O	0.996721	-1.09504	0.0249505	0.0803487		AT1G25422	O	1.10434	-1.0178	0.0137306	0.319755
AT1G22290	O	1.25872	-1.88447	0.0183473	0.0631162		AT1G22290	O	1.20014	-1.8771	0.0424534	0.586196
AT1G16260	O	0.896605	0.215494	0.0184007	0.0632519		AT1G16260	O	1.02533	0.307357	0.00383667	0.146284
AT1G13680	O	1.65929	-2.29297	0.00865186	0.0349117		AT1G13680	O	2.13308	-2.00175	0.011159	0.287591
AT1G13609	O	2.11555	3.78683	1.22847e-18	1.89303e-16		AT1G13609	O	2.33308	3.99357	8.29511e-37	2.23694e-32
AT1G09380	O	1.54204	-2.35451	0.0259185	0.0826859		AT1G09380	O	2.70374	-1.66631	0.000190027	0.0181077
AT1G06090	O	1.09403	4.77039	2.90565e-06	4.08746e-05		AT1G06090	O	0.60415	4.53364	0.0122425	0.30233
AT1G03850	O	0.87591	5.43126	0.000131705	0.00108814		AT1G03850	O	0.631478	5.34085	0.00795807	0.23403
AT1G03230	O	1.34394	6.22966	1.46508e-10	6.57383e-09		AT1G03230	O	0.603101	5.83437	3.3248e-05	0.00508569
AT1G02470	O	0.749183	-0.104415	0.0228485	0.0748944		AT1G02470	O	0.848517	-0.0212724	0.0162189	0.348941
APT4	O	1.81054	-1.63659	0.000254561	0.00188282		APT4	O	1.50614	-1.79329	0.00550686	0.188217
ZIP9		2.59868	2.18522	1.14413e-22	2.80488e-20		ZFP5		1.09923	5.06272	1.93545e-10	4.01486e-07
ZIP8		2.46892	2.18008	3.30202e-16	3.78918e-14		XTH6		1.88226	-1.82213	0.024147	0.43296
ZIP5		1.23825	3.24742	9.47895e-10	3.51608e-08		XTH10		0.849777	2.58834	0.00096812	0.0587488
ZIP3		1.6779	3.38119	1.61823e-16	1.93092e-14		XSP1		0.766281	6.13603	1.9564e-06	0.000659478
ZIP2		0.87043	5.65679	2.63956e-08	6.99975e-07		XCP2		0.717609	8.26897	5.90845e-05	0.00755133
ZIF1		0.795911	6.39709	1.40721e-09	5.10058e-08		XCP1		0.921558	8.67129	2.22954e-05	0.0038541
ZFP2		3.17792	-1.12475	6.38008e-08	1.50395e-06		WRKY28		0.668433	1.77779	0.0142917	0.326337
ZFP10		0.960479	0.0527063	0.0201073	0.0678555		WRKY13		0.594568	3.25101	0.0126964	0.30652
ZF1		1.71392	3.24628	5.5508e-21	1.12548e-18		WDL1		0.636141	6.14161	1.87594e-05	0.0033807
YUC8		1.1236	2.93573	2.1516e-07	4.30432e-06		VSP2		1.18611	8.86735	7.63959e-05	0.00923843
YUC4		1.01938	1.85383	0.0014399	0.00805262		VPS2.2		0.585741	3.94689	0.0011743	0.0666684
YUC3		1.87302	2.30701	2.04286e-06	3.01531e-05		VND7		0.886439	2.40883	0.00356929	0.139094
YUC2		2.18562	-2.67479	0.00380991	0.0180692		VIM2		0.730394	1.97021	0.00276619	0.119353
YSL7		1.36281	2.87413	1.99943e-05	0.000217552		VATG3		1.84394	-2.00805	0.00691222	0.213764
YSL6		0.610376	5.27716	8.06842e-05	0.000717379		UGT71B8		3.46859	-2.67739	0.000223428	0.0205638
YSL4		0.748334	3.23149	0.000380174	0.00262875		UBP11		0.865851	-1.0029	0.0352565	0.534506
YSL2		0.864796	5.34836	9.74181e-10	3.60862e-08		UBC20		0.634596	6.1441	0.000250242	0.0223301
YSL1		1.58815	-2.3191	0.0288303	0.090162		TRFL8		2.00359	-2.32678	0.0346623	0.531102
YAO		0.632693	4.25078	5.37047e-05	0.000507073		TRFL2		4.32472	-3.36303	0.00916259	0.257115
XW6		0.825763	6.78973	1.06882e-07	2.32631e-06		TLP8		0.72028	2.6207	0.00528962	0.182802
XTH5		0.938935	4.28051	5.42274e-05	0.000510775		TLP5		0.761393	1.06826	0.0244804	0.436905
XTH26		2.6975	-0.522231	3.14426e-08	8.10927e-07		TED7		1.07005	4.56151	9.10024e-05	0.0106236
XTH21		1.69032	2.49874	2.20401e-07	4.38838e-06		TED6		1.05438	6.8681	6.96769e-07	0.000310522
XTH19		1.2657	4.84025	3.8568e-08	9.67501e-07		TBL43		1.475	-1.87019	0.00746928	0.224041
XTH18		2.26355	5.12175	2.21364e-17	2.96991e-15		TBL34		0.771077	4.35466	3.57898e-06	0.00101594
XTH17		2.63769	2.42246	1.30619e-15	1.36e-13		TBL31		0.711896	2.0589	0.00145125	0.0765866
XTH16		1.16649	3.61603	7.77913e-08	1.7793e-06		TBL22		0.694785	1.03699	0.0185269	0.373404
XTH15		0.803782	7.02562	7.90129e-08	1.80368e-06		SYTB		1.07779	-0.754394	0.0305834	0.49445
XTH14		2.57714	2.84142	1.38797e-20	2.59925e-18		SYP72		1.1439	0.992264	0.000446988	0.0346377
XTH13		2.84191	0.287875	2.31073e-16	2.68592e-14		SYP111		0.698931	4.68441	0.000645278	0.0447332
XTH12		2.15904	0.583778	4.15049e-07	7.69252e-06		SVL2		0.815959	3.26302	0.000427931	0.0334493
WRKY9		0.801146	2.68193	0.000926756	0.00556859		SUS6		0.846409	2.28045	0.000904454	0.0558538
WRKY72		0.945986	4.91478	2.09963e-11	1.15553e-09		SUS5		0.805901	3.60324	0.000317876	0.0267046
WRKY70		0.971976	4.40292	4.48419e-08	1.1094e-06		SULTR2		0.885416	7.55694	4.95023e-05	0.00672896
WRKY65		0.64614	7.53881	3.70468e-06	5.06613e-05		SUC5		1.45155	-1.86744	0.0141332	0.326337
WRKY62		4.01721	3.65429	3.62196e-63	1.62789e-59		SUC1		0.717061	8.99252	2.61575e-09	3.91884e-06
WRKY6		0.777876	4.01511	3.06101e-05	0.000314222		STP9		0.938225	-0.263864	0.0330821	0.515343
WRKY59		2.9925	3.58625	2.68645e-32	1.4205e-29		ST4B		0.776689	4.50317	0.000126431	0.0135836
WRKY58		2.36767	0.0141687	2.70452e-11	1.46158e-09		SPX3		0.751004	-0.0583271	0.027316	0.464794
WRKY56		0.774311	0.294417	0.0179492	0.0620162		SP1L2		0.776908	4.97729	0.00726884	0.220832
WRKY54		1.90557	3.95137	5.5963e-25	1.65841e-22		SNG1		0.967833	3.44058	9.41686e-05	0.0109221
WRKY51		2.03232	4.42636	2.77261e-43	3.25083e-40		SMO1-3		2.26263	-0.11456	8.41302e-08	6.72043e-05
WRKY50		1.25709	1.25127	6.88485e-06	8.68805e-05		SHY2		0.655046	5.29345	0.000228108	0.0208067
WRKY38		3.6454	2.12969	4.32096e-12	2.70985e-10		SHP1		0.967813	-0.240313	0.0139812	0.324468
WRKY31		0.842027	2.74816	1.76681e-05	0.000195911		SFH12		2.49948	-3.10143	0.0395124	0.565121
WRKY29		0.823376	2.71572	0.000135673	0.00111478		SESA4		2.82453	-3.29328	0.042631	0.587656
WRKY14		0.895356	3.14687	1.03817e-06	1.69265e-05		SEH		0.671282	3.72423	0.0249623	0.440409
WR3		1.59739	6.02296	4.68442e-22	1.07055e-19		scpl48		0.693969	7.62242	2.48959e-05	0.00411883
WOX7		2.41567	-2.38662	0.00045483	0.00306405		SCPL43		0.789465	1.57953	0.00792935	0.23378
WOX5		1.16992	-0.155323	0.0110278	0.0424354		scpl41		0.819597	0.0375358	0.0130629	0.312163
WOX11		2.19053	0.988581	7.81856e-11	3.73835e-09		scpl17		3.21541	-3.1629	0.0237613	0.429323
WNK3		1.17764	0.636419	0.000395972	0.00272662		RXF12		0.666863	4.82036	0.000166293	0.016322
WIP5		3.18481	-2.29541	8.49415e-06	0.000104642		RVE2		0.767454	6.07351	9.09345e-06	0.00202664
WIP4		1.53501	-0.954733	0.000825861	0.00505521		RTM2		0.726139	3.51159	3.14426e-05	0.00487307
WBC11		1.64735	1.8063	5.96628e-06	7.69085e-05		RTFL8		0.750695	5.54851	3.52137e-06	0.00101022
WAKL5		0.802679	0.433742	0.0112575	0.0431225		RTFL7		1.2259	3.78131	1.79914e-09	2.85396e-06
WAKL4		1.54476	0.874803	1.26131e-06	1.99019e-05		RR5		0.871392	6.53295	0.00436713	0.161106
WAG2		1.62262	2.3633	3.85426e-07	7.2475e-06		RR16		1.29008	-0.291567	0.00778514	0.230705
WAG1		1.73667	1.10256	8.39413e-05	0.000743153		RPN12b		0.766381	0.50666	0.00871055	0.247782
VIT1		3.10354	-2.59992	7.87338e-05	0.000702572		ROXY2		1.12406	4.36726	1.97756e-13	7.61839e-10
VIM1		0.924657	4.71115	2.02846e-06	2.99898e-05		ROPGEF6		0.603935	3.42567	0.0149644	0.334059
VDAC3		1.13269	7.96306	5.58715e-08	1.34166e-06		ROPGEF3		0.77374	1.1221	0.00219806	0.100808
VDAC2		0.683968	7.14415	3.92497e-06	5.34299e-05		ROP9		0.722986	3.76486	2.37369e-05	0.00401469
VDAC1		0.775212	8.71595	6.18519e-07	1.08099e-05		RNS3		1.16235	5.02647	1.33663e-06	0.000500625
UTR3		0.784382	5.63985	2.69155e-07	5.25584e-06		RLP24		0.701158	1.38702	0.0112592	0.287797
UTR2		1.24186	4.89733	1.23325e-10	5.60829e-09		RL6		1.21636	1.37972	0.000731329	0.0493044
UTR1		0.718082	4.77262	1.42256e-05	0.00016214		RL5		4.43089	-2.58957	3.10211e-05	0.00483553
URED		0.624252	1.24231	0.0166326	0.0584414		RIP4		0.653031	2.68667	0.00274025	0.118996
UPS3		1.55719	-0.371269	1.10519e-05	0.00013141		RIP2		0.648016	2.46673	0.00301173	0.124916
UPP		0.625033	3.93803	0.000341902	0.00240796		RBL2		0.595352	6.19934	0.000119202	0.0130142
UNG		0.678751	2.66908	0.000844524	0.00515119		RAP2.7		0.623473	3.80922	0.00420807	0.155878
UNE11		2.01334	3.5982	5.7286e-09	1.788e-07		QQS		0.882825	4.64347	4.44097e-10	8.55426e-07
ULT2		2.26275	1.16513	4.32537e-10	1.73833e-08		PYD4		0.782927	2.96145	0.0084225	0.242401
UGT85A1		0.881609	2.40933	0.0026027	0.0131633		PUP3		2.05451	-2.55305	0.00834381	0.240393
UGT76D1		0.658184	2.3327	0.0026768	0.0134794		PUM8		1.0085	-0.511854	0.0276614	0.466799
UGT74F2		2.1588	4.50942	1.16638e-38	1.04846e-35		PSBO2		1.28172	2.56479	0.000210372	0.0195855
UGT74D1		0.947753	4.20183	1.44277e-05	0.000164235		PSAH2		1.35025	1.26739	0.0222958	0.417893
UGT73D1		2.1022	2.19349	2.05355e-19	3.4184e-17		PRXCB		0.905505	7.24264	0.00119174	0.0672338
UGT73B4		0.819517	1.99691	0.00298868	0.0147855		PRXCA		1.84787	-0.0916504	0.000371447	0.0302623
UGT72E3		0.973525	4.65706	6.6563e-07	1.15064e-05		PRR1		0.959208	6.67482	3.15778e-06	0.000925607
UGT72E2		1.32125	6.57164	1.08522e-12	7.60136e-11		PP2-A9		0.910422	3.26116	7.13922e-07	0.000310522
UGT72E1		1.35933	8.06507	4.16526e-22	9.60038e-20		PP2-A5		2.79421	-2.32049	0.00606244	0.198165
UGT71C1		0.946107	6.74254	1.08995e-12	7.61467e-11		POK1		0.685827	2.03963	0.00289719	0.122048
UCC3		2.74635	-0.0371938	3.13194e-11	1.65606e-09		PLP4		1.51664	-0.791364	0.00736062	0.222755
UCC1		1.67266	4.48337	2.89786e-10	1.2097e-08		PLDALPHA3		0.967167	1.01636	0.000540791	0.0400646
UBQ5		0.858044	9.81824	1.07223e-06	1.73976e-05		PIN5		1.0476	1.34919	0.00485108	0.172584
UBQ1		0.796842	9.89231	5.32704e-07	9.50095e-06		PHB7		1.86378	-1.34061	0.000490498	0.0369476
UBC12		1.28783	0.446611	3.4999e-05	0.000351384		PGSIP1		0.954462	5.09731	1.58256e-05	0.00298441
TY1		0.712348	4.54147	2.05134e-06	3.02618e-05		PGIP2		1.55393	1.61595	0.0263837	0.454046
TTL1		0.590388	5.62745	2.90144e-05	0.000300588		PCK2		0.999296	3.9961	0.00326891	0.130726
TTG2		0.772698	-0.223817	0.0412411	0.119125		PAP22		0.780997	2.12426	0.0104351	0.277471
TSO2		1.11097	6.88669	2.87201e-10	1.20263e-08		PAP10		0.636143	2.37728	0.00657489	0.208349
TRY		1.01933	-0.955961	0.0389687	0.113999		OXS3		0.699374	5.76821	0.0304136	0.492669
TRI		1.10308	5.12131	2.56262e-13	1.96324e-11		ORP4C		1.45746	-1.1971	0.00162446	0.0824988
TRE1		0.681525	0.875852	0.0220417	0.0728162		ORP1A		0.598822	4.44672	0.000778379	0.0515738
TPPB		0.720179	5.83324	0.000120442	0.00100994		OFP10		0.906568	1.73897	0.000622271	0.043814
TOM7-2		1.0694	3.65884	4.71207e-09	1.50379e-07		NYE1		0.633313	3.59474	0.000289536	0.0249663
TOM6		0.889172	6.34484	1.272e-07	2.72454e-06		NTL		0.666342	1.98497	0.0101841	0.274549
TOM5		0.640285	6.82911	1.7894e-05	0.000198008		NDF6		1.1508	0.479873	0.00712295	0.218094
TOM40		0.690862	6.9832	5.76059e-06	7.47574e-05		NAT7		0.717312	3.31868	0.000440449	0.0343283
TOM22-V		0.663058	6.19467	3.30785e-05	0.000335601		NAC101		0.768317	3.00084	5.46122e-05	0.00714917
TOM22-I		0.752333	4.93241	2.38754e-06	3.44303e-05		NAC086		0.837445	1.29879	0.00239767	0.108326
TOM20-1		1.68254	4.33503	4.63349e-21	9.46601e-19		NAC074		0.831407	1.57815	0.0389631	0.561881
TOC64-V		0.81293	3.74434	1.52999e-06	2.34828e-05		NAC073		0.90907	4.61241	1.27699e-05	0.00260004
TIR		0.864815	1.88664	0.000189004	0.00146884		NAC057		0.79103	3.16944	0.000112634	0.0125755
TIP5		3.85285	-3.63549	0.0370981	0.109876		NAC045		0.957037	1.09688	0.00301555	0.124916
TIP4		1.52441	4.61742	4.46872e-06	5.98352e-05		NAC020		0.588394	2.1218	0.00678867	0.211887
TIM9		0.731752	6.4948	4.18419e-06	5.65306e-05		NAC007		0.80031	3.01021	7.52163e-05	0.00913675
TIM13		0.927857	6.35769	1.59285e-08	4.47443e-07		MYB85		0.645645	1.94201	0.0123592	0.303891
TIM10		0.585399	6.32731	0.000139103	0.00113983		MYB82		1.76149	-0.340385	0.000441881	0.0343406
tic20-IV		0.630028	4.49275	5.83951e-05	0.000543952		MT2A		0.760464	5.87964	3.35689e-05	0.00508569
TET12		2.77551	-0.926539	3.84127e-09	1.25257e-07		MPC		2.33654	-2.931	0.0250735	0.441356
TCP4		0.72787	3.17882	0.00153536	0.00848441		MLP423		1.21214	-0.587249	0.027365	0.464998
TBL41		1.90509	-0.288602	1.7363e-07	3.56339e-06		MLP28		1.47293	6.77246	1.98271e-06	0.000660097
TBL21		1.4346	0.951909	1.41628e-07	2.98848e-06		MLO13		0.86269	3.37324	5.51415e-05	0.00718358
TBL15		1.87458	-1.99615	0.000873793	0.00529258		MIOX2		0.779463	5.46552	4.32606e-05	0.00611575
TAT3		1.76356	1.27592	0.0276018	0.086996		MEE27		1.82195	-2.18269	0.00901716	0.253827
TAA1		1.26755	3.83835	5.24595e-08	1.27104e-06		MEE23		0.83606	5.82066	0.000164012	0.0162011
SYP123		1.33406	0.928267	4.96497e-06	6.56325e-05		MCA2		1.49472	-2.06212	0.027928	0.469468
SYN3		0.861458	2.31424	0.000153617	0.00123754		MC9		1.07047	5.51476	2.87802e-06	0.000881949
SWA1		0.811229	5.13432	1.32791e-06	2.08317e-05		MAPKKK17		0.64033	4.37836	0.0228441	0.422591
SVB		0.748879	6.43438	0.00034793	0.00244228		MAP70-5		0.63962	2.85332	0.0166529	0.355003
SULTR1		1.51357	6.27578	9.52169e-29	4.14147e-26		LSU4		0.862563	-0.106597	0.0155342	0.341133
STY1		0.76245	0.87551	0.0191931	0.0654336		LCR73		1.59496	-1.87112	0.0288863	0.479864
STV1		0.738627	8.44864	3.45899e-06	4.77128e-05		LBD31		1.20461	-0.0482074	0.000903048	0.0558538
STS		2.39658	4.19619	1.91659e-34	1.12358e-31		LAC2		0.940437	6.71907	3.50637e-07	0.000192972
ST4A		1.58464	0.621037	3.1346e-05	0.000320435		LAC17		0.714844	6.40029	0.000744214	0.0499633
ST2A		0.764322	4.38247	0.000177046	0.00139163		LAC11		1.1974	5.81493	2.30847e-07	0.000144773
SSL2		1.03066	2.60792	5.70099e-05	0.00053363		LAC10		0.58881	4.55684	0.00103526	0.0612234
SRp34a		0.676563	6.80647	6.96219e-06	8.78155e-05		KT2/3		1.11238	0.783087	0.00153227	0.079616
SR45		0.605693	6.21428	0.000342303	0.00241015		KNAT2		0.803771	-0.166999	0.0330987	0.515343
SR33		0.587164	6.64003	8.90195e-05	0.000781188		KIN2		0.916465	4.51772	0.0141467	0.326337
SQP2		3.8945	-2.92767	0.000143083	0.00116783		KIN1		1.63157	-1.20775	0.00508631	0.177247
SPP1		1.44763	3.53866	1.09493e-16	1.34213e-14		JLO		0.918572	2.85164	0.000596908	0.0429248
SOT18		0.737283	6.81072	9.38607e-07	1.5481e-05		JAL23		2.52775	-0.43762	5.34939e-05	0.00707142
SMZ		0.731008	1.81431	0.00600695	0.0259682		IRX9		0.680069	5.85662	2.69849e-06	0.000856119
SMT3		1.25809	6.42547	6.85515e-08	1.59502e-06		IRX6		0.697244	5.41124	2.76652e-05	0.00444076
SMB		1.27499	1.25002	6.54495e-05	0.000599924		IRX3		0.628443	7.02906	1.47234e-05	0.00289815
smB		0.819576	6.4251	7.30339e-07	1.24573e-05		IRX12		0.824485	7.71644	8.07217e-07	0.000334896
SLY2		0.603048	3.18002	0.00290651	0.0144293		IQD20		0.958921	0.441263	0.00812863	0.236722
SLD5		0.644947	3.4876	0.000378449	0.00261885		IQD10		0.867574	3.27726	0.000144271	0.0150728
sks7		0.783942	-0.0461206	0.0134613	0.0494365		IPT3		0.836192	6.45245	7.59507e-07	0.000325105
sks4		1.56019	6.17192	2.27898e-12	1.52122e-10		IMK2		0.870771	4.97492	2.03355e-06	0.000668765
sks16		2.05019	3.26614	8.19478e-07	1.37431e-05		IDD2		0.6405	4.74874	0.000123427	0.0133138
sks15		1.77059	3.34704	5.28113e-06	6.93361e-05		ICR1		0.671663	3.3642	0.00181274	0.0885564
SKS1		0.683517	4.84355	0.000561504	0.00366725		IAA5		1.00372	0.247625	0.00291011	0.122048
SK18		0.669113	4.01417	4.60291e-05	0.000443785		IAA30		0.585457	1.794	0.0238493	0.42987
SIP2		0.631894	8.40756	9.07387e-05	0.000793412		HVA22G		0.753314	1.51607	0.017947	0.366824
SHV2		1.37251	1.67365	1.21965e-05	0.000142444		HT1		0.805459	0.510046	0.0121901	0.301588
SHM4		1.09222	9.39929	1.81886e-12	1.23862e-10		HB21		0.620652	1.23278	0.0313239	0.499829
SGT1A		0.638127	4.9679	0.000101711	0.000876028		HAT3		1.25832	2.2909	4.31992e-06	0.00116495
SERAT3		0.855169	0.0149429	0.0151245	0.0542513		GSTF4		0.667549	5.92951	7.12993e-06	0.00167194
SEC61		0.946589	7.74985	4.6078e-11	2.36233e-09		GolS2		1.19985	2.16218	9.10475e-07	0.00036107
SDH1-2		1.19473	0.597304	0.000113994	0.00096396		GLR2.3		1.01692	-0.0184106	0.0199148	0.389443
SDG4		0.666102	2.75762	0.00703002	0.0295432		GLP7		0.888953	4.10878	1.24232e-07	9.30599e-05
SDF2		0.774783	7.29366	2.3258e-08	6.26573e-07		GLP10		0.800983	6.86658	5.15084e-06	0.00128668
SCRM2		1.00379	0.73575	0.00946981	0.0374446		GL22		0.917647	7.09229	1.44294e-05	0.00286116
SCRL19		1.92202	-2.79025	0.0315772	0.0969769		GH9B6		0.98598	0.955048	0.000457178	0.0352249
SCR		1.16817	4.45994	1.15495e-09	4.24327e-08		GH3.9		1.23591	1.31513	0.000324984	0.0271326
scpl40		0.919852	3.29817	0.000180169	0.00141034		GGT2		1.29065	-2.09651	0.038633	0.558915
scpl28		1.20734	2.52741	2.96614e-06	4.15954e-05		GDU7		0.865786	2.15298	0.00340084	0.133884
scpl18		0.988264	2.20787	9.89785e-05	0.00085495		GDU5		1.58105	4.52362	4.5147e-21	6.08739e-17
scpl16		3.68384	2.74433	1.35529e-38	1.17897e-35		GAUT12		0.730057	5.40746	1.25448e-05	0.00260004
SCPL15		2.21715	2.74189	1.61913e-15	1.6539e-13		GASA5		0.914107	6.11688	8.03703e-10	1.4449e-06
scpl14		4.61589	3.23651	6.17359e-68	4.16208e-64		GAMT1		3.77556	-3.51713	0.0396279	0.565121
scpl1		0.951265	2.50728	1.71266e-05	0.000191482		GA2OX2		0.962526	4.51808	3.40759e-08	3.1687e-05
SCL30A		0.688817	6.20354	8.68305e-06	0.000106725		FZR3		0.675619	4.25264	0.000876122	0.0550731
SBT1.3		1.72864	0.206853	0.00406175	0.0190493		FSD1		0.595704	9.41088	0.000399003	0.0317401
SAR1B		0.810121	7.70388	8.46236e-11	3.99657e-09		FP3		0.597162	3.54986	0.00642727	0.206338
SAP10		0.96021	-0.851888	0.0420582	0.120941		FLR1		0.747179	4.53586	0.00376448	0.144802
SAP		2.03066	0.760421	9.829e-07	1.6113e-05		FLC		1.44224	2.01652	6.81443e-05	0.00842957
SAM1		0.761953	11.8234	1.0716e-07	2.3286e-06		FAR6		1.15405	0.795021	0.0028464	0.120955
SAL2		1.06614	3.69861	4.07129e-09	1.31801e-07		EXPB2		2.77076	-1.76155	1.62228e-06	0.000583306
SAG29		2.3647	-2.9748	0.00903762	0.0360903		EXPA1		0.695738	8.04257	2.00887e-08	2.11302e-05
SAG24		0.742604	8.68596	4.19988e-06	5.66592e-05		ESK1		0.731724	6.22696	6.01777e-09	8.11406e-06
SAC52		0.948243	9.95215	9.81279e-09	2.91755e-07		ERD5		0.611072	7.58304	0.000354695	0.0291618
RUXF		0.754597	7.21248	5.20779e-08	1.26294e-06		ENODL9		0.787138	6.62543	3.26096e-05	0.00502504
RTFL9		2.29024	-0.551578	1.75292e-06	2.64526e-05		ENODL3		1.42804	-1.21152	0.00228956	0.104648
RTFL6		0.794622	-0.222854	0.0198948	0.0672562		ENODL20		0.705409	3.44217	0.00143771	0.0761706
RTFL15		1.57778	1.63447	8.48165e-05	0.00074977		ENODL14		0.816524	6.58388	3.7967e-06	0.00104475
RTFL11		1.62874	-2.04409	0.00500479	0.0224193		EMB2301		1.29565	-0.727939	0.00670589	0.210431
RTFL10		1.34513	1.58981	1.39031e-06	2.16344e-05		EDA21		0.644858	5.54236	5.39572e-06	0.00131497
RSW10		0.679091	5.67208	1.4404e-05	0.000164103		DMP2		0.800334	6.59105	9.98864e-05	0.0114137
RSL4		1.29803	0.294879	5.46454e-05	0.000513636		DIN11		1.00286	0.206837	0.0330573	0.515293
RSL2		2.21787	-0.224168	3.13762e-09	1.04202e-07		DFD		0.879824	-0.400883	0.0181571	0.369236
RSH4		1.89551	-0.761083	3.52947e-06	4.85608e-05		DELTA-VPE		2.82536	-3.2934	0.0370287	0.545955
RS27A		0.762472	8.67356	3.18024e-08	8.16776e-07		CYP89A6		0.990602	0.891774	0.0017848	0.0878298
RPSAb		1.20747	4.39946	6.58158e-12	3.9795e-10		CYP86C2		1.12922	1.95141	5.06366e-05	0.00679362
RPS6		1.00019	9.40213	4.15857e-09	1.33984e-07		CYP78A9		0.983388	1.57643	0.00310238	0.126108
RPS5B		0.906607	8.19787	3.05922e-09	1.01849e-07		CYP78A6		1.13817	2.72438	1.55722e-08	1.8258e-05
RPS5A		0.731483	9.77894	5.18083e-06	6.82518e-05		CYP735A2		0.891201	5.37211	8.57819e-08	6.72043e-05
RPS28		0.972074	8.06591	4.5839e-09	1.4716e-07		CYP71A13		2.01255	1.63183	1.08463e-11	3.24991e-08
rps15ae		0.874394	5.43429	2.6398e-08	6.99975e-07		CYP708A3		0.683502	3.6531	0.029069	0.480333
rps15ab		0.604547	4.13514	0.0002179	0.00165618		CYP708A2		0.710104	5.24003	0.00015511	0.0158627
RPS15		0.892262	9.53444	1.01014e-07	2.21468e-06		CYP706A5		0.913383	0.142871	0.0229102	0.422874
RPS13A		0.84596	9.16327	2.11423e-06	3.10367e-05		CXE17		0.799475	0.859166	0.0151082	0.336158
RPS11-BETA		0.776404	8.60696	7.69164e-07	1.30207e-05		CWINV5		1.29621	-0.188625	0.0142727	0.326337
RPS10		0.705363	5.00314	2.91068e-06	4.0924e-05		CTL2		0.783108	7.39515	6.45019e-06	0.00152581
RPN10		0.685142	7.66262	4.79817e-07	8.64343e-06		CT-BMY		1.11496	2.40362	0.0412659	0.578328
RPL3B		1.0082	6.00177	1.3541e-06	2.11443e-05		CSLD5		0.813841	6.05626	5.587e-07	0.000275144
RPL34		0.839129	8.81988	4.509e-07	8.20474e-06		CPK15		0.967787	-0.704658	0.039039	0.562627
RPL27AB		0.846866	9.00802	1.4274e-06	2.20968e-05		COPT4		1.07556	3.13909	8.23779e-08	6.72043e-05
RPL24A		0.948747	7.72012	4.03446e-08	1.00459e-06		COBL10		1.39226	-1.97774	0.0203448	0.395272
RPL23AB		0.67749	7.23799	1.72012e-05	0.000192042		CLE7		1.08569	1.08025	0.00896298	0.253094
RPL23AA		0.597942	8.92319	0.00012204	0.0010208		CLE6		0.922996	5.42817	1.04206e-05	0.00226624
RPL18		1.01054	9.71868	6.59755e-09	2.01948e-07		CLE5		1.48032	1.3882	3.07083e-05	0.0048146
RPL16B		0.826506	9.17309	1.77906e-07	3.64006e-06		CLE45		0.819593	0.955169	0.00597206	0.196702
RPL10B		1.0702	5.47855	2.27129e-10	9.78432e-09		CESA4		0.642125	7.08478	5.9356e-07	0.000277371
RPI2		0.818965	2.1437	0.000668767	0.00423194		CBL10		0.945034	1.66314	0.00477044	0.170842
RPB5C		1.53412	2.62788	1.199e-05	0.000140456		CAT7		0.91383	2.21805	0.000501994	0.0377083
RPA		0.986499	1.94615	3.71184e-05	0.000369586		CAT6		0.805441	5.72488	2.89015e-08	2.78352e-05
ROXY1		1.94026	1.19061	7.83439e-07	1.32126e-05		CAD3		1.15006	-1.35847	0.0261316	0.451457
ROPGEF12		1.60361	-0.487866	1.88924e-05	0.000207271		CAD2		1.84597	-1.81406	0.0028209	0.120756
ROH1		1.6525	0.565189	5.70366e-06	7.41256e-05		bZIP75		1.42104	-1.54461	0.00393118	0.148062
ROF2		0.927283	2.95684	0.000400039	0.00274767		BXL1		1.12317	5.61249	1.84747e-05	0.0033807
ROF1		0.656567	5.50762	0.000375802	0.00260454		BT2		1.02329	5.98815	0.00344694	0.135107
ROC5		0.681375	10.755	1.58102e-05	0.000178092		BR6OX1		0.706046	0.615715	0.0304184	0.492669
ROC2		1.01351	6.99564	9.22211e-12	5.40636e-10		BOP2		0.721395	3.97833	0.00937596	0.260661
RNS2		0.946734	5.50681	1.22093e-08	3.51012e-07		BMY3		0.597534	6.40953	0.00147405	0.0771857
RNS1		1.81821	-0.315515	0.000233813	0.00175243		BGLU47		1.03556	2.24683	0.0175343	0.362541
RLP41		0.877664	-0.376921	0.0121542	0.0457194		BGLU46		0.625584	4.63692	0.0395272	0.565121
RLP38		1.72421	0.476766	5.65164e-06	7.35559e-05		BGLU18		1.49456	3.62361	0.000788525	0.0519906
RLP37		1.32168	-0.402967	0.000432288	0.00293418		BGAL2		0.637533	6.21971	1.36009e-05	0.00271685
RLP35		0.912676	1.5648	0.000178982	0.00140308		BFN1		0.998596	3.26533	1.65415e-05	0.00309774
RLP23		2.49483	-3.1797	0.0192172	0.0655024		BEE2		0.763598	2.00099	0.0017392	0.0862387
RK3		2.63932	-2.4225	0.000156495	0.00125713		BAG2		0.996581	1.5407	0.00137721	0.073689
RIC7		0.67751	0.315062	0.0218985	0.0725387		ATSAC1B		2.34063	-2.92811	0.0269469	0.460796
RHS8		1.32338	1.25603	4.82684e-07	8.68928e-06		AtS40-3		0.783629	0.106496	0.024804	0.439017
RHS2		2.06955	-2.18035	0.000631792	0.00404116		ATN		0.874979	2.6592	0.000415931	0.0326059
RHS19		2.1186	3.33945	1.856e-21	4.00482e-19		ATMPK13		0.718309	5.35556	1.94381e-07	0.000124807
RHS18		2.18551	0.0784901	1.2989e-10	5.85743e-09		ATL8		0.744595	6.82322	9.66344e-06	0.00211865
RHS15		2.79236	-1.51679	1.86825e-06	2.78965e-05		ATH1		1.00157	1.34463	0.0090898	0.255604
RHS14		1.597	-0.790785	0.000700651	0.00440944		ATG8H		0.8536	3.04046	0.00016147	0.0160915
RHS13		2.24041	2.49462	5.87284e-19	9.31606e-17		AT5G67550		0.744701	2.38359	0.000759242	0.0508052
RHS12		2.27851	1.16166	3.7882e-13	2.86152e-11		AT5G67460		0.784374	3.97094	2.27162e-05	0.00387713
RHS10		0.815757	1.32169	0.00147966	0.00822384		AT5G65980		0.820222	1.50749	0.0108985	0.284236
RHD6		0.982277	2.41209	0.000914013	0.00550306		AT5G65140		1.00502	3.29834	5.11367e-06	0.00128668
RHD1		0.664669	4.98887	2.6905e-06	3.82269e-05		AT5G65030		0.889863	2.15222	0.0010711	0.0622506
RGXT2		0.640368	4.53544	2.19102e-05	0.000235587		AT5G64395		1.73144	-2.22127	0.0216439	0.411325
RGXT1		1.27301	2.3	0.000299322	0.00215651		AT5G62720		0.62937	3.85739	0.000288956	0.0249663
RGP2		0.910203	9.00981	4.52209e-09	1.45348e-07		AT5G61750		0.600934	1.95249	0.0259021	0.449776
RGP1		1.07128	8.46076	3.46299e-10	1.42447e-08		AT5G61620		4.05576	-3.43964	0.0381361	0.554223
RGL2		0.789178	3.41245	0.000251914	0.00186529		AT5G61280		0.891377	-0.170658	0.0110676	0.286281
RGF7		0.987048	2.33064	9.34896e-06	0.00011377		AT5G60800		0.722228	3.24539	0.000293643	0.025059
RGF4		1.09837	2.08129	0.000681126	0.00430162		AT5G60720		0.611348	4.14135	0.000198136	0.0186823
RGF3		1.07232	1.02742	0.00521755	0.0231913		AT5G59845		0.977993	3.02785	0.00037897	0.0307822
RGF2		1.22575	0.00798107	0.0197481	0.0668885		AT5G59305		1.0648	3.85954	0.000168902	0.0164433
RER1		0.611888	5.37543	3.80282e-06	5.18457e-05		AT5G59080		1.36497	5.17256	1.66925e-06	0.000586978
RD28		0.707166	5.52661	0.0115519	0.0439629		AT5G58830		1.49301	-2.00549	0.0124274	0.303891
RD22		1.54053	3.1016	0.000836333	0.00510836		AT5G56880		1.85995	-2.9308	0.0476681	0.618309
RCI3		1.16688	7.47028	8.51959e-14	7.02593e-12		AT5G56720		0.776366	2.47133	0.00081407	0.0528989
RCI2B		0.9679	5.08423	0.00122534	0.0070682		AT5G56120		0.785133	4.22831	0.000115016	0.012701
RBP47C'		0.776964	5.76708	4.55764e-07	8.2765e-06		AT5G55520		0.649888	1.49703	0.0214344	0.409364
RBP47B		0.661644	7.01192	1.39121e-05	0.000159442		AT5G55450		1.13869	-1.1081	0.00942556	0.261501
RBP45A		0.686555	7.25612	1.23961e-06	1.96407e-05		AT5G55180		0.834504	7.25106	1.94741e-06	0.000659478
RBL7		1.3551	-0.353625	0.000476333	0.003189		AT5G54980		0.675349	6.51895	9.53179e-07	0.000372527
RBL14		0.605449	3.69541	0.0013153	0.00747517		AT5G54240		0.617939	3.23061	0.00859999	0.245934
RBK2		1.76221	-0.025536	1.18371e-07	2.54962e-06		AT5G54130		0.688216	5.28786	3.77798e-06	0.00104475
RAT5		0.81997	5.4375	5.27477e-07	9.41395e-06		AT5G53880		0.701944	5.86981	2.95851e-07	0.000175773
Rap2.6L		1.1522	2.19822	0.000514254	0.00339317		AT5G53490		0.634492	2.77077	0.00615125	0.199891
RAP2.11		2.08595	-0.559862	2.49656e-07	4.90705e-06		AT5G52270		0.846213	-0.133294	0.0123403	0.303891
RAN2		0.769143	8.61313	5.25065e-08	1.27104e-06		AT5G51105		1.70566	-2.43254	0.0295891	0.485064
RAN-1		0.607765	8.62984	1.01635e-05	0.000122302		AT5G48700		3.04031	-3.22709	0.0195495	0.38481
RALFL27		1.46743	1.662	4.03919e-05	0.000396378		AT5G48690		1.17161	0.728366	0.000631053	0.0439795
RAD23A		0.639507	5.54271	7.52629e-05	0.000677668		AT5G48110		0.639964	3.26301	0.00798319	0.234257
RACK1C_AT		0.978296	6.97904	5.44997e-11	2.71663e-09		AT5G48060		0.624348	3.10855	0.0103378	0.277065
RACK1B_AT		1.24645	8.28082	1.00865e-11	5.88751e-10		AT5G47500		1.10365	3.7063	1.44667e-07	0.000102664
RABH1e		1.01527	0.776108	0.010456	0.0406255		AT5G46915		1.00735	0.166932	0.00401632	0.150219
RAB7A		1.95267	0.868359	1.43988e-06	2.22517e-05		AT5G46530		0.738923	5.44934	1.53385e-05	0.00293357
PYRD		0.733464	4.9797	3.46495e-06	4.77706e-05		AT5G45700		0.689766	4.45054	0.000392375	0.0313053
PYR4		0.842181	5.75109	5.27467e-07	9.41395e-06		AT5G45540		0.922599	0.755133	0.00961723	0.265453
PYL2		1.71753	1.61259	0.000870106	0.00527733		AT5G45530		1.34828	1.55753	0.000719629	0.0487594
PYE		0.667564	4.42311	8.22006e-06	0.000101637		AT5G45320		0.785215	1.57923	0.00700976	0.21579
PWP2		0.67991	5.62033	1.25622e-05	0.000145963		AT5G44040		0.683215	3.62773	0.000969451	0.0587488
PUX5		0.601779	5.08143	0.000118275	0.00099424		AT5G43490		1.9394	-1.41481	8.98281e-05	0.0105321
PUR5		0.849476	6.08297	1.88894e-09	6.62407e-08		AT5G41590		0.641606	1.02377	0.0312428	0.499629
PUP19		0.832675	1.58722	0.00244133	0.0125043		AT5G41470		0.846109	1.40969	0.00390996	0.147469
PUP12		1.28014	1.8017	1.97977e-06	2.93343e-05		AT5G41080		0.655166	6.34846	0.0104797	0.277471
PUCHI		2.22498	0.796648	9.16574e-13	6.48746e-11		AT5G40260		2.58334	-2.82394	0.0137014	0.319755
PUB54		1.23324	-0.208217	0.000435302	0.00295167		AT5G40020		0.692631	7.00949	0.00112081	0.0645833
PUB39		0.892254	4.66323	1.06327e-08	3.12004e-07		AT5G39471		0.889524	0.130368	0.0288984	0.479864
PUB23		1.00422	4.60092	1.32567e-08	3.80287e-07		AT5G38750		1.36143	-2.00701	0.0474177	0.616544
PUB22		0.69438	3.87782	4.49166e-05	0.000434769		AT5G38710		0.768356	2.88263	0.000805751	0.0527395
PTR3		0.696082	1.35915	0.0265672	0.0843265		AT5G38610		0.613597	5.30664	3.05705e-05	0.0048146
PSK1		1.06801	3.01407	0.000792053	0.00489555		AT5G38300		0.917396	4.04084	4.76812e-06	0.00124094
PSD1		0.859883	2.82171	0.000492072	0.00327566		AT5G37478		0.960325	4.20437	0.000127051	0.013596
PRS2		0.840424	5.43653	1.94854e-09	6.81536e-08		AT5G37240		1.29171	-1.65292	0.0159904	0.346628
PRP3		2.23803	2.55671	1.94639e-13	1.5214e-11		AT5G28910		0.964018	1.18354	0.000669185	0.0460355
PRP1		2.56448	0.392967	2.94043e-09	9.83805e-08		AT5G27300		0.776298	0.0882655	0.0210324	0.403688
PROPEP4		1.36253	3.7332	4.83964e-06	6.407e-05		AT5G26260		0.791254	7.81821	0.000250625	0.0223301
PROPEP2		1.40362	1.49633	8.5157e-07	1.42282e-05		AT5G26190		0.991817	-0.0667708	0.00525441	0.182128
PRMT1A		0.634749	4.00897	0.000157843	0.00126608		AT5G23820		0.847885	8.09039	3.62905e-05	0.00540689
PRL		0.617895	4.63242	0.000131491	0.0010869		AT5G23750		1.06472	4.07161	1.4659e-06	0.000541519
PRA1.G1		2.18866	-2.67673	0.00544536	0.0240335		AT5G23350		0.652598	2.48096	0.0187744	0.376143
PRA1.B5		0.721028	3.85333	2.34097e-05	0.000249366		AT5G22920		0.650425	6.35766	0.00352986	0.137757
PRA1.B4		0.599325	5.92149	0.000645359	0.00411525		AT5G22870		1.10891	2.70841	9.68744e-07	0.000373202
PRA1.B1		0.607941	5.84804	0.00015829	0.00126815		AT5G22680		1.46682	-2.43253	0.0480154	0.621619
PR5		2.25504	0.912837	0.000334718	0.00236601		AT5G22150		0.709389	1.21956	0.00401551	0.150219
PPR596		0.637058	4.64143	3.09879e-05	0.000317617		AT5G20970		0.758301	3.50324	0.00038464	0.0310556
PPC3		1.5371	6.86505	3.23048e-21	6.7532e-19		AT5G19870		0.706456	3.47575	0.00705859	0.216799
PPC1		1.30059	7.97071	5.82111e-18	8.262e-16		AT5G18970		0.682221	6.22567	4.88728e-05	0.00672896
PPa3		2.43714	-0.33341	2.27978e-11	1.24401e-09		AT5G18037		1.20086	-1.28124	0.00747847	0.224041
PP2C5		1.99634	-1.08592	0.000386096	0.00266492		AT5G16030		1.20516	0.444686	0.000604684	0.0430251
PP2-B8		2.1511	-2.52372	0.00198352	0.0105398		AT5G16010		0.831735	3.21501	0.000529293	0.0395386
PP2-B6		1.6075	0.0366073	1.32402e-07	2.82698e-06		AT5G15510		0.829308	2.69359	0.00121033	0.0677156
PP2-B2		4.48791	0.782446	4.97389e-18	7.13462e-16		AT5G14920		0.683818	7.27745	0.008147	0.237001
PP2-A8		1.49604	5.65253	8.36538e-15	7.86025e-13		AT5G14650		0.967726	0.609463	0.00969066	0.266934
PP2-A6		0.85645	4.92042	1.68347e-07	3.47611e-06		AT5G14470		0.773469	2.00667	0.0142869	0.326337
PP2-A3		1.91414	0.523337	1.16193e-08	3.35838e-07		AT5G14410		0.690482	1.65282	0.0299813	0.487934
POP1		0.907794	0.513502	0.00332079	0.0160978		AT5G11620		0.627729	2.58901	0.00597393	0.196702
PNP-A		1.82937	1.96438	0.0355127	0.106177		AT5G10210		0.652662	4.15493	0.00979387	0.268133
PMSR4		0.823108	5.27863	2.32053e-07	4.59792e-06		AT5G10100		1.21596	1.53046	0.0365302	0.54276
PMSR2		1.03392	6.62702	1.2892e-14	1.16664e-12		AT5G07080		0.677053	5.37447	7.5105e-05	0.00913675
PMH1		0.753434	6.1319	8.0571e-07	1.3555e-05		AT5G06930		0.598031	3.18881	0.00164083	0.0827027
PME44		1.71099	2.99793	7.62782e-07	1.29289e-05		AT5G06790		0.65955	2.43556	0.00446472	0.16279
PME2		2.02003	2.65076	1.58154e-10	7.04948e-09		AT5G04690		0.971931	1.74063	0.00163312	0.0826837
PLT2		1.53276	1.58988	2.62563e-07	5.142e-06		AT5G04680		0.859795	2.18855	0.000338729	0.0279342
PLT1		1.25211	2.0425	5.06577e-05	0.000481356		AT5G03890		0.682217	1.46901	0.0112358	0.287591
PLS		1.03963	-1.71175	0.0377538	0.111305		AT5G03870		0.634254	3.3959	0.000303526	0.0257967
PLP8		0.902459	3.30092	1.83459e-05	0.000202097		AT5G03795		0.770843	2.38613	0.000603766	0.0430251
PLP5		1.30931	-1.16539	0.00684613	0.0289282		AT5G03670		0.630969	2.98562	0.00449073	0.16299
PLP1		0.812903	3.04361	0.00181559	0.00977264		AT5G03510		0.742997	3.48271	0.00101306	0.0607938
PLL3		1.0898	-1.36024	0.0151844	0.0544245		AT5G02570		0.782731	0.507958	0.0142349	0.326337
PLA-I{beta]2		1.50888	-0.639679	0.0057474	0.0250955		AT5G02540		0.673877	2.78136	0.00172279	0.085875
PLA2-BETA		0.602481	2.23785	0.00583729	0.0254017		AT5G02160		1.11242	2.21318	0.0417987	0.580724
PKS4		4.89512	-3.24286	0.0011674	0.00677889		AT5G02140		0.644465	3.74526	0.000179502	0.0172265
PK3		0.59129	6.36087	1.75944e-05	0.000195254		AT5G01760		0.867923	-0.555852	0.0271829	0.463657
PIRL9		0.6227	5.64089	1.13551e-05	0.000134304		AT5G01480		0.906155	0.116345	0.00473052	0.169864
PIRL8		1.60506	2.03754	7.54092e-13	5.42283e-11		AT4G39770		0.767099	4.02268	0.000134353	0.0141527
PIP5K3		1.41172	-0.723859	0.000264278	0.00194349		AT4G37550		0.713819	4.86594	1.31136e-05	0.00263907
PIP2B		0.699827	9.68536	2.63959e-06	3.76623e-05		AT4G37445		0.732989	2.9933	0.000316955	0.0267046
PHT3		0.935479	9.10595	2.30885e-08	6.23875e-07		AT4G36820		1.4409	2.03846	4.96556e-05	0.00672896
PHT1		0.910548	7.28806	8.93014e-12	5.25806e-10		AT4G36670		0.603056	5.63023	0.00298515	0.124421
PHF1		0.605472	4.79569	9.00589e-06	0.000110091		AT4G35730		0.785769	3.83682	0.000278659	0.0243191
PHB4		0.740384	6.55511	8.34309e-07	1.39744e-05		AT4G35725		2.02799	-2.55236	0.0068946	0.213688
PHB3		1.0623	7.59883	4.08201e-11	2.10881e-09		AT4G35720		1.08923	5.35943	1.34673e-09	2.26983e-06
PHB2		0.605712	6.80996	5.8439e-06	7.56565e-05		AT4G35655		1.83515	-2.06333	0.0441173	0.595872
PGY1		0.652563	9.08696	2.93799e-06	4.12865e-05		AT4G34760		0.685883	5.77165	4.53819e-06	0.0012117
PGSIP4		1.84749	-1.06506	8.4321e-05	0.000746025		AT4G34420		0.606452	2.18719	0.0151358	0.336495
PGP3		1.82577	-2.83591	0.0267618	0.0848442		AT4G34320		1.33165	1.00542	1.86766e-05	0.0033807
PGP2		1.70381	0.515278	1.78282e-06	2.6799e-05		AT4G33810		1.08602	2.87827	0.000128847	0.0137336
PGP18		5.66065	-2.87841	1.48896e-05	0.000169017		AT4G33550		0.628101	5.35322	4.27039e-05	0.0060931
PGP17		1.81615	-0.781783	3.96133e-05	0.0003903		AT4G32342		0.857953	-0.173149	0.0119139	0.298591
PGL4		0.638631	4.23955	0.000312398	0.00223519		AT4G32080		0.884488	0.00242678	0.0185135	0.373404
PGK		1.34991	9.35444	3.43732e-17	4.43513e-15		AT4G31615		1.18455	-1.33483	0.00652132	0.207628
PGIP1		1.26757	2.45261	2.18473e-05	0.000235286		AT4G29930		0.665005	3.80899	0.0063255	0.204778
PGAZAT		2.88476	-3.36215	0.0225928	0.0742094		AT4G29905		0.707985	6.05918	0.0314587	0.500794
PFL		0.843098	8.23678	3.26204e-07	6.24326e-06		AT4G28703		0.695904	1.66657	0.0188782	0.376734
PEP7		1.72237	4.23901	1.56412e-22	3.76604e-20		AT4G28430		0.877561	3.28686	3.00303e-05	0.00476369
PEL3		0.722258	2.58011	0.000504676	0.00334333		AT4G27435		0.590762	6.30373	0.00021062	0.0195855
pEARLI4		0.602303	4.34963	8.79066e-05	0.000773435		AT4G26660		0.681849	1.90687	0.00987199	0.269222
PE11		2.31316	-1.38898	3.97458e-07	7.43291e-06		AT4G26170		1.06415	-0.565548	0.00594441	0.196298
PDX1.2		0.999529	5.3372	1.68769e-11	9.4423e-10		AT4G25670		2.83417	-3.29451	0.0370126	0.545955
PDR9		1.54015	7.07912	5.30084e-11	2.65702e-09		AT4G25160		0.737497	-0.447912	0.0489375	0.626934
PDR4		0.676359	1.91755	0.0114082	0.0435718		AT4G24860		0.588208	1.99269	0.0188996	0.376734
PDR11		1.4298	-0.119813	0.0107915	0.0417225		AT4G24430		1.31771	0.964852	0.00051593	0.0386474
PDIL2-2		1.01248	5.50175	5.92204e-12	3.6259e-10		AT4G24265		1.17955	4.21345	3.09588e-07	0.000175773
PDIL1-3		1.1051	6.65587	1.91791e-08	5.26682e-07		AT4G23820		0.666122	3.11525	0.00877129	0.249247
PDIL1-2		0.814968	6.47676	4.97603e-08	1.21658e-06		AT4G23520		2.06659	-2.05779	0.00107924	0.0625891
PDIL1-1		0.751877	7.47406	4.06761e-08	1.01191e-06		AT4G22230		1.06875	3.76523	1.74264e-05	0.00324094
PDH-E1		0.69226	8.24401	9.40476e-06	0.000114397		AT4G21650		1.22	3.43197	6.51183e-07	0.000297635
PDF2.5		2.10472	4.03329	2.17389e-07	4.34183e-06		AT4G21310		0.60733	3.48781	0.00881371	0.249926
PDF1		2.49212	5.55204	1.39504e-08	3.96836e-07		AT4G21250		0.775978	0.980583	0.0118849	0.298418
PDCB5		0.804235	3.02644	4.11463e-05	0.000402902		AT4G20420		0.6301	1.40942	0.0215836	0.410981
PDC3		1.84407	1.52844	7.82033e-09	2.35896e-07		AT4G20320		0.678078	6.89007	1.49791e-05	0.00290605
PCS2		0.964262	1.06542	0.0010596	0.00623891		AT4G19530		0.747106	1.29024	0.0231198	0.42442
PCR2		0.8684	7.18223	2.49094e-10	1.05951e-08		AT4G19050		1.04006	0.671741	0.0172307	0.359953
PCR1		5.3696	-1.97128	8.64055e-12	5.10986e-10		AT4G18425		0.919738	4.10684	1.28233e-05	0.00260004
PCNA1		1.01881	5.32753	7.66371e-11	3.67082e-09		AT4G17240		0.590257	3.0026	0.00200402	0.0940768
PCC1		2.50297	-3.18034	0.019315	0.0656942		AT4G17000		0.684051	1.24465	0.0126939	0.30652
PBS3		1.28977	0.723589	3.14166e-06	4.37609e-05		AT4G16620		0.960519	1.52013	0.000616032	0.0434883
PBG1		0.696741	7.29493	9.94227e-07	1.62789e-05		AT4G16460		1.84059	-2.93227	0.0441633	0.595872
PBE1		0.606221	7.61058	0.000101034	0.000870478		AT4G16146		0.616252	1.27512	0.0167684	0.356339
PBD2		0.60207	6.41006	0.000210379	0.00160762		AT4G16008		0.675966	5.25928	7.79826e-05	0.00926413
PBD1		0.644299	6.36042	4.65131e-05	0.000447651		AT4G16000		1.00585	5.16466	6.39535e-11	1.56785e-07
PBB1		0.642373	7.2652	8.77678e-06	0.00010773		AT4G15990		0.714634	5.97872	6.01085e-05	0.00764597
PAS2		0.83118	5.94136	7.14702e-07	1.22293e-05		AT4G15830		0.644054	4.26526	0.000544009	0.0401926
PARG2		0.790929	3.82439	1.24551e-06	1.97227e-05		AT4G15700		1.42712	-0.144417	0.00193851	0.0929129
PAR1		0.817966	3.43743	0.00535287	0.0237185		AT4G15690		0.962406	-0.963694	0.0205594	0.398008
PAP7		0.593934	2.64125	0.0150509	0.0540451		AT4G15680		1.73436	-0.155582	0.00127986	0.0702777
PAP6		3.86194	-3.63434	0.0349703	0.105121		AT4G15670		1.73781	-0.544656	0.00333934	0.13243
PAP20		1.92331	-2.15349	0.00412053	0.0192646		AT4G15233		0.693879	0.80919	0.0305401	0.494046
PAO4		1.03532	6.34084	1.62389e-12	1.10865e-10		AT4G14330		0.769702	2.55763	0.000451006	0.0348489
PAL3		1.40561	1.28346	4.11613e-08	1.02304e-06		AT4G13992		0.880239	-1.03584	0.0410962	0.577405
PAB4		0.71062	7.72056	1.34373e-05	0.000154526		AT4G13450		1.37816	-1.40409	0.00451096	0.163504
PAB1		0.672399	6.95905	4.48456e-07	8.17453e-06		AT4G13210		0.782439	1.04594	0.00366318	0.142014
P58IPK		0.799526	4.85507	6.37803e-07	1.10965e-05		AT4G12890		0.73218	-0.264796	0.0316366	0.502736
P40		0.963282	9.94196	2.80879e-08	7.36815e-07		AT4G12580		0.989826	2.84412	0.000611407	0.0432751
ORTHL		0.633597	3.35016	0.00401212	0.018846		AT4G12430		0.618879	2.80296	0.00584658	0.194888
ORP4B		1.60742	0.143185	0.00819963	0.0334105		AT4G10845		0.927882	-0.769147	0.0171925	0.359953
ORP4A		1.28063	0.818793	0.0132381	0.0488226		AT4G09950		0.756201	2.1525	0.00575716	0.193256
ORG1		0.86834	5.75228	7.13647e-11	3.44274e-09		AT4G08160		0.737121	5.62904	8.82905e-05	0.0103971
ORC2		0.642312	1.95944	0.00466542	0.0212162		AT4G05430		1.05146	2.21427	8.14326e-06	0.00182999
OPT3		1.66816	8.44383	3.26669e-20	5.87285e-18		AT4G05030		0.914646	0.334143	0.00914149	0.25679
OLEO3		1.63216	-1.26736	0.0118736	0.0449712		AT4G03175		0.90465	-0.767711	0.0323702	0.508995
OFP15		0.906819	1.03077	0.00180412	0.00972448		AT4G02850		0.905636	5.72214	3.34609e-06	0.000970257
OFP13		0.669854	3.53092	0.000395289	0.0027228		AT4G02810		0.667315	2.26599	0.0168662	0.357337
OFP12		2.33278	-0.470044	5.06645e-07	9.07218e-06		AT4G02800		0.738205	3.40675	0.000263425	0.0231394
OFP11		1.15498	0.192649	0.00105839	0.00623451		AT4G02170		1.62552	-0.590202	0.0121311	0.300909
NUDX13		0.648596	3.50761	0.000214315	0.00163215		AT4G01985		1.28381	-0.297605	0.00736818	0.222755
NUDT6		1.14593	0.845868	0.000232965	0.00174753		AT4G01730		0.631072	3.55517	0.00270067	0.118528
NUDT5		1.07455	3.05086	3.78343e-09	1.2367e-07		AT4G01430		0.80486	3.42585	1.0862e-05	0.00232092
NUDT18		0.652924	4.4018	0.000107516	0.000917815		AT4G00890		1.01357	2.66777	4.82781e-05	0.00671091
NUC-L1		0.775778	9.20156	7.52102e-08	1.72465e-06		AT4G00750		0.623897	1.27319	0.0163447	0.35093
NUC		0.591259	4.35604	7.8552e-05	0.000701791		AT3G62950		1.83536	3.34125	1.59671e-13	7.17642e-10
NRT2.5		2.09138	2.85413	6.82087e-21	1.34262e-18		AT3G62930		0.683786	4.19493	0.00215501	0.0993912
NRT2.2		6.02053	-2.66683	4.52617e-06	6.04544e-05		AT3G61117		1.96317	-1.3975	0.000158672	0.0159661
NRT1.1		0.984897	6.61515	1.3217e-09	4.82304e-08		AT3G59480		1.21319	5.24377	7.59114e-17	6.82368e-13
NRPB12		0.679432	6.22606	8.71773e-08	1.95501e-06		AT3G59440		0.761017	2.55742	0.0009744	0.0589162
NRAMP4		0.69144	6.44839	7.37438e-08	1.70158e-06		AT3G59340		0.615384	3.31062	0.00330907	0.13181
NPY2		0.91552	1.47168	0.0116988	0.0443776		AT3G58650		0.690342	3.14442	0.000326297	0.0271581
NPG1		0.763133	3.56031	0.000214776	0.00163474		AT3G58380		1.18944	-1.46837	0.0142379	0.326337
NOP56		0.611021	6.98864	4.99074e-05	0.000475734		AT3G57460		1.20583	-1.74451	0.0266993	0.458307
NLM1		1.79806	5.38913	9.0195e-11	4.22272e-09		AT3G55910		0.671531	0.80018	0.0178722	0.366771
NIT3		1.3448	5.68201	3.36216e-12	2.15875e-10		AT3G55650		1.18919	-1.44206	0.0290186	0.480088
NIT2		0.757104	5.1969	9.0795e-05	0.000793412		AT3G53960		0.675929	6.8086	0.0021909	0.100651
NIP5		1.10198	6.03501	9.84092e-13	6.94713e-11		AT3G52900		0.665874	5.11461	5.04565e-05	0.00679362
NIP4		0.883602	-0.231322	0.0163019	0.0575034		AT3G52110		0.823854	3.31726	6.0397e-05	0.0076466
NIP3		1.11524	3.09412	7.51025e-09	2.27561e-07		AT3G51930		0.613957	3.11616	0.00700902	0.21579
NIMIN-2		2.60609	4.7278	3.88031e-47	6.15531e-44		AT3G51720		0.769408	5.5359	5.23996e-07	0.000266615
NIC3		4.56955	2.6928	1.66741e-54	4.08773e-51		AT3G51325		0.847702	3.93674	3.77597e-05	0.00559487
NIA1		1.32323	2.25372	0.000790623	0.00488896		AT3G51230		0.864801	2.8674	0.000825295	0.0531163
NHO1		0.59308	7.05902	2.42749e-05	0.000257624		AT3G50220		0.851451	5.30413	3.73979e-06	0.00104475
NGA4		4.29791	-3.49227	0.00883524	0.0354448		AT3G49070		1.12797	2.92977	2.58892e-05	0.00425703
NF-YC8		2.41258	-1.88091	2.61967e-05	0.000274741		AT3G48840		1.2819	-1.46973	0.00666662	0.210268
NF-YC2		0.783658	4.41022	1.24949e-06	1.97393e-05		AT3G47180		0.629015	2.53962	0.00742291	0.22358
NF-YB8		0.647666	4.36262	1.6692e-05	0.000186777		AT3G46880		1.59892	3.71224	5.79361e-05	0.0074534
NFD6		0.706589	4.62803	9.83224e-06	0.000119113		AT3G45760		3.05171	-3.22643	0.0236315	0.428309
NDPK3		0.731366	7.59519	1.93232e-06	2.86799e-05		AT3G45700		1.11379	4.39616	0.000586145	0.0422635
NDPK1		0.783045	9.4678	2.38124e-07	4.70438e-06		AT3G45180		0.663851	2.66619	0.00198291	0.0938657
NDB2		1.16316	5.60526	3.29959e-14	2.84281e-12		AT3G44960		0.77252	1.54834	0.00164381	0.0827027
NCED5		0.891832	-1.5968	0.0484579	0.135402		AT3G44805		1.84563	-2.92985	0.0437324	0.594121
NAS4		0.585986	6.07814	0.000425571	0.00289223		AT3G44450		0.994847	-1.47138	0.0321582	0.506766
NAS2		1.78713	2.72661	3.22769e-09	1.07062e-07		AT3G42725		0.996753	4.03861	3.0283e-06	0.000907379
[truncated: 2,529 more rows]

## Sheet: 2D_dn
BTH							10KHZ							BTH	Common	10KHZ
[truncated: 2,868 more rows]
