# Supplementary material for: Sound Vibration-Triggered Epigenetic Modulation Induces Plant Root Immunity Against Ralstonia solanacearum
Source: Front Microbiol. 2020 Aug 21;11:1978. doi: 10.3389/fmicb.2020.01978 (PMC7472266; doi:10.3389/fmicb.2020.01978)
Supplement: TABLE S6 — List of primers used in this study. [file Table_6.XLSX]

## Sheet: RNA-seq results
probe_ID	0D_10-2	0D_10-3	0D_10-4	0D_C-1	0D_C-2	0D_C-4	1D_10-1	1D_10-2	1D_10-3	1D_10-4	1D_C-1	1D_C-2	1D_C-4	2D_10-1	2D_10-3	2D_10-4	2D_C-1	2D_C-2	2D_C-3	2D_C-4
ZYP1b	1.30277	2.09218	1.8011	1.29545	1.89253	1.23695	0.358158	0.3981	0.689648	0.432567	0.843442	0.643656	0.768602	1.20282	1.41116	1.253	1.18616	0.626013	1.47019	0.89467
ZYP1a	0.193867	0.0380898	0.0801436	0.161872	0.234436	0.106765	0.0364922	0.184201	0.14612	0.0889145	0.0824831	0.111467	0.217074	0.0612872	0.202718	0.106823	0	0	0.137794	0.147174
ZWI	4.01685	3.91126	4.37606	3.57578	4.00577	3.41659	2.73026	2.9568	3.49304	2.58261	2.15123	2.43774	3.52358	3.18826	3.12003	3.02634	3.48963	2.99908	3.30544	2.90125
ZW9	7.30981	7.35268	7.4909	7.23865	7.73755	7.30916	5.60658	6.31599	5.91577	5.06677	5.61248	5.81209	5.8361	6.34642	6.66123	6.89493	5.88417	5.91459	6.8276	6.33527
ZW2	0.0409136	0.0751997	0.118605	0.0422023	0.031474	0	0.106819	0.0640495	0.14612	0.0889145	0	0	0.0385236	0	0.104916	0	0.0412257	0.0481747	0.0474089	0
ZW18	5.06876	5.12612	5.07481	4.77398	4.81397	4.84828	4.24665	4.20769	4.01218	3.8839	3.89588	3.89689	4.31785	4.55598	4.63658	4.48072	4.88947	4.36405	4.60595	4.7077
ZTP29	5.55886	5.46095	5.60579	5.598	5.5589	5.74113	5.75699	5.72238	5.70937	5.49764	5.84143	5.55788	5.89371	5.64994	5.81485	5.89261	5.59765	5.76046	5.73015	5.72959
ZTL	5.51959	5.69725	5.60155	5.47918	5.55755	5.78131	5.42924	5.48566	5.34334	5.75534	6.10705	5.90398	5.70902	5.60948	5.76869	5.69275	5.91499	5.72848	5.76425	6.00459
ZPR3	2.04803	1.95954	2.99957	2.16127	1.99985	1.9225	2.07112	2.09373	1.86318	1.79876	2.18896	1.71778	1.84719	2.35689	2.91888	2.70785	2.98697	2.372	2.70314	2.8698
ZPR2	2.00732	0.806609	0.598469	1.52111	1.20244	1.608	1.65619	1.34679	0.950586	1.37253	0.843442	1.11419	1.09533	0.934571	1.28286	0.883929	1.16766	1.03748	0.586029	0.873684
ZPR1	2.97198	2.99687	2.54979	2.81269	3.25998	2.45434	2.55897	2.86988	2.51515	2.50395	2.23476	2.32663	3.31187	2.66397	3.03629	2.86068	2.70855	3.10536	2.66566	2.97207
ZML2	4.70346	4.71306	4.73597	4.62228	4.72412	4.64921	4.89072	4.9029	4.86359	4.82774	5.09281	4.92215	4.86248	4.71222	4.74404	4.74952	4.82601	4.62849	4.74903	4.89119
ZML1	5.09571	5.15132	5.18878	5.20742	5.1114	5.0646	5.02844	5.02056	4.97413	4.52922	4.50536	4.57609	4.96854	5.07928	4.94112	4.9583	5.02151	4.95183	4.99405	4.73122
ZLL	5.40869	5.56897	5.30903	5.1337	5.24494	5.33185	4.774	4.67577	4.86359	4.09986	4.11502	4.32172	4.85576	5.33176	5.08913	5.1702	5.39987	5.29405	5.38394	5.22216
ZKT	1.96543	2.04619	1.84764	2.18971	2.15079	2.31283	2.1565	1.74871	1.80935	1.93691	1.70721	1.68211	2.14955	1.90071	2.21985	2.50794	2.1999	2.16911	2.129	2.20936
Z-ISO	3.45322	3.5453	3.19671	3.5246	3.44958	3.39569	3.6352	3.4337	3.592	4.0314	3.97629	3.82512	3.65956	3.41061	3.36679	3.50295	3.66801	3.7027	3.37677	3.49613
ZIP9	0.781677	0.912928	0.801243	0.407656	0.96229	0.23784	2.97552	3.31368	3.3382	3.33037	2.91286	2.64648	2.8902	1.22976	1.32691	1.88358	1.1107	1.53681	1.39887	1.14289
ZIP8	1.61875	1.1046	0.330047	0.750814	1.07231	0.441962	2.1565	2.58341	3.00628	2.3049	2.28788	2.11554	2.33121	1.38165	1.54771	2.43805	1.07144	0.96404	1.63443	1.64206
ZIP7	0	0	0	0	0	0	0.0720841	0	0.0379407	0	0	0	0	0	0	0	0	0	0	0
ZIP6	4.40356	4.60302	4.35608	4.67352	4.86509	4.93294	4.28507	4.34293	4.3006	4.32703	4.21439	4.41973	4.36787	4.43384	4.02792	4.40946	4.56312	4.31813	4.44267	4.41084
ZIP5	1.73551	2.38599	2.49967	1.77994	2.74209	1.87294	1.76893	2.19732	2.20082	2.1482	2.8016	2.53092	2.68088	2.13255	2.00622	2.11874	2.66306	3.12795	2.71787	2.81581
ZIP4	5.44248	5.39643	5.43438	5.39212	5.42311	5.52472	5.67906	5.69483	5.65012	5.64329	5.62027	5.64267	5.73564	5.70978	5.59721	5.58831	5.73197	5.88836	5.72378	5.709
ZIP3	2.59995	2.41523	2.57766	2.18971	3.59886	1.81112	1.75804	3.18277	3.00628	2.26729	3.42463	3.21936	3.29606	2.07427	2.34293	2.47841	2.6762	2.70063	2.81695	2.63432
ZIP2	5.2693	5.50836	5.18312	5.28306	5.45029	4.8237	4.81396	6.01751	5.5263	4.87069	5.81377	5.70841	5.71943	5.01296	4.6453	5.33995	5.04577	5.26758	5.54848	5.31655
ZIP12	0	0	0.0406282	0	0	0	0	0	0	0	0	0	0	0	0	0	0	0	0	0
ZIP11	2.89596	2.98229	2.93638	3.06892	2.99451	2.97486	4.03301	4.16452	3.54006	3.85567	4.003	3.55134	3.28007	4.06259	4.55096	4.30676	3.69732	4.04595	3.85431	4.13913
ZIP10	0.2297	1.17467	1.36227	0.375005	0.179301	0.328878	0	0	0	0.0889145	0.234522	0	0.0385236	0	0.104916	0.157407	0	0.0481747	0.0933094	0.0382248
ZIP1	4.20186	4.32926	4.0098	4.19892	4.34958	4.7196	4.65435	4.16817	4.41314	4.3698	3.73307	3.81281	4.15864	4.49343	4.44253	4.28701	4.43751	5.11903	4.41357	4.59521
ZIGA4	5.81472	5.94164	5.66465	5.59534	5.61776	5.7712	5.6299	5.67189	5.57065	5.684	5.35274	5.31461	5.62211	5.71813	5.60281	5.71086	5.78147	5.61011	5.7446	5.57647
ZIFL2	4.09421	4.48043	4.27752	3.9857	4.18089	4.34377	3.77944	3.92685	3.72877	3.55766	3.75524	3.84945	3.78097	4.15335	3.9666	4.17485	4.26336	3.96357	4.27356	4.42714
ZIFL1	4.72087	5.33369	5.42002	4.79727	5.09194	4.90855	4.27937	4.72365	4.43996	4.0783	4.51095	4.37296	4.90741	4.43674	4.93757	4.86246	4.8097	4.55537	4.68864	4.77998
ZIF1	6.45163	6.82482	6.81127	6.48412	6.75685	6.69907	6.23732	6.16444	6.37354	6.28802	6.65016	6.32917	6.67772	5.93728	6.09191	6.13275	6.10256	6.07869	6.0373	6.07695
ZFWD1	4.12546	4.22786	4.07238	4.07226	4.2275	4.34741	4.03075	4.04661	3.80776	4.23749	4.43253	4.2716	4.10065	4.04753	4.16163	4.17178	4.41023	4.26561	4.34408	4.29328
ZFP8	0	0	0	0.083205	0	0	0	0	0	0	0	0	0	0	0	0	0	0	0	0.0382248
ZFP7	5.63014	5.82801	5.70075	5.80443	5.94611	5.73975	5.94988	5.95553	5.77192	5.70876	5.62887	5.76385	5.65115	6.21015	6.19354	6.08292	6.17958	5.80495	6.03877	6.11991
ZFP6	5.66491	5.80955	5.88425	5.61819	5.53988	5.34463	6.87848	7.13071	6.52316	7.25914	7.10243	7.21684	6.28526	6.92237	7.11623	6.82917	6.66534	6.60435	6.52149	6.82347
ZFP5	5.09692	5.09145	5.55323	4.38669	3.77654	3.61051	5.18089	5.00024	4.75815	4.29001	3.91851	4.17226	3.94459	5.6437	5.72409	5.4404	4.28282	4.34489	4.57797	4.9145
ZFP4	5.69566	6.13966	6.07968	5.82724	6.13589	6.24195	5.85984	5.98272	5.82781	5.50775	5.73229	5.84472	5.8436	6.41553	6.05064	6.19158	6.3296	6.06631	6.17374	6.12325
ZFP3	5.07862	5.41826	5.50323	5.03266	5.08914	5.04459	4.69772	4.79852	4.87543	3.70909	3.63398	3.73226	4.49625	5.08113	4.7622	5.03132	4.69813	4.49799	5.14878	4.53132
ZFP2	0.2297	0.0751997	0.156068	0.439584	0.504936	0.17379	0.140737	0.295111	0.512336	0.498968	0.304927	0.214936	0.217074	0.176564	0.104916	0.157407	0.19527	0.183739	0.0933094	0.0382248
ZFP11	0	0	0	0	0	0	0	0	0	0	0	0	0	0	0	0	0	0	0	0
ZFP10	0.332148	0.784372	1.09927	0.501395	1.02618	0.546823	0.414701	0.446963	0.868741	0.498968	0.404483	0.75084	0.491529	0.475673	0.53863	0.790866	0.902754	0.688141	0.927514	0.594683
ZFP1	2.98252	3.20372	3.12294	2.79429	2.44181	2.40638	4.51744	4.378	4.00741	3.82687	3.39266	3.47523	3.56376	4.20857	4.1677	3.90198	3.70054	3.41649	3.52229	3.94907
ZFN3	2.91809	2.70884	2.22788	2.80658	2.89108	2.91244	3.07096	2.85185	2.62517	3.24104	3.34333	2.67397	3.05429	3.12508	3.4135	3.22914	3.34896	3.18832	3.2097	3.24964
ZFN2	3.67086	3.34336	3.38202	3.66289	3.46982	3.34932	3.53035	3.39686	3.44089	3.68434	3.20289	3.19426	3.00164	3.77312	3.93848	4.0895	3.5118	3.33145	3.51809	3.31338
ZFN1	3.91324	3.56174	3.32148	3.7225	3.98984	3.95818	3.89325	3.86975	3.54006	3.98871	3.72987	3.67897	3.84486	3.89596	4.17675	4.09924	4.28711	4.16543	3.90345	3.99595
ZFHD1	2.55829	2.58566	2.4017	2.38272	2.63859	2.42713	1.34314	1.72909	1.71882	1.64597	2.14165	2.19362	1.76915	2.18856	1.97887	2.38597	2.14423	2.40936	2.129	2.19251
ZF3	2.66683	3.12627	3.87307	2.88404	2.91237	2.38532	3.90317	3.49307	3.7688	4.08372	3.92412	3.71029	3.78664	4.27799	3.99418	3.80615	4.22585	3.75806	4.32015	4.59842
ZF2	4.45745	4.57252	4.80688	5.62602	6.20135	6.23608	4.15212	4.79144	4.48872	4.01164	4.60639	4.88538	4.86382	6.35945	5.12855	6.08619	5.75306	5.48989	6.23965	6.16703
ZF14	3.18773	4.65143	4.08457	3.23277	4.16146	3.85219	2.13982	2.7869	2.41058	2.55946	3.30519	3.28027	2.22665	4.77302	4.81148	4.82579	4.57545	3.66071	4.72372	4.73122
ZF1	2.32973	2.45801	2.9471	2.04155	2.44181	1.66735	2.38593	3.11635	3.13876	2.47949	3.14169	3.14925	3.47174	2.45149	1.6203	2.52731	2.48776	2.57472	2.59562	2.62178
ZEU1	5.75296	6.13253	6.17629	5.77266	5.95691	6.10215	5.97302	6.19873	5.99687	6.14437	6.57246	6.51993	6.47408	6.70616	6.7458	6.67332	6.9855	6.93977	6.83774	6.85359
ZDS	4.66308	4.73642	4.60833	4.4875	4.6714	4.7041	4.02622	3.99826	4.04516	3.30739	3.45591	3.33297	4.04734	4.36563	4.08354	4.31792	4.46806	4.21639	4.52662	4.15878
ZCW7	4.62994	4.32156	4.65978	4.64299	4.44178	4.27484	4.71893	4.61025	4.7835	4.2806	4.05755	4.17226	4.4997	4.58235	4.41219	4.41207	4.47372	4.50664	4.34645	4.40902
ZCF61	3.42645	3.3993	3.4133	3.37989	3.46407	3.37803	3.69349	3.64214	3.38311	3.66639	3.71379	3.54142	3.58668	3.64386	3.59106	3.61125	3.80895	3.62542	3.48404	3.5334
ZCF37	3.42645	3.79373	4.12055	3.62173	4.34489	3.66103	1.69095	2.29397	1.92523	0.893898	1.54214	1.5299	2.693	3.90435	2.6935	3.3752	3.63136	2.85756	3.71077	3.54672
ZCF125	3.62114	3.04443	3.3256	3.23732	3.00248	2.93677	2.77954	2.23954	3.06718	1.78552	1.42057	1.31385	3.02581	2.71254	2.43637	2.5931	2.53181	2.05585	2.56337	1.95341
ZAT7	0.546207	0.279801	0.824698	1.53596	1.7003	1.74654	0.644849	0.494225	0.616308	0.212786	0.613108	0.680276	1.05831	2.01355	0.421635	1.02682	1.98431	1.43178	1.83688	1.67882
ZAT6	4.88435	5.25906	6.22613	6.38973	6.75302	6.40295	4.39982	4.38115	4.22449	4.41134	5.38965	5.72165	5.19112	7.07968	5.28327	5.15473	6.66781	6.13693	6.65852	7.05695
ZAT	7.59036	7.56548	7.50413	7.63573	7.72	7.75467	6.41414	6.67572	6.52232	6.45413	6.71583	6.8498	6.89668	7.27463	7.23332	7.26766	7.18347	7.29331	7.20056	7.16535
ZAR1	4.66798	5.30371	5.17857	4.476	4.80944	4.62696	3.86563	3.93115	3.86692	3.0101	2.91849	3.15577	4.62998	4.40458	4.28678	4.60666	4.4756	4.16816	4.65077	4.12366
ZAP1	5.28854	5.2721	5.36409	5.16149	5.2399	5.11769	4.80606	4.91598	4.7807	3.62982	3.66777	3.94283	4.8175	5.27469	4.8037	5.07966	5.05963	4.88377	5.12964	4.81204
ZAC	5.53578	5.55508	5.54971	5.3612	5.50317	5.38585	5.6043	5.45313	5.47967	5.57086	5.80697	5.56768	5.62052	5.38367	5.49111	5.50531	5.55202	5.55282	5.50457	5.67073
YUC9	2.57927	2.96262	3.92282	3.45991	3.82449	3.78411	4.66313	4.59948	4.73379	3.542	3.97629	4.13317	4.44876	5.37163	4.14019	4.82579	5.5794	5.70519	5.10604	5.34447
YUC8	2.36238	1.91929	2.76511	2.82483	2.88678	2.5394	2.67925	3.05463	3.47931	2.75554	2.85538	2.73617	3.1716	2.46289	1.45151	1.5841	2.32202	2.80245	2.5715	2.79363
YUC7	0	0.181124	0.228197	0.23647	0.062276	0.0720472	0.0364922	0.125376	0.340817	0.251821	0.122021	0.111467	0.217074	0.333856	0.104916	0.106823	0.266533	0.183739	0.303168	0.111764
YUC6	4.2787	4.6938	4.83458	4.5121	4.82972	4.96641	6.04082	5.76395	6.20139	5.30926	4.82878	5.09486	5.56882	5.56653	5.16085	5.27844	5.38293	5.26885	5.27738	5.29402
YUC5	0.94147	0.715526	1.39397	1.79236	1.95951	1.29831	1.72489	1.34679	1.70709	1.52371	1.571	1.42592	1.73437	2.52947	1.965	2.06676	2.32202	2.30419	2.0024	2.20096
YUC4	2.16369	1.45363	1.58463	1.94475	2.31326	2.43398	2.13982	1.68903	2.03249	2.09553	1.72016	1.54983	2.13185	1.99796	1.86399	1.97102	1.66634	2.372	1.39887	1.69087
YUC3	2.44091	1.25772	2.41721	2.34949	2.69373	1.88299	1.70235	2.6051	3.08541	2.09553	2.73304	2.85305	2.66249	1.64451	1.28286	1.80643	0.989562	2.44579	1.47019	1.69087
YUC2	0.119416	0	0.0406282	0	0.062276	0.106765	0.268957	0.3981	0.485128	0.0451421	0.160504	0.0568097	0.112616	0.230923	0.104916	0	0.0813061	0	0.0474089	0.0754629
YUC11	0	0	0	0	0	0	0.0364922	0	0	0	0	0	0	0	0	0	0	0	0	0
YUC10	0	0	0	0	0	0	0	0	0	0	0	0	0	0	0	0	0	0	0	0
YUC1	0.0409136	0	0	0	0.031474	0.0720472	0	0	0	0.0889145	0	0.111467	0	0	0	0	0	0	0	0.0382248
YSL8	3.88262	4.15607	4.15102	3.86157	3.92637	3.83417	4.21516	4.20414	4.31225	4.13942	4.34961	4.19141	4.36598	4.19154	4.10267	4.096	4.42199	4.30332	4.30316	4.28137
YSL7	1.95476	2.55971	2.86464	2.32406	2.58126	2.25209	2.22924	2.43387	3.18176	2.6572	3.39669	3.14925	3.19736	2.29445	1.90815	2.18119	1.83992	2.94921	2.11794	2.64674
YSL6	5.15631	5.05708	4.98918	5.08154	5.00047	4.71539	4.70624	4.88085	4.92182	4.9706	5.38864	5.22449	5.05564	4.96566	4.95522	4.98481	5.03815	5.08624	5.03579	5.13996
YSL5	6.09099	6.16355	5.98982	5.69791	5.68857	5.90235	5.13641	5.12935	5.03285	5.34355	5.43352	5.39254	5.35271	5.70619	5.93178	5.87383	5.9674	5.71642	6.00315	6.03503
YSL4	3.09364	2.94268	3.1649	3.11907	3.18149	3.17625	2.99419	3.03079	3.53012	3.11439	3.57466	3.10952	3.36589	2.73151	2.94738	2.8376	2.93323	3.36512	2.87066	3.11305
YSL3	4.50025	5.00153	5.38199	4.56734	4.66389	4.40084	3.07973	3.31368	3.60153	2.99293	2.90155	2.87691	4.30408	3.70754	3.0429	3.47331	3.9181	3.68376	4.09612	3.75041
YSL2	5.68441	5.61852	5.39478	5.74977	5.91481	6.06898	5.55642	5.40294	5.34334	5.32307	5.11258	5.09146	5.60055	5.35948	5.26499	5.42758	4.88947	5.21051	4.94795	4.96001
YSL1	0.157122	0.0751997	0.228197	0.0422023	0.092434	0.106765	0.0720841	0.240722	0.0379407	0.131398	0.122021	0	0.250277	0.120077	0.0534117	0.42851	0	0.226237	0.180949	0.0382248
YLS9	0.805617	1.39614	1.69055	1.1292	1.08736	0.736124	3.0263	2.52771	3.26009	3.20668	2.68104	2.3721	3.56045	1.90071	1.36965	1.88358	1.37536	2.30419	1.18236	1.93327
YLS8	7.68051	7.66316	7.41398	7.67545	7.61419	7.73331	7.82162	7.80697	7.6525	7.80512	7.83215	7.888	7.64202	7.69229	7.64242	7.60005	7.61748	7.77856	7.75829	7.66659
YLS7	4.06227	4.36716	4.23438	4.04657	4.2275	3.82638	4.26599	4.43058	4.42213	3.58084	3.85833	4.06902	4.33923	4.25849	4.17675	4.39899	4.34793	4.44725	4.35824	4.21409
YLS5	5.69486	5.86424	6.66342	6.04977	5.69841	5.83923	7.33371	7.18348	7.18258	6.9832	6.6811	6.7607	7.11687	6.62793	6.53665	6.49734	6.50099	6.46158	6.40858	6.3633
YLS2	4.97423	5.18778	5.12645	5.12391	5.27155	5.19637	4.7767	4.62889	4.69276	4.45381	4.65437	4.6587	5.02958	4.60053	4.96047	4.76999	4.84505	5.07901	4.84774	4.84207
YLMG2	3.66105	3.30482	2.96304	3.43241	3.30896	3.59531	3.00804	2.97357	3.07632	3.45686	3.30089	3.16871	2.98695	3.38087	3.3773	3.13761	3.2292	3.21494	3.18871	3.26181
YLMG1-2	3.67411	4.16039	3.54622	3.8527	3.92218	4.29568	3.79816	4.04265	3.53344	4.22037	4.33916	4.26257	4.01148	4.29084	4.29511	4.23202	4.57896	4.29585	4.43378	4.32648
YLMG1-1	5.15399	5.05939	5.11103	5.38188	5.00047	5.30313	5.78004	5.64072	5.74134	6.4373	5.90372	6.0493	5.54811	5.24197	5.32459	5.22163	5.52594	5.42067	5.33463	5.42331
YKT61	6.40978	6.22727	6.22723	6.40497	6.29874	6.3309	6.59744	6.56732	6.51897	6.79286	6.74303	6.78192	6.50794	6.56187	6.51242	6.49549	6.58049	6.59475	6.45492	6.55015
YDA	5.30228	5.42726	5.32762	5.34653	5.26907	5.3591	5.54696	5.43962	5.58994	5.36373	5.17382	5.22449	5.59086	5.67099	5.43938	5.59635	5.79132	5.56529	5.7437	5.63532
YCF37	1.35237	1.35146	1.71586	1.72918	1.42021	1.90288	2.25269	1.78717	1.77607	2.91603	2.15123	2.54091	1.79188	1.54074	2.17236	1.91332	1.39139	1.53681	1.72469	1.64206
YAO	3.93239	3.77693	4.15102	3.92779	3.81774	3.46423	4.66895	4.41838	4.9851	4.11846	3.72667	3.90465	4.69171	4.15686	3.62232	3.68638	4.20106	4.13508	4.02092	3.95907
YAK1	6.38218	6.61561	6.44293	6.30831	6.27716	6.29795	6.02785	5.95764	6.11583	5.86168	5.68934	5.85477	6.13725	6.31295	6.17484	6.30531	6.41392	6.16246	6.28979	6.26044
YAB5	0	0	0	0	0	0.0364733	0	0	0	0	0	0	0	0	0	0	0	0	0	0
YAB3	0.0409136	0	0.156068	0.0422023	0	0.140667	0.0364922	0.125376	0.180449	0.0889145	0	0.0568097	0.0760453	0	0.0534117	0	0.0412257	0	0	0.111764
YAB2	0.2297	0.0751997	0.156068	0.199653	0.150922	0.20617	0.173876	0.240722	0.0749092	0.212786	0.041831	0.164129	0.0760453	0.0612872	0.104916	0.253548	0.19527	0.0947925	0.0474089	0.147174
Y14	6.69655	6.15816	6.45143	6.66676	6.47076	6.21287	7.09453	6.97543	7.10428	6.93192	6.74224	6.73808	6.85243	6.71035	6.55181	6.54324	6.68173	6.76747	6.6523	6.59612
XYLT	5.39198	5.32313	5.34597	5.2698	5.22125	5.23611	5.81853	5.91378	5.64629	5.71051	5.68275	5.82646	5.76681	5.8236	5.76569	5.67441	5.9734	5.80932	5.81049	5.82013
XYL4	6.41319	6.29471	6.35706	6.5284	6.01907	6.17349	6.8788	6.7304	6.73214	6.86426	6.47181	6.71731	6.64142	7.24687	7.34396	7.23012	6.70637	6.98146	6.93902	6.88539
XYL1	7.43404	6.92478	6.94202	7.27117	7.08258	7.064	6.56891	6.46947	6.73755	6.21891	5.76933	6.10171	6.72757	7.024	7.02559	6.8629	7.03608	6.73886	6.97165	6.77265
XXT5	6.32173	5.83479	6.11994	6.20702	6.15611	6.15805	6.5182	6.42975	6.64032	6.36403	6.11931	6.21836	6.52288	6.57834	6.30303	6.39434	6.43727	6.34589	6.63155	6.54933
XW6	6.20564	5.81436	6.17401	6.33773	6.02103	5.95689	7.28217	7.06375	7.31668	7.35132	7.00468	7.00402	6.93388	6.45603	6.26886	6.18092	6.33634	6.67221	6.37123	6.36706
XTR8	6.05274	4.89789	5.19667	6.41353	5.45393	5.36539	7.7682	7.69227	7.53408	7.44246	7.05182	7.38885	7.04508	7.07411	6.8049	7.01252	6.86187	7.01328	6.77795	7.00421
XTR6	4.4818	3.76279	4.39381	4.41105	3.81322	3.76793	4.88947	5.06624	4.75388	5.50372	4.40475	4.56389	4.85035	5.82581	5.92463	6.5132	5.2073	4.60251	6.58963	5.71933
XTH9	9.53866	8.51853	8.31122	8.38908	7.85036	8.00669	8.68937	8.10738	7.8838	8.74958	8.07735	7.90864	7.45442	7.80492	8.70354	8.20591	7.66297	7.39052	8.19581	8.22596
XTH8	6.31393	5.24793	5.93766	6.173	5.80811	5.72236	7.28904	7.09379	7.02414	7.85588	7.35586	7.37181	6.88616	6.52767	6.59016	6.31926	6.57962	6.51397	6.24156	6.59131
XTH7	8.30984	6.60137	6.25932	7.59134	6.63472	7.26853	7.62932	7.18122	6.24816	8.71431	7.48039	7.57174	7.01641	6.81526	7.84272	7.07922	6.81881	6.56454	6.9343	7.22431
XTH6	0.517504	0.486767	0.36246	0.617599	0.504936	1.03545	0.106819	0.125376	0.0379407	0.0451421	0.197988	0	0.112616	0.0612872	0.871649	0.343679	0.0813061	0.0481747	0.0933094	0.312254
XTH5	3.7346	3.92403	4.0797	3.94457	4.38046	4.15348	3.30584	3.56123	4.27898	4.17794	4.37028	4.08959	4.27009	3.82264	3.76123	3.78217	3.78791	4.21111	3.78257	3.95158
XTH4	7.77296	6.84779	6.70943	7.35282	7.14056	6.93952	7.60409	7.26238	7.20568	7.76836	7.5606	7.6179	7.27598	7.47795	7.69431	7.48253	7.02135	6.90462	7.12764	7.33521
XTH33	3.68383	3.21623	3.44391	3.26876	3.01434	2.97015	3.93251	4.12378	4.04981	4.29001	3.77707	3.67897	3.67797	3.43975	3.66584	3.42251	3.11798	2.94921	3.50965	3.46138
XTH32	4.58223	3.72825	3.98919	4.20822	3.90953	4.2537	4.32803	4.0105	3.11677	5.07496	4.22804	4.61444	3.58668	4.20857	5.19095	4.51264	4.58768	3.61346	4.05322	4.40171
XTH30	6.14183	6.43425	6.26469	6.24929	6.4359	6.26903	5.11843	5.67189	5.36309	5.06266	5.4511	5.55295	5.47801	6.28191	5.94685	6.5674	6.06994	5.64087	6.75493	6.2267
XTH3	0	0.0380898	0.118605	0.0422023	0.031474	0.17379	0	0	0	0	0.041831	0	0	0	0.0534117	0	0	0.0481747	0.0474089	0
XTH29	0	0.111379	0.0406282	0.0422023	0	0.0364733	0.173876	0	0.370857	0.172666	0.041831	0.111467	0.463488	0	0.0534117	0.0543998	0	0.183739	0.0474089	0.147174
XTH28	6.45116	6.27391	6.20618	6.32175	6.28697	6.36357	6.60846	6.41755	6.18985	6.83925	6.47324	6.50214	6.1494	6.54922	6.52429	6.43142	6.10378	6.22404	6.07282	6.20691
XTH26	0.119416	0	0.455545	0.161872	0.179301	0	0.140737	0.787713	1.10154	0.131398	0.613108	0.643656	0.857477	0	0.104916	0.253548	0.231342	0.267518	0.137794	0.373336
XTH25	0.332148	0.458957	0.192583	0.501395	0.287541	0.357991	0	0.0640495	0.0379407	0.212786	0.122021	0.111467	0	0.176564	0.202718	0.106823	0.120303	0	0.34171	0.215489
XTH24	7.15856	7.60229	7.42745	6.50266	6.88917	6.90696	5.22504	5.21824	5.33764	4.89556	5.38458	5.45464	5.24049	6.114	7.27537	6.87712	5.92604	5.843	7.06279	6.53853
XTH21	2.46366	1.33625	2.45527	2.0622	2.6888	1.95144	3.13547	3.22541	3.92376	2.98136	3.2792	2.91582	3.34299	1.81434	1.11716	1.65623	1.43844	2.23303	1.95346	2.18401
XTH20	4.94219	5.10272	5.0613	5.00758	5.19283	4.8341	4.6202	4.58591	4.67632	4.07286	3.69096	3.69248	4.41805	4.5264	4.28119	4.43275	3.98566	4.56368	4.46248	4.62691
XTH2	0.0409136	0.111379	0.192583	0	0.062276	0.0364733	0	0	0	0	0.0824831	0	0.0760453	0	0	0.157407	0	0	0	0
XTH19	4.45745	3.1482	4.63677	4.19425	5.26246	3.93904	4.09271	5.09718	5.75137	3.71958	4.34126	4.30423	5.3895	4.41342	2.79107	4.1687	3.54442	4.6943	4.33216	4.32067
XTH18	3.38335	2.53328	3.8504	2.974	3.90104	2.87265	3.84263	4.89852	5.53462	3.7126	4.11011	3.893	5.29918	3.83585	2.94738	4.95473	2.99748	3.86951	4.53911	3.70361
XTH17	1.59147	0.691828	1.51425	1.49096	2.67392	0.801163	1.17328	3.37178	2.78431	1.58614	2.38045	2.39432	3.33527	0.934571	0.53863	0.822559	0.857309	1.68128	1.72469	1.30843
XTH16	3.61098	1.88834	3.63845	2.79429	3.48979	2.6317	3.16873	3.49887	4.12445	3.83332	3.80163	3.96897	4.31981	2.9335	2.81446	2.94229	3.05396	3.39802	3.14579	3.21252
XTH15	6.88179	5.92204	6.16082	6.5587	6.38656	6.53548	6.78204	6.54225	6.89119	7.08837	6.93354	6.96466	6.59936	6.63488	6.35581	6.60889	6.41048	6.85767	6.72381	6.72401
XTH14	1.68478	1.08654	1.85904	0.985199	2.06973	0.546823	1.57168	3.40925	3.26009	1.77216	3.55674	3.49592	3.38096	1.05998	1.14203	1.34317	1.70533	1.98337	1.22422	1.93327
XTH13	0.732571	0.342025	0.330047	0.470821	0.994588	0.0364733	0.547063	1.96545	1.73045	0.562447	1.08266	1.03156	1.43559	0.120077	0.0534117	0.343679	0.334442	0.421758	0.486341	0.402934
XTH12	0.707377	0.0751997	0.598469	0.67237	1.16036	0.140667	0.386706	1.82463	1.86318	0.498968	1.8197	1.64554	1.72259	0.230923	0.0534117	0.42851	0.334442	1.01341	0.415837	0.830771
XTH11	0.781677	0.715526	1.11838	0.776042	0.633566	0.713776	0.329033	1.03147	0.713288	0.289827	0.527363	0.527865	0.722023	0.429932	0.53863	0.58453	0.711697	0.384716	0.586029	0.431937
XTH10	3.10815	2.81686	2.93098	2.84881	3.18499	3.52646	2.84272	2.55025	2.69214	1.94884	2.66105	2.70984	3.04959	2.9498	3.21098	3.30962	2.14423	2.84398	2.49662	2.21771
XTH1	0	0	0.0406282	0	0.031474	0	0	0	0	0	0	0	0.0760453	0	0	0	0	0	0	0
XT2	7.30089	6.82005	7.07266	7.18903	7.07008	7.06428	7.49236	7.36288	7.39482	7.57149	7.41674	7.48675	7.49047	7.40299	7.44266	7.21676	7.46251	7.36103	7.36014	7.5416
XT1	4.94624	4.23402	5.00081	5.46179	5.43419	5.3761	5.47234	5.56803	5.34049	6.17516	5.50723	5.57864	5.27317	6.59787	5.84924	6.77401	6.25216	5.65065	7.0028	6.50224
XSP1	5.74679	5.42905	5.32659	6.01244	5.50387	5.87492	5.42839	5.81835	5.36589	5.35927	5.95935	5.95811	5.55477	6.18198	6.75288	6.58426	5.61993	5.99129	5.84108	5.66845
XRN4	5.63932	5.67928	5.47849	5.43135	5.3265	5.40516	5.36254	5.24266	5.3761	5.03915	4.79095	4.87751	5.54811	5.40156	5.25362	5.32482	5.59851	5.40688	5.59808	5.3068
XRN3	6.92853	7.11136	6.96859	6.82093	6.84502	6.87773	6.6671	6.68784	6.67045	6.66764	6.66446	6.69343	6.80852	6.98993	6.80198	6.80805	7.09997	6.90748	6.97049	7.01053
XRN2	4.97555	5.23466	5.57673	4.6651	5.02706	4.55021	3.50453	3.79151	4.1156	2.80886	2.43641	2.52086	4.37917	3.94557	3.85446	4.09276	4.48497	3.56047	4.40904	3.78454
XRI1	4.13965	3.93669	4.01236	4.08997	4.05062	3.90493	3.90317	3.96928	4.14197	3.24588	3.20289	3.39488	3.87178	4.05508	3.9278	3.81406	3.83556	4.00687	3.9818	3.74175
XRCC4	4.37385	4.0412	4.37804	4.25831	4.0997	3.96766	4.56973	4.59407	4.52423	3.79419	3.54588	3.60946	4.40521	4.27152	4.30341	4.18708	4.17814	4.09264	4.19416	3.90579
XRCC3	1.10474	1.15747	1.15585	1.06924	1.28311	1.13971	1.59634	1.53935	1.49161	1.45847	1.52749	1.40419	1.28351	1.68402	0.958212	1.27608	1.52817	1.12991	1.20344	1.26073
XRCC2	2.55122	2.80586	2.69048	2.62412	2.99052	2.60766	1.67946	1.7092	1.96516	1.49146	2.01085	1.6269	1.91087	2.30716	2.60684	2.34291	2.51727	2.34332	2.57959	2.441
XPO1B	4.55777	4.45073	4.37407	4.22663	4.35426	4.05692	4.43612	4.32344	4.70313	3.79749	3.73625	3.47001	4.69473	4.18467	3.80471	4.14696	4.37035	4.08689	4.31531	4.12143
XPO1A	6.45495	6.473	6.34241	6.11425	6.23765	6.10484	6.25388	6.13026	6.36471	5.82737	5.65184	5.60863	6.52796	6.07088	5.97221	6.11766	6.23449	5.96956	6.29164	6.27752
XPL1	0	0	0	0	0	0	0	0	0	0	0	0	0	0	0	0	0	0	0	0
XPB2	3.34711	3.37719	3.60836	3.20052	3.26991	3.14736	3.12703	3.3268	3.38679	2.19902	1.75829	1.94545	3.58017	3.2749	2.78318	3.10577	3.39739	3.06496	3.33916	2.83765
XPB1	5.2055	5.63802	5.54177	5.08533	5.25414	5.23022	4.00566	3.83805	4.13104	3.16128	3.48274	3.30979	4.61731	4.97165	4.95346	4.91302	5.2639	4.73718	5.08773	4.82577
XND1	3.39129	3.73407	4.10147	3.67635	4.0117	3.9172	2.44821	2.67855	2.76747	2.11683	2.33069	2.31503	2.91112	4.02847	3.92063	3.7982	4.11679	3.94461	4.009	3.94907
XLG3	5.62258	5.69873	5.63095	5.41739	5.5562	5.55724	4.56973	4.73107	4.7835	3.87767	3.77087	3.86145	5.06033	5.132	4.93935	5.02452	5.16829	4.91495	5.2447	4.85015
XLG2	4.51847	4.96121	4.85323	4.44291	4.61279	4.4658	4.31509	4.6936	4.50235	3.79419	3.72987	3.75389	4.69473	4.78215	4.46242	5.08294	4.85375	4.42917	5.31054	4.80928
XLG1	6.15529	6.24061	6.10445	5.8652	5.85394	5.95511	5.52064	5.41986	5.19276	5.01666	5.03702	5.10668	5.57211	6.01872	5.84924	5.68953	5.97473	5.63003	5.93782	5.83513
XK-2	6.83421	6.81526	6.8017	6.63394	6.6312	6.71814	5.4395	5.51173	5.39724	4.90936	4.94633	5.17723	5.74586	5.95657	6.08311	6.06564	6.08048	5.88919	6.02773	5.79034
XK-1	3.20583	3.08137	2.98923	3.28642	3.04936	3.20056	3.16048	3.16097	2.85509	3.25552	3.38048	3.18154	2.84745	3.43397	3.35088	3.33182	3.42879	3.18832	3.10716	3.225
XIK	5.92606	6.0458	6.08212	5.51802	5.86763	5.73073	5.36881	5.44714	5.57308	5.24783	4.58356	4.41431	5.68265	5.5836	5.46178	5.5474	5.75228	5.24192	5.96353	5.51511
XIJ	0.919698	1.32088	1.19237	0.439584	0.732638	0.691076	0.173876	0.446963	0.53904	0.531057	0.304927	0.311478	0.649208	0.429932	0.646845	0.758462	0.737009	0.776587	0.553559	0.542448
XI-I	4.91631	5.10945	4.916	4.63267	4.6739	4.52316	3.79283	3.70877	4.1067	3.18163	3.19828	2.9311	4.2456	4.27476	4.12779	4.39899	4.46238	3.91568	4.46685	4.18031
XIH	3.98837	4.87308	5.13936	3.74503	4.03712	3.76793	3.11001	3.55567	3.592	2.59784	2.5349	2.53092	4.07772	3.73601	3.43881	3.75369	3.8588	3.05909	4.08764	3.48579
XIG	2.44091	2.59846	2.82449	2.2176	2.55443	2.43398	1.88354	1.89676	1.86318	1.67498	1.32215	1.03156	2.20987	2.05933	1.97887	2.10592	2.17233	1.57019	2.01438	1.72642
XIF	3.61098	4.09639	4.42099	3.37577	3.7027	3.57376	3.27944	3.47551	3.59836	3.25071	2.78322	3.19426	3.8202	3.95367	3.68289	3.60215	4.05523	3.42107	4.04156	3.56974
XIE	0.119416	0.146673	0.0406282	0.0422023	0.092434	0	0.0364922	0.0640495	0.0749092	0.0889145	0.0824831	0.111467	0.0385236	0	0	0.0543998	0.120303	0	0.0474089	0.0382248
XID	0.681735	0.592938	1.04039	0.617599	0.591951	0.468901	0.495566	0.749268	0.868741	0.62325	0.694041	0.527865	0.79134	0.99864	0.871649	0.725313	1.14892	0.912921	0.849418	0.830771
XIC	0.488219	0.214772	0.598469	0.645245	0.527187	0.468901	0.386706	0.66916	0.616308	0.432567	0.372055	0.445163	0.79134	0.645381	0.33801	0.0543998	0.367234	0.71823	0.34171	0.515604
XIB	2.73698	2.42963	2.52852	2.22678	2.41222	2.02589	1.91328	2.34643	2.16697	1.92488	1.54214	1.26646	2.31561	2.20223	2.23149	1.94246	2.51727	1.75571	2.0024	2.17546
XIA	0.2297	0.214772	0.514425	0.375005	0.313378	0.106765	0.299308	0.240722	0.340817	0.0889145	0.234522	0.164129	0.463488	0.283307	0.380428	0.253548	0.120303	0.307652	0.37925	0.431937
XGD1	2.77385	3.50507	3.52848	2.64481	2.79806	2.37823	2.85809	3.04673	3.02056	2.15851	2.18896	2.26768	2.711	2.78699	2.76729	2.8376	3.08387	2.90411	2.92878	2.93203
XF1	4.80344	4.71747	4.85181	4.76771	4.78541	4.5814	5.00561	5.09527	5.17264	4.86284	5.01881	4.93925	5.02838	5.0149	4.79197	4.86816	5.05837	5.03785	4.95574	5.05629
XERO1	0.488219	1.12244	0.892856	0.617599	0.653932	0.668014	0.0720841	0.494225	0.804158	0.131398	0.122021	0.214936	0.405717	0.382694	0.380428	0.386718	0.786339	0.346698	0.849418	0.373336
XERICO	6.07076	6.64059	6.20003	6.09307	6.4509	6.45483	4.91051	4.89192	4.66424	4.49303	5.40576	5.23991	5.24256	5.70259	5.87913	5.97864	6.07367	5.78732	6.13518	6.0088
XEG113	5.97174	5.87217	6.13702	5.86005	6.03177	5.71464	6.13428	6.39749	6.6568	5.798	5.94977	5.96369	6.49804	5.97957	5.75666	6.02365	6.10621	6.22862	6.12347	6.02793
XDH2	3.46454	2.8547	2.68408	2.93533	2.62833	2.6317	2.5079	2.73866	1.95528	2.76231	2.35578	2.51073	2.57347	2.75024	3.06258	2.80624	2.70855	2.06759	2.77532	2.78804
XDH1	5.55003	5.84825	5.65487	5.49731	5.5589	5.5713	4.88697	4.95451	5.14358	4.66737	4.63229	4.76268	5.485	5.18975	5.1066	5.1702	5.32777	5.27139	5.46474	5.23765
XCT	4.66471	4.67429	4.67921	4.82474	4.60366	4.73909	5.20012	5.14053	5.2074	4.8422	4.67777	4.85767	5.15212	4.97961	4.74404	4.67553	4.85231	5.02135	4.75618	4.65947
XCP2	7.44265	7.36654	7.33043	7.65604	7.24053	7.45292	7.06861	7.59162	6.94679	6.50399	6.89982	7.00312	7.00521	8.35847	8.7596	8.72937	7.63925	8.30553	8.03054	7.61753
XCP1	7.72689	7.43973	7.4573	8.15071	7.65391	7.98499	7.68946	8.06595	7.36225	7.71567	8.10135	8.0833	7.40574	8.81802	9.31533	9.16834	7.54432	8.68306	8.27075	8.11269
XBCP3	5.33555	5.14479	4.98007	5.15429	5.10124	5.40341	5.03296	5.04656	5.01632	4.8164	4.50536	4.57609	5.14552	5.03413	5.16085	5.15628	5.02665	5.20388	5.06632	5.01735
XBAT35	6.10854	6.39809	6.13584	6.05815	5.96202	5.98632	5.84577	5.99304	5.72835	5.74084	5.86055	5.87465	5.96232	5.99536	5.91384	6.05567	6.18362	5.98279	6.161	6.06543
XBAT34	2.36238	2.88114	2.61177	2.50846	2.73255	1.96096	3.63817	3.55567	3.31906	2.72118	2.49781	2.68303	3.69315	3.7868	3.65293	4.03981	3.2292	3.08241	4.01497	3.37067
XBAT33	4.84879	5.05824	4.88007	4.84723	4.85962	4.8534	4.32619	4.73107	4.45054	4.17032	4.28358	4.49618	4.48757	4.82033	4.58763	4.7454	4.75499	4.68862	4.73462	4.54134
XBAT32	4.21309	4.17755	4.2881	4.26723	4.32756	4.10278	4.75222	4.67833	4.62271	4.74978	4.62198	4.66099	4.33923	4.97961	4.85537	4.8529	4.59289	4.46066	4.41357	4.53299
XBAT31	8.31832	9.05906	8.96941	8.28157	8.41508	8.59438	7.66909	7.98967	7.65708	7.92826	8.47193	8.41575	8.2329	8.4999	8.51725	8.44356	8.76738	8.62964	8.55098	8.70949
WVD2	3.5414	4.69082	4.60495	3.79216	4.17738	4.06797	3.62625	4.0105	3.69651	2.96383	2.86706	3.28622	3.78097	4.55065	4.50138	4.56745	4.41023	3.96671	4.47987	4.29722
WUS	0	0	0	0	0	0	0	0	0	0	0	0	0	0	0	0	0	0	0	0
WTF1	2.51538	2.62998	2.57075	2.53826	2.57058	2.38532	2.58999	2.56139	2.48113	1.45847	1.92404	1.8996	2.711	2.59311	2.29938	2.26432	3.12759	2.51598	2.85075	2.441
WSIP2	6.68974	6.68365	6.34393	6.53996	6.48042	6.61451	6.04643	6.05148	5.97197	5.85774	5.68769	5.6611	6.10868	6.32237	6.13126	6.1999	6.3523	6.15009	6.33646	6.20691
WSD1	0	0	0	0.0422023	0	0.17379	0	0	0	0	0	0	0	0	0	0	0	0	0	0
WRR4	0.0409136	0.0751997	0.0801436	0.083205	0.092434	0.328878	0.206271	0.125376	0.0749092	0.131398	0.122021	0	0.183088	0.120077	0.0534117	0.343679	0.0412257	0.0947925	0.34171	0.215489
WRNEXO	2.90707	3.366	2.87591	2.84285	3.08354	2.92222	3.24867	3.18277	3.14747	2.92813	3.10763	3.07556	3.32751	3.10339	3.21685	3.3152	3.02343	2.99294	3.10716	3.31727
WRKY9	3.11774	3.41748	3.63181	2.94648	3.40821	2.4408	2.55897	3.13883	3.65133	1.79876	2.10265	2.27967	3.63148	2.38113	2.0724	2.82983	2.25351	2.89097	2.70314	2.41218
WRKY8	0.852337	0.64323	0.703416	0.825212	0.732638	0.57189	0.621017	0.240722	0.310138	0	0.197988	0.264014	0.673891	0.230923	0.104916	0.0543998	0.158273	0.593916	0.22285	0.312254
WRKY75	3.21926	3.99353	3.86461	3.87038	3.94509	3.32003	2.42775	2.46978	2.46032	1.52371	2.452	2.59945	3.06366	3.69309	3.10746	3.64266	3.4859	3.13355	3.71445	3.47886
WRKY74	4.0523	4.27248	4.45145	3.89937	4.0274	4.41476	4.0194	3.62632	3.76032	3.2746	3.38455	3.38382	3.87178	4.17083	4.3575	4.28132	3.99093	4.12949	3.98485	3.97147
WRKY72	3.93239	5.54354	5.09906	4.02042	4.14896	3.22051	3.91056	4.80087	4.68232	3.26985	3.99238	4.36454	4.7725	4.03612	3.72465	4.28701	4.62035	4.51523	4.47337	4.56608
WRKY71	2.99298	3.1482	2.95775	2.91276	3.31856	3.41659	3.47824	3.50466	3.29967	2.76231	2.8495	2.95371	4.18249	2.90871	3.31852	2.94948	2.90559	3.61746	2.82377	3.21252
WRKY70	3.72207	4.27048	3.51051	4.04916	4.0487	3.95103	2.7633	2.85185	2.43921	2.02967	2.28788	2.53092	3.20161	4.44538	4.12467	3.79021	4.25462	3.64904	4.28102	3.91866
WRKY7	5.64348	6.09236	5.84106	6.06136	5.9823	6.07885	5.87567	5.99201	5.82238	5.50675	5.59063	5.6917	5.89043	6.25101	5.90115	5.9565	5.89194	5.86081	5.82162	5.868
WRKY69	5.08107	5.38262	5.49228	5.44223	5.36484	5.14405	4.61719	5.21824	4.73812	4.88162	5.17617	5.23684	4.79517	5.38517	5.66634	5.54266	5.3969	5.32615	5.39429	5.55685
WRKY68	0	0	0	0	0.062276	0	0	0	0	0	0	0	0.0385236	0	0	0	0	0	0	0
WRKY67	0	0	0	0	0	0	0	0	0	0	0.041831	0	0	0	0	0	0	0	0	0
WRKY66	0	0.181124	0.0406282	0.123075	0.150922	0.20617	0.0720841	0	0.0379407	0	0.041831	0.164129	0.112616	0	0.104916	0.106823	0	0.183739	0.137794	0.0382248
WRKY65	6.59847	7.12055	7.07051	6.88066	6.86016	6.41988	6.81327	7.55866	7.39002	6.77747	7.47754	7.60635	7.21684	6.99436	6.97372	7.39597	7.2114	7.15991	7.41483	7.34763
WRKY64	0	0	0	0	0	0	0	0	0	0	0	0	0	0	0	0	0	0	0	0
WRKY62	1.26873	0.514051	0.753159	1.24214	1.59891	0.644576	1.65619	1.93151	2.55495	0.989378	1.32215	1.4892	1.72259	1.45199	1.41116	1.60247	1.01047	1.61885	1.60305	1.48487
WRKY61	1.31949	2.47893	2.07979	1.10949	1.40827	0.713776	1.14013	1.72909	1.40716	0.498968	0.843442	0.784868	1.64981	1.11882	0.8416	1.36486	1.484	1.41351	1.45269	1.16033
WRKY60	2.56531	2.65471	2.41721	2.53087	2.45347	2.21279	3.03083	3.38438	3.04871	2.39483	2.15123	2.29155	3.14977	2.70295	2.72676	2.7903	2.81935	3.08241	2.93509	2.73666
WRKY6	3.93239	4.23402	3.96829	4.32393	4.32121	3.72388	3.99178	4.46063	4.43818	3.44428	3.40473	3.78785	4.70973	3.5561	3.74102	3.80615	3.5868	4.14896	3.66591	3.65831
WRKY59	2.13563	4.40773	3.98919	2.34949	2.34492	1.39979	2.48828	2.7189	2.7731	0.893898	1.9015	2.10211	2.98201	1.40548	1.67244	2.24105	2.05647	1.5536	2.2249	2.21771
WRKY58	0.427801	1.32088	0.703416	0.407656	0.412334	0.17379	0.386706	0.347525	0.457398	0.212786	0.770674	0.943922	0.835767	0.382694	0.249239	0.508628	0.399297	0.457873	0.586029	0.312254
WRKY57	3.56263	3.96663	4.00468	3.81059	3.74604	3.94864	3.99642	3.76285	3.34578	3.90853	3.51279	3.74959	3.73186	3.83585	3.89891	3.95298	3.876	4.06364	3.81032	3.83699
WRKY56	1.4917	2.11908	1.71586	1.67656	1.6606	1.22119	1.18957	1.82463	1.04677	0.791648	1.25261	1.19233	1.18392	0.723292	0.810913	1.02682	0.761885	1.10735	1.07206	0.830771
WRKY55	0.332148	0.761787	0.62543	0.3074	0.482337	0.20617	0.621017	1.58372	0.591009	0.652717	1.16067	1.33697	0.878866	0.934571	1.45151	1.08024	1.24027	1.01341	1.07206	1.26073
WRKY54	3.52707	4.38943	4.33989	3.59717	3.43494	3.09644	3.08845	2.9568	3.2194	1.96067	2.60634	2.68303	3.38096	2.81395	3.19918	3.01952	3.36528	3.02339	3.09028	2.7073
WRKY53	2.73698	2.79478	3.00471	3.0275	2.86511	2.99816	3.49473	3.35907	3.85635	2.06298	1.84355	1.97523	4.37917	4.08859	3.06258	4.02966	3.50444	3.41649	3.60384	2.99169
WRKY51	3.21033	4.38574	3.94172	3.75458	4.12728	3.18033	3.41728	3.71377	3.36083	2.46295	3.76151	3.93528	3.7667	3.0665	2.90442	3.3752	3.40924	3.4661	3.33916	3.38557
WRKY50	1.56366	1.83525	1.62527	1.0895	1.71975	1.48143	1.73602	1.64783	1.70709	1.29989	1.19815	0.943922	2.17571	1.33278	1.47127	1.46866	1.49888	1.395	1.16096	1.22803
WRKY49	0.332148	0.247653	0.118605	0.23647	0.092434	0.140667	0.414701	0.347525	0.180449	0.172666	0.041831	0.264014	0.405717	0.0612872	0.104916	0.157407	0.0813061	0.0947925	0.0933094	0.181736
WRKY48	2.86781	2.98229	3.25398	2.53826	2.94165	2.82653	2.69645	2.82437	2.55495	2.38609	1.8197	2.06104	2.68088	3.39284	3.21685	4.04318	3.18849	2.46366	4.0619	2.77678
WRKY47	2.75553	3.1174	3.15568	3.001	2.92499	2.66119	3.08845	3.53887	3.05335	2.76231	2.95726	3.22557	3.11414	3.05147	3.10746	3.30962	3.27744	3.24625	3.31515	3.20413
WRKY46	2.5081	2.14549	2.88152	3.49831	4.38808	3.55816	2.48828	2.18297	2.38136	1.98404	1.42057	1.54983	2.82558	4.45683	3.03629	3.96013	4.10711	3.36036	4.70905	4.19941
WRKY45	3.80458	4.70124	5.22448	4.3282	3.92428	4.25176	4.17276	3.97762	3.75463	3.70558	4.16319	4.08277	4.77962	3.69793	4.21827	3.88331	3.43267	4.28584	3.65447	3.6147
WRKY43	1.38452	1.14006	1.54282	1.02783	0.878232	0.801163	0.903795	1.23993	1.10154	0.212786	0.404483	0.913483	0.878866	0.382694	1.03987	0.691384	0.578012	0.886665	0.648855	0.693801
WRKY42	0.601955	0.933283	0.753159	0.895961	0.770437	0.441962	0.106819	0.539987	0.429124	0.398184	0.436198	0.850608	0.434892	0.429932	0.53863	0.157407	0.761885	0.886665	0.70906	0.594683
WRKY41	1.57763	1.65089	1.84764	1.53596	1.53446	1.62007	1.64442	1.7092	1.363	1.4247	0.843442	0.850608	1.61199	1.62435	1.09186	1.10622	0.968345	1.174	1.28482	1.27681
WRKY40	2.25345	2.66691	3.68724	3.4869	4.32915	3.92938	2.01736	1.98212	2.44629	1.45847	1.68098	1.88398	3.3621	5.15679	2.80671	5.80112	4.28925	3.35079	5.8182	4.85551
WRKY4	4.93678	5.39827	5.20563	4.86644	5.16027	5.07559	3.77944	4.16817	4.11116	3.21164	3.20289	3.56609	4.51856	4.61848	4.328	4.59981	4.70936	4.46732	4.67926	4.38327
WRKY39	7.01064	7.22253	6.99886	6.97355	7.1926	7.19077	6.55444	6.68466	6.42322	5.91737	6.26936	6.33492	6.6379	7.24687	7.12015	7.16014	6.95717	6.79948	7.00992	6.99148
WRKY38	2.25345	1.19167	0.892856	0.872761	1.17452	1.03545	0.780124	0.494225	0.512336	0.817898	0.556514	0.445163	0.519035	0.520008	1.87886	1.50817	0.266533	0.346698	1.13925	1.2114
WRKY36	3.55559	4.37648	4.35406	3.9334	3.86655	3.35655	3.50453	4.10487	4.17852	3.0044	3.29658	3.22557	4.10065	3.53465	3.54518	4.05989	3.91256	3.81486	4.04156	3.69466
WRKY35	2.46366	2.55971	2.45527	2.28944	2.549	2.43398	2.55268	2.7189	2.72158	2.76906	2.8016	3.08242	2.52002	2.64408	2.67658	2.6472	2.71494	2.75969	2.48805	2.37532
WRKY34	0	0	0.0406282	0.0422023	0.179301	0	0.140737	0	0.0379407	0	0	0	0.0760453	0.0612872	0	0	0.0412257	0	0	0.0382248
WRKY33	4.60968	5.49985	5.54707	5.00091	5.19109	4.7041	3.94696	4.58863	4.51754	2.6572	2.86123	3.33871	5.04385	5.42506	4.77815	5.65804	5.37791	4.69241	5.78275	5.23662
WRKY32	4.69547	4.62508	4.79654	4.63267	4.6576	4.64036	3.86563	4.02666	3.94388	2.75554	2.14165	2.4484	3.82572	4.46536	4.18874	4.20823	4.29353	4.04595	4.35589	3.69466
WRKY31	2.45611	3.4066	2.97881	2.19907	2.55983	1.81112	2.10588	3.37178	2.56797	1.53957	2.63395	2.66487	2.85286	2.28163	2.55222	2.69934	2.71494	2.49875	2.65804	2.60914
WRKY30	0.897592	0.64323	1.32985	0.617599	0.978529	0.903442	1.23738	0.82516	1.20522	0.764911	0.556514	0.264014	1.21788	0.760724	1.21416	0.85357	0.632981	0.776587	1.1172	0.693801
WRKY3	4.60458	4.84247	4.91736	4.30672	4.4047	4.34013	3.50453	3.79623	3.74606	2.78245	2.72664	2.73617	3.74648	4.13921	3.9666	3.99878	4.37035	4.00992	4.41131	3.80962
WRKY29	2.04803	3.47067	3.60158	2.19907	2.33234	1.37152	2.60222	3.16827	2.84442	1.77216	2.41269	2.41619	3.1276	1.96627	1.84896	2.80624	2.68273	2.73046	2.60357	2.38277
WRKY28	2.15439	2.87589	2.65166	2.37448	2.59712	2.35676	2.13141	1.80603	1.98472	1.52371	1.66768	1.8682	2.0681	2.42842	2.26583	2.49817	1.69245	2.05585	1.58709	2.14074
WRKY27	3.21926	3.92403	3.98139	3.36334	3.66055	3.07469	4.04649	4.20414	4.26505	3.43159	3.75209	3.893	4.22278	3.70754	3.32939	3.8491	3.82379	3.96671	3.67348	3.87444
WRKY26	2.74319	4.30604	3.96829	2.79429	3.02611	2.37823	1.50814	1.91424	1.67133	0.791648	1.42057	1.85224	2.22665	2.22918	2.21985	2.50794	2.68923	2.21203	2.62717	2.20936
WRKY25	3.81935	4.52804	4.2278	3.75775	3.97372	3.51034	3.35363	3.66298	3.62041	2.28621	2.78938	3.12953	3.83395	3.6736	3.76923	3.70775	3.79997	3.30691	3.8274	3.67963
WRKY24	2.35429	2.67902	2.37811	2.67865	2.47653	2.01679	1.98971	2.57244	2.23388	1.37253	1.72016	1.85224	1.90045	0.99864	1.65527	1.5841	1.29242	1.85384	1.69523	1.69087
WRKY23	4.53289	4.67429	4.54972	4.62401	4.65634	4.33831	4.80341	4.51893	4.60228	4.0342	4.1513	4.19774	4.25585	5.34876	5.29856	5.15005	5.00728	4.51523	4.7633	5.01735
WRKY22	4.04478	4.17542	4.49778	5.09664	5.09101	5.37076	4.66895	4.84255	4.71781	4.50923	4.51838	4.74334	4.71419	5.45535	4.56942	5.15161	4.83483	4.64621	4.96657	4.8244
WRKY21	5.94572	5.87678	5.7876	5.6501	5.6935	5.86355	5.59821	5.3748	5.42345	5.23815	4.99372	5.07092	5.49282	5.54925	5.64692	5.56273	5.66843	5.45235	5.62665	5.57159
WRKY20	5.27575	5.36681	5.30278	5.36328	5.4082	5.40429	5.47234	5.38894	5.49936	4.93507	4.66444	4.90485	5.23221	5.58621	5.2664	5.46446	5.51409	5.41149	5.20474	5.12561
WRKY2	4.68905	4.42939	4.26685	4.6118	4.62573	4.85595	3.94696	3.83805	3.91104	3.44849	3.02139	3.06867	3.9547	4.47946	4.31712	4.47325	4.50168	4.30083	4.50979	4.22034
WRKY19	4.27656	4.85185	4.63677	4.10249	4.29227	4.15969	3.60818	3.84718	3.6846	3.41878	3.5016	3.61892	4.13439	4.11773	4.11842	4.11852	4.49799	3.98538	4.48633	4.32455
WRKY18	2.84489	3.37347	3.70315	2.81877	3.11326	2.65534	2.52727	2.37196	2.72158	1.4247	1.54214	1.26646	2.711	3.36272	3.72053	4.92219	3.15132	2.33364	5.30324	4.14352
WRKY17	6.18411	6.38245	6.44624	6.77826	6.7376	6.78297	7.23093	7.20893	7.18285	7.26987	7.05693	7.19802	7.05039	7.43663	7.03101	7.1582	6.94975	6.8707	6.74238	6.93783
WRKY15	6.1324	6.70156	6.48125	6.45757	6.509	6.5705	6.28928	6.19247	6.13784	6.20654	6.49834	6.42399	6.64298	6.62603	6.53489	6.51077	6.31759	6.3525	6.33228	6.51712
WRKY14	2.95602	3.83488	3.02003	2.88404	3.07978	2.18869	1.98971	2.98189	2.64989	2.07391	2.97896	2.75346	2.80338	2.29445	2.40589	3.22322	3.064	2.75244	3.03843	2.88561
WRKY13	2.87348	2.55971	2.87029	2.90134	2.618	2.81082	3.3021	2.96521	2.53519	3.43583	2.41269	2.70984	2.65011	3.51835	3.9278	3.49314	3.56577	2.77408	2.86405	3.21669
WRKY11	6.8839	7.16399	7.2045	7.25864	7.18081	7.27523	7.35712	7.50954	7.30797	7.11871	7.12358	7.18574	7.33085	7.91822	7.29733	7.37074	7.41233	7.34756	7.38631	7.37542
WRKY10	0	0	0	0	0	0	0	0	0.0379407	0	0	0.0568097	0	0	0	0	0.0813061	0.0481747	0	0.0754629
WRI1	4.25933	4.58865	4.70155	4.4644	4.64112	4.49558	4.30016	4.21476	4.50912	3.98292	4.00829	3.96155	4.40152	4.13208	3.94203	4.0057	4.07273	4.17088	3.83079	4.08766
WR3	4.96629	6.23703	5.72588	5.03527	5.07032	4.41822	6.30992	6.03559	6.12688	5.81276	6.09902	6.13259	6.03378	4.56923	4.94819	5.61683	4.99684	5.373	5.09198	5.33394
WPP3	0.2297	0.430601	0.485285	0.272371	0.363704	0.468901	0.521544	0.66916	0.804158	0.432567	0.613108	0.487106	0.491529	0.867525	0.575611	0.883929	1.29242	0.776587	0.875923	0.594683
WPP2	6.24447	5.72961	5.88216	6.25491	6.08945	5.92198	6.80404	6.63214	6.81266	6.67484	6.38306	6.45998	6.52923	6.45603	6.24968	6.27484	6.34922	6.46213	6.29102	6.21371
WPP1	3.81346	3.63813	3.72201	4.04398	3.67308	3.56129	4.75085	4.68089	4.74531	4.54306	4.39671	4.6379	4.19959	4.66365	4.57399	4.48072	4.07024	4.60855	4.25601	4.28734
WOX8	0	0	0	0	0	0	0	0	0	0	0	0	0	0.0612872	0	0	0	0	0	0
WOX7	0.193867	0	0.0406282	0.083205	0.150922	0.0720472	0.547063	0	0.370857	0.212786	0.0824831	0.111467	0.217074	0	0	0.106823	0.0412257	0.139951	0	0.0754629
WOX5	0.805617	0.973151	0.703416	0.872761	0.978529	0.57189	1.4142	0.99907	1.363	0.562447	0.613108	0.35743	0.835767	0.604788	0.53863	0.58453	0.461361	0.988936	0.263568	0.763911
WOX4	5.52951	5.07665	5.30799	5.63897	5.27812	5.33917	6.12266	5.94388	5.67442	5.78475	4.88732	5.09146	5.21759	6.02835	6.00731	5.9556	5.62925	5.34435	5.46692	5.55932
WOX2	0.0409136	0.0380898	0	0.0422023	0.031474	0	0	0	0	0	0	0	0	0	0	0	0	0	0	0
WOX14	5.27038	5.2721	5.17402	5.44223	5.42755	5.6028	5.721	5.98892	5.52713	5.62296	5.64931	5.71063	5.46658	6.40965	6.07021	6.1008	6.06931	6.01345	6.049	5.89884
WOX13	5.42713	5.11947	5.18991	5.61033	5.58698	5.56741	5.92941	5.63414	5.62542	5.54653	5.20753	5.37868	5.51092	5.69173	5.50795	5.46194	5.23865	5.47014	5.24088	5.13776
WOX12	0	0	0	0	0	0.0720472	0.140737	0	0.278792	0.0889145	0.041831	0.0568097	0.112616	0	0.0534117	0.0543998	0	0	0	0
WOX11	0.781677	0.806609	1.21029	0.963402	1.04172	1.10579	1.71366	1.21194	2.2582	1.44169	1.16067	1.4892	2.18433	0.99864	0.871649	1.02682	0.92495	1.12991	0.766852	0.488251
WOX10	0.119416	0.0751997	0	0.0422023	0.092434	0.0364733	0	0	0.110954	0.0451421	0.041831	0.111467	0	0.0612872	0.0534117	0.0543998	0.158273	0	0	0.0382248
WOX1	0	0	0	0	0	0	0	0	0	0	0	0	0	0	0	0	0	0	0	0
WOL	5.9247	5.74553	5.68481	5.43927	5.1937	5.0941	5.20414	5.20409	5.2834	4.36536	4.15368	4.06557	5.13222	6.04361	5.8264	5.77807	5.41955	4.9117	5.69616	5.47909
WNK9	4.29993	4.95376	4.72511	4.00717	4.29713	4.08766	3.17692	3.38438	3.76315	2.15851	2.42854	2.55083	3.38096	4.25194	3.87685	4.28132	4.42199	3.91243	4.51191	4.26736
WNK8	6.6053	7.0102	6.96892	6.65023	6.72291	6.61149	6.1479	6.34205	6.39106	5.06266	5.1832	5.44003	6.40204	6.62666	6.46701	6.64146	6.73884	6.54316	6.68686	6.42049
WNK7	3.7776	4.39861	4.54796	3.31683	3.72453	3.54556	2.37172	2.51631	2.488	1.1217	1.23468	1.40419	2.76943	2.96592	3.3773	3.3152	3.31153	2.54145	3.13486	2.87509
WNK6	2.31313	2.17997	2.54273	2.18971	2.33234	2.2365	1.97098	2.09373	2.10577	1.53957	1.06248	1.75259	2.20141	2.41674	2.50508	2.5931	2.56045	2.49006	2.44445	2.35275
WNK5	0	0	0	0	0	0	0.0720841	0	0.0379407	0	0	0	0	0	0	0	0	0	0	0
WNK4	4.91081	5.41555	5.01617	5.06372	4.95195	4.50049	3.83747	4.37485	3.96619	3.74374	4.3866	4.48846	4.62366	4.61338	4.64313	4.98655	5.18102	4.56988	4.94639	4.9349
WNK3	1.36853	0.992679	1.66479	1.18677	1.7003	1.25253	0.843284	1.29435	1.93532	0.918367	0.957114	0.882388	1.64981	1.20282	0.421635	0.822559	0.761885	1.27867	1.07206	0.873684
WNK2	2.09735	2.24655	2.18321	1.7162	2.35739	2.40638	0.923414	1.37232	0.970342	0.432567	1.17953	0.680276	1.50601	1.74132	1.67244	1.74159	1.99485	1.74112	1.87679	1.49864
WNK10	4.37385	4.54798	4.53913	4.51959	4.55711	4.54231	4.33537	4.47543	4.1996	3.99735	4.00035	3.87336	4.24354	4.62103	4.38119	4.61799	4.78109	4.61456	4.62561	4.43969
WNK1	6.15121	5.95912	6.06683	6.00513	6.09179	5.99677	5.25148	5.35733	5.31561	4.46838	4.50536	4.71494	5.36413	5.95354	5.81001	5.72979	5.67989	5.55073	5.8394	5.58214
WLIM1	7.56582	7.43929	7.39648	7.31916	7.20344	7.19909	7.52503	7.57935	7.24955	7.37776	7.00104	7.19288	7.02693	7.35561	7.41678	7.33101	7.27461	7.19376	7.3251	7.20684
WIT2	3.18317	3.39197	3.72201	2.83687	3.33127	2.91244	1.72489	2.6051	2.35906	1.24291	1.10256	1.03156	2.29984	2.60345	2.37476	2.6204	2.81341	2.09077	2.71787	2.05012
WIT1	4.14904	4.45249	4.83314	3.983	4.43591	4.01868	2.69074	2.69887	2.89181	1.81188	1.58521	1.6269	3.31971	3.11789	3.36679	3.27568	3.4404	2.75244	3.42693	2.73084
WIP5	0.119416	0.181124	0.192583	0.23647	0.179301	0.20617	0	0.125376	0.340817	0.0451421	0.0824831	0.164129	0.148282	0.0612872	0	0.0543998	0	0.139951	0	0.0382248
WIP4	0.427801	0.64323	0.485285	0.560667	0.549099	0.441962	0.596784	0.3981	0.759438	0.432567	0.527363	0.445163	0.491529	0.283307	0.154646	0.206278	0.120303	0.493105	0.263568	0.431937
WIP3	6.57776	6.50862	6.51499	6.30993	6.47935	6.46322	6.43821	6.34528	6.06219	5.80949	5.59415	5.85477	6.21236	6.65738	6.62033	6.60434	6.47396	6.22601	6.47511	6.34053
WIP2	3.39129	3.6474	3.71575	3.25985	3.8882	3.43379	1.23738	1.47012	1.51869	0.817898	0.978812	0.784868	1.858	2.49657	2.50508	2.47841	2.81341	1.8126	2.63495	2.21771
WIP1	4.69226	4.67881	4.98007	4.43104	4.77033	4.41995	4.29828	4.35258	4.66575	2.93414	3.04215	3.25014	4.46477	4.67839	4.37858	4.42245	4.64563	4.40162	4.645	4.32067
WIN2	5.52501	5.38816	5.2965	5.3264	5.58565	5.42249	4.73428	4.95028	4.86095	4.2105	4.54043	4.6792	4.91519	5.32397	5.10186	5.22163	5.09309	5.08046	5.38394	5.00534
WIN1	5.94572	5.78806	5.90021	6.1161	6.01612	6.07939	6.47523	6.19068	6.39609	6.4288	6.22863	6.36335	6.26357	6.15235	6.05801	6.11126	6.19508	6.42156	6.01735	6.08667
WHY3	3.23698	2.9071	2.87591	3.24185	3.31856	3.17625	3.63222	3.29378	3.57597	3.0101	3.33494	3.1028	3.48574	3.059	2.96839	2.92049	3.16537	3.04729	3.2149	3.1658
WHY1	4.04729	4.008	4.09425	4.15872	4.09599	4.21444	4.31509	4.02264	4.091	4.39399	4.13689	4.10987	4.24765	4.07007	4.24434	4.08624	4.04766	4.13229	3.85431	4.02955
WES1	6.28973	6.15924	5.73209	5.99509	6.46717	6.33868	5.03972	5.28359	5.12937	5.09119	5.18203	5.32042	5.64179	5.06251	4.74607	4.90749	5.10408	5.47675	4.90838	5.11223
WEE1	2.16369	1.60087	1.98929	2.18029	2.14361	1.74654	2.66183	2.22561	2.63139	2.33247	1.79545	1.81978	2.38452	2.04423	2.09805	2.20544	1.90836	2.23303	2.11794	2.03129
WDL1	6.62982	6.36476	5.90365	6.75029	6.45308	6.5529	6.38215	6.37793	5.91258	5.67415	5.32017	5.72713	5.79591	6.72463	6.40608	6.27198	5.68478	5.97502	6.07211	5.68586
WCRKC2	4.30203	4.3839	4.38002	4.43303	4.44324	4.35465	4.51744	4.56945	4.4059	4.32016	4.77399	4.59778	4.4997	4.53992	4.53462	4.57677	4.48684	4.49799	4.47337	4.56771
WCRKC1	3.37937	4.61251	4.18992	3.23732	3.50388	3.30889	0.883906	1.2674	0.781971	0.764911	1.80762	1.68211	1.39162	2.65406	3.06907	2.97085	2.71494	2.20142	2.99072	2.71322
WBC27	0	0	0	0	0	0	0	0	0	0	0	0	0	0	0	0	0	0	0	0
WBC19	0	0	0	0.23647	0	0.0720472	0	0.0640495	0	0	0	0	0	0	0	0	0	0	0	0
WBC11	1.82021	1.74601	1.96838	1.6631	1.88394	1.50765	2.2371	1.94858	2.38136	1.55526	1.62704	1.70005	1.93148	1.02964	1.47127	1.60247	1.39139	1.98337	1.34297	1.24448
WAVE5	2.89596	3.46719	3.55676	2.53826	2.95402	2.66119	2.80091	2.69887	3.03939	2.46295	1.8786	1.44732	3.21849	3.26841	2.70189	2.85303	3.2292	2.47251	3.23039	2.62806
WAVE2	3.5939	3.16121	3.42869	3.28203	3.17093	3.11362	2.86825	2.40942	2.91748	1.9724	1.8786	2.10211	2.85286	2.44	2.78318	2.63832	2.86598	2.21203	3.07892	2.47623
WAVE1	1.72299	1.72281	2.24537	1.29545	1.97579	1.44119	1.37198	1.72909	2.11467	0.966094	0.912714	0.882388	1.87938	1.40548	1.60249	1.54663	1.30939	1.57019	1.63443	1.17755
WAV2	6.5959	6.93869	6.69797	6.45317	6.65917	6.79066	6.09805	6.48344	6.26725	6.24635	6.62199	6.60095	6.56637	6.90785	7.00456	6.89026	7.16553	7.02122	7.02072	7.02637
WAT1	9.57258	9.33664	8.88302	9.40631	9.40252	9.72416	9.75131	9.51483	9.32966	9.97865	9.65596	9.67716	9.30232	9.75456	9.94935	9.81255	9.89561	9.79413	9.62628	9.85071
WAKL7	1.33603	1.36651	1.47031	1.49096	1.47846	1.44119	0.923414	0.749268	0.847533	0.709905	0.866904	0.715989	0.920716	1.33278	1.21416	0.97135	0.88021	1.33801	1.07206	1.27681
WAKL6	2.24472	2.50636	2.41721	1.82898	1.84017	1.77919	1.1568	1.18338	1.20522	0.709905	0.889991	0.680276	1.58622	1.95015	1.90815	1.89852	1.93048	1.5536	2.13997	1.53919
WAKL5	1.10474	1.83525	2.10874	1.32993	1.51232	0.758131	0.714072	0.627375	1.47787	0.498968	0.436198	0.527865	1.82532	0.563021	0.611668	0.691384	1.01047	1.15213	1.09481	0.786544
WAKL4	1.4917	2.03682	1.82456	1.64951	1.59891	1.15638	1.14013	1.76807	1.74199	0.893898	0.957114	1.08717	1.79188	0.867525	1.0661	1.27608	0.88021	1.10735	1.13925	0.89467
WAKL2	1.2514	2.16284	1.77726	1.14865	1.16036	0.736124	0.923414	0.99907	0.950586	0.398184	0.527363	0.643656	0.899943	0.760724	1.03987	1.42803	1.01047	0.886665	1.20344	1.01456
WAKL10	0.0806989	0.111379	0.228197	0.161872	0.031474	0.0364733	0.106819	0.446963	0.0749092	0.0451421	0	0.0568097	0.250277	0	0.249239	0.253548	0.266533	0.307652	0.303168	0.431937
WAKL1	1.26873	1.84602	1.65174	1.47564	1.53446	1.01731	0.96187	1.64783	1.2218	0.326858	0.72004	0.75084	1.40643	0.966961	1.28286	1.5841	1.14892	1.03748	1.64988	1.30843
WAK5	0.707377	2.04619	1.78923	1.00667	0.945865	0.57189	0.596784	0.70977	0.910244	0.326858	0.613108	0.643656	0.857477	0.684862	0.421635	0.822559	1.07144	0.776587	1.20344	0.995255
WAK4	2.33796	3.31649	2.78916	2.37448	2.39418	1.37152	1.76893	2.50482	2.41058	0.942428	1.35571	1.35972	2.23497	1.74132	1.6203	2.48832	2.2967	2.17996	2.5136	1.8711
WAK3	0	0.111379	0	0	0.062276	0	0.0364922	0.0640495	0	0	0	0	0	0	0	0	0.0412257	0	0	0
WAK2	2.51538	2.19691	2.49967	2.09264	1.37185	2.04392	2.34287	2.09373	1.63466	2.02967	1.77079	1.91504	2.45742	2.44	2.77526	1.98509	3.03368	2.40936	2.70314	2.43385
WAK1	1.28585	0.214772	0.753159	0.849182	0.179301	0.106765	0.521544	0.295111	0.180449	0.593169	0.372055	0.487106	0.813724	0.0612872	1.16648	0.299317	0.399297	0.0947925	0.137794	0.181736
WAG2	1.90021	1.14006	1.99963	1.82898	2.69373	1.86282	1.48192	2.25334	2.86568	2.28621	2.38045	2.4799	2.49253	1.49705	0.747507	1.52753	1.66634	2.43677	1.58709	1.82811
WAG1	0.707377	0.715526	0.914879	0.918793	1.117	0.644576	1.25297	1.76807	2.2821	1.58614	1.52749	1.68211	1.83629	0.79721	0.33801	0.508628	0.711697	1.61885	0.738245	0.975691
VTI1B	6.98597	7.02864	6.9136	6.92045	7.01776	7.04706	6.55365	6.94652	6.49701	6.40519	6.78328	6.905	6.82652	7.0935	7.21072	7.11125	7.09997	7.08286	7.14715	7.08973
VTI13	3.15549	3.35472	3.28813	3.10918	3.24328	3.20056	2.77414	2.61583	2.74471	2.31415	2.72664	2.51073	2.95709	3.2749	3.29654	3.34824	3.3774	3.18293	3.19925	3.13967
VTE5	2.6863	3.22864	2.84183	2.86653	3.04936	3.0703	2.07989	2.35925	1.55839	2.51201	2.4047	2.34954	1.83629	2.41674	2.84507	2.5931	2.19077	2.41856	2.61935	2.39755
VTE1	1.87781	1.82439	1.45537	1.80467	1.85784	2.36395	2.29849	1.9986	1.37787	2.50395	2.23476	2.42701	1.78056	2.20223	2.35362	2.15654	2.56752	2.13606	2.06132	2.14074
VTC5	5.89223	5.89894	6.18425	6.062	5.81264	5.8943	5.99288	6.01751	5.81284	5.76381	5.91783	5.90688	6.12499	6.35868	6.59241	6.41332	6.55403	6.43578	6.55468	6.5723
VTC4	5.17711	4.55128	4.52846	5.00625	5.04163	5.02771	5.43694	4.98585	5.05846	4.86126	4.57289	4.6518	4.95853	5.26983	5.0187	5.05985	5.19593	5.03337	5.04312	4.8244
VTC2	4.45934	4.48043	4.17175	4.36191	4.25443	4.84185	4.37865	4.00235	3.592	5.21981	4.50349	4.56634	3.73186	4.43963	5.1654	4.51264	4.36427	4.30332	4.3746	4.38512
VSR7	5.27789	6.00491	5.45143	5.2247	5.41344	4.30879	4.4327	5.17175	5.09491	3.16128	4.46364	4.71714	5.23842	4.77531	4.53462	5.21865	5.22194	4.79479	5.44717	4.99808
VSR6	4.71614	5.41555	5.41713	4.63784	4.69248	4.27293	4.17685	4.76036	4.73524	3.14582	3.88443	3.74095	4.63784	5.06999	5.06006	5.22163	4.8965	4.85189	5.1365	4.77574
VSR5	2.22711	2.41523	2.31327	2.2176	2.13639	1.50765	1.4142	2.35925	1.86318	1.05706	1.77079	1.8361	2.17571	2.01355	1.90815	2.3538	2.27094	2.19073	2.40859	2.441
VSR4	6.80519	6.81868	6.76845	6.7242	6.71112	6.66707	6.541	6.65832	6.61152	6.33251	6.23934	6.26958	6.77647	6.73818	6.51182	6.66186	6.70757	6.61489	6.71695	6.54726
VSR3	5.78492	6.01151	5.96034	5.8718	5.81604	5.84439	5.84642	5.965	5.62697	5.77474	5.80773	5.82441	5.67656	5.90943	5.84546	5.88887	5.8249	5.75412	5.92121	5.91819
VSR2	0	0	0.0406282	0.0422023	0.062276	0.0720472	0	0	0	0.0451421	0	0	0	0	0.0534117	0	0.0412257	0	0	0.0754629
VSR1	7.7417	8.0188	7.95934	7.43851	7.59193	7.63843	6.52865	6.63478	6.54061	5.75109	5.80469	5.98763	6.87223	7.16461	7.09171	7.10523	7.10697	6.90053	7.14851	6.81489
VSP2	8.67922	8.58376	8.58393	8.55926	7.31475	8.50111	8.53214	8.34506	7.53512	9.20986	7.98337	8.30707	8.40218	8.53391	9.99853	9.32885	7.39429	8.20635	8.59876	8.49939
VSP1	7.02537	7.70797	7.93109	7.66324	6.91287	7.27642	7.60713	8.12039	7.64368	7.61284	7.63743	7.96004	7.53557	8.423	8.8742	8.4515	7.86178	7.93007	8.24541	8.25452
VRN5	4.38779	4.10987	4.39381	4.07226	4.24774	4.04354	4.16454	4.13127	4.39132	3.38406	3.34751	3.51632	4.36787	4.39866	4.00099	4.05323	4.31889	4.15171	4.14597	4.1479
VRN2	4.34146	4.40591	4.65651	4.26278	4.44324	4.22633	3.71617	3.48139	4.10447	2.47125	2.90722	2.88478	3.83942	3.74538	3.83552	4.10891	4.30203	3.87286	4.01795	3.6766
VRN1	5.98294	6.18334	6.02884	6.00246	6.10895	5.96578	6.07959	6.30277	6.22625	5.56021	5.78019	5.90784	6.11827	6.33484	6.09828	6.3996	6.29166	6.20889	6.36422	6.24622
VPS9B	2.31313	2.62373	2.28818	2.44696	2.29392	2.30538	2.41394	2.1241	2.21744	2.41217	2.42064	2.31503	2.15833	2.57221	2.75927	2.43805	2.9	2.60724	2.62717	2.59639
VPS9A	4.57005	4.7422	4.79059	4.61005	4.60104	4.67692	4.33537	4.378	4.43641	3.42306	3.76776	3.79622	4.52026	4.54529	4.56483	4.59064	4.65728	4.51737	4.50131	4.51955
VPS60.2	5.25307	5.33178	5.35506	5.41839	5.46693	5.37877	5.25148	5.36371	5.2157	4.62896	4.85542	4.91449	5.30512	5.40894	5.27064	5.41334	5.46191	5.37419	5.39658	5.24175
VPS60.1	5.17711	5.18354	5.166	5.18758	5.2863	4.93294	4.96241	5.15531	5.17371	4.27587	4.52761	4.64718	5.1576	4.86613	4.87219	5.02622	4.89931	4.9407	5.09621	4.97117
VPS54	6.05961	6.1137	5.99951	5.75928	5.84179	5.68838	5.72799	5.65249	5.91704	5.42692	5.56126	5.42527	6.07549	5.95657	5.76068	5.91115	6.04228	5.83701	5.99561	5.95487
VPS46.2	7.51431	7.46486	7.42912	7.43481	7.52544	7.52769	7.19582	7.21732	7.11569	7.10878	7.353	7.31107	7.34844	7.49818	7.64188	7.65224	7.65552	7.4717	7.63714	7.69192
VPS46.1	5.76598	5.67475	5.49503	5.83701	5.72572	5.67398	5.69484	5.75791	5.6066	5.16973	5.37234	5.53806	5.58518	5.94238	5.67275	5.81989	5.67499	5.73125	5.82332	5.66387
VPS45	4.5648	4.39495	4.5338	4.3175	4.4241	4.38855	4.17685	4.31029	4.25904	3.71609	3.45204	3.48561	4.35648	4.39569	4.23859	4.40423	4.29566	4.23212	4.42707	4.212
VPS41	6.82143	6.533	6.40987	6.44435	6.35736	6.51907	6.47149	6.49728	6.44809	6.06782	5.86783	6.09155	6.42857	6.47515	6.40351	6.39763	6.41979	6.27047	6.45602	6.33094
VPS37-1	4.6745	4.62821	4.52309	4.84871	4.69248	4.67258	4.5588	4.89852	4.63514	3.9207	4.14411	4.23822	4.55223	4.70983	4.50617	4.62475	4.56135	4.59645	4.61778	4.34946
VPS35C	5.87182	5.76482	5.90159	5.59712	5.6409	5.51425	4.7861	4.76036	4.98145	3.97127	4.06264	4.14304	5.1188	5.32553	5.3027	5.36438	5.24418	5.10629	5.33702	5.01735
VPS35B	5.10056	5.3817	5.29964	4.92259	5.10032	5.04123	4.7315	5.0584	4.87149	4.60278	4.76621	4.78386	5.08469	5.21188	5.08272	5.23051	5.47795	5.17705	5.34178	5.29895
VPS35A	5.59021	5.49301	5.61001	5.32105	5.29929	5.22232	5.48064	5.56527	5.59472	5.03635	4.81075	4.92024	5.64959	5.65243	5.35681	5.51383	5.67581	5.47124	5.64217	5.43947
VPS34	5.52681	5.79224	5.54089	5.39517	5.36716	5.40167	5.03972	5.15163	5.12387	4.73091	5.01225	4.84562	5.28323	5.36708	5.17598	5.32482	5.47325	5.30276	5.43162	5.40515
VPS28-2	4.61985	4.77499	4.58792	4.54366	4.75155	4.67692	4.19714	4.44568	4.38765	4.00594	4.10519	4.13317	4.45055	4.51275	4.67968	4.45314	4.46617	4.48929	4.56378	4.54466
VPS28-1	5.54648	5.81505	5.71964	5.46568	5.68548	5.69124	5.31691	5.38894	5.25146	5.28594	5.86273	5.486	5.60857	5.39413	5.73843	5.84228	5.69692	5.5233	5.70727	5.79314
VPS26B	4.74738	4.59824	4.74522	4.70506	4.75155	4.57212	4.7133	4.55559	4.67029	4.01731	4.35998	4.31882	4.65033	4.77988	4.50857	4.72667	4.65728	4.61056	4.69051	4.66406
VPS26A	5.13403	5.06171	5.12645	4.94362	5.19196	4.98752	4.72173	4.96713	4.87935	3.77757	4.20522	4.1561	4.9048	4.74294	4.81921	4.93493	4.87243	4.72612	4.82071	4.82986
VPS25	5.06629	4.92355	4.93767	4.90411	4.93956	4.84956	4.85029	4.68598	4.82478	4.49709	4.48844	4.34757	4.87185	4.84013	4.8037	4.86055	4.93392	4.91007	4.79836	4.78138
VPS24.2	0.2297	0.146673	0.192583	0.3074	0.092434	0.0364733	0.358158	0.295111	0.24675	0.0889145	0.197988	0	0.183088	0.0612872	0.202718	0.206278	0.120303	0.226237	0.137794	0.0382248
VPS24.1	4.98475	4.77217	4.97876	4.8126	4.80261	4.59828	4.10993	4.12001	4.34478	3.11968	2.75206	3.11622	4.12994	4.45398	4.24721	4.28701	4.30626	4.10977	4.19416	3.83699
VPS22	5.35697	5.53274	5.36609	5.40733	5.44956	5.41125	5.29825	5.3748	5.18538	5.27177	5.44624	5.5129	5.41809	5.46246	5.42426	5.44295	5.47983	5.41149	5.46037	5.60141
VPS20.2	3.85993	3.91639	3.9201	3.97757	3.82	3.86998	3.7632	4.11624	4.02641	2.94609	3.12719	3.23175	3.71709	4.43674	4.00438	4.22907	4.05523	4.0724	4.30316	3.82337
VPS20.1	4.29993	4.28837	4.46457	3.9051	4.13454	3.98875	3.27944	3.54449	3.67259	2.35953	2.452	2.72745	3.54715	3.73131	3.72465	3.89081	3.63473	3.67228	3.91946	3.37067
VPS2.3	3.63456	3.61626	3.75596	3.77662	3.76722	3.44061	3.0841	3.17554	3.44795	2.21886	2.27916	2.12885	3.22268	3.20193	3.30757	3.4882	3.21125	3.19902	3.3103	2.73666
VPS2.2	5.27575	4.62665	4.81861	4.96571	4.89534	4.65948	4.61568	4.45766	4.61489	3.65187	3.43644	3.48043	4.3373	4.36259	4.22992	4.3509	3.46333	4.01599	3.90022	3.66748
VPS2.1	6.11574	6.17802	6.21563	6.15147	6.29874	6.05959	5.89443	6.17626	5.96029	5.12575	5.20408	5.42662	5.97603	6.28272	6.01743	6.33925	6.11166	5.91702	6.35307	6.00278
VPS11	5.84174	5.77895	5.78611	5.5467	5.63835	5.66017	5.26403	5.3445	5.32906	4.51325	4.46557	4.52918	5.4701	5.49753	5.47408	5.47447	5.56268	5.22237	5.6198	5.46425
VP2	6.74456	6.70822	6.48999	6.42255	6.29591	6.49633	6.60657	6.65896	6.63414	6.72988	6.88948	6.72664	6.68874	6.72759	6.45217	6.51563	6.77556	6.54631	6.60951	6.72694
VOZ2	5.43866	5.79988	5.6024	5.44616	5.61387	5.72725	4.82313	4.97548	4.63977	4.92302	5.07277	5.06228	5.08584	5.30033	5.26499	5.27271	5.49289	5.20654	5.33224	5.27514
VOZ1	5.70762	5.85893	5.69837	5.65095	5.86818	5.94794	5.6682	5.47244	5.40724	5.4333	5.42466	5.36469	5.49456	5.7821	5.69917	5.75669	5.72724	5.78732	5.41138	5.70678
VND7	2.20927	1.66313	1.75301	2.17081	2.02352	2.16417	1.99899	2.44594	1.88416	1.60133	2.24375	2.14204	1.96187	2.90871	2.98222	3.16259	1.70533	2.80245	2.37181	2.05012
VND1	1.78452	1.3814	1.57083	1.24214	1.73895	1.35717	0.999327	1.29435	1.45	0.498968	0.667565	0.445163	1.13142	1.28219	1.32691	1.62061	1.49888	0.938707	1.18236	1.22803
VMA10	6.82546	6.3292	6.6804	6.88574	6.82411	6.57244	6.85217	6.93104	6.92069	6.26435	6.30898	6.5015	6.66777	6.77638	6.63464	6.74742	6.53296	6.7521	6.63689	6.61165
VLN4	5.70603	5.6965	5.76656	5.32319	5.3501	5.3832	5.1645	5.26156	5.43772	4.49709	4.11746	4.3275	5.5389	5.28436	4.9933	5.21418	5.38894	4.98624	5.38047	5.09193
VLN3	7.03077	7.25751	7.14548	6.92327	7.12947	6.87207	6.24026	6.61086	6.45949	5.75873	5.78404	5.91842	6.6993	6.77008	6.56451	6.69755	6.78166	6.61539	6.78409	6.68952
VLN2	6.70692	6.46559	6.51183	6.4522	6.42595	6.30311	6.3266	6.28776	6.4428	5.90824	5.52946	5.47692	6.47276	6.64555	6.45652	6.55802	6.57874	6.3513	6.5649	6.45622
VLN1	4.22646	4.13864	4.13469	4.02042	3.93264	3.73224	3.56823	3.23239	3.52678	2.56722	2.5639	2.50053	3.55714	4.13565	4.05764	4.13754	4.05019	3.60945	3.92899	3.93141
VIT1	0	0.0380898	0.0801436	0.123075	0.062276	0.0364733	0.140737	0.125376	0.340817	0.172666	0.160504	0.111467	0.217074	0	0	0	0.0412257	0.0481747	0	0.0382248
VIP5	5.25416	5.54519	5.45801	5.17222	5.27812	5.25074	4.61115	4.69106	4.94447	3.61866	3.75209	4.07247	5.02239	5.13379	4.9657	4.90008	5.20049	5.11762	5.06344	4.88988
VIP4	5.81914	5.88986	6.12526	5.51146	5.66305	5.45401	4.64108	4.97964	5.21983	3.95658	3.43252	3.57584	5.26811	5.21357	4.89065	5.0862	5.34228	4.97226	5.36886	4.76438
VIP3	5.40281	5.33656	5.20115	5.44911	5.29605	5.40429	5.95048	5.89299	5.80736	6.19845	6.05565	5.99219	5.68796	5.47659	5.49594	5.39105	5.50859	5.60307	5.27986	5.39689
VIP2	4.91494	4.96492	4.86742	4.67184	4.73731	4.72659	4.60205	4.68089	4.58956	4.06467	3.97088	4.17547	4.74364	4.76383	4.57171	4.73918	4.87813	4.53015	4.83766	4.76296
VIP1	6.71247	7.1338	6.86139	6.75426	6.84308	6.98047	5.7231	6.21821	5.74994	5.54162	6.0286	6.24839	6.16744	6.68198	6.5862	6.55684	6.89738	6.61439	6.82505	6.72328
VIN3	0.193867	0.111379	0.0801436	0.199653	0.121975	0.0720472	0.0364922	0	0	0	0.041831	0	0	0	0	0.0543998	0	0	0.0474089	0.0382248
VIM5	0	0	0	0	0	0	0	0	0	0	0	0	0.0385236	0	0	0	0	0	0	0
VIM4	0.488219	0.567119	0.651897	0.407656	0.527187	0.299166	0.173876	0.0640495	0.180449	0.289827	0.234522	0.264014	0.183088	0.0612872	0.154646	0.157407	0.158273	0.267518	0.137794	0.215489
VIM3	5.23886	5.06286	4.87024	5.30706	5.00444	5.07011	5.19811	4.94391	5.16409	5.02654	4.6168	4.83957	4.97352	4.98753	4.63	4.64925	4.5842	4.72612	4.48633	4.43969
VIM2	3.38335	3.07681	3.01494	3.28203	3.16384	3.30142	2.52084	2.38455	2.28999	2.13782	1.8197	1.70005	2.31561	2.74091	2.66805	2.30975	1.93048	1.88069	2.06132	2.1582
VIM1	5.1458	4.61409	4.69996	5.01952	4.80261	4.73216	4.96241	4.69865	5.06306	5.00813	4.60813	4.58094	4.92293	4.66612	4.44503	4.29551	4.32725	4.72612	4.18094	4.13252
VIK	5.91304	5.98128	6.06005	5.90291	5.92636	5.8508	5.45306	5.45313	5.67517	4.68352	4.61507	4.90291	5.7371	5.64745	5.50316	5.72874	5.66678	5.53708	5.69523	5.45014
VIIIB	1.31949	1.75747	2.09916	0.895961	1.53446	1.08852	0.691365	1.03147	1.15431	0.681594	0.79534	0.487106	1.33084	0.934571	1.23743	1.253	1.43844	0.747704	1.45269	0.995255
VIIIA	3.94861	4.22786	4.27964	3.66289	3.8556	3.6493	3.25255	3.44577	3.5824	2.76231	2.28788	2.4053	3.8202	3.74538	3.67865	3.6471	3.9181	3.54376	3.824	3.55334
VHP2	3.69349	3.25313	3.06504	3.15317	2.9985	3.37803	3.92279	3.91387	3.51001	4.21791	4.18436	4.08277	3.89296	4.23208	3.91342	4.06983	4.49428	4.15996	4.19416	4.1973
VHA-E3	6.3747	6.3359	6.27324	6.25267	6.20395	6.23853	5.93486	6.10479	5.88031	5.83221	6.05054	5.91266	6.18095	6.3518	6.35846	6.28199	6.21436	6.02403	6.44942	6.42275
VHA-E2	0.193867	0.214772	0.118605	0.23647	0.092434	0.23784	0.173876	0.184201	0.0379407	0	0.160504	0.264014	0.0760453	0.0612872	0.154646	0.206278	0.19527	0.183739	0.137794	0.0754629
VHA-C3	8.30879	7.97299	8.01361	8.2313	8.1639	8.21135	8.66454	8.59501	8.58006	9.13769	9.0463	8.86035	8.57654	8.33694	8.55723	8.40548	8.42047	8.52048	8.42315	8.4937
VHA-A3	7.44384	7.23001	7.2184	7.18167	7.15425	7.04034	7.09101	7.1043	7.19575	6.99187	6.93805	6.79971	7.23094	6.95856	7.03142	7.02279	6.94024	6.83382	6.99866	7.06622
VHA-A2	6.49966	6.36054	6.37951	6.22545	6.29915	6.28664	6.26064	6.22786	6.25371	6.33536	6.25498	6.16929	6.34987	6.43302	6.39578	6.38905	6.58398	6.33864	6.59013	6.61403
VHA-A1	5.51778	5.42277	5.41616	5.14948	5.22381	5.09734	5.4378	5.36212	5.47709	5.15693	5.0953	4.9449	5.48151	5.50857	5.44564	5.42371	5.55202	5.31265	5.68777	5.50917
VHA-A	8.82698	8.3943	8.53367	8.62126	8.48859	8.35478	8.80832	8.76903	8.89567	8.7866	8.89037	8.69934	8.8633	8.43788	8.43442	8.46616	8.43468	8.50573	8.47174	8.55462
VGT1	2.26213	1.94958	1.8011	1.88803	1.79504	1.89297	2.44142	2.26701	2.22569	2.8476	2.452	1.94545	2.00141	2.08907	2.28829	1.99903	1.90836	2.0321	1.72469	1.80612
VGDH2	0	0	0	0	0.031474	0	0	0	0	0	0	0.111467	0	0	0	0	0	0.0481747	0	0
VGDH1	0	0	0	0	0	0	0	0	0	0	0.041831	0	0	0	0.104916	0	0	0	0	0
VGD1	0	0	0	0	0	0	0	0	0	0	0	0	0	0	0.202718	0	0	0	0	0
VFB3	2.30475	2.48584	2.69685	2.52344	2.30684	2.39237	2.29095	2.18297	2.36653	2.40353	2.49028	2.71867	2.43593	2.84042	2.60684	2.57461	2.91116	2.80245	2.58763	2.87509
VFB2	4.60628	4.64373	4.78313	4.57095	4.81849	4.64184	4.46653	4.47248	4.39315	4.63451	4.75525	4.72154	4.5539	4.7569	4.60115	4.669	4.93392	4.75362	4.76507	4.8925
VFB1	4.39767	4.70272	4.54267	4.47021	4.55169	4.55964	3.80874	3.90952	3.76032	3.33946	3.41273	3.8292	3.99443	4.28443	4.20062	4.20522	4.39441	4.13229	4.4581	4.12366
VEP1	7.38224	7.4607	7.55738	7.41913	7.39446	7.41619	7.14919	7.31433	7.27781	7.11772	7.43868	7.61169	7.567	7.34333	7.45232	7.41948	7.58953	7.76015	7.57101	7.62088
VEL3	0	0	0	0	0	0	0	0	0	0	0	0	0	0	0	0	0	0	0	0
VEL2	0	0.0380898	0	0	0	0	0	0	0	0	0	0	0	0	0	0	0	0	0	0
VEL1	6.88741	6.99242	7.03545	6.64082	6.85934	6.80097	6.11468	6.07595	6.36424	5.11388	5.58356	5.44934	6.52118	6.84334	6.57254	6.77856	6.83685	6.76747	7.03145	6.76269
VDD	0.157122	0.111379	0.0801436	0.083205	0	0.0720472	0.0364922	0.125376	0	0	0.041831	0	0	0	0	0	0.266533	0.0481747	0.22285	0.0754629
VDAC5	2.64709	2.98716	2.74066	2.7881	2.90813	2.82653	2.4346	2.73866	2.31338	2.48769	2.36405	1.91504	2.5403	2.98185	3.0429	2.97085	3.08879	3.09966	2.95387	2.98681
VDAC4	6.63358	6.63671	6.84572	6.69308	6.58521	6.6096	6.66855	6.75244	6.75011	6.58073	6.51375	6.60513	6.65737	6.52495	6.56164	6.55508	6.58616	6.60334	6.54542	6.54767
VDAC3	7.46655	6.89914	7.32169	7.43208	7.54124	7.10858	8.26208	8.13164	8.61411	8.3299	8.34897	8.23428	8.36902	7.19526	7.10085	7.24518	7.05319	7.8918	7.18076	7.41114
VDAC2	6.83966	6.6301	6.68801	6.92891	6.77411	6.78598	7.43094	7.55309	7.65135	7.48198	7.17295	7.32415	7.27497	6.88842	6.86822	6.86099	6.79264	7.09079	6.75583	6.82654
VDAC1	8.58694	8.20008	8.46455	8.6053	8.53531	8.43467	8.96658	8.88065	9.16417	9.00752	8.99315	8.86085	8.92436	8.37459	8.25761	8.32669	8.22593	8.62319	8.31637	8.34581
VCS	6.88495	6.99636	6.7563	6.64682	6.55879	6.72269	6.74428	6.6295	6.91592	6.66674	6.33392	6.44143	6.93611	6.91097	6.55818	6.73966	7.01457	6.76341	6.84447	6.81798
VCR	4.66961	4.84784	4.63345	4.52146	4.48789	4.48408	4.52549	4.76759	4.84498	4.22774	4.25052	4.27759	4.86114	4.74294	4.39419	4.67986	4.99553	4.74998	4.75261	4.65947
VCL1	5.45389	5.7267	5.6201	5.27865	5.37561	5.43791	4.84129	4.97339	5.12166	4.64555	4.67112	4.63557	5.25283	5.26983	5.01028	5.29406	5.27798	4.95024	5.31418	5.26107
VATG3	0	0	0.0406282	0.083205	0	0	0	0.240722	0	0.0451421	0	0.0568097	0	0.333856	0.500676	0.386718	0.334442	0.0481747	0	0.0754629
VAT1	4.64162	4.58061	5.39282	4.76614	4.65128	4.65216	4.99638	4.78195	5.01036	4.89863	4.75996	4.6724	4.88247	4.71937	4.7277	4.75364	4.81565	4.80884	4.75797	4.95876
VAR3	3.23698	3.05839	3.32148	3.32966	3.01827	3.06147	3.48156	3.45774	3.57919	2.87911	2.34747	2.41619	3.48923	3.41649	3.06258	2.8834	3.41318	3.4661	3.25079	2.89084
VAR2	5.48016	5.66414	5.40162	5.45302	5.55282	5.65871	4.88822	4.58863	4.67782	4.69064	4.74104	4.68597	5.0079	5.28757	5.16692	5.22163	5.38594	5.22368	5.34534	5.19175
VAR1	5.09814	5.09709	4.97745	4.79727	4.92811	4.95097	4.4881	4.53597	4.41314	4.27587	4.46172	4.42513	4.51515	4.66118	4.65398	4.69278	4.78867	4.66177	4.78444	4.70176
VAP27-2	6.41514	6.61246	6.48999	6.39126	6.54795	6.61414	5.94329	5.97753	6.00587	5.05578	5.13449	5.12837	6.03259	6.52699	6.36772	6.45626	6.48568	6.29501	6.51991	6.25182
VAP	8.26035	8.30498	8.36508	8.30071	8.38807	8.36018	7.92909	8.09498	7.93999	8.14269	8.32257	8.39473	8.07623	8.27382	8.25369	8.26729	8.32223	8.33738	8.21524	8.27317
VAMP728	2.89037	2.80586	3.0846	2.94092	2.75629	2.81608	3.11855	3.11635	3.15612	2.72812	2.96815	2.79579	3.09141	3.30054	3.1571	3.0732	3.11316	2.88435	3.24063	3.14406
VAMP727	5.9836	5.98311	5.78536	5.91928	5.95742	5.88057	5.45643	5.55277	5.4814	4.94849	5.22805	5.07092	5.7393	5.682	5.76068	5.76079	5.75693	5.55595	5.89634	5.68511
VAMP726	3.42258	2.79478	2.68408	3.05352	2.76099	2.83173	3.37516	3.26682	3.08541	3.0714	2.57106	2.84501	2.8902	3.07395	3.06258	2.86068	2.50995	2.85079	2.65039	2.60914
VAMP725	2.08762	2.17997	2.06017	2.09264	1.75789	1.88299	1.94242	2.13904	1.77607	1.68927	1.61323	1.64554	2.03037	2.25565	2.64213	2.37533	2.37134	2.0321	2.47077	2.61548
VAMP724	6.63776	6.62854	6.79504	6.54409	6.75773	6.8112	6.44543	6.72978	6.15682	6.12282	6.49552	6.74998	6.75963	7.06292	7.1534	7.05441	7.36643	7.27856	7.18308	7.05024
VAMP723	2.73074	3.00169	2.80103	2.80658	2.82974	2.64947	3.22909	3.31368	3.16042	3.36193	3.2792	3.09604	2.96211	3.13224	3.4135	3.42251	3.38943	3.28195	3.37212	3.35561
VAMP721	7.66873	7.43349	7.33401	7.63401	7.51382	7.52448	7.71044	7.67987	7.6904	7.50539	7.51816	7.44579	7.54709	7.70345	7.64351	7.64229	7.56633	7.57576	7.60408	7.59447
VAMP714	6.01602	6.02757	5.90021	5.84746	6.02495	5.90605	5.55248	5.53875	5.56579	5.45959	5.89661	5.68495	5.79239	5.67221	5.93889	5.92673	5.88982	5.64185	5.81049	5.99551
VAMP713	5.13521	4.93622	4.96827	4.95747	4.80489	4.7224	5.34446	5.29364	5.10723	5.24542	5.16911	5.12007	5.07082	5.25022	5.41408	5.14222	5.14838	4.77167	5.19557	5.26006
VAMP712	0	0	0	0	0	0	0	0	0	0	0	0	0	0	0	0	0	0	0	0
VAMP711	7.25354	7.89406	7.70371	7.30352	7.46513	7.69193	7.24391	7.68592	7.24093	7.71633	8.12267	8.10977	7.78854	7.86013	8.07273	7.98433	8.38987	8.17432	8.18971	8.2582
VAM3	5.95445	5.96963	5.85394	5.57572	5.79327	5.63883	5.53266	5.52317	5.5666	4.8066	4.86127	4.90098	5.60055	5.72643	5.9442	5.88325	5.83666	5.4646	5.985	5.8256
VAL3	2.51538	2.86534	2.79511	2.63105	2.84753	2.82653	2.85299	2.32044	2.89181	2.23843	2.23476	2.56069	2.99186	3.58247	3.31306	3.4532	3.66472	3.32168	3.43586	3.09503
VAG2	6.18867	5.8212	5.86175	5.99978	6.14401	5.73212	5.73287	6.12088	6.01184	4.87539	5.02143	5.32476	5.78037	5.88633	5.93445	5.97952	5.59678	5.73217	5.77749	5.69262
VAD1	6.59074	6.95309	6.76239	6.50785	6.58852	6.6024	5.96001	6.16535	5.95843	5.8514	5.77864	6.05367	6.08587	6.51609	6.57995	6.60491	6.72823	6.41354	6.57858	6.59532
UXS6	6.21796	6.20547	6.17401	6.18717	5.97978	5.94615	6.43948	6.17626	6.33882	5.59857	5.76933	5.88057	6.18686	6.99877	7.20741	7.07388	6.54779	6.57536	6.51834	6.65381
UXS5	6.93363	6.84006	6.83745	6.78488	6.68104	6.59325	6.66163	6.54995	6.75865	6.01704	6.20925	6.05889	6.57007	6.81248	6.86168	6.92991	6.68091	6.79992	6.7819	6.58244
UXS4	7.04875	6.86412	6.96364	7.05407	7.03144	6.81613	7.31735	7.51957	7.40529	7.51745	7.4663	7.4656	7.35799	7.14129	7.19261	7.17364	7.15118	7.3187	7.08497	7.12235
UXS3	8.54888	8.40561	8.21715	8.34313	8.05935	8.17934	8.43403	8.15572	8.19463	8.2747	8.17192	8.201	8.13727	9.04073	9.21736	9.11954	9.02244	8.67361	8.76474	8.8332
UXS1	6.75919	6.71852	6.59389	6.66043	6.52083	6.57166	6.65724	6.50307	6.60758	6.45674	6.34179	6.41043	6.54227	6.61138	6.5754	6.46067	6.63747	6.58254	6.48912	6.52472
UVR8	6.34233	6.49199	6.36608	6.26441	6.26273	6.42848	6.69768	6.76333	6.4011	7.05427	6.93944	7.02464	6.59209	6.75741	6.79514	6.61795	6.95447	6.64506	6.76428	6.84384
UVR3	3.81641	3.76846	3.69681	3.53203	3.36871	3.60748	2.74687	2.94834	2.35906	2.45461	2.69422	2.34954	2.98695	3.30688	3.79298	3.26418	3.06899	3.0294	3.22008	3.07678
UVI4-LIKE	4.53109	4.14738	4.29021	4.41908	4.39415	4.25757	3.98246	3.94397	4.01694	4.09986	4.19366	4.10651	4.16519	4.04753	3.9666	3.71621	3.26444	3.93823	3.44916	3.6147
UVI4	3.20133	2.7206	2.6582	3.21443	3.20238	2.89765	3.20925	3.16097	2.85509	2.8476	2.83767	2.70096	2.65631	2.87497	2.82985	2.81415	2.45762	2.70063	2.46205	2.66518
UVH6	3.79564	3.77975	3.78912	3.66963	3.61972	3.77604	3.87825	3.7336	3.84033	3.80407	3.76776	3.75818	3.84758	4.00916	3.79298	3.73299	4.06775	3.96671	3.93215	3.87972
UVH3	2.82745	3.37719	3.51051	2.51597	2.8431	2.42713	2.22133	2.56139	2.36653	1.74505	1.59929	1.78657	2.61867	2.46289	2.17236	2.16892	2.65644	1.92006	2.80321	2.00258
UVH1	3.82814	4.08961	3.98139	3.58295	3.62488	3.57065	3.27181	3.43975	3.5201	2.87286	2.73304	2.75346	3.72892	3.64886	3.35088	3.56047	3.76656	3.61346	3.83755	3.58596
UTR6	5.55445	5.65421	5.63427	5.31676	5.46765	5.3582	5.36792	5.58995	5.39267	5.11917	5.44721	5.35622	5.51263	5.47096	5.62944	5.61683	5.65935	5.43999	5.60205	5.723
UTR5	3.64787	3.91126	3.83892	3.6493	3.78349	3.68707	4.0194	3.93115	3.95879	3.73688	3.86999	3.76246	4.0961	4.04374	3.87685	3.8606	3.99355	3.88285	3.84428	3.99352
UTR3	4.83577	4.44188	4.43058	4.90411	4.67015	4.47248	4.96714	5.1256	5.13156	4.50923	4.90584	5.14157	5.43534	5.16728	4.84972	5.04985	5.69773	5.2158	5.29098	5.09079
UTR2	3.8542	4.18818	4.65978	4.08493	4.49496	3.74056	4.60509	4.92679	5.29127	4.61406	5.13691	4.72811	5.26912	4.06259	3.73286	4.30956	4.06276	4.66371	4.15952	4.43432
UTR1	4.29571	4.08279	3.70315	4.24256	3.82225	3.83676	3.94456	4.08956	3.69057	3.68434	4.24829	4.30129	4.51515	4.3256	4.0609	4.08624	4.92018	4.21111	4.53704	4.38882
USPL1	7.21523	6.95372	6.68561	6.79764	7.00047	6.9631	6.17219	6.06523	5.91066	5.56215	5.60203	5.79445	6.39185	6.21606	6.50764	6.41916	6.36453	6.26411	6.29041	6.18045
USP	5.36303	4.97723	5.13468	4.98882	5.04066	4.91591	5.1552	5.04458	4.97413	4.41993	4.54043	4.5013	5.07314	5.29396	5.34213	5.42371	5.22976	4.86875	5.20996	5.16932
URO	0	0	0	0	0	0	0	0	0	0	0	0	0	0	0	0	0	0	0	0
URH2	5.40478	4.8465	5.37505	5.39924	5.15938	4.96641	5.69056	5.71117	5.86917	5.91586	5.88661	5.81826	5.82788	5.56256	5.81871	5.69382	5.42637	5.67291	5.42266	5.69859
URH1	6.06209	5.81847	5.83385	6.10183	5.78752	5.64917	5.41891	5.58587	5.53793	5.16334	5.37541	5.44403	5.65037	5.52906	5.39611	5.434	5.17872	5.49859	5.53711	5.47909
UREG	6.57603	6.49841	6.66342	6.5906	6.62315	6.62391	6.60732	6.78011	6.78782	6.63802	6.77942	6.90209	6.88054	6.79792	6.79317	6.81447	6.86833	7.27223	6.8657	6.95542
UREF	3.32243	3.41748	3.22783	2.99564	3.35011	3.15152	3.14386	2.73866	2.91238	3.31663	3.69425	3.26829	3.30003	3.3688	3.57288	3.6471	3.71971	3.23589	3.45357	3.72134
URED	2.16369	2.13674	2.39388	2.4152	2.06213	2.07931	1.46862	1.86115	2.09681	1.47506	1.64071	1.68211	2.22665	1.79643	1.70618	1.52753	1.42293	1.8126	1.52146	1.44274
URE	3.75318	4.04588	4.09907	3.68969	3.76488	3.56754	2.96609	3.24626	3.44795	2.24811	2.57106	2.41619	3.58993	3.24879	2.74311	3.19322	2.97638	3.40729	3.32481	3.04428
UPS5	5.45199	6.25027	6.07235	5.57662	5.82729	5.69267	4.85285	5.17538	5.01156	5.00385	5.6569	5.39942	5.419	5.70739	5.57797	5.83938	5.88558	5.62606	5.78886	5.92075
UPS4	0	0	0	0	0	0	0	0	0	0	0	0	0	0	0	0	0.0813061	0	0	0
UPS3	0.919698	0.64323	0.455545	0.776042	0.80727	0.713776	0.758441	1.03147	1.25439	0.62325	0.912714	0.75084	1.02032	0.230923	0.421635	0.97135	0.520865	0.346698	0.617784	0.460369
UPS2	4.10872	4.83437	4.42675	4.23575	4.71809	4.62696	3.93493	4.1572	4.08422	3.62611	4.2966	4.15935	4.15645	4.76844	4.52992	4.67335	4.70936	4.51094	4.82581	4.8488
UPS1	2.38639	2.77236	2.63185	2.20836	2.6789	2.38532	1.52107	1.78717	1.7648	1.03485	1.62704	1.38213	1.81426	1.77829	2.16023	1.95681	1.97371	1.82647	2.19364	2.40488
UPP	3.85707	3.58122	3.7681	3.96391	3.63516	3.67555	4.6202	4.42144	4.50405	4.66737	4.20061	4.23514	4.0591	3.99745	3.87314	3.84525	3.70054	3.99156	3.63132	3.80686
UPM1	5.84174	6.6945	7.02599	5.95492	5.92007	6.12985	7.07136	6.6122	6.79165	6.93642	6.73269	6.52182	6.89176	6.42794	6.40544	6.39631	6.42126	6.32282	6.42045	6.33862
UPL7	3.86848	3.83218	3.83604	3.32966	3.52338	3.37091	2.98954	2.85185	3.14747	2.58261	2.59935	2.27967	3.3583	3.24219	3.25724	3.39642	3.39341	2.98678	3.61568	3.28186
UPL6	5.79018	5.96531	5.98267	5.51427	5.66869	5.70051	5.1385	5.07792	5.2393	4.53517	4.77863	4.84361	5.43894	5.41336	5.26499	5.45816	5.61054	5.25737	5.54745	5.45103
UPL5	5.19535	5.61773	5.43152	4.97391	5.21955	5.19435	4.18297	4.37485	4.0405	3.73688	4.16792	4.36454	4.79658	5.08297	4.9125	4.94756	5.45906	5.02135	5.28852	5.33682
UPL4	5.85901	6.37689	6.11459	5.49541	5.86108	5.76238	4.72453	4.67064	4.81934	4.27587	4.61334	4.60018	5.42356	5.40008	5.27626	5.27271	5.60712	5.14971	5.72378	5.46425
UPL2	6.92887	7.11387	7.02789	6.57227	6.536	6.52269	6.72694	6.6328	6.99821	6.56386	6.21155	6.14411	7.19835	6.90419	6.52015	6.77249	7.08095	6.66933	7.19793	6.96878
UPL1	5.9437	6.31375	6.09544	5.54027	5.55417	5.65211	5.66091	5.53169	5.76203	5.46479	5.12601	5.2042	6.07085	5.9063	5.66848	5.88137	6.19907	5.73952	6.2555	6.06021
UPF3	5.87536	6.06783	6.03765	5.89717	5.95023	5.91526	5.502	5.51173	5.55275	5.35703	5.35585	5.42797	5.76752	5.85855	5.62944	5.7821	5.98731	5.75321	5.83096	5.80011
UP6	1.08532	0.214772	0.542987	0.645245	0.570684	0.57189	0.469111	0.240722	0.180449	0.593169	0.613108	0.567503	0.405717	0.520008	0.747507	0.42851	1.07144	0.527497	0.901949	0.786544
UNG	2.02782	1.92945	2.02009	2.35787	1.95131	1.99842	2.94705	2.7678	2.91748	2.99868	2.83172	2.83692	2.59301	2.50762	2.63339	2.49817	2.77727	2.59107	2.58763	2.564
UNE9	0.601955	0.181124	0.156068	0.3074	0.287541	0.357991	0.173876	0.295111	0.24675	0.0451421	0.304927	0.311478	0.314476	0.283307	0.380428	0.343679	0.266533	0.421758	0.45152	0.373336
UNE7	3.74702	3.62567	3.93365	4.05175	3.9368	3.9172	4.185	4.23229	4.00022	4.09181	4.14651	4.15285	4.00905	4.45968	4.51095	4.38579	4.30415	4.48054	4.36059	4.15444
UNE6	4.88576	4.9299	5.03514	4.80035	4.91235	4.87747	4.70766	4.56945	4.70902	4.21791	3.92691	4.29245	4.72604	4.81366	4.75617	4.75569	4.94619	4.76987	4.8841	4.41992
UNE5	8.21289	7.67794	7.77805	8.01889	7.77638	7.71338	7.94762	7.98683	8.21587	7.28818	7.29039	7.4806	8.13907	7.99704	7.72652	7.85956	8.1034	7.91736	8.04503	7.7719
UNE4	0	0	0	0	0	0	0	0	0	0	0	0	0	0	0	0	0	0	0	0
UNE2	3.13674	3.60044	3.51772	3.02224	3.17446	3.37447	2.60829	3.04673	2.52186	2.99868	3.01616	3.04078	3.02101	3.75932	3.43881	3.33182	3.56223	3.36987	3.39978	3.37441
UNE18	5.88522	5.97024	5.9289	5.74658	5.65613	5.57517	5.64254	5.64203	5.65852	5.37372	5.37847	5.47302	5.79098	5.72998	5.65126	5.70662	5.70336	5.75321	5.76069	5.70083
UNE17	0.829166	0.850082	0.62543	0.750814	0.912445	0.923056	0.358158	0.70977	0.736548	1.05706	0.667565	0.606082	0.768602	0.684862	0.8416	0.656638	0.685933	0.527497	0.45152	0.620108
UNE16	5.44629	5.29588	5.23218	5.36015	5.3687	5.40429	4.59748	4.6629	4.53754	4.63082	4.62198	4.82328	4.62998	5.03604	5.07628	4.98481	4.92294	4.90026	4.89386	4.84477
UNE15	0	0	0	0.0422023	0	0	0.0364922	0	0	0	0.041831	0	0.0385236	0	0	0	0.0813061	0	0	0
UNE14	0	0	0	0	0	0	0	0	0	0	0	0	0	0	0	0	0	0	0	0
UNE12	7.70697	7.97498	8.11845	7.73012	7.95716	8.0077	7.73111	7.62485	7.40824	7.56424	7.90142	7.82959	7.64884	8.01192	8.07656	8.0247	8.31975	7.9802	8.07268	8.22531
UNE11	2.57927	1.86734	3.07973	3.1723	3.74841	3.26346	2.58384	3.24626	4.0098	3.34849	3.6408	3.55627	3.78097	2.44	1.45151	2.06676	1.95225	3.3746	2.36247	2.63432
UNE10	0	0	0	0.0422023	0	0.20617	0	0	0	0	0	0	0	0	0	0	0.0412257	0	0	0
UNE1	4.13257	4.32542	4.24094	4.08241	4.20869	4.0413	4.47153	4.5777	4.32957	3.61492	3.65435	3.78365	4.00905	4.80697	4.6234	4.67769	4.8951	4.6962	4.89386	4.77007
ULT2	0.517504	0.342025	0.485285	0.407656	0.287541	0.23784	2.10588	2.40942	2.56797	1.96067	1.9015	1.8361	1.99163	0.966961	0.929931	1.10622	0.461361	1.23771	0.849418	0.935749
ULT1	3.53783	3.18686	3.7437	3.34239	3.33127	2.91734	3.64114	3.63689	3.81597	3.57315	3.51651	3.46477	3.41063	3.05147	3.32939	3.09931	2.48776	3.37931	3.10156	2.70136
ULP1D	4.63996	4.63599	4.77563	4.4488	4.45345	4.32731	4.08402	4.10867	4.19751	3.36638	3.43644	3.40038	4.27413	4.30358	4.40963	4.47574	4.51455	4.23212	4.59003	4.20572
ULP1B	1.33603	1.14006	1.55689	1.26013	1.32181	1.35717	1.29876	1.80603	1.64699	1.14262	1.48264	1.26646	1.36155	1.22976	1.52897	1.27608	1.99485	1.44983	1.82332	1.86047
ULP1A	2.90707	3.0065	2.98923	2.95755	2.81625	2.82653	2.88336	2.72881	2.76747	2.29559	2.57819	2.49025	2.85286	3.17446	2.54291	2.82201	3.22025	2.91714	3.17277	2.94215
ULI3	1.21611	1.56218	2.22788	1.39651	1.44379	1.46814	2.35737	2.56139	2.43921	2.26729	2.20745	2.34954	2.62501	2.05933	2.52412	2.42779	2.21799	2.22257	2.33408	2.78804
UKL5	0.0806989	0.311248	0.192583	0.199653	0.150922	0.140667	0.0720841	0.0640495	0.180449	0	0.0824831	0.214936	0.217074	0.230923	0.611668	0.386718	0.946811	0.307652	0.738245	0.488251
UKL4	4.32292	3.67183	3.96565	3.91365	3.70758	3.8573	4.21516	3.91387	4.16787	4.11317	3.66777	3.70141	4.0497	4.06259	4.19469	4.15009	4.15954	4.03703	3.99999	4.13031
UKL3	5.82647	6.30304	6.42721	5.50676	5.50807	5.28335	5.00216	5.24956	5.35372	4.92755	5.12479	5.19632	5.86787	5.5209	5.45683	5.5779	5.54039	5.22499	5.39887	5.40148
UKL2	6.19378	6.595	6.57888	6.26162	6.36046	6.28806	6.47191	6.52457	6.60758	6.44152	6.56486	6.47047	6.57254	6.25757	5.96874	6.2532	6.43147	6.24357	6.32749	6.39724
UK/UPRT1	5.22339	5.12833	4.89261	5.15429	4.95811	5.12724	5.08724	4.90946	5.01869	5.32765	5.27485	5.17403	5.08584	5.06999	4.96918	5.11048	5.33815	5.03636	5.05621	5.10324
UGT89B1	4.19508	3.80482	4.36009	4.5455	4.70473	4.8341	4.88447	4.62889	4.58476	5.08039	4.8959	5.00027	4.88776	5.25022	4.57171	4.93312	5.51501	5.30276	5.24724	5.32721
UGT88A1	5.76674	5.55426	5.31421	5.64925	5.53234	5.99561	5.30481	5.39829	4.24694	5.68221	5.3672	5.6003	5.32376	5.64994	6.04736	5.67115	5.8505	5.90317	5.61784	5.70678
UGT85A7	0.681735	0.458957	0.978998	0.800837	0.71336	0.328878	1.08892	0.82516	1.18845	0.817898	0.667565	0.643656	0.572521	0.760724	0.98595	0.621035	0.430663	0.688141	0.586029	0.488251
UGT85A5	3.03915	3.54199	3.04521	2.75041	3.11326	3.49404	1.952	2.22561	1.363	2.35953	2.83767	3.08924	2.28389	3.77769	3.98045	3.45825	3.94279	3.82181	3.92899	3.98376
UGT85A4	5.20213	5.50156	5.52128	5.30489	5.22806	5.34645	4.73567	4.79144	4.65511	5.0831	5.28686	5.35764	5.10865	5.33487	5.2436	5.2997	5.75228	5.44786	5.46037	5.59902
UGT85A3	0.0409136	0	0.0406282	0.0422023	0.062276	0	0.106819	0	0	0	0.041831	0.0568097	0	0.0612872	0	0	0.0412257	0.0947925	0	0.0382248
UGT85A2	5.5087	6.01569	6.05696	5.59534	5.25664	5.22331	5.29354	5.42292	5.50867	4.96767	4.95045	5.21516	5.44881	6.17072	6.08952	6.03722	5.78602	5.71921	6.0329	5.97718
UGT85A1	2.71818	2.5266	2.81866	3.22363	2.67392	2.42713	1.98038	3.07809	2.59368	2.02967	3.01616	3.07556	2.95205	2.30716	2.08528	2.51766	1.76807	2.52452	2.33408	2.52416
UGT84B2	0	0	0	0	0	0	0	0	0	0	0	0	0	0	0	0	0	0	0	0
UGT84B1	0	0	0	0.0422023	0	0	0	0.0640495	0	0.0889145	0	0.0568097	0	0	0	0	0	0	0.0474089	0
UGT84A4	3.78665	4.05287	4.29231	3.9911	3.84457	3.90985	4.27937	4.35258	4.04749	3.58848	3.98435	3.99827	4.06144	4.12133	4.22119	3.94581	3.77269	4.03703	4.09047	4.12588
UGT84A3	0	0.0380898	0	0	0	0.414512	0	0	0	0	0	0	0	0	0	0	0	0.0947925	0.0474089	0
UGT84A2	0.546207	0.372158	0.36246	0.501395	0.338761	0.328878	1.428	0.627375	0.591009	1.40752	0.304927	0.643656	1.00094	0.333856	0.611668	0.621035	0.685933	0.307652	0.45152	0.460369
UGT84A1	0.264664	0.214772	0.118605	0.272371	0.570684	0.441962	0.206271	0.184201	0.180449	0.212786	0.436198	0.264014	0.463488	0.230923	0	0.157407	0.266533	0.384716	0.303168	0.215489
UGT80B1	4.12546	4.12764	4.02254	3.96391	3.91165	3.90246	4.05985	3.98177	3.85369	3.91158	3.8873	3.893	3.96223	4.0849	4.07065	3.9494	4.26336	4.03404	4.13778	4.1479
UGT78D3	0	0	0	0	0	0	0	0	0.0379407	0	0.041831	0	0	0	0	0	0.0412257	0	0	0
UGT78D2	2.96136	2.88114	3.1922	3.23732	3.13153	3.44061	3.58064	3.34625	3.1518	3.91158	3.56034	3.67897	3.35448	3.73601	3.94203	3.78217	3.69732	4.00992	3.50116	3.73885
UGT78D1	3.38732	3.29699	4.55849	3.70619	3.53166	3.52646	4.13329	3.89638	3.65744	3.8901	3.46747	3.87336	3.89559	4.09958	4.75214	4.3207	4.3602	4.17088	4.45371	4.56771
UGT76E2	0.2988	0.0380898	0.192583	0.272371	0.121975	0.20617	0.0364922	0.184201	0.310138	0	0.041831	0.111467	0.183088	0.283307	0.154646	0.0543998	0.0813061	0.183739	0.180949	0.0382248
UGT76E12	2.56531	2.778	2.76511	2.45479	2.549	2.51376	2.12295	2.22561	2.34399	1.67498	1.92404	1.64554	2.30775	2.05933	2.44639	2.40703	2.66965	2.54984	2.68827	2.39755
UGT76E11	0.193867	0.342025	0.36246	0.199653	0.121975	0.268829	0.106819	0.240722	0.278792	0.131398	0.197988	0.0568097	0.112616	0.382694	0	0.157407	0.19527	0.493105	0.34171	0.111764
UGT76E1	0.193867	0.401675	0.118605	0.199653	0.313378	0.299166	0.547063	0.539987	0.641171	0.593169	0.49761	0.0568097	0.434892	1.20282	1.14203	1.22955	0.786339	0.988936	1.0016	0.808827
UGT76D1	2.73698	3.7485	2.99441	2.76309	3.11693	2.1476	2.12295	2.74844	2.20082	1.70342	2.39666	2.56069	2.45029	2.24248	2.16023	2.26432	2.44999	2.17996	2.35307	2.441
UGT76C2	4.28936	4.31188	4.25395	4.08493	4.20525	4.03905	4.09487	4.07798	4.06826	3.31663	3.62713	3.47001	4.0042	4.57449	4.50378	4.54862	4.32933	4.24767	4.31289	4.03428
UGT76C1	4.01172	3.43899	3.66468	4.02042	4.15076	4.39031	3.50779	3.30708	3.10788	2.95203	2.94077	2.97598	3.23517	3.90016	3.68289	3.48326	4.03496	3.80788	3.69597	3.79295
UGT75B2	1.46188	0.828509	1.74073	1.22392	1.83126	1.07105	1.3285	2.07831	2.63139	1.26215	1.40463	1.5097	2.34664	0.966961	0.421635	1.38622	0.902754	1.43178	1.39887	1.33938
UGT75B1	5.33143	5.07894	4.95239	5.29292	5.22381	5.84503	4.7481	4.58863	3.83495	4.76504	4.87	5.25516	5.14662	5.4794	5.76669	5.26984	5.87208	5.81107	5.44607	5.34352
UGT74F2	3.30574	4.27846	4.16946	3.3881	3.7881	2.57703	2.46169	3.71876	3.69355	2.02967	3.23029	3.58069	3.97221	2.66397	2.79107	3.15016	3.46711	3.30691	3.63132	3.12198
UGT74F1	2.14504	1.989	2.59822	2.54561	2.6076	2.34226	2.62036	2.61583	2.82285	1.58614	1.72016	1.75259	2.49945	2.30716	2.04629	2.20544	2.46521	2.81643	2.48805	2.11415
UGT74E2	1.1615	1.04973	1.24547	2.08257	1.71975	1.20526	0.903795	0.70977	0.826008	0.362962	0.372055	0	1.13142	0.283307	0.202718	0.42851	1.1107	1.74112	0.553559	1.61702
UGT74D1	4.13965	3.60995	3.7437	4.06204	3.89677	3.69565	4.51259	4.66031	4.60228	4.94403	4.28358	4.47809	4.56218	3.72185	3.94556	3.95298	3.37337	4.25539	3.71811	3.95907
UGT74B1	6.06023	5.60906	6.45237	6.28707	6.42372	6.10377	7.6111	7.30732	7.66846	6.8093	6.45884	6.69791	7.06679	7.39669	7.32372	7.21937	7.23741	6.92493	7.25426	7.19129
UGT73D1	1.72299	3.32807	2.08951	1.41269	1.71006	0.842949	1.88354	2.18297	2.19243	0.498968	1.62704	1.8682	2.12291	1.40548	1.60249	2.10592	1.59891	1.48525	1.55465	1.57863
UGT73C7	0.546207	0.514051	0.542987	0.849182	0.459378	0.691076	0.521544	0.494225	0.278792	0.362962	0.338881	0.164129	0.79134	0.684862	0.294308	0.42851	0.520865	0.561089	0.263568	0.431937
UGT73C6	0	0	0	0.123075	0	0.0364733	0	0	0	0.0451421	0	0	0	0	0	0	0	0	0	0
UGT73C2	0	0	0	0	0	0	0	0	0	0	0	0	0	0	0	0	0	0	0	0
UGT73C1	0	0	0	0	0	0.0720472	0	0	0	0	0	0	0	0	0	0	0	0	0	0
UGT73B5	3.7346	4.03179	3.93634	3.96665	3.795	3.93904	3.77405	4.28364	3.91104	3.06044	3.1608	3.6047	4.1932	3.96173	4.0995	4.10891	3.98566	4.03703	4.22284	4.09674
UGT73B4	2.38639	2.56624	2.44774	3.1723	2.81173	2.66119	2.75784	2.07831	2.91238	1.47506	1.89009	2.04709	3.02581	2.2687	1.81843	1.92796	1.80444	2.38143	1.69523	2.10517
UGT73B3	4.59774	4.45425	4.31112	4.7327	4.53669	4.73216	4.69487	5.04458	4.90908	3.8901	3.75524	4.30129	5.13333	4.68571	4.28678	4.45314	4.54532	4.78772	4.56988	4.48882
UGT73B2	4.73028	4.45425	3.84754	4.95609	4.83975	4.78805	5.42064	5.25814	5.58674	4.45171	4.55133	4.83348	5.54978	4.72412	4.04451	4.43018	4.45859	5.20255	4.66604	4.72538
UGT73B1	6.22851	6.66704	6.04203	6.26997	6.49248	6.79865	4.79811	4.67833	4.18276	4.25681	4.76465	4.87751	5.22283	5.78097	6.20687	5.89727	5.53228	5.9633	5.67744	5.7325
UGT72E3	3.31411	3.07681	3.43251	3.4869	3.64791	3.40966	4.75222	4.80087	4.82749	4.77512	4.74895	4.78386	4.44518	3.64386	4.09314	3.98134	3.97506	4.6943	4.006	4.31485
UGT72E2	5.26823	4.80843	5.28914	5.32212	5.5883	4.94018	5.89753	6.50811	6.42858	5.82171	6.3491	6.32411	6.06619	5.3549	5.26782	5.49674	5.76848	6.32953	5.6354	5.87462
UGT72E1	6.34131	6.57287	5.66789	6.34037	6.306	4.82761	7.51254	8.41273	8.05807	7.42415	8.34728	8.22405	8.01582	6.78606	7.00625	7.78485	7.16465	7.47418	7.42636	7.44399
UGT72B3	1.97601	1.56218	1.47031	1.81688	1.77658	2.17239	1.77973	1.86115	1.62223	2.05196	1.62704	1.58888	1.91087	1.86678	2.44639	1.80643	2.64311	2.06759	2.15087	1.99288
UGT71D1	5.89083	5.75984	5.8186	5.79366	5.61061	5.82367	5.82441	5.66803	5.69014	5.77054	5.58268	5.56279	5.77538	5.76148	5.7496	5.81399	5.71614	5.57457	5.68215	5.68285
UGT71C5	5.71791	6.37596	6.51408	6.06456	5.96763	6.18267	6.22007	6.29195	6.11916	6.29329	6.24495	6.29637	6.19648	6.21775	6.13358	6.0448	6.34408	6.28562	6.15087	6.283
UGT71C4	5.51959	5.67249	5.63593	5.68298	5.7377	5.82432	5.36881	5.4798	5.20636	5.55729	5.71704	5.86375	5.41077	5.69173	5.63054	5.65694	5.9714	5.92591	5.68496	5.8105
UGT71C3	5.85543	5.68904	6.31006	6.27496	5.66242	5.94555	5.68697	5.70113	5.61604	5.91281	5.87941	5.91746	5.60537	5.49753	5.25647	5.36707	5.4543	5.81107	5.69523	5.73832
UGT71C2	4.39767	4.99791	4.89953	4.41105	4.16324	4.15969	3.27181	3.6784	3.55976	3.87455	4.32229	4.35891	3.90082	3.46832	3.70392	3.74544	3.9042	3.63728	3.99395	4.12143
UGT71C1	5.83012	5.60589	5.87093	5.77501	5.71607	5.22726	6.1885	6.72484	6.35769	6.33308	6.88804	6.90596	6.35846	5.7764	6.08471	6.08128	6.2439	6.32343	6.29102	6.44426
UGT71B8	0.2297	0.458957	0.330047	0.470821	0.179301	0.20617	0	0	0.110954	0.172666	0	0	0.0760453	0.176564	0.294308	0.343679	0	0.0947925	0	0
UGT71B6	1.28585	1.15747	1.06028	1.34687	1.16036	1.22119	0.883906	1.03147	0.910244	0.869007	1.08266	0.973731	0.813724	1.58315	1.67244	1.34317	1.20442	1.19555	1.28482	1.41396
UGT71B5	1.84353	2.57921	2.32975	1.93358	1.87529	1.97981	1.69095	1.51664	1.64699	1.40752	1.9681	1.94545	1.59916	1.90071	1.89358	1.91332	1.90836	1.57019	1.60305	2.33751
UGT71B1	1.40033	1.66313	1.76519	1.98857	1.80418	1.74654	1.34314	2.09373	1.68335	1.78552	1.5127	2.15511	2.23497	1.28219	1.73915	1.50817	1.46897	1.78443	1.38048	1.48487
UGP3	3.66433	4.0412	3.66468	3.54676	3.6326	3.85219	3.00344	2.83359	2.76747	2.38609	2.75835	2.68303	3.35066	3.69793	3.62232	3.5745	3.87029	3.54796	3.86427	3.50298
UGP2	4.50939	4.15173	4.23	4.15872	4.20697	4.0413	4.66021	4.53031	4.73235	4.17032	3.93526	4.02343	4.9061	4.61082	4.34416	4.49554	4.4122	4.60654	4.61581	4.27938
UGP1	7.30798	6.73998	7.02188	7.24176	7.1698	6.96517	7.72798	7.5814	7.75073	7.76983	7.58224	7.57052	7.65544	7.30068	7.33826	7.42304	7.48322	7.54409	7.29749	7.33281
UGLYAH	5.70205	5.79224	5.73751	5.73938	5.88227	5.92806	5.76108	5.7335	5.66384	5.52877	5.65015	5.68044	5.72165	5.87251	5.85583	5.81891	5.99454	6.02628	5.91962	5.88842
UGE5	0	0	0	0	0	0	0	0	0	0.0451421	0	0	0	0	0	0	0	0	0	0
UGE3	6.11334	6.48727	6.27271	6.01443	6.24522	6.11287	3.23696	3.67328	3.23581	3.28404	4.27045	3.97266	4.31393	5.03604	5.06006	5.12326	5.19022	4.54071	5.29098	5.0851
UGE2	3.43798	3.49141	3.60836	3.95841	4.14896	4.15969	2.80091	2.9568	2.91748	2.38609	2.60634	2.81239	2.87963	2.9335	3.00951	3.11219	3.31574	3.28195	3.40889	3.1957
UGE1	8.7863	8.91537	8.58049	8.44496	8.80915	9.12248	6.04922	6.47168	5.84128	5.98047	6.7631	6.90596	6.88682	7.89658	8.31632	8.19857	7.81612	7.85313	8.11275	7.95585
UGD1	3.30993	3.0491	3.1649	3.20517	3.03001	3.23628	3.54942	3.30708	3.2681	3.695	2.92409	3.37267	3.29606	3.84894	3.9839	3.82583	4.04259	3.84926	3.8274	3.78735
UFO	0.0806989	0	0	0	0	0	0	0	0	0	0.0824831	0.0568097	0	0	0	0.106823	0	0	0	0.0382248
UFD1	6.56467	6.51918	6.45894	6.58749	6.62379	6.68118	6.64585	6.58175	6.60994	6.44626	6.37746	6.34636	6.5364	6.51198	6.5425	6.54442	6.49915	6.58305	6.47511	6.41505
UF3GT	0.119416	0	0.192583	0	0.150922	0.140667	0.140737	0.125376	0.180449	0.289827	0.160504	0.0568097	0.112616	0.176564	0	0.106823	0.0412257	0.183739	0.0933094	0.0754629
UEV1D-4	7.63238	7.56792	7.64933	7.61403	7.76794	7.64785	7.71765	7.65441	7.53698	7.80737	7.9508	7.81062	7.71296	7.64709	7.79256	7.73602	7.73933	7.6334	7.73427	7.83042
UCP5	3.39917	3.27722	4.24094	4.6447	4.95401	4.9593	4.71189	4.61025	4.69425	5.02513	4.74737	4.98388	4.83402	6.56782	5.14402	5.89074	6.35281	5.63693	6.22876	6.29735
UCP2	4.5275	4.16685	4.04518	4.32179	4.23597	4.24982	4.62769	4.27351	4.35797	4.33159	4.32441	4.21657	4.41256	4.47946	4.79197	4.65587	4.58245	4.35211	4.49491	4.59842
UCH3	5.95913	5.80058	5.92957	6.02631	5.87144	6.02824	6.18494	6.14976	6.09686	6.06166	6.20004	5.99401	6.06736	5.95758	5.967	5.97071	5.90665	6.02854	5.89553	5.89494
UCH2	5.11859	5.00394	5.12998	5.23838	5.05891	5.09302	5.13325	5.0266	5.39906	4.40486	4.35377	4.3924	5.11543	4.97961	4.6453	4.8529	4.93529	4.99701	5.01805	4.87676
UCH1	3.71577	3.67183	3.90917	3.69961	3.91376	3.90246	3.05326	2.98189	3.35332	2.26729	2.80768	2.68303	3.25166	3.73131	3.32397	3.4532	3.34072	3.43473	3.48834	3.36316
UCC3	0.517504	0.401675	0.228197	0.725137	0.751661	0.23784	0.299308	1.18338	1.39259	0.764911	1.19815	1.08717	0.961385	0.563021	0.104916	0.42851	0.120303	0.421758	0.22285	0.568802
UCC2	8.73677	9.24165	9.52144	9.15892	9.03812	8.80649	9.30641	9.64454	9.61246	9.58913	10.0304	10.0075	9.59701	9.01832	9.00238	9.24426	9.08584	9.26514	9.2557	9.38126
UCC1	3.64787	3.43899	3.49597	3.34239	3.79041	2.99353	3.63817	4.87862	4.68531	4.52325	4.92413	5.04834	4.5997	3.45124	3.08839	3.39642	3.03368	4.29086	3.40889	3.70954
UBQ9	0	0	0	0	0	0	0	0	0	0	0	0	0	0	0	0	0	0	0	0
UBQ8	1.83192	2.11017	1.90378	1.81688	1.99187	1.98915	1.60851	1.58372	1.02804	1.53957	1.48264	1.91504	1.59916	1.91738	2.16023	2.13145	1.82819	1.65041	1.78188	1.92309
UBQ7	7.20092	7.0313	7.14052	7.30758	7.22423	7.34709	7.61695	7.41792	7.46982	7.47607	7.45183	7.54189	7.47233	7.31136	7.18253	7.20366	7.21787	7.41599	7.1771	7.10219
UBQ6	0	0	0	0	0	0	0	0	0	0	0	0	0	0	0	0	0	0	0	0
UBQ5	9.55503	8.90992	9.28728	9.77802	9.40463	9.36825	10.247	10.224	10.3543	10.4079	10.0991	10.2936	9.83929	9.56969	9.38323	9.30766	9.24415	9.76555	9.33582	9.348
UBQ4	7.33804	7.38583	7.34317	7.31055	7.38687	7.41099	7.74064	7.56559	7.56567	7.59729	7.3889	7.39265	7.66413	7.77007	7.69405	7.62947	7.71644	7.80136	7.64439	7.58683
UBQ3	10.29	10.4989	10.3084	10.294	10.5558	10.5619	9.87942	9.98178	9.76774	10.1017	10.3983	10.166	10.6146	10.172	10.4643	10.3749	10.5444	10.4861	10.5004	10.6805
UBQ14	8.69822	8.30876	8.52228	8.77845	8.7841	8.70606	9.38507	9.36238	9.12387	9.70129	9.70581	9.667	9.48847	9.11566	9.14827	9.06893	9.27741	9.4249	9.06416	9.26833
UBQ13	0.119416	0.0751997	0.0801436	0.161872	0.062276	0	0.237955	0.0640495	0.0749092	0.212786	0.041831	0	0.183088	0.0612872	0.104916	0.0543998	0.0412257	0.0947925	0.0474089	0.215489
UBQ12	0	0	0	0	0	0	0	0	0	0	0	0	0	0	0	0	0	0	0	0
UBQ11	9.82795	9.30233	9.56643	10.0719	10.204	10.1384	10.5004	10.5766	10.1859	10.9206	10.8363	10.7791	10.3363	10.3848	10.3335	10.3535	10.4225	10.5408	10.3226	10.4543
UBQ10	11.577	11.8816	11.8279	11.7298	11.5652	11.6343	11.6445	11.737	11.452	11.9903	12.2619	12.2687	11.9309	11.7816	11.7679	11.7035	11.9676	11.9764	11.8306	11.9165
UBQ1	9.93336	9.37377	9.60842	10.0778	9.90116	9.7845	10.2886	10.2105	10.3666	10.2668	10.282	10.1952	10.0596	9.62521	9.49483	9.44332	9.34669	9.82081	9.47039	9.50658
UBP9	4.29993	4.40591	4.65488	4.00983	4.30681	4.14724	4.30391	4.17905	4.61645	3.69146	3.67111	3.42756	4.5355	4.16735	4.19172	4.44043	4.25243	4.17088	4.36995	4.33993
UBP8	5.0526	4.75655	4.86601	4.68355	4.748	4.77866	4.75496	4.66031	4.80015	3.97711	4.09529	4.09638	4.81611	4.81143	4.54398	4.62923	4.85809	4.79479	4.85275	4.8285
UBP7	4.51303	4.49932	4.48495	4.36399	4.60235	4.61797	4.57594	4.3397	4.37103	4.2105	4.37028	4.28057	4.48059	4.42221	4.43249	4.43018	4.35204	4.48054	4.43155	4.26131
UBP6	6.59761	6.36054	6.39232	6.47115	6.35191	6.32815	6.67109	6.62553	6.75082	6.03393	6.07656	6.08814	6.65116	6.34103	6.14977	6.29405	6.26145	6.29813	6.30633	6.14968
UBP5	5.17021	5.5109	5.30903	5.13248	5.15938	5.14822	4.4615	4.61025	4.71927	4.037	4.14891	4.13647	4.90219	5.06625	4.88698	4.92948	5.03815	4.80184	5.12412	4.78841
UBP4	4.00914	4.22167	3.95506	3.79216	3.98984	3.98642	2.63828	2.67855	2.84977	2.00704	2.31372	2.4484	3.06366	3.30688	3.30757	3.33731	3.5693	3.2769	3.47972	3.17869
UBP3	6.0326	6.17802	6.10684	5.95492	6.06779	6.05793	5.41025	5.46505	5.4386	4.72745	4.96954	5.0778	5.52879	5.88739	5.78753	5.91759	5.93427	5.6594	5.97813	5.73396
UBP27	3.5126	3.6688	3.66792	3.37989	3.54535	3.20858	3.44808	3.3268	3.57274	2.80231	3.25717	2.88478	3.47525	3.52923	3.3773	3.55576	3.65146	3.41649	3.60384	3.49269
UBP26	4.16763	4.31188	4.32557	3.9362	3.91587	3.92938	3.8452	3.66814	3.79119	3.17149	2.59935	2.61844	3.79791	3.87904	3.73286	3.76188	4.12879	3.58924	3.92582	3.74753
UBP25	5.0945	5.30371	5.38889	4.96434	5.00246	4.94498	5.30012	5.22	5.4719	4.66556	4.50909	4.45978	5.35462	5.28596	4.97611	5.17482	5.20503	5.05416	5.11163	4.97856
UBP24	5.76522	5.68604	5.74291	5.55036	5.4408	5.40951	5.78608	5.55556	5.86588	5.27769	5.14052	4.85966	5.77467	5.55725	5.34347	5.47197	5.60712	5.57354	5.62567	5.45014
UBP23	6.13062	6.15816	6.30486	6.02565	5.95896	5.85144	6.10021	5.93855	6.38417	5.14532	4.89304	5.00749	6.22911	5.88845	5.63602	5.88137	5.887	5.72663	5.9386	5.48342
UBP22	4.47248	4.58544	4.56547	4.45857	4.48931	4.57522	4.33354	4.32996	4.39863	4.20554	3.98971	4.04816	4.44876	4.58757	4.48931	4.329	4.68518	4.50232	4.44931	4.56934
UBP21	3.31828	3.24908	3.3256	3.1723	2.89108	2.97955	3.98946	3.61032	4.00022	3.72305	3.23029	3.25622	3.85569	3.7171	3.16925	3.47331	3.748	3.40266	3.51809	3.28186
UBP20	3.93239	3.92658	4.05513	3.70946	3.73174	3.69279	3.22909	3.13883	3.41589	2.76906	2.62021	2.5802	3.33527	3.52923	3.63552	3.33182	3.62459	3.43473	3.65447	3.70361
UBP2	4.73808	4.9261	5.11816	4.63956	4.54761	4.5612	4.38574	4.44568	4.57673	3.4817	3.36821	3.68348	4.64254	4.62864	4.3575	4.41727	4.68518	4.44725	4.51613	4.46797
UBP1B	6.34897	6.35913	6.19497	6.4668	6.27634	6.49715	6.94868	6.86234	6.77665	7.42255	7.15251	7.27074	6.75999	6.92598	6.88304	6.84034	7.09141	6.914	6.85158	6.90459
UBP1A	7.28315	7.39846	7.13848	7.19897	7.34266	7.34072	7.1606	7.15159	7.15991	6.99978	6.80811	6.95582	7.16037	7.23736	7.41423	7.3365	7.3798	7.32696	7.3239	7.30833
UBP19	4.0548	3.90097	4.10627	4.06971	4.06019	3.95818	3.87573	3.88756	4.17427	2.80886	3.00033	2.97598	4.07772	4.10323	3.77719	3.77409	4.14779	3.86951	4.02389	3.67357
UBP18	3.76239	4.07594	3.96037	3.49831	3.81096	3.63153	3.14803	3.37178	3.43023	2.58261	2.57819	2.68303	3.65026	3.5667	3.55447	3.71199	3.84432	3.47052	3.85097	3.5267
UBP17	2.90707	3.12627	3.13706	2.78189	2.56522	2.36395	3.01263	3.05463	3.05797	2.71421	2.37227	2.56069	3.12313	3.059	2.89713	2.8909	3.14187	2.96812	2.89678	2.94215
UBP16	5.25416	5.40466	5.28914	5.15429	5.12241	5.22923	5.17579	5.01652	5.00917	4.91088	4.84364	4.80889	5.22596	5.37616	5.12075	5.20067	5.32256	5.21843	5.17437	5.15852
UBP15	4.76733	4.86383	5.07725	4.37229	4.75391	4.58449	3.57755	3.46369	3.82414	2.55946	2.55671	2.4053	4.16083	4.12133	3.92422	3.9494	4.21913	3.75444	4.42931	3.73304
UBP14	6.15121	5.99466	6.08698	6.12288	6.00229	6.05627	6.13901	5.98685	6.14546	5.99132	5.95867	5.95624	6.19114	5.98056	5.78062	5.89354	5.98533	6.07433	6.00164	5.98086
UBP13	6.64025	6.71669	6.74943	6.26775	6.39187	6.36402	6.03351	6.06621	6.36377	5.64054	5.175	5.03249	6.52457	6.3003	6.15665	6.3137	6.5957	6.09454	6.59562	6.23186
UBP12	6.5769	6.58055	6.54354	6.15207	6.21598	6.16836	5.90001	5.99817	6.22984	5.51077	4.84807	4.92215	6.28626	6.01292	5.8865	5.98653	6.21942	5.80845	6.15222	5.87065
UBP11	0.193867	0.514051	0.29689	0.560667	0.549099	0.596528	0.299308	0.240722	0.340817	0.131398	0.372055	0.680276	0.217074	0.723292	0.646845	0.656638	0.399297	0.493105	0.34171	0.402934
UBP10	4.59259	4.63599	4.76202	4.19892	4.3527	4.24788	3.74126	3.98177	4.23678	3.03269	3.09278	3.16226	4.16301	4.0775	3.98733	4.11532	4.1216	3.97608	4.44931	4.15878
UBP1	0	0.0751997	0	0	0	0	0	0	0.0379407	0	0.041831	0	0	0	0	0	0.0412257	0	0.0474089	0
UBL5	8.28531	8.01806	8.13364	8.40192	8.1619	8.26192	8.40456	8.3559	8.28615	7.6848	7.63871	7.96051	8.1225	8.09463	8.07071	8.01423	7.87128	8.28824	7.99716	7.81416
UBC9	8.18948	7.91596	8.04998	8.40319	8.365	8.32755	8.44595	8.32007	8.2313	8.49774	8.4639	8.45161	8.32794	8.24253	8.16662	8.24609	7.93436	8.07935	7.95097	8.02112
UBC8	9.55586	10.0126	9.74909	9.71389	9.66348	10.0137	9.44224	9.9038	9.21311	9.90715	10.3131	10.4494	9.78934	10.3876	10.3676	10.1905	10.8152	10.4635	10.6848	10.6373
UBC7	5.30753	5.08464	5.32762	5.22699	5.34932	5.21439	5.29166	5.15714	5.33859	5.0654	5.01881	4.6518	5.22909	5.16728	5.40384	5.33034	5.27691	5.04529	5.29957	5.26812
UBC6	5.3242	5.26509	5.15795	5.4811	5.51574	5.43706	4.75085	4.99409	4.69573	4.49099	4.67777	4.68371	4.81888	4.94751	5.02874	4.97954	4.90071	4.99086	4.99254	4.91193
UBC5	5.79617	6.19708	6.09544	5.7952	5.88873	6.18318	4.91787	5.06036	4.92055	4.72051	5.09778	5.30438	5.24462	5.80915	5.70649	5.73187	5.6864	5.87005	5.78012	5.75132
UBC4	5.85758	5.83682	5.62094	5.64583	5.85779	5.89864	4.71048	4.78907	4.60386	4.23992	4.20752	4.32172	4.69322	5.26658	5.51153	5.24081	5.09432	5.01984	5.13101	5.05396
UBC37	3.06912	2.81686	3.15105	2.92409	2.89536	3.01653	2.70781	2.56139	2.78431	2.41217	2.17022	2.21873	2.72288	2.82283	2.82218	2.58388	3.15132	2.96184	2.73245	2.58352
UBC36	7.65459	7.59632	7.72431	7.69356	7.80512	7.66579	7.65943	7.47093	7.60629	7.12398	7.29067	7.22384	7.64397	7.63455	7.60518	7.6528	7.60314	7.6615	7.60136	7.55691
UBC35	6.55411	6.54669	6.61169	6.63092	6.54318	6.52188	6.31085	6.31845	6.27025	5.91129	6.11565	6.11264	6.07143	6.4496	6.45279	6.51381	6.42126	6.38568	6.4461	6.39033
UBC34	5.55003	5.84557	5.63178	5.52454	5.64917	5.57904	5.36613	5.42445	5.36775	4.85968	5.23596	5.02004	5.52201	5.70259	5.65234	5.73812	5.84105	5.59295	5.87433	5.59341
UBC33	4.82849	4.91973	4.99048	4.73913	4.96015	4.77191	4.4615	4.50457	4.53422	3.62611	3.89017	3.74959	4.62049	4.72175	4.77418	4.9313	4.9063	4.55329	4.89061	4.77007
UBC32	5.92743	6.12702	5.8186	5.93126	5.95793	6.02143	5.07084	5.34288	5.00439	5.01524	5.2825	5.53681	5.33348	5.55725	5.45063	5.53311	5.69046	5.66327	5.68964	5.56014
UBC31	0.0409136	0	0	0	0	0.0364733	0	0	0	0	0	0.0568097	0	0	0.0534117	0	0	0.0947925	0.137794	0
UBC30	5.17251	5.06632	5.17744	5.20858	5.10864	5.11982	5.54617	5.60214	5.70126	4.61967	4.62715	4.82328	5.40156	5.37011	5.32459	5.40289	5.24968	5.37772	5.39429	5.08282
UBC3	6.24283	6.02105	5.96233	6.06072	6.13815	6.10054	6.32198	6.27005	6.11306	6.26137	6.39117	6.15472	6.14995	5.95758	6.1801	6.19688	6.11166	5.96643	5.99863	6.14257
UBC29	7.33393	7.06715	6.97875	7.54256	7.46783	7.64047	6.91263	6.85727	6.55294	6.626	6.39067	6.7655	6.23586	7.14351	7.03101	6.90976	6.76983	6.57742	6.5811	6.7026
UBC28	9.07766	9.43895	9.21812	9.09042	9.26084	9.40816	8.97858	9.30369	8.7693	9.59478	9.95445	9.81174	9.40661	9.58028	9.96544	9.77628	10.0862	9.91125	9.92151	9.97999
UBC27	5.83376	5.57303	5.59219	5.96661	5.76487	5.78265	6.11148	6.10002	6.02252	5.89212	5.71057	5.97479	5.89568	6.0474	5.93889	5.87004	5.80709	6.01117	5.78712	5.70232
UBC25	4.97159	5.13274	5.07725	4.89118	5.00543	5.15446	4.53508	4.70117	4.61332	4.06467	4.20291	4.22589	4.63313	4.8092	4.77418	4.70345	4.90769	4.86371	4.7633	4.77007
UBC23	4.70823	4.73642	4.78163	4.31104	4.31163	4.26335	4.28128	4.42754	4.58476	3.75057	3.44426	3.69248	4.63941	4.57712	4.21827	4.28132	4.54711	4.28081	4.60199	4.16958
UBC22	7.98191	7.76142	7.84231	7.75571	7.89623	7.87127	7.27931	7.24823	7.27979	6.80193	6.92169	6.96559	7.3755	7.53308	7.63642	7.59834	7.39355	7.43706	7.48726	7.39466
UBC20	7.1571	6.4782	6.61506	6.91903	6.65949	6.78933	7.07438	6.62619	6.98825	6.83443	6.46077	6.28006	6.64766	6.30743	6.5576	6.55331	5.3759	6.14802	5.902	5.92203
UBC2	7.56626	7.77117	7.51002	7.49326	7.61208	7.62127	7.129	7.19648	6.96782	7.47916	7.76505	7.46658	7.40298	7.4041	7.62433	7.44165	7.6861	7.53329	7.63714	7.71956
UBC19	6.09707	5.91182	5.83096	6.03482	5.99233	5.97931	5.91968	5.87748	5.88096	5.56699	5.29012	5.41308	5.65192	5.63616	5.81871	5.90562	5.26825	5.64381	5.58909	5.41607
UBC18	5.33452	5.17608	5.2923	5.24855	5.27484	5.27384	5.32523	5.07986	5.13047	5.10458	5.01881	4.69718	5.261	5.03985	5.15169	5.23788	4.9929	4.92143	4.96965	4.9016
UBC17	6.44116	6.99968	6.40939	6.67852	6.61473	6.63547	4.39103	4.8652	4.42929	3.94769	5.30522	5.36328	5.39136	6.4148	6.0233	6.11527	5.93495	5.6081	6.0039	5.55603
UBC16	3.64787	3.81856	4.0576	3.60423	3.68797	3.52646	3.61724	3.63689	3.53676	2.51201	3.28792	3.20058	3.47525	3.84459	3.93848	4.03305	3.92912	3.3887	4.006	3.81238
UBC14	5.63181	5.57465	5.65077	5.59357	5.67742	5.5207	6.2334	6.0808	6.18034	6.39488	6.47992	6.22689	6.11263	5.89161	5.8464	5.90746	5.91222	5.93074	5.80533	5.98086
UBC13	5.59708	5.487	5.66627	5.51895	5.8064	5.62617	5.22899	5.20764	5.26252	4.92302	5.21897	5.08806	5.40985	5.06438	5.54455	5.53191	5.3015	5.20521	5.26113	5.39689
UBC12	0.2988	0.311248	0.330047	0.439584	0.338761	0.328878	0.863738	0.787713	1.02804	0.817898	0.889991	0.882388	1.29946	1.05998	0.421635	0.913662	1.01047	0.912921	0.901949	0.669652
UBC11	5.75142	5.81779	5.98462	5.89213	6.05109	5.92867	6.19406	6.13679	6.16381	6.04091	6.29283	6.20192	6.42948	6.07367	6.01911	6.04648	6.18074	6.19625	6.15019	6.15947
UBC10	10.1567	10.6072	10.3858	10.2747	10.4202	10.4783	10.2611	10.5638	10.1395	10.5848	10.874	10.9852	10.4272	10.8184	10.8782	10.7951	11.0808	10.8931	10.9365	10.9667
UBC1	8.34345	8.48994	8.27882	8.39888	8.43719	8.46498	8.23424	8.34103	8.02893	8.41619	8.67311	8.51682	8.21645	8.33714	8.40599	8.33684	8.44359	8.37195	8.41442	8.50217
UBA2A	5.75065	5.96469	5.89121	5.58289	5.59687	5.59518	5.67617	5.71989	5.657	5.34128	4.92273	5.06747	5.60777	5.80804	5.67595	5.48688	5.79885	5.48662	5.64603	5.5244
UBA1A	4.38779	4.51629	4.34192	4.27831	4.23089	4.19239	4.1931	4.02264	4.03347	3.61118	4.14891	4.03761	4.18249	4.33804	4.08033	4.26412	4.33556	4.02504	4.31289	4.23892
UBA1	7.84332	7.62476	7.55212	7.70099	7.5658	7.6282	8.09236	7.76994	8.05634	8.20524	8.00203	7.92828	7.98733	7.76432	7.72138	7.77931	7.77107	7.76534	7.74734	7.75729
UBA	5.68763	5.74912	5.72042	5.59269	5.58167	5.63661	5.9154	5.63414	6.05121	5.66605	5.50068	5.6827	5.94911	5.87464	5.49956	5.5779	5.88558	5.85405	5.66325	5.65236
UAH	6.01859	6.29667	6.09785	5.91573	6.15343	6.10591	4.63663	4.92247	5.15333	3.81063	4.33706	4.28057	4.9383	5.40599	5.01197	5.34132	5.24638	5.17299	5.4691	5.27914
U2B''	6.13122	6.11147	6.23546	6.21223	6.18832	6.15443	5.85538	5.7482	6.016	5.31618	5.34022	5.41851	6.03914	6.11761	6.06859	6.05234	6.03273	6.15629	6.15493	5.89689
U2AF35B	6.81959	6.86312	6.82151	6.78875	6.84142	6.8194	6.55365	6.6693	6.53481	6.68156	6.83512	7.06154	6.69742	6.91357	6.8959	6.72664	6.97789	6.91075	6.87518	6.86493
U2A'	6.40048	6.20756	6.24907	6.32389	6.37165	6.40775	6.21212	6.08948	6.33549	5.94815	5.78558	5.79027	6.19061	6.16025	6.22589	6.08619	6.10438	6.19358	6.09273	6.01541
U1A	5.70444	5.28305	5.53379	5.66368	5.47983	5.45485	5.84384	5.84708	5.96337	5.27769	5.28903	5.43869	5.82925	5.63993	5.41408	5.5367	5.51409	5.72663	5.69523	5.39321
U1-70K	6.17896	6.33638	6.349	6.25771	6.29145	6.23117	6.13639	6.12557	6.16863	5.98771	5.88373	6.04842	6.19328	6.18025	6.15359	6.13985	6.31654	6.23449	5.96816	6.01181
TZP	0.852337	1.1046	0.914879	1.18677	1.32181	1.52058	1.28366	0.99907	0.665613	1.16325	0.270154	0.606082	1.07694	0.382694	1.28286	0.547078	0.399297	0.626013	0.617784	0.515604
TYRDC	0.0806989	0	0	0	0.031474	0	0	0	0	0	0	0	0	0.120077	0.0534117	0	0.0813061	0	0	0
ty2	3.62114	3.28516	3.56026	3.47154	3.63772	3.42693	3.53355	3.59414	3.48276	3.44849	3.41671	3.44894	3.60605	3.38687	3.79298	3.55576	3.62459	3.5226	3.67348	3.74464
TY1	3.8798	4.04588	4.26899	4.05175	4.34958	3.85984	4.53986	4.71121	4.76947	4.4787	4.8392	4.71273	4.76534	4.00136	4.11842	4.49554	4.19878	4.34971	4.26857	4.42534
TXR1	5.3138	5.23056	5.31214	5.1864	5.33362	5.03223	5.42753	5.66931	5.6608	4.71877	4.90301	4.94302	5.5868	5.20341	5.24073	5.34678	5.16246	5.22368	5.26239	5.21801
TXND9	4.28723	3.61941	4.26257	4.34304	4.00973	3.89503	4.61719	4.39988	4.60544	3.65915	3.69096	3.59515	4.30606	4.29722	4.14327	4.13439	4.09248	4.15996	4.20988	3.92377
TX1	0.193867	0.540829	0.455545	0.23647	0.261233	0.328878	0.714072	0.627375	0.665613	0.362962	0.304927	0.487106	0.546026	0.230923	0.421635	0.547078	0.158273	0.657412	0.415837	0.935749
TWN2	6.44355	6.50735	6.57931	6.05686	6.157	5.95033	5.66965	5.71616	6.21853	4.72225	4.34544	4.2686	6.21971	5.86393	5.40512	5.67658	6.04735	5.55595	6.0054	5.42512
TWD1	4.20411	4.06906	4.4923	4.1321	4.13091	4.07675	3.27944	3.42152	3.66958	2.04086	2.08275	1.93033	3.5769	3.75932	3.5591	3.4882	3.71654	3.48809	3.76496	3.14406
TUF	7.98568	7.74874	7.75821	7.90003	7.88429	7.77573	8.01404	7.89599	8.16802	7.71872	7.68358	7.79035	8.0771	7.85473	7.91574	7.91597	7.74791	7.91736	7.86634	7.78864
Tudor2	7.0662	6.63633	6.85927	6.89979	6.68414	6.60847	7.53004	7.33232	7.68443	7.18418	6.88266	6.92468	7.33714	7.06011	6.70047	6.81938	7.08033	7.07344	6.87353	6.82483
Tudor1	7.68938	7.48568	7.7375	7.51027	7.32233	7.24364	7.68246	7.61286	7.91169	7.26511	7.03736	7.11268	7.7582	7.44994	7.04137	7.21266	7.29073	7.33001	7.24825	7.20606
TUBG1	4.63329	4.43654	4.23	4.37229	4.19312	4.30692	4.7767	4.55559	4.73668	4.08642	4.23708	4.22898	4.58514	4.72412	4.48931	4.38579	4.60153	4.31813	4.6334	4.61432
TUB9	7.41398	7.30563	7.45519	7.18197	6.8784	6.97284	7.93197	7.81891	7.89014	7.33238	7.26964	7.29861	7.80329	7.88471	7.78641	7.84033	7.90133	7.63562	7.88949	7.81519
TUB8	7.07145	6.82856	6.98754	7.12849	6.84114	6.84918	7.34034	7.38656	7.36318	7.42762	7.25859	7.35456	7.25031	7.51093	7.41359	7.30635	7.36135	7.38056	7.37066	7.31321
TUB7	8.53115	7.88951	7.82424	8.34379	8.01796	8.10253	8.92225	8.40271	8.564	8.69187	8.3749	8.32471	8.27182	8.29311	8.27756	8.17747	8.043	8.12059	8.0333	8.08
TUB6	8.85763	8.55675	8.3858	8.7252	8.5305	8.68098	8.70398	8.52686	8.41033	8.94264	8.80622	8.81037	8.49697	8.85918	8.99845	8.85549	8.97111	8.81628	8.75049	8.91468
TUB5	8.16207	7.45609	7.32375	7.92368	7.64996	7.78162	7.66873	7.63444	7.33227	7.83253	7.63998	7.74893	7.46086	7.68835	7.97944	7.59059	7.41894	7.39432	7.42215	7.62422
TUB4	9.23607	8.87253	8.87049	9.04962	8.95085	8.84556	9.04843	8.89075	9.03476	9.16543	9.04091	9.00349	8.92701	8.88867	9.07217	8.88511	8.79269	8.77796	8.7937	8.9392
TUB3	9.19906	8.93206	8.86024	9.22088	8.97988	9.04977	9.43947	9.18606	9.30799	9.58931	9.3765	9.40623	9.17106	9.14393	9.0754	9.06872	9.12719	9.11128	8.91288	9.02594
TUB2	8.99573	8.73654	8.67385	9.02205	8.88911	8.92591	9.13598	8.92686	9.09119	9.3661	9.2209	9.28515	8.90372	8.93712	8.87941	8.82477	8.98916	9.00411	8.74106	8.90008
TUB1	5.48943	4.55128	4.84752	5.2698	5.27648	4.74874	5.08071	5.38267	5.42166	4.82451	4.48085	4.80475	5.42174	5.05311	5.17447	5.04145	5.17756	5.01682	5.26364	5.18005
TUA6	9.8841	9.25529	9.20212	9.80843	9.54627	9.43461	10.4748	10.3022	10.2575	10.9719	10.8965	10.7181	10.1771	10.0746	10.1869	10.0565	10.2968	10.0461	10.0873	10.3202
TUA5	8.732	8.22468	8.15519	8.49306	8.14604	8.19455	8.70283	8.3569	8.48369	8.81447	8.48822	8.49047	8.24389	8.20949	8.30225	8.15897	8.1329	8.02057	8.10997	8.16882
TUA4	9.58727	9.03623	8.79902	9.57014	9.13196	9.25347	10.2486	10.0179	10.0334	10.7539	10.4166	10.4238	9.80671	9.82383	9.82456	9.71447	9.86378	9.75917	9.64548	9.80199
TUA3	8.35097	7.87971	7.94737	8.11331	7.73904	7.78597	8.0506	7.88412	8.06999	7.92374	7.71583	7.75538	7.82101	7.91304	7.80842	7.72872	7.80961	7.67522	7.91168	7.85238
TUA2	9.64858	9.15919	8.95087	9.57498	9.28808	9.29517	10.0559	9.8837	9.82697	10.5736	10.3403	10.2625	9.68326	9.76013	9.92621	9.78887	9.7795	9.64914	9.59708	9.76364
TUA1	4.85884	5.0835	4.9577	4.73753	4.82074	4.94977	4.86558	4.60487	4.52256	5.0831	5.08158	4.96545	5.05093	4.77531	5.19393	4.85673	5.15661	5.00466	4.9819	5.12893
TTR1	4.11831	4.3709	4.42099	3.73863	3.90104	3.88506	3.45821	3.64738	3.63904	2.97554	2.95178	2.97598	3.85838	3.96974	3.8202	3.76188	4.26553	3.67612	4.24334	3.91609
TTN9	3.5126	3.50507	3.52848	3.37989	3.42312	3.44061	2.75237	2.99015	2.61893	2.28621	2.02135	2.0044	2.89546	3.11066	3.28542	3.16877	3.21575	3.01735	3.08461	3.03013
TTN8	3.97524	4.40044	4.76657	3.6595	4.0487	3.81855	3.41035	3.69872	3.34199	3.38845	2.75835	2.85305	3.74357	3.81376	3.14485	3.33731	3.71335	2.92361	4.07911	3.37067
TTN7	3.60076	4.1121	4.34598	3.41244	3.80869	3.47091	3.10572	3.40925	3.13001	3.07684	2.51276	2.08855	3.22268	3.12508	3.04949	2.8834	3.32412	2.53301	3.57177	3.0583
TTN5	5.6251	5.37241	5.64007	5.50298	5.62229	5.53192	5.16553	5.13495	5.28537	4.90171	5.28903	4.971	5.47362	5.60434	5.62393	5.49305	5.43799	5.68914	5.58106	5.50662
TTN10	2.76777	2.8547	2.83029	2.99026	2.92917	2.87769	2.73582	2.96521	2.81741	2.33247	2.43641	2.4799	2.68088	3.18137	3.08839	3.00578	2.96571	3.01735	2.85075	2.89606
TTN1	5.02737	5.0466	5.1146	4.69352	4.80375	4.80533	4.6963	4.53314	4.84097	4.47664	4.44037	4.38687	5.01637	5.08297	4.94995	4.96719	5.25626	4.78239	5.23449	5.14872
TTL4	5.4968	4.10315	4.45708	4.85168	4.52568	4.30879	4.19108	4.17543	3.80501	4.67636	4.2121	4.313	4.04024	3.57723	4.10899	3.81406	3.82084	3.63334	3.50542	3.63043
TTL3	6.07446	5.40192	5.56372	5.53197	5.41418	5.36539	5.30012	5.19697	5.1414	5.20993	5.12479	5.17883	5.21969	5.04934	5.37397	5.21418	4.9516	4.83996	4.8971	5.14435
TTL2	0.601955	0.111379	0.36246	0.272371	0.234436	0.268829	0.329033	0.125376	0.110954	0.593169	0.0824831	0.264014	0.112616	0.176564	0.747507	0.621035	0.334442	0.307652	0.303168	0.402934
TTL1	5.20663	4.64527	4.92823	5.13614	5.36639	5.14509	5.94509	5.70867	5.91768	5.79305	5.75054	5.65076	5.78108	5.62098	5.15628	5.38708	5.45906	5.51582	5.20474	5.50576
TTL	6.05337	6.36148	5.96431	6.15027	6.05541	6.39858	5.93002	5.92891	5.90233	6.01065	6.02143	6.1076	6.06794	6.05872	6.04241	5.95471	6.02119	6.26666	6.02699	5.94987
TTG2	2.28785	1.95954	2.33793	2.05191	2.38202	1.85263	0.521544	0.932	1.39259	0.0889145	0.404483	0.606082	1.36155	0.760724	0.294308	0.621035	0.632981	0.912921	0.822418	0.460369
TTG1	5.40085	5.59395	5.34698	5.38291	5.24746	5.36718	5.14792	5.05643	5.07794	5.46271	5.52393	5.48988	5.28022	5.29237	5.38313	5.32758	5.43316	5.28528	5.40911	5.38304
TT8	0	0	0	0.083205	0	0	0	0	0	0	0	0	0	0	0	0	0	0	0	0
TT7	0.193867	0.64323	0.394161	0.531336	0.338761	0.468901	0.414701	0.240722	0.400285	0.681594	0.667565	0.680276	0.37594	0.333856	0.747507	0.508628	0.399297	0.561089	0.648855	0.594683
TT5	1.19814	1.20847	2.06017	1.55065	1.32181	1.73549	3.0841	2.89651	3.06718	3.03269	2.42064	2.51073	2.52002	2.29445	2.62459	2.57461	2.6957	2.49875	2.83057	2.564
TT4	0.193867	0.181124	0.262952	0.560667	0.062276	0.546823	1.46862	1.66858	0.370857	2.93414	1.21653	1.21747	0.598539	0.563021	0.929931	0.621035	1.0514	0.657412	0.766852	0.740917
TT2	0.364742	0.111379	0.330047	0.23647	0.179301	0.140667	0.329033	0.184201	0.278792	0.362962	0.197988	0.401963	0.217074	0.230923	0.380428	0.386718	0.461361	0.593916	0.486341	0.312254
TT16	0	0	0	0	0	0.0364733	0	0	0	0	0	0	0	0	0	0.0543998	0	0	0	0
TT12	0.0409136	0	0	0	0	0	0	0	0	0	0	0	0	0	0	0	0	0	0	0
TT10	1.35237	2.07396	2.44774	1.95583	1.73895	1.72436	0.736427	1.18338	0.930556	0.843678	1.23468	1.31385	1.50601	0.604788	1.11716	0.790866	1.03108	1.65041	1.07206	1.0524
TT1	0	0	0	0	0	0	0	0	0	0	0	0	0	0	0	0	0	0	0	0
TSPO	0.0806989	0.111379	0.0801436	0.23647	0.179301	0.468901	0	0	0.110954	0	0.0824831	0	0.112616	0	0.104916	0.106823	0.300887	0	0.137794	0.111764
TSO2	5.9691	5.0278	5.33682	5.99844	5.6978	5.47824	7.69215	7.2611	7.61788	7.60296	7.08378	7.15151	7.02123	6.64053	6.42013	6.41852	6.17901	6.7241	6.24601	6.26397
TSO1	5.24325	4.99428	5.0489	5.08154	4.94163	4.95097	5.07084	4.9524	5.13704	4.57034	4.32229	4.16258	5.02239	5.20341	4.85537	4.94756	5.05334	5.00923	5.07063	4.82303
TSM1	0.119416	0.0380898	0.0801436	0.0422023	0.062276	0.106765	0.106819	0	0.0379407	0.0451421	0.160504	0.214936	0	0.230923	0.294308	0.253548	0.19527	0.0947925	0.137794	0.147174
TSL	3.81346	3.86698	4.02254	3.59363	3.71002	3.57995	3.13547	3.16097	3.42308	2.13782	2.24375	2.23113	3.26796	3.51287	3.24582	3.42251	3.7355	3.30691	3.54311	3.25371
TSK	2.20927	1.9987	2.17411	1.92233	1.93476	1.72436	1.91328	1.49356	1.90484	1.3184	1.10256	0.882388	1.82532	1.54074	1.30505	1.44849	1.62626	1.395	1.86361	1.55246
TSF	0.2988	0.181124	0.0406282	0.123075	0.062276	0.17379	0.140737	0.184201	0.0379407	0.62325	0.122021	0.0568097	0.217074	0.120077	0.0534117	0.0543998	0.367234	0.226237	0.22285	0.111764
TSD2	6.08734	6.36803	6.5737	6.04718	6.13363	5.94675	6.09967	5.95659	6.34261	5.5198	5.47324	5.5991	6.434	6.08016	5.72512	6.02875	5.98599	5.90971	6.07568	5.87198
TSBtype2	3.95932	3.94674	4.32557	3.95289	4.33547	3.73502	4.07747	3.99004	4.40409	2.80231	2.78938	3.0195	4.14767	3.56141	3.25724	3.63822	3.19763	3.79382	3.63132	3.30556
TSB2	4.04478	3.97647	4.40358	4.35983	3.98381	4.21245	5.22997	5.04259	5.12607	5.47617	5.12358	5.18043	4.89039	4.79349	4.73181	4.84713	4.77804	4.85697	4.53496	4.66558
TSB1	7.77637	8.24708	8.63395	8.07396	7.69519	8.10937	7.8725	7.58379	7.64157	7.78342	7.597	7.77958	7.83647	7.61168	7.68297	7.59117	7.55481	7.51412	7.41934	7.51707
TSA1	7.07268	7.03866	8.21798	7.3744	6.85852	6.84372	8.38225	8.19245	8.1784	8.09199	7.79058	7.75913	8.04405	7.46808	7.58775	7.50559	7.52356	7.51974	7.48269	7.52129
TS1	0	0	0	0	0	0	0	0	0	0	0	0	0	0	0	0	0	0	0	0
TRZ4	4.18371	4.25843	4.17403	4.02306	3.97372	4.09199	3.58064	3.58326	3.53676	3.40586	3.29658	3.33297	3.86107	3.90016	3.67439	3.68207	3.92638	3.68376	3.84092	3.86915
TRZ3	3.43415	3.565	3.77414	3.41244	3.21614	3.139	3.69349	3.45177	4.05676	2.76906	2.91286	2.94621	3.99688	3.41061	3.29099	3.39642	3.77269	3.66071	3.79652	3.66748
TRZ1	2.39431	2.47893	2.68408	2.34107	2.62833	2.32024	2.94224	2.46978	3.02529	2.3049	2.55671	2.21873	2.86363	2.59311	2.63339	2.57461	2.86024	2.48131	2.71053	2.6894
TRY	0.919698	0.850082	1.07991	1.14865	1.04172	0.691076	0.0720841	0.66916	0.868741	0.251821	0.556514	0.606082	0.598539	0.723292	0.104916	0.343679	0.334442	0.626013	0.180949	0.460369
TRX-M4	4.83432	4.9299	4.90779	5.01157	4.75155	4.7041	3.82709	4.135	3.91868	4.06467	4.45979	4.17226	4.05206	4.15686	4.07065	4.17792	4.34382	4.12669	4.44045	4.3361
TRXF2	3.52707	3.22038	3.11821	3.39626	3.21271	3.40966	2.80091	2.7678	2.10577	3.19171	3.15128	2.93868	2.72878	3.059	3.66584	3.28139	3.08387	3.32658	3.53482	3.25371
TRXF1	3.20583	2.95766	2.76511	3.0638	3.03778	3.35294	3.50453	2.90528	2.54839	3.53806	3.20749	2.869	2.83656	2.87497	3.45379	3.20529	3.06899	3.06496	3.03255	3.225
TRX5	7.78863	8.05292	8.02219	8.0397	8.18657	8.18214	6.98297	7.22347	6.82119	6.74578	7.0671	6.95582	7.10982	7.42027	7.72086	7.58078	7.1018	7.25982	7.30696	7.52803
TRX3	10.5075	10.6009	10.5458	10.6279	10.5035	10.7858	10.351	10.296	10.282	9.71848	9.76339	10.0212	10.0236	10.6981	10.6231	10.5889	10.1618	10.3846	10.3228	10.17
TRX2	6.76111	6.84846	6.63468	6.72986	6.7099	6.88087	6.77531	7.04552	6.92417	6.46403	6.59107	6.77135	6.75783	6.89001	6.79954	6.86004	6.76983	7.06028	6.83521	6.75805
TRX1	5.04382	4.96492	4.62346	5.02479	4.6826	5.07011	5.21214	5.35093	4.90908	5.0885	4.85835	5.09993	4.71271	5.63112	5.56308	5.65914	5.3658	5.43093	5.41364	5.25905
TRX	2.84489	2.47199	2.29659	2.90706	2.82974	2.74071	3.3021	3.33331	3.19861	3.50613	3.23029	3.23175	3.00651	2.9335	2.90442	2.8909	3.10832	3.28697	3.0028	2.94718
TRS120	5.78191	5.86292	5.48954	5.71513	5.64663	5.78935	5.86936	5.67317	5.77753	6.01775	5.83549	5.83562	5.77681	5.77526	5.58479	5.64812	5.82417	5.7294	5.63927	5.71048
TRP1	6.53141	6.6402	6.51993	6.53072	6.55744	6.71251	6.05256	6.19516	5.87049	5.63039	5.94081	5.96555	6.08931	6.58488	6.37757	6.35559	6.45788	6.3344	6.56896	6.48937
TROL	3.18773	3.22451	2.99441	2.92972	2.95813	3.53922	3.61121	2.25334	2.04185	3.54985	2.66105	2.81239	2.46451	2.9498	3.63113	2.8376	2.80745	3.16666	3.26088	2.81581
TRO	3.9726	4.08279	4.04767	4.07734	3.8882	3.97472	4.185	3.96509	4.26704	4.05366	3.93803	3.87336	4.0497	4.05884	3.88055	3.74957	4.09248	4.03404	3.87087	4.13031
TRN2	7.19979	6.62815	6.57974	6.97287	7.00914	7.064	7.19582	7.048	6.80477	7.24621	7.39042	7.17455	7.01702	7.3286	7.72241	7.6879	7.35217	7.29237	7.35338	7.49813
TRN1	6.67438	6.73129	6.63593	6.39686	6.47685	6.491	6.44586	6.35891	6.55907	6.24997	6.25443	6.03964	6.60819	6.48217	6.36706	6.43719	6.57874	6.36503	6.49875	6.4637
TRIP-1	7.84368	7.85158	7.84033	7.8809	7.86763	7.84484	7.99577	7.95181	8.14918	8.2153	8.28537	8.24712	8.01521	7.96583	7.80915	7.7846	7.99381	8.06826	7.91088	7.90585
TRI	4.6826	5.46007	5.16371	4.8502	5.3009	4.56433	5.00561	5.05643	5.42882	4.44541	5.25831	4.89903	5.06616	4.20518	4.04451	4.87762	4.41808	4.55329	4.89061	4.70325
TRH1	5.83085	5.91949	5.79058	5.91573	5.77188	5.84052	6.04026	6.04256	5.97442	6.42294	6.38814	6.28749	6.07549	6.12481	6.15588	6.12085	6.21717	6.12715	6.14475	6.20586
TRFL9	5.09935	4.8927	5.07236	5.06244	5.03873	4.92202	4.76315	4.82649	4.81934	4.23262	4.36411	4.3275	4.93575	4.99147	4.7682	4.89822	4.83629	4.83654	4.79142	4.70027
TRFL8	0.732571	0.64323	0.651897	0.341599	0.363704	0.357991	0.106819	0	0.110954	0.0889145	0.122021	0	0.183088	0.0612872	0.380428	0.469125	0	0	0.0474089	0.24847
TRFL7	2.59995	2.43678	2.50693	2.19907	2.45927	2.04392	1.85317	1.76807	1.93532	1.2234	1.02125	1.21747	2.26777	2.25565	1.90815	1.97102	2.23586	1.98337	2.31483	2.04073
TRFL6	5.40771	5.74409	5.69439	5.20161	5.52958	5.43279	4.34085	4.38115	4.35045	3.38845	3.48653	3.52641	4.74218	5.33487	5.06495	5.05152	5.41661	4.96757	5.44275	5.05396
TRFL5	2.91809	2.89677	2.81866	3.09421	2.94991	3.04814	3.00804	2.97357	3.13439	2.89769	2.75835	2.91582	3.17592	3.23556	2.86014	2.97085	3.25132	3.1502	3.33439	3.30947
TRFL4	0	0	0	0	0	0	0	0	0	0	0	0	0	0	0	0	0	0	0	0
TRFL3	2.88477	2.96756	3.01494	2.54561	2.65384	2.57703	2.70214	2.55025	2.86039	1.67498	1.78317	1.8996	2.85826	2.90034	2.76729	2.89835	3.15602	2.75969	3.2149	2.76543
TRFL2	0.0409136	0.0380898	0	0.0422023	0	0	0.0364922	0	0	0	0.041831	0	0.0760453	0.230923	0.0534117	0.0543998	0	0	0	0
TRFL10	2.57927	2.341	2.74066	2.29817	2.45927	2.35676	1.76893	1.58372	1.73045	0.918367	1.08266	0.913483	1.74606	2.25565	2.00622	1.95681	2.1999	1.60282	2.01438	1.80612
TRFL1	6.03829	6.08556	5.79579	6.13877	6.17561	6.36267	5.45137	5.76154	5.39997	5.27177	5.63742	5.6917	5.7305	6.08847	5.95564	6.02109	6.08172	6.11023	6.0417	5.89103
TRE1	1.56366	2.16284	2.34605	2.02059	1.90957	1.4946	1.17328	1.23993	1.69527	1.07893	1.16067	1.40419	2.20141	1.0897	1.11716	1.29879	1.20442	1.53681	1.1172	1.30843
TRB3	4.10148	4.12322	4.14171	4.24256	4.1844	3.94385	4.40156	4.56669	4.33148	3.98871	4.18436	4.31591	4.36029	4.35343	4.2643	4.4832	4.47748	4.23472	4.2909	4.22863
TRB2	3.88262	3.96168	3.89539	3.74183	3.93264	3.8133	3.66755	3.84718	3.66655	2.9697	2.92967	3.24404	3.76383	4.09226	3.91703	4.00915	3.95901	3.85942	3.89051	3.81789
TRB1	5.41648	5.31927	5.34597	5.2698	5.29686	5.2114	5.23783	5.35414	5.26152	4.51325	4.38254	4.49361	5.18576	5.38817	5.28466	5.41073	5.42832	5.33103	5.4691	5.22113
TRANS11	3.23257	3.38829	3.03015	3.00634	3.33758	3.16805	3.22119	3.26	3.11233	3.49803	3.43644	3.23791	3.27605	3.28135	3.3773	3.0732	3.56223	3.28195	3.46234	3.5267
TPX2	4.29571	4.79737	5.20227	4.43501	4.75273	4.07017	4.08837	4.19344	4.31032	3.80079	4.68604	4.22279	5.71423	4.62103	3.88792	5.06151	6.19508	5.27012	5.87843	5.7405
TPX1	8.57643	8.47114	8.69478	8.63307	8.65096	8.62239	8.70628	8.78352	8.81235	9.0684	9.34415	9.21278	9.33364	8.66894	8.7494	8.66855	8.91556	9.18812	8.85192	8.94085
TPST	5.03245	5.15457	5.21564	4.99555	5.04066	5.0668	4.78342	5.05446	4.86623	4.2735	4.48844	4.42783	4.97227	5.14445	4.85349	5.02111	5.17987	4.94389	5.06488	4.97979
TPS-CIN	1.00488	1.86734	1.22799	1.16784	1.40827	1.15638	0.572138	0.66916	0.970342	0.46615	0.613108	0.606082	0.745501	1.49705	1.39055	1.253	1.40724	1.01341	1.53815	1.39935
TPS9	7.35791	8.05379	7.65833	7.19781	7.4005	7.29441	5.56034	5.75549	5.76203	5.05441	5.96616	5.92892	6.13392	6.63172	6.3188	6.87712	6.75519	5.87674	7.04392	6.77583
TPS8	7.25897	7.94193	7.65772	7.16297	7.49613	7.44	3.80081	4.09724	3.78284	3.02144	4.33916	4.5191	4.93447	6.31924	6.09828	6.5277	6.51249	5.74501	6.99488	6.46896
TPS7	6.57603	6.53591	6.58662	6.15207	6.12727	6.07337	5.89132	5.82876	6.07707	4.90783	4.87	5.07092	6.11827	6.02354	5.90751	6.20442	6.00565	5.78109	6.34004	5.93665
TPS5	4.82556	4.64527	4.82444	4.61355	4.76332	4.84185	5.36074	5.06232	5.37888	4.97644	4.41871	4.10314	5.261	4.81811	4.57171	4.72667	5.05334	4.96913	5.01507	4.77715
TPS4	0.193867	0.146673	0.262952	0.123075	0.234436	0.20617	0.268957	0	0.278792	0.289827	0.160504	0	0.0385236	0.230923	0.154646	0.253548	0.231342	0.183739	0.0933094	0.215489
TPS3	0.0409136	0	0	0	0	0	0	0.125376	0	0	0	0	0	0	0	0	0	0	0	0.0382248
TPS21	0	0	0	0	0	0	0	0	0	0	0	0	0	0	0	0	0	0	0	0
TPS2	0.0806989	0	0.156068	0.0422023	0.031474	0.0364733	0.140737	0	0.0379407	0.0889145	0	0	0.0385236	0	0.104916	0.0543998	0	0	0	0.0382248
TPS14	0.0409136	0.146673	0.262952	0.083205	0.234436	0.106765	0.173876	0.184201	0.429124	0.362962	0.197988	0.164129	0.250277	0.230923	0.461697	0.206278	0.430663	0.0481747	0.34171	0.312254
TPS13	5.80362	6.75543	6.72743	6.18364	6.46068	5.93351	3.83229	4.44267	4.62115	2.71421	3.95728	4.04816	4.64566	5.10497	4.44503	5.14692	5.16479	3.99463	5.2724	5.20231
TPS12	5.85184	6.23754	6.20227	5.51052	5.88065	5.93411	4.78208	4.85618	4.51921	4.28531	4.61334	4.55898	5.02958	5.42069	5.95827	5.69382	5.70416	5.40919	5.60007	5.69636
TPS11	7.22386	7.6013	7.05665	6.86237	7.04933	7.00282	4.2486	4.42754	3.9711	3.99735	4.96819	5.12672	4.65189	6.42503	6.3664	6.60775	5.84687	5.30276	6.40461	6.16055
TPS10	7.81688	8.24899	7.94721	7.69728	7.88348	7.88055	5.56815	5.88081	5.5313	5.32307	6.13751	6.19719	6.49371	7.14837	7.08771	7.23895	7.23879	6.88279	7.33499	7.19262
TPS1	5.56062	4.8465	4.963	5.30814	4.71082	4.75969	5.40066	4.79852	5.25146	4.59331	4.10519	4.02343	5.08354	5.6893	5.48018	5.41464	5.48357	4.78416	5.43942	5.02451
TPS04	0	0	0	0	0	0	0	0	0	0	0	0	0	0	0	0	0	0.0481747	0	0
TPS03	0	0	0	0	0.031474	0	0	0	0	0	0	0	0	0	0	0	0	0	0	0
TPS02	0	0	0	0	0	0	0	0	0	0	0	0	0	0	0	0	0	0	0	0
TPR3	5.30018	5.50156	5.20563	5.16029	5.12606	5.08977	5.30574	5.33154	5.41897	5.04193	5.01488	4.82533	5.38297	5.40894	4.92509	5.30111	5.60024	5.29029	5.57602	5.33394
TPR2	6.26782	6.45903	6.26469	6.13755	6.09085	6.17911	6.16654	6.05444	6.12468	6.09692	6.11013	6.05192	6.24207	6.25511	5.89932	6.08537	6.39018	6.12083	6.28052	6.21371
TPR1	6.38715	6.42843	6.31369	6.26886	6.34528	6.50001	6.68875	6.63676	6.70513	6.87641	6.73946	6.65197	6.73675	6.68685	6.43781	6.50895	6.94228	6.72179	6.75805	6.77336
TPPB	5.88873	5.78806	6.11638	6.19771	5.99433	5.92076	6.84287	6.3936	7.08939	6.09625	5.97563	5.89037	6.28125	5.88527	5.3273	5.813	5.34228	5.71175	5.66325	5.49464
TPP2	7.17272	7.59373	7.58039	7.00356	7.08984	6.97431	6.11308	6.40059	6.74546	5.32765	5.27046	5.31023	6.90973	6.69352	6.58789	6.71507	7.08803	6.67509	6.99148	6.63795
TPP	7.54841	8.01298	7.90227	7.58912	7.80839	7.78413	7.18316	7.43883	7.14478	6.95871	7.2184	7.32234	7.5793	7.72077	7.53357	7.70846	7.77279	7.42514	7.81375	7.79214
TPLATE	5.61582	5.47664	5.39478	5.38599	5.33835	5.20039	5.3132	5.26327	5.56173	4.40918	4.44428	4.60018	5.38764	5.63238	5.3027	5.43272	5.47983	5.3237	5.41138	5.19704
TPL	7.53303	7.69666	7.37331	7.28689	7.28711	7.39	7.11787	7.10858	7.12426	7.19173	7.18292	7.17254	7.24208	7.42027	7.21951	7.28091	7.53013	7.21403	7.42103	7.45683
TPK4	0	0.0380898	0	0	0	0	0.0364922	0	0.0749092	0	0	0	0	0	0	0	0	0	0.0474089	0
TPK2	3.54496	4.06445	3.94974	3.67635	4.02153	3.78411	3.83229	3.8103	3.72004	3.71958	4.04988	3.83734	3.91901	4.08121	4.01788	4.12171	4.3663	4.13787	4.20466	4.23069
TPK1	4.01172	4.25034	4.19892	4.27831	4.37741	4.12412	4.13329	4.30035	4.22243	3.89319	3.99504	4.06902	4.22904	4.13565	3.9839	3.97783	3.95092	4.10977	4.08764	3.969
TPI	9.43468	8.78319	9.22564	9.42012	9.28446	9.13331	9.88709	9.47203	9.86959	9.96413	9.82959	9.54075	9.69154	9.2026	9.14222	9.24481	9.07355	9.32937	9.09366	9.19891
TPD1	1.1615	1.20847	1.22799	1.42869	1.28311	1.34268	0.863738	1.18338	0.310138	1.10048	1.00019	1.14071	0.878866	1.49705	2.1107	1.22955	1.49888	1.3185	1.60305	1.39935
TPC1	7.25598	7.2517	7.16456	6.89908	7.01136	6.96488	6.25823	6.4114	6.42008	6.06646	6.32495	6.26054	6.67505	6.58096	6.51063	6.5132	6.69592	6.55779	6.75002	6.74872
TOZ	5.00944	4.94501	5.22228	4.80035	4.96219	4.68124	4.24275	4.12378	4.88976	3.30275	3.57822	3.47001	4.70075	4.45398	4.30065	4.3509	4.78261	4.42461	4.79142	4.56934
TOR1	6.08122	5.93598	5.85963	6.00513	5.86818	5.93713	5.59363	5.39518	5.53296	5.27177	4.8959	5.21204	5.60537	5.91878	5.63602	5.69382	5.77842	5.60004	5.7437	5.65851
TOR	6.23514	6.45991	6.14635	5.92563	5.78174	6.04456	5.60734	5.66803	5.71084	5.57375	5.51468	5.43869	6.02721	6.16113	5.91474	6.00305	6.28953	5.91945	6.26869	6.22048
TOPP8	5.572	5.70836	5.76202	5.46858	5.6898	5.54701	5.31041	5.30031	5.23216	5.00099	5.60814	5.35055	5.51348	5.60948	5.55153	5.64923	5.6301	5.48443	5.58005	5.77132
TOPP7	6.11694	6.36897	6.44103	6.1418	6.35308	6.15702	6.5414	6.65637	6.58813	6.71337	7.1351	7.03528	6.88912	6.81859	6.69995	6.65967	7.04877	6.82822	6.99564	7.06622
TOPP6	1.6322	2.64239	3.79804	2.35787	2.07729	2.43398	4.88197	4.17181	4.94697	4.3609	3.93526	3.44362	4.06611	4.07007	3.4784	3.99183	3.59375	3.43019	3.74712	4.15226
TOPP5	4.47061	4.61724	4.56024	4.30238	4.39415	4.29944	4.34631	4.48716	4.50912	4.0945	4.20981	4.12655	4.43439	4.57974	4.4698	4.46574	4.59462	4.40394	4.54738	4.52123
TOPP4	4.58914	4.7422	4.71102	4.4894	4.72533	4.62247	5.00676	5.1256	5.01869	5.04193	5.37131	5.16437	5.02119	4.74528	4.96396	5.01598	5.07955	4.84338	5.08773	5.06788
TOPP3	6.67194	6.98208	7.02124	6.69927	6.87243	6.76746	6.65615	6.62154	6.63993	6.61855	6.93805	6.77506	6.90387	6.64367	6.65314	6.78511	6.85791	6.76116	6.80234	6.90782
TOPP2	6.8846	6.86346	6.96298	6.90409	6.88002	6.80593	6.91171	6.86964	6.88144	6.82839	6.89911	6.87865	6.73749	6.92958	6.9041	6.99437	6.83867	6.85301	6.89839	6.93973
TOPP1	7.4609	7.5616	7.56044	7.38161	7.49331	7.48234	7.25532	7.35009	7.25106	7.41907	7.94926	7.73049	7.65312	7.62697	7.78147	7.71348	7.90744	7.82726	7.78978	7.8958
TOPII	5.0413	4.86648	4.95637	4.69352	4.44617	4.28814	4.69914	4.59948	5.20531	4.30168	3.60637	3.51632	5.065	4.67595	3.93137	4.16561	3.81787	3.96984	4.37924	3.93395
TOP6B	2.64709	2.53328	3.13237	2.56021	2.43005	1.98915	1.53389	1.53935	2.14106	1.03485	1.10256	1.03156	2.24324	1.84951	2.1963	2.19336	2.26225	1.78443	2.16168	1.71467
TOP3A	3.44943	3.42469	3.38597	3.6493	3.46695	3.48747	3.41728	3.45774	3.42308	3.36193	3.58177	3.633	3.36967	3.87051	3.42874	3.53678	3.67785	3.48372	3.54311	3.66137
TOP1BETA	4.25064	4.6545	4.91873	3.92215	4.24941	3.80276	2.66766	3.12388	3.24395	2.11683	1.84355	1.8361	3.58668	3.22889	3.32397	3.29275	3.63136	2.75244	3.59987	3.08594
TOP1ALPHA	4.53647	5.03134	5.43914	4.15632	4.67265	4.21643	3.41035	3.76285	3.7995	2.7891	2.42064	2.57048	4.22904	3.80483	3.52642	3.7035	4.13832	3.31185	4.35589	3.46489
TON1B	5.93897	5.61222	5.58018	5.76874	5.7094	5.69267	5.51013	5.52032	5.38901	5.07087	5.29228	5.27175	5.41352	5.93831	5.9291	5.80112	5.8041	5.72014	5.77661	5.71859
TON1A	4.93814	4.85985	4.99952	4.99555	4.90174	4.82109	4.9264	4.96503	5.0175	4.34519	4.31378	4.35041	4.85979	5.05311	4.69447	4.85673	4.99814	4.76086	5.0046	4.67168
TOM7-2	2.26213	1.39614	2.02009	2.58897	2.33234	2.12237	3.93009	3.55009	4.22243	3.87455	3.92132	3.68348	3.39958	2.75024	2.26583	2.56527	3.39739	3.43925	3.15664	3.1957
TOM6	5.95177	5.38447	5.56546	5.96935	5.82224	5.59441	6.89441	6.90941	6.94772	6.89964	6.71422	6.70403	6.44838	5.91255	5.81195	5.76691	5.76002	6.26348	5.85531	5.93665
TOM5	6.19605	5.51597	5.89883	6.2476	6.26024	5.95153	7.1458	7.22171	7.05135	7.5064	7.3276	7.30229	6.81026	6.4323	6.65692	6.57498	6.43147	6.74115	6.47456	6.6611
TOM40	6.76264	6.48985	6.77787	6.87739	6.86016	6.62278	7.15465	7.08272	7.36061	7.16514	7.16587	7.16206	7.10359	6.65116	6.49262	6.54086	6.67724	6.84707	6.56744	6.73205
TOM3	6.34795	6.63049	6.55454	6.1161	6.30117	6.21734	5.56347	5.71117	5.4306	5.47514	6.06899	5.74561	5.97479	5.72051	6.01069	6.1008	5.95262	5.75412	5.96276	6.05556
TOM2B	3.82229	4.23402	4.17859	4.03356	4.18265	4.11136	4.17276	4.40916	4.30449	4.26875	4.43646	4.30716	4.24147	4.28121	4.26995	4.34818	4.38042	4.34248	4.34645	4.29919
TOM2A	6.71009	6.75221	6.67032	6.48794	6.77556	6.62951	6.35938	6.40214	6.37215	6.40031	6.42516	6.23076	6.60739	6.37462	6.86961	6.879	6.69914	6.44086	6.65756	6.74872
TOM22-V	5.8374	5.45128	5.71729	6.02631	5.75842	5.74182	6.68624	6.80258	6.69552	6.97229	6.75014	6.83059	6.28676	6.09122	6.04158	5.96006	5.8011	6.1835	5.80188	5.95549
TOM22-I	4.03469	3.69883	4.04767	3.9911	4.0274	3.80011	5.09267	5.32666	5.15333	5.55534	5.39571	5.33628	4.91648	4.53453	4.58537	4.49308	4.66224	4.80184	4.48418	4.70027
TOM20-4	4.75355	4.64527	4.72822	4.87084	4.61149	4.75149	5.03409	5.00637	5.0688	4.12898	4.2121	4.21345	4.78671	4.99344	4.7622	4.7454	4.70456	4.78772	4.8792	4.51277
TOM20-3	5.5205	5.17502	5.3358	5.54119	5.39465	5.2928	6.24123	6.0962	6.38048	5.80622	5.81302	5.51163	5.98284	5.67221	5.54338	5.61004	5.55736	5.75774	5.60403	5.47822
TOM20-2	5.5571	5.20358	5.36209	5.54303	5.50527	5.23513	5.9923	5.81603	6.17183	5.42585	5.46269	5.3689	5.81059	5.40747	5.29163	5.35086	5.36782	5.57662	5.36886	5.35397
TOM20-1	3.7501	4.19241	4.19892	3.86157	4.28413	3.75977	4.46318	3.95668	4.71927	3.23618	3.45591	3.35012	4.36976	3.39284	3.4135	3.72043	3.47842	3.70646	3.47972	3.51996
TOM1	6.71089	6.84679	6.98494	6.66761	6.79001	6.63658	6.60087	6.60952	6.56029	6.56289	6.95696	6.72006	6.75024	6.69593	6.78432	6.879	6.75054	6.75301	6.84908	6.89746
TOE3	3.92421	3.61941	3.45147	3.74503	3.79041	3.75704	2.56523	2.39704	2.02306	2.9697	2.75835	2.46948	1.98177	2.98185	3.67439	3.34824	3.45191	2.48131	3.03255	3.21669
TOE2	4.00656	3.98381	3.86461	3.90224	3.93055	3.79745	3.89325	3.94397	3.68759	3.86828	3.88156	4.19141	3.65956	3.75932	3.98045	3.58377	3.86456	3.7508	3.57177	3.82883
TOC75-IV	1.1615	0.806609	0.728502	0.963402	0.878232	0.842949	0.923414	0.932	0.847533	0.681594	0.640593	0.643656	1.201	0.723292	0.747507	0.621035	0.711697	0.96404	0.738245	0.669652
TOC75-III	6.2662	6.14731	6.15332	6.19187	5.93315	6.08158	6.67652	6.45311	6.55785	6.77245	6.58489	6.71013	6.44211	6.32159	5.9609	6.00132	6.24941	6.16519	6.05626	6.1948
TOC75-I	0	0	0	0	0	0	0	0	0	0	0	0	0	0	0	0	0	0	0	0
TOC64-V	3.02392	2.84399	3.08945	3.29953	2.95402	2.86253	3.91056	3.59956	4.10447	3.41448	3.41671	3.53143	4.07076	3.13936	2.75927	3.24677	3.78184	3.39337	3.40889	3.45433
TOC64-III	4.69707	4.77358	4.963	4.59949	4.58919	4.64627	4.90436	4.61025	4.90652	4.65286	4.31591	4.34186	4.89565	4.71937	4.5831	4.73085	4.86241	4.69808	4.74184	4.50085
TOC34	5.52501	5.10721	5.37008	5.48302	5.28548	5.27288	5.82115	5.83336	5.96275	5.5485	5.51746	5.59311	5.72091	5.53582	5.37003	5.45311	5.42734	5.55073	5.48317	5.30288
TOC33	4.85884	4.82487	4.84178	4.55099	4.65634	4.86738	4.32987	3.97345	4.31225	3.80735	3.7073	3.85346	4.26603	4.24865	4.60339	4.37247	4.30626	4.51737	4.64307	4.25929
TOC159	6.47375	6.79141	6.60536	6.23458	6.17164	6.4259	6.01876	6.01548	6.13784	6.08211	5.64168	5.91074	6.27974	6.43447	6.13436	6.16324	6.47584	6.285	6.45162	6.28995
TOC132	6.12647	6.3123	6.34292	5.83476	5.80583	5.91588	5.42064	5.38581	5.59869	4.84858	4.56574	4.45714	5.77681	5.69536	5.59045	5.68199	6.03273	5.55177	6.07568	5.70009
TOC120	4.68098	4.73352	4.62346	4.32393	4.35426	4.54389	3.97778	4.23925	4.35984	3.74374	3.31802	3.54639	4.24971	4.46819	4.2357	4.39372	4.72526	4.36167	4.65651	4.42894
TOC1	5.74524	6.68553	6.41953	5.598	5.53302	5.9005	5.99404	6.23396	5.97258	5.6155	5.84955	6.05192	6.36416	6.79848	6.52901	6.58426	6.84959	6.38744	6.81181	6.66797
TO2	4.38183	4.24424	4.24963	4.26723	4.36973	4.32731	4.20918	4.33322	4.27699	3.95658	4.08282	3.94659	4.22487	4.19838	4.17072	4.16561	3.99618	4.21375	4.22284	4.29722
TO1	5.28216	4.894	5.05139	5.27644	5.08634	5.14091	5.62692	5.61956	5.74278	5.11653	5.01881	5.26875	5.37734	5.23534	5.04201	5.16712	5.121	5.32003	5.15285	4.99079
tny	4.2375	3.46719	3.801	4.28272	4.1966	4.06797	4.44293	4.86969	3.73167	4.8115	4.53312	4.90291	4.12771	4.37773	4.41219	3.93859	4.63052	4.3759	4.13778	4.48882
TMT3	0.852337	0.933283	1.07991	1.31279	1.07231	1.35717	1.60851	1.18338	1.59703	1.4247	0.74558	1.16675	1.40643	1.83203	1.50999	1.69098	1.88591	1.5536	1.57096	1.49864
TMT2	6.87968	6.7565	6.472	6.63738	6.59808	6.918	6.94718	6.69228	6.52399	7.0806	6.98906	6.97897	6.73566	7.03979	6.98149	6.86813	7.2097	7.00682	7.00392	7.18784
TMT1	7.33984	7.72284	7.25609	7.02871	6.75184	6.77523	6.25582	6.68847	6.54555	6.6417	6.9055	6.74998	6.52881	6.49125	6.78481	6.90792	6.6521	6.40547	6.87928	6.87123
TMO6	7.62693	7.65744	7.31989	7.65859	8.12351	7.92985	6.70514	6.83965	6.27422	6.79822	6.97631	7.26284	6.36273	7.1694	7.09649	6.97907	6.97755	6.96508	6.85117	7.23566
TMN7	7.14131	7.22718	7.17315	6.98272	7.00741	7.04874	7.1411	7.17489	7.06433	6.96496	7.01094	6.83516	7.16392	7.2008	7.16633	7.16207	7.31431	7.13294	7.27868	7.28468
TMN6	4.89276	4.55621	4.80098	4.63956	4.73013	4.63144	4.25829	4.05057	4.34099	3.8901	4.11011	3.90465	4.38853	4.56394	4.55096	4.60666	4.5998	4.45397	4.54532	4.53634
TMN1	7.62798	7.45433	7.42984	7.46518	7.42699	7.37584	7.72728	7.6011	7.60214	7.74375	7.67239	7.63053	7.63319	7.67493	7.67713	7.66869	7.73776	7.53302	7.60086	7.71993
TMM	0.427801	0.214772	0.29689	0.407656	0.412334	0.414512	0.299308	0.66916	0.429124	0.62325	0.338881	0.487106	0.345535	0.520008	0.461697	0.386718	0.367234	0.384716	0.263568	0.343118
TMKL1	6.14477	5.9163	5.80245	6.02236	5.93627	6.22773	6.00732	5.87413	5.60581	5.95038	5.66946	5.79445	5.77253	6.18886	6.01827	6.04059	6.13506	6.14249	5.98195	6.12658
TMK1	5.21112	5.04427	5.29859	4.99017	5.10587	4.82761	4.75359	4.87193	5.25247	4.58378	4.7986	4.71052	5.23221	4.96566	4.8076	5.11048	4.85375	5.01833	5.18103	4.99687
TMAC2	5.00557	5.60113	5.8518	5.04309	4.92287	4.60891	5.1961	5.45463	5.74708	4.38524	4.48275	4.93925	5.18469	5.75801	5.19095	5.7495	5.30362	5.092	5.7437	5.35492
TLP9	6.33001	6.81045	6.40696	6.353	6.51701	6.55211	5.36702	5.47539	5.18855	5.36707	6.11013	5.93556	5.8092	6.27788	6.21787	6.3583	6.40012	6.06338	6.4029	6.40046
TLP8	3.75626	3.35095	3.48865	3.67969	3.1279	3.29767	3.67046	3.45177	3.4724	2.79572	2.19823	2.38325	3.37721	3.43975	2.98909	2.97085	2.36324	2.81643	2.76117	2.11415
TLP7	6.15936	6.45595	6.48724	6.26162	6.34096	6.24974	5.41719	5.57904	5.46495	4.71877	5.1138	5.09316	5.70752	6.02643	6.06697	6.08128	6.26744	6.07069	6.20283	6.007
TLP6	4.7855	4.75512	4.5409	4.58885	4.81849	4.7987	3.28704	3.35267	3.04871	2.95203	3.58531	3.72351	3.63776	4.20518	4.45995	4.13754	4.32725	4.22689	3.90345	4.16743
TLP5	0.574351	1.15747	1.34615	0.501395	0.788971	0.980346	0.98072	1.21194	0.889642	0.593169	0.694041	0.527865	0.813724	1.47469	2.03306	2.0265	1.5136	0.859923	1.50457	1.49864
TLP4	0	0	0	0	0	0	0	0	0	0	0	0	0	0	0	0	0	0	0	0
TLP-3	4.32084	4.37648	3.7529	4.02042	3.93472	3.62555	1.77973	2.38455	1.62223	2.39483	3.06769	3.04078	2.57347	2.21577	3.03629	2.67351	2.52456	2.57472	2.62717	2.91158
TLP3	6.06643	6.13637	5.90983	6.17774	6.1512	6.14245	6.04475	6.18619	6.00287	6.28155	6.42713	6.30519	5.98838	6.39187	6.2504	6.25393	6.52117	6.24422	6.31058	6.40732
TLP2	7.17214	7.81056	7.40672	7.14099	7.34912	7.34664	6.30713	6.81949	6.42724	6.35005	6.78019	6.86629	6.86856	7.44096	7.33152	7.45214	7.66483	7.42742	7.6571	7.46562
TLP18.3	0.427801	0.540829	0.542987	0.825212	0.287541	1.25253	2.04449	0.70977	0.278792	2.0184	1.06248	0.818113	0.217074	0.0612872	1.47127	0.508628	0.300887	0.493105	1.09481	0.312254
TLP11	7.1194	7.42656	7.16024	7.30623	7.29827	7.48234	6.52985	6.72978	6.39197	6.59313	7.06171	7.03262	6.74479	7.13774	7.08089	7.13866	7.23796	7.34062	7.27806	7.26088
TLP10	5.92333	6.21589	6.02758	5.99576	6.08383	6.09569	5.95823	5.93641	5.99204	5.69555	5.78327	5.79445	6.03736	6.13642	6.009	6.08455	6.17554	6.08808	6.04316	6.10085
TLP1	6.41514	6.65483	6.42865	6.45805	6.4722	6.50164	5.6149	5.84594	5.79148	5.56989	5.6611	5.73368	5.78462	6.34873	6.05392	6.3454	6.2356	5.98202	6.31966	6.05265
TLL1	7.18902	7.18721	7.15158	7.3656	7.06177	7.03275	7.41305	7.94412	6.95827	7.65394	7.5409	7.42065	7.1772	7.02063	7.76606	7.41494	6.83392	7.15373	7.39464	7.31662
TKL	4.62658	5.06286	5.08941	4.57275	4.55846	4.74048	5.4301	5.33965	5.51541	5.19749	4.85981	5.02183	5.43172	5.4653	5.08111	5.23346	5.54488	5.46903	5.37002	5.27514
TKI1	4.42883	4.68783	4.48311	4.30238	4.36356	4.23027	4.04649	4.03867	3.93888	3.68077	3.54951	3.64231	4.14767	4.09593	4.21827	4.21421	4.23254	4.17902	4.29336	4.16958
TIR1	7.61491	7.62671	7.51926	7.6503	7.87524	7.90279	6.95017	7.01344	6.813	7.401	7.76134	7.56441	7.12193	7.18023	7.45294	7.3074	7.30614	7.32023	7.18937	7.44176
TIR	1.35237	1.57519	1.83615	1.6358	1.7003	1.32804	1.37198	1.51664	1.39259	1.1217	1.00019	1.33697	1.6622	2.04423	2.00622	1.62061	1.95225	1.77014	2.10679	1.84976
TIP5	0	0	0	0	0	0	0.0364922	0	0	0	0	0	0	0.0612872	0	0	0	0	0	0
TIP4	3.91874	2.69698	3.73135	3.75775	4.39717	3.29767	3.61121	5.18261	5.2001	4.8454	5.35689	5.44934	5.05329	3.30054	2.23149	3.36448	2.86024	4.63047	3.56364	3.99595
TIP3	0.0409136	0.181124	0.156068	0	0.261233	0	0	0	0	0.0451421	0	0	0.0385236	0	0.0534117	0.106823	0.0412257	0	0.0474089	0.0754629
TIP2	11.3531	11.5193	10.9365	11.3447	11.7902	11.2946	10.3125	11.0326	10.3599	11.1071	11.3043	11.3273	10.7916	10.6394	10.8243	11.1275	11.0805	11.0881	10.9623	11.1261
TIP1	6.3717	6.77141	6.39036	6.28981	6.50164	6.55722	5.88006	5.98272	5.9113	6.01207	6.20004	6.20271	6.13558	6.15411	6.19206	6.17403	6.34254	6.27744	6.28671	6.31983
TIP	5.69245	5.71793	5.66951	5.74897	6.00229	5.98341	5.47566	5.52459	5.41807	5.03775	5.20867	5.29112	5.76106	6.25593	5.68549	6.50956	5.9329	5.73677	6.45547	6.07523
TINY2	2.14504	2.09218	2.35413	1.87641	1.69048	1.96096	1.8011	1.12452	1.363	2.56722	1.85532	2.033	1.43559	1.3077	2.0197	1.32115	1.58504	0.776587	0.901949	1.44274
TIM9	6.09889	5.46357	5.63427	6.14725	5.84898	5.74389	6.89255	6.97491	6.98825	6.81461	6.8198	6.96559	6.49458	6.23114	5.99286	6.04815	5.98401	6.50968	6.12555	6.13818
TIM8	5.78793	5.43352	5.43724	5.76323	5.79441	5.51909	6.30759	6.35251	6.31632	6.27683	6.25776	6.23768	6.13002	5.82691	5.75867	5.68631	5.6114	5.97814	5.65944	5.78964
TIM50	4.4211	4.22373	4.18766	4.58707	4.16324	4.14515	5.02618	4.91598	5.22086	4.50317	4.17028	4.2686	4.98466	4.51275	4.0609	4.24085	4.56489	4.54282	4.51613	4.34566
TIM44-2	4.54893	4.23812	4.67276	4.33033	4.49214	4.15348	4.54462	4.62093	5.0352	3.46103	3.46363	3.53143	4.48234	4.47665	4.05764	4.18403	4.41612	4.33036	4.44931	4.05773
TIM44-1	0	0.372158	0.29689	0.083205	0.261233	0.23784	0.173876	0	0.180449	0.212786	0.041831	0.0568097	0.183088	0.333856	0.154646	0.106823	0.158273	0.139951	0.180949	0.312254
TIM23-3	0	0	0	0	0	0	0	0	0	0	0	0	0	0	0	0	0	0	0	0
TIM23-2	6.56992	6.46952	6.8153	6.67685	6.66169	6.51947	7.51456	7.26238	7.61003	7.58373	7.66215	7.57204	7.47453	7.08476	6.96285	7.03129	7.16785	7.21436	7.18838	7.26441
TIM23-1	5.79841	6.02105	6.21951	6.08047	6.22452	6.13459	6.13165	6.28441	6.08389	6.73978	6.92519	6.89188	6.49154	6.48567	6.89681	6.72349	6.92415	7.03735	6.61	6.81076
TIM17-3	4.60287	4.09187	4.12764	4.60302	4.38656	4.50375	4.80209	4.65772	4.81525	5.03075	4.96003	4.81919	4.60773	4.54529	4.6278	4.45567	4.3764	4.66564	4.41583	4.57097
TIM17-2	7.56428	7.79413	7.81256	7.6456	7.88294	7.8363	7.81359	7.7961	7.68369	8.12801	8.44722	8.36674	8.07695	7.83622	8.14525	8.07881	8.27859	8.17398	7.98046	8.31099
TIM17-1	0.0806989	0.111379	0.330047	0.0422023	0.062276	0.0720472	0.358158	0.494225	0.400285	0.398184	0.436198	0.311478	0.282734	0.563021	0.8416	0.758462	0.549722	0.626013	0.415837	0.312254
TIM13	5.68441	4.90306	5.56546	6.00513	5.60409	5.27955	6.91079	6.84193	7.05569	6.70064	6.57736	6.60691	6.48676	5.89161	5.54921	5.65584	5.77766	6.30124	5.82247	5.86402
TIM10	6.17208	5.56734	5.99951	6.19946	6.16012	5.94014	6.81097	6.72546	7.01674	6.3291	6.35118	6.32772	6.61099	6.07831	5.90024	5.92946	5.94653	6.40315	6.12486	5.9461
TIM	7.58971	7.38398	7.47083	7.73173	7.6588	7.84291	8.13703	8.00352	8.12501	8.44239	8.27582	8.24559	8.02783	7.69773	7.87599	7.81471	7.77471	8.12656	7.62206	7.76781
TIL2	0.0806989	0.0751997	0.192583	0.083205	0.121975	0.140667	0.0364922	0.125376	0.110954	0	0.0824831	0.111467	0.183088	0.120077	0.294308	0.0543998	0.231342	0.0947925	0.0474089	0.0382248
TIL1	3.46078	3.75994	3.87868	2.93533	3.14957	2.76265	2.7633	2.90528	2.98216	2.23843	2.01085	2.11554	3.33527	3.39879	2.86014	2.7414	3.39341	2.30419	3.58388	3.20833
TIL	6.18525	6.0918	5.67436	6.10805	5.98632	6.37341	5.90618	5.63546	6.05295	6.80316	6.07719	6.72554	8.02139	5.47237	5.92642	5.73083	5.41171	5.60004	5.37119	5.38304
TIFY8	4.46686	4.53305	4.5462	4.54183	4.38504	4.53913	5.31969	5.27177	4.87935	5.4679	5.38458	5.36187	4.95978	5.66483	5.6084	5.5247	5.75306	5.59802	5.52564	5.66921
TIFY7	5.22893	5.63259	5.7047	4.99286	5.37561	5.08106	2.50139	3.11635	2.38136	3.45268	3.79858	3.8292	3.18454	4.49898	6.69628	5.63814	4.49242	3.7508	5.33702	6.36846
TIFY10B	5.71633	6.15599	6.41857	5.91644	6.40882	6.07502	5.43181	5.54437	5.22189	5.05302	5.27046	5.33485	5.31103	6.24111	7.62544	7.15509	6.18764	5.6081	7.13486	7.80033
TIFY1	5.23776	5.25097	5.21896	5.2132	5.18847	5.17096	5.39364	5.56389	5.37147	5.3704	5.32653	5.432	5.25488	5.25679	5.38833	5.43785	5.42734	5.54549	5.39887	5.27514
TIF3H1	7.65335	7.54144	7.6926	7.65434	7.62889	7.55839	7.78355	7.68878	7.81308	7.77235	7.89787	7.80933	7.7176	7.61934	7.49759	7.4594	7.63295	7.62176	7.63011	7.62677
TIF3C2	0.458326	0.973151	0.892856	0.439584	0.751661	0.620752	0.386706	0.539987	0.565259	0.0889145	0.197988	0.214936	0.434892	1.20282	0.646845	0.42851	0.810386	0.626013	1.04896	0.740917
TIF3B1	7.07914	6.88778	7.09604	7.09881	6.95964	6.90079	7.17602	6.95657	7.30505	6.67843	6.56396	6.58354	7.17071	6.96007	6.71453	6.8519	6.99962	6.98146	6.89758	6.78394
TIC55-II	1.19814	1.52243	1.15585	1.32993	1.01047	1.39979	1.93277	1.03147	1.23819	1.78552	1.3885	1.14071	1.51969	1.62435	1.86399	1.54663	1.57103	2.05585	1.66515	1.60434
TIC40	5.34783	5.48614	5.39282	5.26089	5.42162	5.305	4.94211	4.90946	5.19591	4.49912	4.2121	4.45186	5.23739	5.03031	4.94642	5.08457	5.27367	5.0848	5.11163	4.95502
TIC21	5.4783	5.09031	5.1452	5.54853	5.2814	5.45653	6.20262	5.94707	5.98417	6.48364	6.03897	6.0237	5.60697	5.56785	5.55732	5.48193	5.54488	5.67387	5.34059	5.51596
tic20-IV	3.54496	4.17114	3.96829	3.7735	3.93888	3.75157	4.30764	4.38429	4.4628	4.49709	4.57823	4.57122	4.94845	4.19496	4.12779	4.39108	4.31049	4.42233	4.24588	4.25929
TIC20	0.264664	0.146673	0.29689	0.272371	0.287541	0.386528	0.329033	0.295111	0.278792	0.172666	0.46723	0.214936	0.37594	0.120077	0.249239	0.253548	0.120303	0.183739	0.303168	0.280714
TIC110	5.87889	5.84959	5.9194	5.69543	5.52129	5.55253	5.70621	5.51603	5.89847	5.02513	4.72668	4.81095	5.76034	5.75801	5.30545	5.44804	5.9472	5.5797	5.87679	5.50662
TIC	7.11101	7.46333	7.25366	7.13643	7.11278	7.20461	6.54774	6.70489	6.80133	5.97099	5.63144	5.80381	6.9664	7.30068	6.82039	6.9874	7.38481	7.0231	7.3326	6.97156
TI2	1.90021	1.27377	1.96838	1.75478	1.52343	1.85263	0.358158	0.3981	0.24675	0.326858	0.304927	0.214936	0.282734	0.723292	1.49076	0.725313	0.88021	0.747704	0.37925	0.645093
TI1	1.72299	0.761787	0.93657	0.439584	0.459378	0.779808	1.05375	0.66916	0.868741	0.562447	0.46723	0.35743	1.43559	0.333856	0.380428	0.85357	0.231342	3.55214	0.849418	0.645093
THY-2	3.98051	3.49826	3.8069	3.86451	3.8839	3.6842	4.10779	3.92253	4.38213	3.9742	3.96274	3.85346	4.06144	3.9415	3.89891	3.91674	3.95092	4.09264	3.99697	4.00563
THY-1	5.1794	5.55014	5.40842	5.2327	5.25331	5.22529	5.24953	5.19339	5.24438	5.16845	5.53679	5.27923	5.43353	5.62352	5.54105	5.61683	5.54935	5.38946	5.49605	5.61096
THX	4.53109	4.62821	4.40163	4.56009	4.57591	4.7987	4.74947	4.65252	4.7793	4.8438	4.66612	4.86166	4.59001	4.60053	4.60786	4.64704	4.5998	4.76267	4.582	4.51955
THO7	4.60116	4.42401	4.68562	4.43303	4.50621	4.32362	4.07527	4.29369	4.40953	3.06593	3.0473	3.32721	4.09838	4.46536	4.3361	4.3207	4.32933	4.24509	4.43823	4.17603
THO5	5.32834	5.48442	5.53646	5.23156	5.1656	5.18219	4.86558	4.97131	4.98145	4.36758	4.26162	4.25652	5.23221	5.31613	5.18648	5.20218	5.41563	5.12185	5.44607	5.06209
THO2	4.83141	5.0466	5.20451	4.45467	4.58786	4.36005	4.09919	4.0105	4.38398	3.21658	3.02139	3.23791	4.63313	4.39271	4.1309	4.17178	4.50721	3.88948	4.63145	4.03665
THO1	4.93814	4.8744	4.98528	5.04309	4.86727	4.94258	4.66021	4.68344	4.65664	4.28766	3.98971	4.34472	4.74218	4.8445	4.57171	4.67553	4.90071	4.66757	4.63921	4.52123
THM1	4.40552	4.25843	4.18313	4.30672	4.27265	4.44899	4.39631	4.41838	4.30838	4.85176	4.78788	4.75196	4.47006	4.32872	4.69447	4.58603	4.69005	4.83654	4.54118	4.60639
THIC	2.33796	2.91224	2.46277	1.70311	1.25672	2.57703	3.10143	2.46978	2.06041	3.42306	2.61329	2.86105	2.48558	3.19511	3.67013	2.81415	3.01828	3.04135	3.28085	2.60278
THI2.2	0	0	0	0	0.031474	0	0	0	0	0	0	0	0	0	0	0	0	0	0	0
THI2.1	0	0.0380898	0.0406282	0	0	0	0	0	0	0.0451421	0	0.0568097	0	0	0	0	0	0	0	0
THI1	6.82289	6.84846	6.31938	6.60607	6.58753	7.26445	6.5422	5.39362	5.07566	6.83724	5.96751	5.83866	5.15432	5.5168	6.07021	5.40551	6.12909	5.7944	5.88007	5.82355
THH1	2.91259	2.95268	3.21457	2.83687	3.21614	3.1348	2.80091	2.65794	2.7274	2.55166	2.59935	2.41619	2.80338	3.07395	3.24007	3.21129	2.68273	2.98058	2.83057	2.81581
THFS	8.66651	8.66084	8.69538	8.40648	8.48947	8.8655	7.72099	7.568	7.36598	7.637	7.93181	7.94013	7.9366	7.9421	8.28107	8.04247	8.17793	8.26533	8.14308	8.26413
THE1	4.92863	4.35966	4.68081	4.46828	4.62702	4.16382	4.96832	5.02459	5.26652	4.59521	4.29444	4.47809	5.11543	5.14445	4.99842	5.2684	4.83922	4.62849	5.48533	5.04694
THAS1	2.66683	3.02559	3.78015	3.59717	2.50483	2.19677	2.71346	4.03468	3.15612	2.20898	2.36405	2.66487	2.30775	2.30716	2.91888	3.64266	1.88591	2.49006	2.68827	2.24248
THA2	4.49474	3.97401	4.27752	4.29586	4.2292	3.77604	3.88827	4.05452	4.04283	3.84932	3.68767	3.91237	4.03072	3.65881	3.81634	3.66469	4.07521	4.14342	3.75428	3.68867
THA1	2.79194	4.07594	3.80395	2.56021	2.618	2.5394	0.329033	0.965925	2.51515	0.362962	0.640593	0.882388	1.09533	2.1182	2.18438	2.01283	3.05396	1.25833	2.71053	2.50381
TH9	5.18055	5.36774	5.49594	5.36951	5.45755	5.26522	5.54617	5.47244	5.39906	5.1099	5.07655	5.07437	5.41992	5.5836	5.56078	5.68846	5.48637	5.38946	5.58207	5.63142
TH8	3.55559	2.78361	3.45147	3.66289	3.59096	3.38865	4.94211	3.53887	3.4724	3.77757	3.12232	3.05479	3.53373	1.58315	1.99261	3.1313	2.65644	3.58924	2.19364	2.97207
TH7	4.88154	5.02661	5.52128	4.93664	5.4784	5.30126	6.52424	5.76154	6.42367	5.08174	4.65099	4.77754	4.93575	5.21694	4.96396	5.24667	4.37439	4.83825	4.66983	5.21384
TH1	4.06971	4.37462	4.27539	4.18014	4.16146	4.33648	3.95413	4.15352	3.976	4.12109	4.16319	3.96155	4.11424	4.27799	4.27277	4.23202	4.19878	4.12107	4.28102	4.27138
TGH	4.63161	4.98456	5.07847	4.64812	4.78541	4.71116	3.97308	4.12378	4.24896	3.28874	3.1608	3.14925	4.52196	4.66118	4.5181	4.53672	4.79018	4.56368	4.80182	4.31095
TGG3	0	0	0	0	0	0	0	0	0	0	0	0	0	0	0	0	0	0	0	0
TGG2	10.185	8.57701	9.03419	9.16803	8.84134	8.78186	8.37069	8.92767	6.70918	9.70146	8.64349	8.99079	8.19783	9.80618	11.3596	10.3983	11.2199	9.63461	10.1386	9.49245
TGG1	10.3471	8.81053	9.21049	9.29181	8.98642	8.86002	8.36026	8.94026	6.72125	9.34221	8.43929	8.75203	8.22196	9.83457	11.2677	10.4645	11.076	9.52717	10.1677	9.48631
TGD2	4.9978	4.8901	5.06991	4.91976	4.95708	5.03899	5.14792	5.21471	5.08928	5.19498	5.14052	5.05358	5.07893	5.14622	5.15475	5.12644	5.20617	5.01833	5.11997	5.18325
TGD1	4.83141	4.73207	4.72043	4.71813	4.87813	4.88499	5.09807	4.7286	5.07109	5.04193	5.05884	4.77754	4.96354	4.90217	4.7702	4.94576	5.01635	4.93911	5.06488	4.9761
TGA6	4.17224	4.52469	4.3194	4.0646	4.27429	4.41303	3.87825	3.84262	3.8982	3.37082	3.75209	3.68348	4.06844	4.29084	4.01452	4.30395	4.29991	4.18441	4.18359	4.15444
TGA4	4.41334	4.71894	4.7995	4.23575	4.29065	4.4113	4.07527	4.1572	3.87481	3.8901	3.65098	3.53143	4.20807	4.35037	4.32257	4.05989	4.47184	4.10693	4.29336	4.11698
TGA3	5.51234	6.07357	5.89606	5.4579	5.68857	5.45316	5.1163	5.4798	5.32427	4.43485	4.58532	4.66556	5.40156	5.79231	5.44064	5.66461	6.02119	5.73677	6.02699	5.77344
TGA1	7.68596	8.27227	8.11355	7.68962	7.97725	7.78664	6.58555	6.72112	6.71284	5.5178	6.18671	6.13919	6.98285	7.56285	7.04714	7.52949	7.56743	7.03958	7.74262	7.2256
TG1	3.83106	3.75137	3.83026	3.99648	3.76254	3.61353	4.61568	4.51033	4.66575	4.48486	4.48465	4.43856	4.58025	4.31934	4.06741	4.11212	4.35817	4.49799	4.0474	4.32648
TFL2	4.96496	5.06977	4.95903	4.75983	4.85193	4.83927	4.49958	4.53314	4.42393	3.93875	3.8873	4.13647	4.6347	4.8832	4.7702	4.85098	5.02537	4.64033	4.96503	4.7601
TFL1	2.49344	2.03682	2.28818	2.83086	2.52708	2.89765	4.3372	3.97762	4.02641	3.61492	3.60985	3.70141	3.25575	4.37773	3.68289	4.14696	3.99355	3.73617	3.63521	3.73012
TFIIS	5.18055	5.22953	5.22448	5.17103	5.23653	5.16067	4.98242	4.8652	5.06076	4.71354	4.74895	4.67467	5.03197	5.06625	4.97092	4.95294	5.11498	5.02437	4.99707	5.04107
TFIIIA	4.36582	4.56112	4.64503	4.23575	4.28739	4.21245	4.41202	4.3397	4.70313	3.72305	3.81978	3.53143	4.60933	4.53992	4.03458	4.29833	4.55068	4.27829	4.47554	4.24914
TFIIB	6.3717	6.3699	6.43199	6.37329	6.52981	6.36088	5.94089	6.24523	6.0166	5.49256	5.83177	5.83764	6.189	6.3993	6.32627	6.39236	6.36808	6.40662	6.39834	6.30521
TEX1	3.67086	3.30482	3.48498	3.53572	3.47269	3.2673	3.97543	3.96509	4.14415	3.34849	3.30519	3.21936	3.82847	3.86622	3.57288	3.57914	3.66141	3.75806	3.83079	3.63978
TET9	1.14283	0.667734	1.24547	1.41269	1.87529	2.06172	0.98072	0.749268	0.930556	1.28114	1.27031	1.16675	1.25107	2.54027	2.44639	3.55576	2.31363	1.60282	3.2149	2.77678
TET8	7.23299	7.73955	7.59538	7.18903	7.66163	7.36221	7.58901	7.92673	7.86017	7.27166	7.88589	7.57812	7.99255	7.85446	7.7337	8.18986	7.87591	7.50606	8.27714	8.18102
TET7	4.50025	3.94173	4.08457	4.38259	4.29713	4.07675	4.38043	4.40298	4.43463	4.79673	4.26604	4.38964	4.31393	4.21195	4.35484	4.40946	4.38443	4.32303	4.14052	4.3129
TET6	5.79318	5.88268	5.85749	5.90004	6.03323	6.21386	6.20712	6.11333	6.21491	6.13004	6.13631	6.01208	5.99268	6.07924	5.97134	5.87666	6.05429	6.23839	6.07425	6.00036
TET5	4.6598	4.95997	4.70787	4.60654	4.72533	4.90855	4.61869	4.14244	4.23269	4.2105	4.2121	3.88125	4.14987	4.63117	4.3361	4.40161	4.33141	4.25025	4.33216	4.43074
TET4	0.0806989	0	0.118605	0.083205	0	0.0720472	0.140737	0.184201	0.110954	0.251821	0.041831	0.311478	0.148282	0.0612872	0.154646	0.253548	0.266533	0.0481747	0.180949	0.343118
TET3	6.75996	6.86644	6.5973	6.72055	7.0959	6.9048	6.10666	6.58789	5.90683	6.32967	6.8273	6.68276	6.31792	6.71394	6.87935	6.79613	6.74665	6.78579	6.79238	6.85024
TET2	5.15631	5.26509	5.05387	5.05344	5.1876	5.37521	5.71679	5.44864	5.58113	5.83703	5.69427	5.6691	5.62765	5.35337	5.37397	5.45185	5.38293	5.52755	5.32625	5.48429
TET17	0	0.0380898	0	0	0	0.0364733	0	0	0	0	0	0	0	0	0	0	0	0	0	0
TET16	0	0	0	0	0	0	0	0	0	0	0	0	0	0	0	0	0	0	0	0
TET15	0	0	0.0406282	0.0422023	0.031474	0.0720472	0.0364922	0	0.0379407	0	0	0.0568097	0	0.0612872	0.0534117	0	0	0	0	0
TET14	0	0	0	0.272371	0.031474	0.106765	0	0	0	0	0	0	0	0	0.0534117	0	0.0412257	0.0481747	0.0474089	0
TET13	0	0	0	0	0	0	0	0	0	0	0	0	0	0	0	0	0	0	0	0
TET12	0.364742	0.146673	0.29689	0.199653	0.436048	0.106765	0.442163	0.494225	0.665613	0.251821	0.436198	0.680276	0.572521	0	0.104916	0.0543998	0.19527	0.183739	0.180949	0.181736
TET11	0	0	0	0	0	0	0	0	0	0	0	0	0	0	0	0.0543998	0	0	0	0
TET10	3.21033	2.83861	2.70319	2.94648	2.72294	2.59548	3.18913	2.83359	3.1518	2.95794	2.5639	2.5802	2.83108	2.72206	3.01625	2.7983	2.59547	2.50739	2.77532	2.78804
TES	3.74082	3.80205	3.89262	3.44819	3.44374	3.40618	3.01263	3.14625	3.34578	2.29559	1.72016	1.70005	3.21429	3.42816	3.07554	3.33731	3.39341	3.0708	3.39062	2.73666
TERT	1.12391	0.691828	0.847777	0.918793	0.459378	0.644576	0.521544	0.539987	0.616308	0.326858	0.304927	0.214936	0.405717	0.382694	0.380428	0.299317	0.266533	0.384716	0.586029	0.594683
TEM1	6.19605	6.36242	6.55717	6.77435	7.21719	6.97402	4.35175	4.81954	4.7835	4.62896	5.74659	5.83257	5.10752	6.63676	6.36772	6.45056	6.4095	6.08086	6.8801	6.67102
TEL2	0.193867	0.214772	0.0801436	0.272371	0.261233	0.23784	0.299308	0.240722	0.213981	0.172666	0.304927	0.0568097	0.183088	0.120077	0	0.206278	0.334442	0.384716	0.180949	0.147174
TEL1	3.22815	3.27722	2.35413	3.21443	2.84753	3.19654	1.22162	1.76807	1.40716	1.26215	1.93518	1.96042	1.29946	2.3931	2.31039	2.56527	2.05647	1.99571	1.99032	1.88165
TEJ	2.95066	3.1911	3.0251	2.94092	3.1279	2.8827	2.87834	2.89651	2.82828	2.70017	3.07778	2.82061	2.99186	3.20193	3.12628	3.12496	3.20672	3.04729	3.03843	3.13085
TED7	4.0573	3.2812	3.4477	4.29368	3.61453	4.05913	4.29264	4.9524	4.21002	2.8476	4.72828	4.9449	4.49625	4.51823	5.21019	5.43272	3.41318	4.50232	4.4471	3.7272
TED6	6.30083	5.23978	5.70075	6.58927	5.80754	6.03276	6.10559	6.8869	6.0343	4.82451	6.15965	6.35134	6.23638	6.96208	7.61298	7.45909	5.7406	6.62485	6.6213	6.20586
TED4	6.60743	6.67914	6.5973	6.62268	6.45996	6.14819	5.19003	5.66674	5.29617	4.42635	5.29012	5.40216	5.68796	5.75685	6.05556	6.15626	5.69127	5.57148	5.98728	5.77061
TED3	4.01429	4.06676	3.96301	3.87331	3.83568	4.00954	3.9848	3.82424	3.86164	3.64456	3.65772	4.00189	3.95972	4.09958	3.81247	3.98485	4.1965	4.02504	4.0933	3.77891
TDX	5.21782	5.29784	5.25286	5.29292	5.16205	5.18524	4.76858	4.96503	4.97779	4.09986	4.11991	4.23206	5.05916	5.03985	4.79785	4.93493	5.08079	5.01531	5.10884	4.73268
TDT	4.88856	6.1897	6.10923	5.01687	5.16649	4.95216	3.18507	3.16827	3.24801	3.65552	4.38254	4.34757	3.56705	4.56394	4.5831	4.81204	5.41367	4.51951	5.54125	5.19387
TDP1	4.30203	4.61251	4.37407	4.3132	4.41965	4.4354	4.05985	3.96089	3.859	3.96542	4.08782	3.84542	3.90864	4.15335	4.0478	4.14383	4.32933	4.25795	4.34645	4.30116
TDF1	0.0806989	0.0380898	0.118605	0.123075	0.121975	0.268829	0	0.240722	0.110954	0	0	0.164129	0.0760453	0.0612872	0.104916	0.106823	0	0.0947925	0.180949	0
TCX2	4.50025	4.18818	4.06254	4.40904	4.24271	4.26142	4.16865	3.95246	3.98087	3.26985	3.13687	2.76203	3.91901	4.23208	3.69134	3.92406	3.69086	3.77605	3.69969	3.49955
TCTP	11.2973	11.4798	11.5901	11.3929	11.6263	11.5672	12.0781	12.3396	11.8395	12.873	13.0842	12.7429	12.3149	12.5101	12.747	12.5635	12.9467	12.7239	12.8232	12.864
TCP5	0	0	0	0.083205	0.031474	0.0720472	0	0	0	0.0451421	0	0	0	0	0	0	0	0	0	0
TCP4	2.25345	2.22194	2.64509	2.25397	2.33234	2.18056	3.65	3.55009	3.83495	3.77757	3.7894	3.94283	3.63776	2.90034	2.62459	2.99887	3.03368	3.32168	2.67323	3.08594
TCP3	3.10815	3.36225	3.42102	3.06892	3.1279	2.85744	3.54309	3.78202	3.43379	3.76413	3.76776	3.92387	3.50994	3.17446	3.28542	3.35367	4.06276	3.71394	3.66591	3.8718
TCP24	4.75047	4.56439	4.82734	4.45272	4.78194	4.40434	3.60515	4.135	3.88525	3.02708	3.15128	3.21313	4.00905	4.14983	4.18874	4.06983	4.14306	4.17902	4.41583	4.22863
TCP20	4.11112	4.19873	4.2234	4.20125	4.25109	4.19642	4.78073	4.8875	4.8207	4.34068	4.45979	4.56144	4.84493	4.81589	4.71947	4.78816	5.00987	4.9117	5.03137	4.8728
TCP2	4.61816	4.56765	4.45708	4.44684	4.73492	4.69699	4.53029	4.68344	4.47841	4.14721	4.4694	4.52666	4.5539	4.81143	4.46734	4.33999	4.86384	4.75906	4.83766	4.88334
TCP17	0	0.0751997	0.0406282	0	0	0	0	0	0.0379407	0.0451421	0.041831	0	0	0.0612872	0	0	0.0813061	0.0947925	0	0.0382248
TCP16	0	0	0	0	0	0	0	0	0	0	0	0	0	0	0	0	0	0	0	0
TCP14	6.89997	6.99515	6.77448	6.82093	6.79489	7.25142	6.00789	6.33558	5.60107	6.12084	6.38153	6.72773	6.06269	6.73172	6.68681	6.47258	6.64041	6.48419	6.54748	6.63989
TCP12	0.0409136	0.0380898	0.0406282	0	0.092434	0.0364733	0	0.0640495	0.110954	0	0	0	0.0385236	0	0	0	0.0412257	0	0	0.0382248
TCP10	2.98776	2.91735	2.78916	2.87239	2.82526	2.94639	1.46862	1.89676	1.59703	1.50768	1.3885	1.8996	1.92121	1.77829	2.13568	2.39654	2.22695	2.12487	2.26557	2.29077
TCP-1	7.83571	7.65648	7.50821	7.79943	7.63194	7.61845	8.09925	7.91918	8.17522	7.83976	7.77419	7.73539	7.9246	7.7178	7.44828	7.52137	7.71605	7.68644	7.62743	7.65952
TCP1	0	0	0	0	0	0	0	0	0	0	0	0	0	0	0	0	0	0	0	0
TCL2	0.517504	0.514051	0.394161	0.199653	0.261233	0.268829	0.106819	0.584342	0.180449	0	0.122021	0.164129	0.0760453	0.0612872	0.294308	0	0.367234	0.0481747	0.180949	0.0754629
TCL1	0.0409136	0.0751997	0.0406282	0.0422023	0.031474	0.140667	0.0720841	0	0.340817	0.172666	0.0824831	0.0568097	0.0760453	0.0612872	0.154646	0	0.0813061	0.0481747	0.0933094	0
TCH4	6.52015	5.82393	6.36908	6.61353	6.82831	6.73036	5.02163	5.03462	4.62583	5.13622	4.82429	4.90098	4.84221	7.64303	7.02517	8.158	7.15764	5.87757	8.46029	7.36536
TCH3	6.29238	6.95029	7.59602	6.53765	6.339	6.00197	6.67182	6.80668	6.78678	5.70525	5.85835	6.00488	7.23354	6.88419	6.82903	7.00001	6.50007	5.96172	7.28765	6.95136
TCH2	5.70125	4.17328	5.961	6.69886	6.74444	6.60126	6.9003	6.68211	6.56923	6.65769	6.39117	6.73863	6.31351	7.8332	6.93644	7.12045	7.61578	7.31685	7.66923	7.61398
TBR	5.91579	5.68454	5.81054	5.81967	5.79154	5.90359	5.63065	5.56803	5.69014	5.28123	4.79248	5.02717	5.87121	5.65492	5.45931	5.65033	5.78602	5.69388	5.65658	5.46425
TBP2	4.94893	5.35365	5.166	5.08911	5.26742	5.0941	5.01479	5.17357	4.93067	4.56841	4.91853	4.88929	5.09387	5.14622	5.13939	5.22014	5.16596	5.17841	5.26615	5.21279
TBP1	5.78266	5.80955	5.77562	5.76402	5.91902	5.72376	5.33991	5.45014	5.4814	5.18241	5.46269	5.24603	5.55726	5.68322	5.63492	5.78311	5.78375	5.53813	5.80188	5.57159
TBL9	1.40033	1.97925	1.57083	1.55065	1.39623	1.39979	0.801486	1.39739	1.13693	0.289827	0.843442	1.03156	1.16663	1.17536	1.21416	1.13175	1.16766	0.688141	1.45269	1.33938
TBL8	0.919698	0.761787	0.978998	0.617599	0.978529	0.942406	0.596784	0.494225	0.457398	0.326858	0.270154	0.111467	0.37594	0.684862	0.646845	0.42851	0.605759	0.493105	0.738245	0.568802
TBL7	2.44091	2.17997	2.50693	2.37448	2.61281	2.37111	2.73026	2.97357	2.85509	2.89769	2.86123	2.85305	2.95205	3.03629	2.91888	2.92049	3.00271	2.88435	2.85075	2.90643
TBL6	4.22202	3.91639	3.98919	4.1491	4.04292	4.13888	3.31701	3.67328	3.29184	2.78245	2.98968	2.80411	3.38096	3.50186	3.8202	3.5463	3.49705	3.3887	3.79652	3.31338
TBL5	4.84157	4.65603	4.7995	4.60126	4.56519	4.44221	5.11843	4.95873	5.19905	4.70829	4.68108	4.72154	5.09615	5.05876	4.9161	5.01427	5.15426	5.03934	5.13513	4.92728
TBL45	5.22782	5.24182	5.55147	5.16984	4.90917	5.08215	5.00331	4.76759	4.64285	4.8164	4.66277	4.63324	4.7782	4.97365	5.22627	4.93855	5.23976	4.81059	5.08632	5.02212
TBL43	0.193867	0.181124	0.0801436	0.23647	0	0.0720472	0.173876	0.0640495	0.110954	0.398184	0.197988	0.311478	0.112616	0.382694	0.421635	0.469125	0.266533	0.183739	0.137794	0.0754629
TBL42	0.629042	0.247653	0	0.0422023	0.150922	0.0364733	2.45496	2.55025	2.88141	1.93691	1.98964	1.8996	1.91087	1.54074	1.01316	1.75808	0.549722	0.886665	0.849418	0.995255
TBL41	0.517504	0.430601	0.570995	0.560667	1.14605	0.23784	0.469111	0.627375	0.889642	0.398184	0.667565	1.03156	0.835767	0.283307	0.380428	0.299317	0.266533	0.527497	0.520341	0.460369
TBL4	0.517504	0.64323	0.703416	0.67237	0.945865	0.863397	0.863738	1.37232	1.06526	0.989378	0.935085	0.818113	1.40643	0.283307	0.747507	0.42851	0.92495	1.25833	0.679271	0.935749
TBL39	6.66582	6.16193	6.36308	6.49746	6.35386	6.05959	6.43479	6.2692	6.3675	6.78415	6.65396	6.49187	6.47715	6.31138	6.56048	6.48191	6.05994	5.96565	6.15696	6.22204
TBL38	6.32277	6.3459	6.76958	6.61265	6.63568	6.62241	7.02302	7.14513	7.11208	6.95391	6.8787	6.8987	6.96671	7.06151	6.94574	6.99133	7.06729	7.2021	6.98121	7.07516
TBL37	4.88716	4.35778	4.72511	4.65154	4.45054	4.57056	4.60205	4.35898	4.07512	4.71179	4.38254	4.47549	4.32761	4.55598	5.15016	4.87762	4.67212	4.28081	4.56785	4.60798
TBL36	9.51146	9.22446	9.11778	9.22389	9.14624	9.40162	9.66604	9.63871	9.08015	9.89771	9.85786	9.87382	9.44527	10.0459	10.304	10.1616	9.87958	9.93176	9.83265	9.88192
TBL35	5.49772	5.14806	5.21675	5.59712	5.43713	5.41558	5.18293	5.10862	5.06766	5.17227	5.2427	5.22139	5.23842	5.34876	5.25647	5.23346	5.17641	5.46016	5.34178	5.296
TBL34	3.77457	3.66576	3.91191	3.72574	3.36563	3.48087	3.41728	3.92253	3.41589	2.62038	3.19364	3.02663	3.69315	4.59536	4.98473	4.74333	3.87884	4.13787	4.23313	3.98865
TBL33	4.50939	4.4959	4.53736	4.47792	4.34802	4.12624	4.28507	4.7162	4.51418	3.58467	3.43644	3.71912	4.24354	5.41776	5.56883	5.50775	5.24858	5.24322	5.13376	5.05512
TBL32	4.53109	4.4856	4.46083	4.57814	4.52014	4.50049	4.39455	4.43966	4.58476	4.15238	4.43253	4.5191	4.66733	4.50174	4.29234	4.40946	4.56312	4.70936	4.49491	4.43969
TBL31	1.59147	1.61354	1.81288	1.57959	1.29612	1.46814	1.4142	1.09417	1.25439	0.432567	0.866904	1.05963	0.722023	2.67381	2.66805	2.61136	2.27094	2.09077	2.03804	1.94338
TBL30	3.0592	3.26121	3.1464	2.974	2.92917	2.83691	2.50139	2.79636	2.50164	2.09553	2.46744	2.70096	2.75215	2.75952	2.73496	2.77419	2.87741	2.53301	2.78933	2.76543
TBL3	4.26582	4.13425	4.16027	4.43699	4.15255	4.02096	4.17071	4.15352	4.03112	3.5693	3.55674	3.66533	3.92929	5.11223	5.31642	5.16558	4.85086	4.89698	4.97579	4.71951
TBL28	4.20411	4.00078	4.16487	4.22663	4.16856	4.18834	4.30764	4.23229	3.94388	4.25441	4.07528	4.0127	4.09381	4.68571	4.61897	4.44553	4.58768	4.29336	4.42707	4.42894
TBL27	4.12783	3.6288	4.05016	3.9911	4.00973	3.88256	3.63817	3.69367	3.92882	3.51818	3.53859	3.56609	3.87178	3.52923	3.90255	3.72043	3.71654	3.95412	3.79652	3.8665
TBL26	0.629042	0.342025	0.728502	0.825212	0.978529	0.691076	1.18957	0.861659	0.989831	0.709905	1.00019	0.487106	0.899943	1.0897	1.14203	0.999352	1.34275	1.06115	1.28482	0.873684
TBL25	4.85884	4.27447	4.70471	4.65664	4.58654	4.63442	4.77535	4.86295	4.69721	4.95738	4.31378	4.57851	4.65654	4.47665	4.86287	4.59523	4.57896	4.72427	4.65842	4.75294
TBL24	5.03498	4.50443	4.50142	5.06116	4.81057	4.85722	5.05425	5.10862	4.75673	4.61219	4.81377	4.80889	5.06966	5.39562	5.3779	5.35899	5.44952	5.33103	5.36536	5.33682
TBL23	4.45556	4.22992	4.13704	4.34936	4.27429	4.48573	3.83488	4.03067	3.69948	3.49397	3.64759	3.58552	3.96723	4.33804	4.27558	4.16252	4.44904	4.12669	4.40222	4.3627
TBL22	1.67181	1.36651	1.36227	1.49096	1.76727	1.98915	1.5466	1.42204	1.23819	1.18358	1.3885	1.33697	1.44995	1.88384	1.93686	1.65623	1.32617	1.63472	1.41704	1.08928
TBL21	1.6322	1.14006	1.51425	0.895961	1.48984	0.691076	0.843284	1.72909	1.89454	0.652717	1.17953	1.60801	1.858	0.645381	0.714727	1.02682	0.968345	1.12991	1.13925	1.10737
TBL20	0	0	0	0	0	0	0	0	0	0	0	0	0	0	0	0	0	0	0	0
TBL2	4.60116	3.81582	3.83892	4.42108	4.23089	4.38679	4.01254	3.94397	3.78841	3.07684	3.13204	3.49592	4.03072	4.00136	4.05109	3.96368	4.11919	4.00687	4.05901	3.90838
TBL19	1.83192	1.32088	1.63857	1.80467	1.74845	1.20526	1.64442	1.68903	1.82028	1.73131	1.48264	1.46841	1.74606	1.9822	1.951	2.19336	2.27094	2.17996	2.06132	1.78379
TBL18	4.94758	4.86516	4.91736	4.77398	4.93852	4.69128	4.63515	4.66549	4.93067	3.95363	4.11257	3.91237	4.81888	4.79123	4.70285	4.86246	4.7932	4.72241	4.96348	4.6898
TBL16	4.32706	4.38205	4.35003	4.26723	4.34646	4.14724	4.32619	4.20059	4.50235	3.78091	3.74578	3.85746	4.33536	4.45398	4.10267	4.31235	4.41612	4.41316	4.40904	4.15878
TBL15	0	0	0.0801436	0.0422023	0.062276	0.0364733	0.0364922	0	0.0749092	0.212786	0.041831	0.111467	0.112616	0.120077	0	0.157407	0.19527	0.0947925	0.137794	0.0754629
TBL14	4.44226	4.16685	4.42483	4.36815	4.36665	4.11776	4.67331	4.70369	4.72945	3.83974	3.76151	3.91621	4.57042	4.57449	4.20653	4.44553	4.51455	4.49799	4.55765	4.22656
TBL13	4.4346	4.42221	4.31733	4.54183	4.39263	4.55179	4.647	4.59678	4.42034	5.03775	4.98571	5.14812	4.41805	4.58235	4.61897	4.56276	4.78109	4.54911	4.6546	4.72976
TBL11	3.174	3.0995	3.06011	2.974	2.90813	3.04366	2.98021	2.88769	2.99668	2.68599	2.69422	2.61844	2.93173	3.34435	3.10746	2.8834	3.45953	3.09966	3.15123	3.2898
TBL1	0.601955	0.514051	0.777401	0.67237	0.788971	0.57189	0.758441	0.240722	0.804158	0.46615	0.338881	0.567503	0.768602	0.760724	0.421635	0.299317	0.430663	0.688141	0.45152	0.488251
TAT3	0.119416	0.0380898	3.32148	1.26013	0.549099	0.17379	0.644849	0.446963	0.340817	0.73767	0.585088	0.35743	1.11348	0.475673	1.03987	0.469125	0.158273	0.346698	0.486341	2.29077
TAR2	4.58569	5.34323	5.35304	4.6651	4.87488	4.89992	4.82964	4.40607	4.87018	4.26399	4.15845	4.14632	4.41805	4.75922	3.85446	4.28132	4.5273	4.3853	4.49277	4.35326
TAR1	0	0	0	0	0	0	0	0	0	0	0	0	0	0	0	0	0	0	0	0
TAPX	2.05803	1.89873	1.92563	2.07242	2.00779	2.43398	1.74707	1.66858	1.33279	1.81188	2.08275	1.94545	1.6622	1.93386	2.09805	2.01283	1.20442	1.92006	1.85031	1.71467
TAP46	5.22228	4.93999	5.1229	5.05988	4.98649	4.9968	5.03409	5.28527	5.22086	4.3698	4.18436	4.28355	5.30215	5.08851	4.74404	4.8061	4.8951	4.98159	4.93855	4.74718
TAP38	5.03878	5.44951	5.11222	4.92259	5.1031	5.18524	4.10779	4.36535	3.92122	4.07559	4.45012	4.31882	4.37165	4.97763	4.83073	4.89076	4.89931	4.81059	4.86107	4.81204
TAP2	4.22867	4.48215	4.57588	4.07734	4.21727	3.99803	3.91791	3.85625	4.16787	2.77577	3.07778	2.93868	4.25789	4.05508	3.83171	3.9204	3.70696	3.67995	3.99395	3.78454
TAP1	3.40702	3.26924	3.29654	3.22363	3.19197	3.38865	2.9566	2.8151	3.07632	2.45461	2.42064	2.38325	3.17592	3.20872	3.08198	3.26994	3.07397	3.1502	3.14034	3.04897
TAO1	3.68383	4.37276	3.93365	3.40841	3.88174	3.39217	3.22909	3.61567	3.41589	2.87911	3.40473	3.14925	3.59317	3.62875	3.5591	3.72043	3.93734	3.41649	3.95097	3.90062
TAG1	4.7114	5.28205	5.0489	4.56191	4.50621	4.51672	5.06644	4.88307	5.08021	4.77512	5.13207	4.87159	5.41718	4.99147	5.11448	5.21119	5.33193	4.95341	5.22936	5.36435
TAFII59	5.16444	5.2701	5.18198	5.20394	5.15045	5.21836	4.79944	4.73107	4.70755	4.62339	4.61334	4.79643	4.81473	5.15327	5.11133	5.08457	5.26281	5.17163	5.21386	5.02093
TAFII21	3.67086	3.58122	3.5356	3.77036	3.55079	3.64635	3.71335	3.81961	3.82414	3.35298	2.75206	3.12289	3.66879	3.6785	3.32939	3.6203	3.55869	3.57698	3.55547	2.95219
TAFII15	6.45305	6.43291	6.22723	6.45757	6.43443	6.58826	6.20612	6.30609	6.09405	6.42507	6.43206	6.35983	6.14885	6.24028	6.27661	6.18702	6.1231	6.22535	6.22619	6.12103
TAF8	3.50165	3.57799	3.68404	3.71273	3.64028	3.71265	3.83747	3.54449	3.74319	3.60365	3.94906	3.633	3.71412	3.68338	3.57288	3.50783	3.7604	3.64513	3.61174	3.7125
TAF7	3.93782	3.66576	3.73754	3.94457	4.03518	3.96293	3.75774	3.6578	3.57274	3.50208	3.55674	3.57097	3.83395	3.79132	3.98045	3.82192	3.73863	3.69516	3.6078	3.80409
TAF6B	5.58935	5.79015	5.4877	5.61994	5.63131	5.75761	5.39188	5.36212	5.35559	5.49357	5.5063	5.38146	5.41718	5.52906	5.47896	5.45438	5.62672	5.51368	5.4864	5.32817
TAF5	4.75047	4.78623	4.54444	4.59418	4.47935	4.64774	4.43612	4.42449	4.42929	4.21791	4.24829	4.41702	4.37165	4.63622	4.37858	4.47075	4.47748	4.48711	4.58803	4.38327
TAF4B	0.94147	0.715526	0.847777	0.750814	0.89544	0.691076	0.386706	0.66916	0.713288	0.251821	0.160504	0.35743	1.00094	0.563021	0.714727	0.621035	0.685933	0.561089	0.617784	0.343118
TAF4	5.64431	5.82393	5.65077	5.63208	5.49895	5.68766	4.87946	5.06232	5.0573	4.22529	4.05755	4.30423	5.15102	5.40156	5.09072	5.18552	5.25845	5.20919	5.32023	4.9625
TAF2	4.38382	4.73642	4.64996	4.11984	4.1966	4.0833	3.40686	3.63161	3.66352	2.69309	2.61329	2.69202	3.95972	4.23208	3.93848	4.14069	4.44136	3.65294	4.33455	3.80962
TAF15b	6.00637	6.31084	5.99822	6.01045	6.04581	6.00081	6.30432	6.32582	6.33597	6.44258	6.32548	6.40702	6.21709	6.30109	6.12035	6.21863	6.39913	6.2468	6.22748	6.32032
TAF15	4.70027	5.07551	4.9417	4.80035	4.86509	4.81717	4.63515	4.48716	4.59911	4.50721	4.43842	4.60256	4.72604	4.55598	4.57628	4.57909	4.80072	4.74451	4.65651	4.5904
TAF14	1.6322	1.80243	1.99963	1.56519	1.48984	1.5587	2.09727	2.26701	2.21744	1.87575	1.72016	1.64554	2.14073	1.96627	2.1963	1.97102	2.09613	1.93295	2.04973	2.14074
TAF13	4.61816	4.6938	4.75898	4.77555	4.73133	4.76106	4.38574	4.39678	4.21002	4.05366	4.03701	4.22589	4.38853	4.50174	4.33341	4.43787	4.3663	4.49365	4.30316	4.25727
TAF12	3.10815	3.18686	2.95244	3.20981	3.01434	2.99816	3.53035	3.40307	3.41589	3.5341	3.27482	3.37267	3.36589	3.3505	3.20509	3.38054	3.55869	3.38401	3.1781	3.07219
TAF11b	0	0	0	0.083205	0	0	0	0	0	0	0	0	0.0385236	0	0	0	0	0	0	0
TAF11	5.70205	5.55179	5.66465	5.64583	5.62423	5.71535	5.26114	5.26156	5.25448	4.89093	4.85248	4.92978	5.41535	5.44388	5.52578	5.5114	5.51592	5.55699	5.55874	5.42422
TADA	4.68422	4.65909	4.73597	4.30021	4.37281	4.16382	3.81138	3.87868	4.09325	3.52218	3.12719	2.99063	4.08003	4.16735	3.977	3.99878	4.34999	3.88617	4.36761	3.90838
TAC1	1.02541	1.35146	1.59831	0.94127	1.05709	1.01731	1.07144	1.60541	1.64699	0.432567	1.00019	0.715989	1.36155	0.901437	0.871649	1.253	1.5136	1.25833	1.63443	1.24448
TAAC	4.39175	4.20502	4.74215	4.74872	4.31643	4.37259	5.4301	5.29531	5.5552	5.12444	4.72186	4.74766	4.89302	4.67839	4.44503	4.58834	4.55068	4.57194	4.58401	4.54134
TAA1	2.89037	2.42963	2.99957	3.63213	3.56968	3.14736	3.7955	4.01456	4.58636	3.60365	3.50907	3.44362	4.49797	3.40471	2.40589	3.05331	3.18849	3.84244	3.16204	3.07219
SZF1	5.5331	6.01271	6.23491	6.25603	6.68631	6.60544	6.00617	5.92244	5.8386	5.84822	5.88804	5.94218	6.32427	8.01966	6.61646	7.69995	7.6068	6.70075	8.00918	7.7214
SYTD	3.79564	3.41024	3.53204	3.55407	3.48695	3.49404	3.11855	2.83359	3.08087	2.89769	2.8016	2.94621	3.08222	3.91269	3.76923	3.94581	3.62798	3.7027	3.53897	3.39665
SYTC	2.23594	2.53993	2.69048	2.18029	2.11451	1.91272	1.50814	1.7092	1.64699	0.893898	1.30508	1.21747	1.71071	1.60389	1.68941	1.80643	1.30939	1.82647	1.41704	1.55246
SYTB	0.396616	0.401675	0.42518	0.560667	0.363704	0.414512	0.268957	0.627375	0.0749092	0.289827	0.304927	0.111467	0.463488	0.645381	1.09186	0.691384	0.334442	0.747704	0.486341	0.215489
SYTA	7.90781	7.6662	7.72178	7.80518	7.6844	7.83436	7.67742	7.64463	7.62861	7.51945	7.27211	7.30449	7.71426	7.67493	7.54001	7.62919	7.7446	7.70956	7.68477	7.6124
SYP81	4.61478	4.66062	4.74061	4.57993	4.76799	4.69984	3.76047	3.99826	4.10447	3.42733	3.53493	3.62832	4.19107	4.22205	4.21241	4.43018	4.26987	4.12389	4.11293	4.11474
SYP73	2.07782	2.51314	2.22788	1.88803	2.31965	2.13924	1.35763	1.58372	1.37787	0.942428	1.62704	1.46841	1.72259	2.83165	2.67658	2.84534	2.79545	2.00794	2.56337	2.33751
SYP72	1.26873	0.806609	0.703416	1.22392	0.994588	1.01731	0.96187	1.62677	0.736548	0.432567	0.957114	0.818113	1.05831	1.88384	1.84896	2.07993	1.01047	1.5536	1.28482	0.873684
SYP71	7.1776	7.11916	7.06775	7.09505	7.12901	7.06951	6.85919	6.90121	6.84312	6.49283	6.79135	6.8142	6.86219	7.01483	6.97545	7.05733	6.9719	6.94971	7.05193	7.00723
SYP61	4.66635	4.53139	4.73752	4.55099	4.71203	4.50212	4.37153	4.40298	4.53919	3.75737	3.67444	3.74959	4.43439	4.53183	4.32257	4.67118	4.52367	4.40856	4.56581	4.22034
SYP52	5.79093	5.93092	5.8324	5.80366	5.83177	5.82757	5.38482	5.43357	5.30203	5.35031	5.71865	5.40627	5.46658	5.65865	5.69498	5.67875	5.72566	5.6389	5.75178	5.74988
SYP51	7.0431	7.16936	7.02219	7.05761	7.18912	7.23925	6.52424	6.60482	6.4695	6.38503	6.66152	6.59916	6.73785	7.01387	7.02224	7.04058	6.98846	6.98996	7.06711	7.01593
SYP43	4.94084	4.66366	4.82152	4.88105	4.80489	4.68268	4.86558	4.84711	4.98873	4.54699	4.76309	4.66328	5.00304	5.02455	4.97438	4.96542	5.06213	4.96913	5.06055	4.8964
SYP42	3.52707	3.7018	3.78015	3.5246	3.67058	3.54872	3.26414	3.4154	3.29576	2.99868	3.14649	3.13613	3.30399	3.59806	3.44382	3.55104	3.71016	3.53111	3.64294	3.49613
SYP41	4.39964	4.49761	4.73288	4.22205	4.50761	4.2204	3.67914	3.4154	3.71712	3.56543	3.82877	3.73661	4.0591	4.37773	4.3575	4.47325	4.66059	4.26306	4.35354	4.41084
SYP32	5.06132	4.78483	4.89676	4.99286	4.94783	4.7665	4.93488	4.7162	5.04455	3.83654	3.86417	4.00911	4.8665	4.94954	4.73385	4.88515	4.84359	4.74085	4.92275	4.60798
SYP31	4.22202	4.29625	4.37606	4.27389	4.44617	4.12835	4.16865	4.07409	4.19121	3.40586	3.67444	3.94283	4.0961	4.38973	4.34148	4.49308	4.5842	4.38296	4.49704	4.33418
SYP23	6.54214	6.97841	6.71179	6.3056	6.76184	6.74111	5.45306	5.72609	5.41627	4.89863	5.78942	5.74992	6.07838	6.54387	6.52665	6.58599	6.89246	6.3851	6.88866	6.93499
SYP21	4.87872	4.93369	4.88007	4.74073	5.05509	4.721	3.48486	3.7336	3.94638	2.09553	2.41269	2.52086	3.99198	4.06259	4.21827	4.65806	4.13594	3.88285	4.54738	3.85048
SYP132	5.69646	5.71719	5.92687	5.57752	5.74424	5.55017	4.91542	5.08373	5.18855	3.64089	3.55674	3.99464	5.24668	5.24857	5.12699	5.33309	5.28121	5.09916	5.3897	4.84746
SYP131	0.0806989	0.181124	0.0406282	0.083205	0.179301	0.268829	0.0720841	0	0	0.0451421	0.160504	0.0568097	0	0.0612872	0.202718	0	0.0813061	0.0481747	0	0.0754629
SYP125	0.193867	0.0751997	0.192583	0.161872	0.363704	0.0720472	0.0364922	0	0.110954	0.0451421	0.160504	0.0568097	0.112616	0.120077	0.0534117	0.0543998	0.0813061	0	0	0.0754629
SYP124	0.0409136	0.0380898	0.118605	0	0.179301	0.140667	0.106819	0.125376	0.0749092	0	0.041831	0	0.148282	0.120077	0.202718	0.299317	0.120303	0.226237	0.180949	0.0382248
SYP123	1.40033	1.14006	1.39397	1.1292	1.117	0.980346	1.34314	2.29397	2.05116	1.14262	1.43634	1.75259	2.17571	0.901437	0.779558	1.29879	0.810386	1.3185	1.18236	1.08928
SYP122	5.37108	6.06898	6.17458	5.9673	6.34018	6.1	6.03464	6.50667	6.10303	6.05271	6.61898	6.61344	6.33688	7.4004	6.32424	6.74277	7.16611	6.62832	7.32901	7.36559
SYP121	5.78115	6.00612	5.73828	5.89141	5.94198	5.87995	5.93184	6.04554	5.76486	6.21026	6.26936	6.39949	6.20603	6.18456	6.11956	6.45183	6.17901	5.9758	6.35542	6.28747
SYP112	0.757333	1.33625	1.24547	0.750814	1.01047	0.822207	0.299308	0.70977	0.616308	0.131398	0.49761	0.264014	0.722023	0.684862	0.871649	1.10622	0.711697	0.938707	0.927514	0.740917
SYP111	6.40048	5.74409	5.92483	5.87545	5.77304	5.79401	5.24662	4.97339	5.45447	4.40269	3.83473	3.93148	5.11768	5.00518	5.1066	5.10887	3.76963	4.6943	4.66033	4.35326
SYNC3	5.56501	5.8516	5.94303	5.57842	5.6935	5.88995	5.60961	5.4366	5.64399	5.27414	5.49505	5.49374	5.75384	5.88103	5.66848	5.83162	6.00174	6.01345	5.95734	5.90597
SYNC1	6.68127	6.50097	6.58275	6.60959	6.52809	6.47324	7.03885	6.90614	7.03561	6.82476	7.04413	6.87372	6.92684	6.63551	6.43089	6.50529	6.70035	6.69839	6.70868	6.75267
SYN4	5.47737	5.61694	5.6565	5.1911	5.28467	5.23317	4.98008	5.07014	5.26152	4.41349	4.20752	4.18824	5.3508	5.41629	5.10027	5.08946	5.50491	5.05269	5.52145	5.0942
SYN3	2.33796	1.76884	1.88158	2.37448	1.91802	1.87294	3.00804	2.5943	2.82828	2.72118	2.22572	2.62785	2.36192	2.40497	2.41612	2.29853	2.27958	2.30419	2.39032	2.04073
SYN2	3.42645	2.96756	3.20567	3.12399	2.96221	2.84721	2.70214	2.82437	3.08087	1.99558	2.09274	1.93033	2.83108	2.73151	2.53355	2.99887	2.76501	2.57472	2.73968	2.60914
SYN1	0.157122	0.311248	0.228197	0.199653	0.179301	0.268829	0.358158	0.125376	0.213981	0.289827	0.0824831	0.0568097	0.250277	0.230923	0.154646	0.206278	0.430663	0.267518	0.0933094	0.24847
SYD	5.50687	6.10979	6.05138	5.4442	5.47626	5.49472	5.32523	5.29364	5.52797	5.21611	4.52577	4.85567	5.95479	5.81361	5.38833	5.54503	6.05994	5.58583	6.20805	5.77132
SYCO	3.56263	3.37719	3.47018	3.3254	3.30896	3.41313	3.75774	3.58326	3.68759	3.55376	3.28792	3.1028	3.5769	3.64386	3.53583	3.59758	3.79093	3.38401	3.66591	3.44725
SWP	5.91304	6.18758	5.91735	5.64925	5.71365	5.87366	5.10346	5.13308	5.22086	5.0654	5.1832	5.13003	5.55144	5.71337	5.54222	5.49674	5.85195	5.59295	5.82332	5.68887
SWN	5.59708	5.86689	5.70312	5.15429	5.29524	5.3573	4.27556	4.34937	4.26104	3.49397	3.26602	3.50105	4.51173	4.92708	4.82498	4.84134	5.07087	4.66757	5.16768	4.75581
SWI3C	4.70505	4.71453	4.81129	4.55828	4.4549	4.48242	3.88577	4.00235	4.29669	3.09305	2.90722	2.95371	4.25585	4.35037	4.00099	4.11532	4.44521	4.08689	4.32977	3.92377
SWI3B	5.881	5.92204	5.73828	5.80902	5.87741	6.02314	5.56347	5.65898	5.47709	5.53372	5.61854	5.71063	5.59409	6.12839	6.17258	6.07142	6.18304	6.12925	5.98348	6.07638
SWI3A	4.21979	4.17969	4.23	4.27831	4.21213	4.27866	4.05763	4.20414	3.98816	3.81389	3.84953	4.03408	4.13439	4.29084	4.12467	4.05323	4.26987	4.14342	4.30316	4.31095
SWI2	3.44181	3.33955	3.5356	3.15797	3.41121	3.16394	2.37885	2.15384	2.58729	1.37253	1.54214	1.6269	2.73466	2.94168	2.94738	2.82983	3.00792	2.63116	2.82377	2.43385
SWI1	0.574351	0.761787	0.514425	0.531336	0.591951	0.822207	0.521544	0.70977	0.370857	0.212786	0.234522	0.264014	0.314476	0.832796	0.53863	0.469125	0.761885	0.71823	0.553559	0.568802
SWEETIE	5.57287	5.4442	5.34597	5.26758	5.1656	5.03336	4.82704	4.7938	5.03285	4.32246	4.26383	4.339	5.175	5.29874	5.18199	5.12802	5.32151	4.92628	5.32143	5.14872
SWC2	3.23257	3.49826	3.7681	3.16276	3.38708	3.1348	2.07989	2.09373	2.47423	1.44169	1.32215	1.38213	2.42143	2.61371	2.65082	2.63832	2.61608	2.54145	2.64269	2.12307
SWA1	4.34555	4.22992	4.54444	4.73592	4.39717	4.33465	5.56347	5.12935	5.63163	5.57182	5.40676	5.54304	5.16958	4.70504	4.53931	4.30395	4.98368	4.98004	4.54944	4.76723
SVR1	3.24576	3.40296	3.21457	3.68636	3.33127	3.4372	3.54626	3.56123	3.44795	3.7675	3.76776	3.76246	3.63462	3.42816	3.4978	3.3263	3.88168	3.60543	3.41342	3.64598
SVP	6.85981	6.95683	6.7114	6.92045	7.10356	7.18342	5.90186	6.26069	5.4968	6.1215	6.17911	6.39949	5.95856	6.71155	6.98579	6.70767	7.02617	6.8008	6.74508	6.91105
SVL5	0	0.0751997	0.0406282	0.0422023	0	0	0	0.0640495	0.0379407	0	0.041831	0	0.0760453	0	0.0534117	0.0543998	0	0	0.0474089	0.0382248
SVL4	0	0.0751997	0	0	0	0.0720472	0	0	0	0.0889145	0	0	0	0.0612872	0	0.0543998	0.0813061	0.0481747	0	0
SVL3	1.79651	1.01195	1.11838	1.0895	0.860816	0.903442	0.94277	1.09417	0.847533	0.709905	0.770674	0.567503	0.920716	0.901437	1.32691	1.20572	0.88021	0.859923	1.02547	0.955858
SVL2	3.83978	4.01279	3.69363	3.12399	3.6041	4.0255	3.498	3.28709	2.97728	3.68077	2.65432	2.84501	3.67186	3.34435	4.12155	3.71621	2.89439	2.92361	3.31999	3.00139
SVL1	6.18068	5.83479	5.74137	6.0792	5.81434	5.88932	6.47648	6.25898	6.37076	6.79203	6.57558	6.39123	6.41583	6.28593	6.2982	6.28625	6.39118	6.2558	6.24474	6.38339
SVB	5.86258	5.16537	5.44766	6.24591	6.38503	5.93773	6.96593	7.18077	7.00032	6.1149	6.0273	6.39123	6.42358	6.32862	5.90297	6.29969	5.82121	6.66933	6.18041	5.65313
SUVR4	2.25345	2.17143	2.04027	2.18971	1.89253	1.63203	1.4142	1.47012	1.86318	1.05706	0.79534	0.882388	1.69874	1.5621	1.78724	1.67371	1.79242	1.51983	1.36185	1.42842
SUVR2	3.88543	3.70772	3.56723	3.79525	3.61972	3.6842	3.53673	3.59956	3.55322	3.17657	3.19828	3.16871	3.49616	3.76854	3.38774	3.47331	3.5868	3.54796	3.61961	3.58918
SUVR1	3.37538	3.16121	3.27541	3.21904	3.18849	3.36016	2.9326	2.92266	2.80646	2.90994	2.52018	2.4799	2.9007	3.41061	3.26858	3.19322	3.28174	3.12234	3.05592	2.977
SUVH9	4.90666	4.9159	4.84178	4.68688	4.83642	4.87621	5.11949	5.01044	5.105	4.92755	4.90442	4.88929	4.97476	5.03031	4.89614	4.9813	5.14247	5.05269	5.14197	5.18538
SUVH7	0	0	0	0	0	0	0	0	0	0	0	0	0	0	0	0	0	0	0	0.0382248
SUVH6	3.11295	3.2812	3.39775	3.01696	3.00248	2.98422	2.47504	2.67855	2.81194	1.61636	2.01085	1.8682	2.63133	2.9335	2.56147	2.73309	2.83115	2.58292	2.92243	2.65906
SUVH5	2.32973	2.30239	2.26264	2.19907	2.09974	2.08803	2.32085	2.1241	2.38872	1.88819	1.80762	1.68211	2.25964	2.83165	2.34293	2.45837	2.50995	2.35295	2.42663	2.07791
SUVH4	4.30623	4.27248	4.29021	4.34093	4.37434	4.33098	4.50284	4.27012	4.39132	4.17794	4.0396	4.2686	4.4559	4.79799	4.66689	4.54387	4.71892	4.68291	4.69051	4.62378
SUVH3	4.29148	4.42221	4.39968	4.07734	4.15612	4.21444	4.32803	3.91821	4.21002	4.17032	3.85833	3.95409	4.29616	4.54797	4.0995	4.1992	4.63893	4.22951	4.44045	4.3962
SUVH2	3.48692	3.55519	3.5707	3.54676	3.49262	3.39217	3.89822	3.91821	3.96373	3.93875	3.80163	3.83734	3.85838	3.87904	3.69134	3.63376	3.97506	3.76888	3.83755	3.95158
SUVH1	3.8994	3.83759	3.88428	3.80141	3.87958	3.6842	4.01711	4.08185	4.0405	3.89934	3.71702	3.64231	4.01872	3.91684	3.91342	3.80615	4.13594	4.04001	3.99395	3.94907
SUV2	2.82745	3.15688	3.15105	2.51597	2.88247	2.83691	2.45496	2.18297	2.56797	1.75867	2.19823	1.80327	2.68088	2.61371	2.79107	2.69934	2.99223	2.72306	2.65804	2.79363
SUT4	5.71475	5.55097	5.29335	5.54578	5.66556	5.90297	5.77734	5.67189	5.30008	6.34272	6.29823	6.11012	5.79872	5.84663	6.01322	5.87571	6.06495	5.9154	5.78362	6.10761
SUT2	4.59602	4.53639	4.52667	4.57455	4.47077	4.46914	5.06091	4.91815	5.07566	5.20993	5.18786	5.02717	5.09272	5.08482	5.06332	5.18856	5.23643	5.05711	5.26865	5.14435
SUS6	3.7501	3.7018	4.34395	3.67969	3.93264	3.92452	2.2371	2.04695	2.15839	1.50768	1.58521	1.56949	2.72288	2.81395	2.91167	2.94948	2.33036	2.12487	2.53038	1.74965
SUS5	4.90251	4.34074	4.56547	4.48176	4.65634	4.91346	3.37516	3.11635	3.31906	2.80886	3.02661	2.99063	3.61564	3.93333	4.11529	4.18708	3.17002	3.59331	3.67726	2.83222
SUS4	6.84869	6.98422	7.30616	6.47693	6.16012	6.39683	7.33325	6.82759	7.72443	7.38436	6.62458	6.73591	8.7507	6.2353	6.20392	6.18169	6.38319	6.25259	6.05118	6.09122
SUS3	1.67181	2.22194	1.58463	1.6899	1.21621	1.18915	1.08892	0.932	0.930556	1.2234	0.770674	0.606082	1.29946	1.28219	1.67244	1.54663	1.7803	1.65041	1.22422	1.19458
SUS2	7.64051	7.63392	7.45143	7.38187	7.20366	7.37673	7.5406	7.50774	7.59142	7.39393	6.90727	7.08776	7.67104	7.65021	7.18627	7.25392	7.66791	7.43423	7.71123	7.46101
SUS1	9.52532	9.14978	9.09392	9.09168	9.02419	9.41689	8.06378	7.78189	7.72479	8.32918	8.31179	8.29366	8.66442	8.17763	8.55391	8.39036	7.82297	8.26947	7.93254	8.083
SURF1	3.92148	3.80482	4.0576	4.20125	4.05828	3.89503	4.41895	4.45168	4.59434	4.04535	4.23932	4.42513	4.39596	4.09593	3.76123	3.6471	4.3964	4.3545	4.31289	4.15661
SUR1	6.17552	5.99768	6.52665	6.57542	6.43443	6.35637	7.71625	7.4531	7.83581	7.27876	6.55992	6.82446	7.0433	6.96258	6.82183	6.87192	6.91239	6.8265	6.74598	6.92035
SUP	0	0	0	0	0	0	0	0	0	0	0	0	0	0	0	0	0	0	0	0
SUN2	4.93407	4.84381	4.70787	5.0261	4.73611	4.7196	5.26114	5.21118	5.13266	5.38364	5.41176	5.43602	5.03197	5.16728	5.06332	5.00394	5.07955	5.11621	5.04458	5.03872
SUN1	5.67225	5.47142	5.33069	5.63553	5.42681	5.51182	5.58749	5.66545	5.62152	5.71226	5.54044	5.75851	5.51348	5.81027	5.54921	5.64148	5.60883	5.74593	5.5204	5.6361
SUMO5	1.98652	1.67527	1.84764	1.74204	1.83126	1.89297	2.6501	2.75815	2.50841	2.6572	2.73304	2.58986	2.4287	2.83165	2.6935	2.99191	2.81341	2.92361	2.82377	2.9371
SUMO3	3.8542	4.26447	4.16487	4.04138	4.58389	4.07675	3.95413	4.36216	4.03816	3.9916	4.26383	4.25349	4.16083	3.95367	4.21241	4.35902	4.1264	3.91243	4.14597	4.29722
SUMO2	7.52967	7.57219	7.61106	7.58978	7.73501	7.74403	7.75046	7.63015	7.63307	7.85013	8.06742	7.7373	7.70848	7.95149	7.99808	7.89492	8.04806	8.05634	8.01441	8.00448
SUMO1	7.78787	7.6118	7.64213	7.81282	7.91058	7.81004	8.1624	8.19759	7.91488	8.38512	8.3397	8.41048	7.81218	7.92648	7.87507	7.83525	7.79217	7.92604	7.74757	7.87235
SULTR4	5.41064	5.46095	5.70549	5.71513	5.22551	5.29092	5.67978	5.85728	5.57711	5.608	5.56216	5.5871	5.7589	5.80356	5.86332	5.85096	5.82932	5.71081	5.79061	5.69262
SULTR3	6.50287	6.72656	6.77862	6.47645	6.75361	6.67215	6.79641	6.2886	6.51729	6.45204	6.29715	6.15959	6.62213	7.27625	6.98622	6.97863	7.16436	6.56246	7.04902	6.94697
SULTR2	6.65803	6.79141	7.61821	6.39126	6.22961	6.61074	7.55679	7.3549	7.15695	7.84615	6.90372	6.86926	7.36322	7.5212	8.4842	7.76817	6.68985	7.13747	7.21587	7.3623
SULTR1	5.56763	6.53383	6.43152	5.71594	5.52406	5.27097	6.29776	6.33558	6.20295	5.65152	6.27211	6.15716	6.28676	5.5168	5.68126	5.80012	5.39193	5.48553	5.65466	5.51426
SULA	2.90152	2.84936	2.82449	2.86653	3.06845	3.17216	2.87331	2.80576	2.39604	2.94013	2.98433	2.79579	2.6123	2.98185	3.1325	2.8909	3.0937	2.99908	2.90323	2.86449
SUFE2	4.46122	5.04193	4.95505	5.27534	5.4052	5.40516	4.99985	5.4168	5.20844	4.92906	5.90585	5.77448	5.7246	5.38966	4.61009	4.8452	5.74138	5.843	5.5911	5.868
SUF4	4.77644	5.29588	5.02125	4.83827	4.96932	4.86612	5.01707	4.99204	5.04687	5.0831	4.95319	5.10668	5.0006	5.09768	5.06495	5.05152	5.30468	5.11055	5.04458	5.14216
SUC9	0	0	0	0	0	0	0	0	0	0	0	0	0	0	0	0	0	0.0481747	0	0
SUC8	0	0.0380898	0	0	0	0	0	0	0	0	0	0	0	0	0	0	0	0	0	0
SUC7	0	0	0	0	0	0	0	0	0	0	0	0	0	0	0	0	0	0	0	0
SUC6	0.0806989	0	0.0801436	0.0422023	0.092434	0.0364733	0.140737	0	0	0.131398	0.122021	0.311478	0.112616	0.0612872	0.249239	0.157407	0.0813061	0.0481747	0.0474089	0.0754629
SUC5	1.2514	0.806609	0.542987	0.94127	0.71336	1.12285	0.442163	0.184201	0.278792	0.681594	0.46723	0.680276	0.37594	0.283307	0.380428	0.58453	0.120303	0.267518	0.22285	0.0754629
SUC2	8.01228	8.17826	7.59857	7.95801	8.39962	8.5893	7.33462	7.1947	7.03385	7.90281	8.38001	8.24024	6.98901	8.4544	8.52716	8.46176	8.00638	8.09806	7.7516	7.99221
SUC1	9.4262	9.46725	9.83911	9.42879	8.99673	9.39527	9.16298	8.98398	9.19434	9.19788	8.69969	8.86097	8.79515	9.3141	9.40024	9.33787	8.58186	8.67361	8.65985	8.68033
SUB1	5.93151	5.87217	5.8919	5.66537	5.77188	5.63735	5.79476	5.87748	5.79009	5.38364	5.41275	5.73368	5.87654	6.1131	6.0629	5.98478	6.26526	6.02628	6.22941	6.28995
SUB	5.45956	5.28701	5.06376	5.43927	5.47268	5.47658	5.77127	5.60483	5.29911	5.73482	5.61421	5.59791	5.61655	5.53177	5.66634	5.63145	5.89053	5.66906	5.7008	5.79174
SUA	5.39593	5.7267	5.60325	5.20277	5.31296	5.36628	4.78878	4.88971	5.07794	4.47045	4.44037	4.49103	5.04858	5.38067	5.18946	5.2983	5.50675	5.19989	5.44385	5.24379
STZ	5.77359	5.49729	7.26254	7.4873	7.84856	7.80691	6.71538	6.35491	6.41828	6.76488	6.87364	7.17174	6.69855	8.92764	7.61076	7.45499	8.64986	8.16103	8.60731	8.82434
STY2	3.65777	3.61311	3.45898	3.43241	3.36254	3.31262	2.70214	3.16097	2.51515	2.09553	2.34747	2.3721	2.67477	3.42816	3.31306	3.18715	3.15602	3.28697	2.90323	2.74246
STY1	1.50638	1.28965	1.59831	1.32993	1.77658	1.59583	1.83257	1.37232	2.05116	1.1217	1.46737	1.4892	1.33084	1.28219	0.747507	1.253	1.09121	1.65041	1.22422	1.07096
STV1	8.61335	8.15028	8.17856	8.6883	8.46384	8.42395	8.90716	8.93022	9.14426	8.60055	8.3908	8.54935	8.6111	8.25283	8.04127	8.01058	7.9549	8.44166	8.08071	8.03063
STT3B	6.29872	5.94853	6.01106	5.87909	5.83678	5.78198	6.31782	6.25126	6.33168	6.24936	6.2644	6.07273	6.3335	6.07181	5.73128	5.84999	5.97473	5.86921	5.96662	6.03857
STT3A	7.52494	7.26681	7.28174	7.363	7.183	7.08755	7.70938	7.5872	7.8064	7.75887	7.80032	7.63724	7.73804	7.41405	7.28098	7.35998	7.62471	7.47528	7.4993	7.55835
STS	3.38732	3.79651	3.93095	3.46767	3.83122	3.14318	4.19714	4.34293	4.65206	3.47347	4.14171	4.07934	4.28218	2.56164	2.1107	2.50794	2.80146	2.84398	3.04429	3.06295
STRS2	5.60563	5.48786	5.43534	5.67797	5.54874	5.53829	5.4715	5.42445	5.45447	5.4333	5.59063	5.49117	5.36886	5.60048	5.19838	5.34406	5.82859	5.48989	5.6247	5.58618
STRS1	6.05524	5.91758	6.22778	5.95077	5.98732	5.67832	6.02615	5.92998	6.2211	5.05991	5.13207	5.30144	6.15708	6.1257	5.90388	5.91942	6.32751	5.86921	6.23645	5.92585
STR18	7.18589	8.21782	8.0389	7.37518	7.33401	7.41533	6.46104	7.17398	6.24715	6.5658	7.20638	7.36198	6.98993	7.55754	7.73625	7.66596	7.77031	8.03801	7.91687	7.83704
STR16	8.44089	8.70729	8.46478	8.67778	8.71536	9.14628	8.3192	8.87145	7.75251	9.27496	9.21833	9.51809	8.6384	9.02194	9.46573	9.0786	9.4655	9.53366	9.34141	9.52804
STP9	0.732571	0.691828	0.870493	0.872761	0.912445	1.07105	0.780124	0.70977	0.485128	0.73767	0.640593	0.680276	0.491529	0.684862	1.36965	0.999352	0.367234	0.747704	0.794902	0.645093
STP7	5.06381	5.40739	5.13468	4.94362	4.94783	4.62397	3.56199	4.06238	4.02641	2.79572	3.52759	3.65156	4.19746	4.49065	4.41983	4.76999	4.40432	4.46066	4.89061	4.51955
STP6	0.119416	0	0	0.0422023	0.031474	0	0	0	0.0749092	0.0451421	0.0824831	0	0.0760453	0	0	0	0.0813061	0	0	0.0754629
STP4	7.67889	8.32377	7.97548	7.56489	7.53474	7.65667	6.16293	6.57353	6.11805	6.14112	6.53313	6.6375	6.66662	7.17374	7.30354	7.23969	7.14824	6.98996	7.21198	7.13976
STP2	0	0	0	0	0	0	0	0	0	0	0	0	0	0	0	0	0	0	0	0
STP14	0.0806989	1.08654	0.485285	0.123075	0.363704	0.20617	0.268957	0.539987	0.950586	0.172666	0.338881	0.401963	0.37594	0.723292	0.421635	0.725313	1.66634	0.657412	1.04896	0.955858
STP12	3.47578	2.99687	3.2366	3.384	3.20928	3.40269	3.34274	3.23239	2.87619	3.71609	3.87867	3.82512	3.39216	3.50738	3.60454	3.33731	3.4171	3.71767	3.29074	3.72134
STP11	0.574351	0.181124	0.29689	0.272371	0.234436	0.495345	0.329033	0.539987	0.0379407	0.73767	0.667565	1.03156	0.314476	0.563021	0.53863	0.343679	0.49142	0.457873	0.34171	0.373336
STP1	8.87515	8.96007	8.4614	8.58068	8.56645	8.65812	7.21061	7.3069	7.15883	7.70362	8.0844	8.12935	7.53767	7.71839	8.17417	8.12938	7.41036	7.50012	7.62303	7.68704
STOP1	6.68652	6.9906	6.94001	6.86053	7.07999	7.00885	6.59361	6.75183	6.75082	6.58121	6.70326	6.79241	7.25517	6.65614	6.60979	6.72139	6.84123	6.74344	6.66138	6.80696
STOMAGEN	0.574351	0.761787	0.598469	0.750814	0.96229	1.10579	0.469111	0.627375	0.180449	0.398184	0.436198	0.567503	0.434892	0.176564	0.779558	0.157407	0.857309	0.267518	0.586029	0.280714
STO	5.94908	5.52522	5.31318	5.82195	6.0112	6.23657	3.94456	3.61567	3.30746	4.33387	3.28356	3.30979	4.16953	4.30674	5.44564	4.37781	4.46428	4.86371	4.6334	4.99929
STN8	4.08446	4.26848	3.9444	4.20357	3.89891	4.42684	3.95651	4.20414	3.55322	4.69241	4.67943	4.6379	3.96223	4.49343	4.7174	4.33175	4.61182	4.5512	4.4471	4.50256
STN7	3.23257	3.22038	3.07973	3.19585	3.29606	3.42693	2.42086	2.43387	2.0878	1.8632	1.84355	1.8996	2.09577	2.78699	2.82218	2.66479	2.75885	2.70815	2.92243	2.53756
STN1	3.51986	3.92911	4.07727	4.06971	3.76956	3.8573	4.08184	4.33322	4.03582	4.11846	4.26825	4.24129	4.13883	4.49898	4.46242	4.39899	4.51088	4.74085	4.47554	4.71066
STM	1.19814	0.0380898	0.0406282	0.083205	0.062276	0	0.140737	0	0	0.709905	0.935085	1.19233	0.0385236	0	0.249239	0.157407	0.266533	0.0481747	0	0
STL2P	6.14594	6.20652	6.27484	6.17715	6.24522	6.20987	5.88382	5.92998	6.03372	5.47411	5.60726	5.57864	6.16309	5.96761	5.88282	5.93491	6.07243	6.00126	6.02847	5.87528
STK	0	0	0	0.0422023	0	0	0.0720841	0	0.0379407	0.0451421	0.041831	0.0568097	0	0	0	0	0	0	0	0
STI	3.84845	3.74562	4.18313	3.41645	3.62746	3.32741	2.99882	3.18277	3.79119	2.25773	1.86701	2.033	3.6871	3.28135	2.96839	3.16259	3.50075	3.07662	3.59589	3.08137
STH2	8.34562	8.89905	8.68731	8.33586	8.48761	8.62968	7.57124	7.70488	7.69375	7.1289	7.27294	7.33028	7.77095	7.92777	8.02715	8.02321	8.24121	7.82812	8.12143	7.9766
STH	1.14283	0.540829	0.36246	1.22392	1.117	1.35717	0.780124	0.240722	0.713288	1.03485	0.372055	0.401963	0.37594	0.382694	0.8416	0.508628	0.231342	0.912921	0.22285	0.215489
STE14A	2.33796	2.31796	2.47022	2.24496	2.30684	2.2048	2.0623	1.78717	1.90484	2.20898	2.01085	1.96042	2.09577	1.86678	2.44639	2.14405	2.16302	2.27412	2.19364	2.39755
STE1	5.75603	5.58192	5.61926	5.73295	5.76253	5.63957	6.20211	6.45386	6.36564	6.5687	6.48466	6.48607	6.41537	5.88209	5.9774	5.98128	6.10924	6.14318	6.02773	6.13763
ST4C	1.84353	1.22507	2.21018	1.70311	1.55626	1.26796	2.01736	1.94858	2.47423	1.3184	1.49774	1.35972	2.49253	2.05933	1.78724	2.24105	1.66634	2.04402	2.07283	2.03129
ST4B	4.73808	4.55621	5.46549	4.86937	4.74445	4.06356	5.18293	5.52885	5.41357	4.17286	4.18902	4.29835	4.84629	4.7867	4.99842	4.99874	3.6041	4.16816	4.43823	4.4379
ST4A	0.962918	0.486767	1.13723	0.776042	1.1316	0.546823	0.98072	1.44628	2.24203	0.942428	0.79534	0.715989	1.87938	1.02964	0.53863	0.691384	0.711697	1.25833	0.822418	0.620108
ST2B	2.12615	1.6873	1.78923	2.33259	2.33234	1.98915	1.87349	2.15384	1.65921	1.67498	1.77079	1.8361	2.14073	1.20282	1.60249	1.50817	1.61265	1.86733	1.61883	1.7725
ST2A	4.76428	5.16966	5.84177	4.90554	5.1841	5.02317	3.67914	3.95668	3.611	4.31326	4.30306	4.33326	4.83812	4.09226	4.45747	4.02286	4.16187	4.39698	4.02092	3.92632
SSR16	6.79924	6.68177	6.76125	6.93066	6.92287	7.17884	7.35937	7.24522	6.8873	7.94566	7.7584	7.6825	7.11884	7.31372	7.51107	7.29968	7.42114	7.33031	7.37154	7.5567
SSP5	5.4699	5.50241	5.51859	5.49825	5.43713	5.59365	5.44714	5.50597	5.34523	5.42265	5.50443	5.35197	5.50577	5.70259	5.52104	5.49182	5.71056	5.58583	5.58709	5.52018
SSP4b	4.25064	4.81531	4.60326	3.97212	4.61539	4.31808	2.52084	2.65794	2.59368	1.78552	2.26156	2.14204	3.04486	3.2619	3.60901	3.73299	3.63809	2.94285	3.59589	3.5434
SSP4	5.42424	6.24265	5.84177	5.10163	5.73053	5.6134	4.05541	4.20059	4.26904	3.65552	4.30091	4.0127	4.78388	5.03413	5.0304	5.19008	5.09799	4.55953	5.14061	5.22838
SSP	0	0	0	0	0	0	0	0	0	0	0	0	0	0	0	0	0	0	0	0
SSL4	0.0409136	0.0380898	0.0406282	0.0422023	0	0.495345	0	0	0.0749092	0	0	0	0.0385236	0	0	0	0	0	0	0
SSL3	5.00686	4.64219	4.72199	4.98477	4.84419	4.79339	5.30761	5.16629	5.04455	5.08445	5.12114	4.98571	5.0743	5.15854	5.16237	5.17174	5.09921	5.20388	4.96503	5.15199
SSL2	2.38639	2.02738	2.67765	2.05191	2.36359	2.42024	2.4346	2.8151	3.10788	2.88533	2.8016	2.9311	3.25166	2.3931	2.53355	2.3646	2.44999	2.73782	2.23518	2.16686
SSL1	5.18854	4.58865	4.76506	5.20394	5.04934	5.31246	5.10131	4.60756	4.77088	5.52976	5.26826	5.25212	4.79377	5.09218	5.42552	5.2884	4.72051	5.23153	4.63727	4.53299
SSI2	6.11394	5.72597	5.98462	5.94453	5.99183	5.94435	6.42106	6.3613	6.53024	6.4149	6.12966	6.37177	6.51479	6.01195	5.94861	5.84903	6.15866	6.24228	6.11863	6.05148
SSI1	5.92947	5.41645	5.33784	5.73215	5.52268	5.84374	5.51094	5.22	5.2157	5.91358	5.5267	5.59791	5.29918	5.80692	5.81871	5.65584	6.00435	5.88588	5.7401	5.79453
SSE1	3.57661	3.77975	3.82445	3.68303	3.7027	3.66394	3.22515	3.48724	3.27208	2.46295	2.83767	2.68303	3.28007	3.46265	3.16319	3.57914	3.40924	3.3746	3.37677	3.26181
SS4	4.1373	4.27248	4.47942	3.62867	3.82898	3.89005	2.63828	2.83359	2.9427	2.11683	1.94624	1.97523	3.31971	3.18137	3.30757	3.26994	3.5868	3.06496	3.56364	3.21669
SS3	3.64455	3.65355	3.8504	3.26431	3.54808	3.38512	3.22515	3.23239	3.26009	2.92813	2.8495	2.80411	3.15854	2.84913	2.78318	2.94229	2.55334	2.83714	2.68077	2.81581
SS2	6.33207	6.3741	6.2469	6.37948	6.17693	6.36626	6.41847	6.52386	6.31536	6.38174	6.5671	6.53125	6.33978	6.30506	6.45714	6.49119	6.32282	6.46102	6.41255	6.51416
SRZ-22	6.52512	6.28187	6.17458	6.56505	6.19746	6.31939	6.98093	6.82007	6.88144	6.95391	6.75879	6.82242	6.65039	6.53444	6.50525	6.41722	6.56202	6.56298	6.5099	6.50395
SRX	4.00398	3.99837	3.99696	3.99648	3.75784	3.82898	3.87825	3.88756	3.51674	3.5693	3.86417	3.84138	3.91901	3.96974	4.11214	4.13439	3.99093	3.77605	3.96338	3.87972
SRT2	3.18773	2.94769	3.1603	3.13865	2.93335	3.07469	3.02176	2.62647	2.77872	2.81539	2.85538	2.83692	2.95709	3.34435	3.03629	3.0666	2.96035	3.18832	3.15664	2.79921
SRT1	3.10815	2.92245	2.99441	3.05352	2.97845	2.91244	2.87834	2.86988	2.87094	2.31415	2.32223	2.33813	2.89546	3.07395	2.9332	3.1439	3.19763	2.93647	3.06747	3.06295
SRS8	0.0409136	0	0	0.0422023	0	0	0	0	0	0	0	0	0	0	0	0	0	0	0	0
SRS7	2.5862	3.04443	2.64509	2.62412	2.94579	2.91244	2.76873	2.35925	2.52854	1.85054	1.79545	1.94545	2.27585	2.28163	2.25447	2.55587	2.2967	2.38143	2.10679	2.24248
SRS6	4.85023	5.00514	5.07725	5.16865	5.21098	5.4069	5.44884	5.28191	5.1598	5.45437	5.17265	5.29112	5.12664	5.38517	5.17146	5.23641	5.66596	5.47124	5.39544	5.34161
SRS5	2.36238	2.62373	2.83029	2.43117	2.86511	2.5394	3.21722	2.49323	3.09444	1.90053	1.75829	2.10211	2.57347	2.24248	1.89358	2.28721	2.15366	2.54145	2.3436	2.1495
SRS4	0.396616	0.111379	0.0406282	0.375005	0.459378	0.20617	0.358158	0.0640495	0.485128	0.212786	0	0.111467	0.112616	0.230923	0.104916	0	0.0813061	0.0947925	0.180949	0.215489
SRS3	1.17993	1.17467	1.45537	1.32993	1.6505	2.03493	1.52107	1.66858	2.47423	1.39013	1.42057	1.24217	1.72259	1.77829	1.19052	1.36486	2.12518	2.23303	1.69523	1.53919
SRS2	2.99818	3.1482	3.24531	2.71824	2.70353	2.76265	1.92306	2.30727	2.25014	1.79876	1.48264	1.56949	2.76369	2.67381	2.39559	2.41745	2.96035	2.26395	2.82377	2.52416
SRS	3.93511	3.97401	3.9444	4.0045	4.06019	3.88506	4.01483	4.00643	4.04749	4.0674	3.94631	3.98369	3.98706	3.96173	3.71225	3.9204	4.01699	4.06657	3.84428	4.01285
SRR1	4.07218	4.08961	4.32352	3.97757	4.22069	4.03003	3.7955	3.7483	4.1996	2.71421	2.68764	2.79579	4.04498	4.25194	4.18874	4.18403	4.20333	4.2707	4.39307	4.06006
SRPK4	4.94489	5.12169	5.06006	4.87084	4.85852	5.02884	4.13118	4.23577	4.08648	3.65552	3.86417	3.71029	4.32955	4.79574	4.69657	4.65806	4.61353	4.5924	4.73824	4.65793
SRp34a	6.41027	6.31812	6.30538	6.5298	6.34214	6.35547	6.99403	6.81194	6.93866	7.26302	7.08315	7.04277	6.73858	6.59592	6.44094	6.46632	6.6674	6.5988	6.39089	6.50523
SRP3	0	0	0	0	0	0	0	0	0	0	0	0	0	0	0	0	0	0	0	0
SRP2	0	0	0	0	0	0	0	0	0	0	0	0	0	0	0	0	0	0	0	0
SRO5	0.707377	0.667734	1.15585	0.617599	0.912445	0.691076	2.18928	1.58372	2.93769	1.81188	2.06257	2.23113	4.44339	1.3077	1.45151	4.74952	0.737009	1.23771	4.38155	1.49864
SRO4	0	0	0.0801436	0.0422023	0.062276	0	0.736427	0.787713	2.40333	0.709905	0.556514	0.715989	3.82296	0	0	0.0543998	0	0.0481747	0	0.147174
SRO3	1.04566	0.64323	0.753159	0.872761	0.912445	0.923056	0.94277	0.861659	1.06526	0.709905	0.667565	0.850608	1.33084	0.520008	0.421635	1.13175	0.578012	0.626013	0.648855	0.594683
SRO2	1.73551	1.88834	1.78923	2.25397	2.52155	2.1476	2.48168	2.19732	2.51515	1.40752	1.61323	1.26646	2.65011	2.34462	2.00622	2.16892	2.25351	1.65041	2.10679	1.96338
SRO1	5.47643	5.73469	5.81275	5.40633	5.45755	5.39992	5.64254	5.57492	5.61682	5.46687	5.40476	5.28816	5.67044	5.54121	5.34749	5.37911	5.58898	5.43886	5.5618	5.58214
SRG3	5.37008	5.88006	5.34293	5.73537	6.1905	6.24925	3.93975	4.24271	4.03816	3.79088	4.66109	4.76481	4.44698	4.97165	4.53697	4.94576	4.99945	4.92143	5.0031	5.01135
SRG1	3.94322	4.02943	4.01236	3.84676	3.66808	3.57995	4.17276	4.43966	3.78563	3.74374	3.68767	3.93528	4.00663	4.58757	4.89065	4.65367	4.77956	4.63245	4.70351	4.48882
SRFR1	5.65506	5.89051	5.77185	5.38291	5.55552	5.45316	4.51583	4.47248	4.57995	4.14202	3.95455	3.66076	5.0403	5.00518	5.0187	4.97954	5.22194	4.82103	5.26239	4.92218
SRF8	5.941	5.52354	5.83818	5.51895	5.57434	5.55803	5.79409	5.56389	5.86456	5.00956	4.80772	4.59778	5.86251	5.92909	5.84072	5.66898	5.97207	5.68343	5.96662	5.68511
SRF7	6.52467	6.27141	6.16829	6.0217	6.02836	6.18876	5.57592	5.63414	5.58674	5.06266	4.82878	4.82737	5.82375	5.99044	6.02246	5.99351	6.06307	5.69766	6.10539	5.75993
SRF6	6.33155	5.98859	5.79579	5.91857	6.02495	6.00485	5.74945	5.86404	5.49936	5.57663	5.13449	5.22449	5.71274	5.97161	6.02831	5.96806	5.87778	5.77305	6.0606	5.88972
SRF5	0	0	0	0	0	0	0	0	0	0	0	0	0	0	0	0	0	0	0	0
SRF4	1.36853	1.6873	1.57083	1.39651	1.73895	1.46814	0.780124	0.897258	0.804158	0.764911	0.79534	0.818113	0.835767	1.3077	1.30505	1.32115	1.29242	0.988936	1.13925	1.12524
SRF3	5.96046	6.18015	6.10445	5.66283	5.5282	5.55646	5.79409	5.58041	5.62775	5.69996	5.51096	5.47823	5.83883	5.8247	5.76769	5.83938	5.98401	5.843	5.91404	5.94547
SRF2	1.2514	1.35146	1.31336	1.10949	1.14605	1.39979	0.714072	0.787713	0.713288	0.531057	0.694041	0.643656	0.745501	0.99864	1.21416	0.85357	1.32617	0.886665	1.43497	1.07096
SRF1	5.09692	5.31248	5.2828	4.92541	4.77731	4.9593	4.73011	4.80556	4.50235	4.75319	4.65099	4.76481	4.85979	5.2203	5.17296	4.99179	5.43219	4.99855	5.16768	5.04225
SRD2	1.90021	1.86734	1.67773	1.72918	1.86659	1.6439	1.86337	1.39739	1.85258	1.05706	0.957114	0.818113	1.76915	1.81434	1.81843	1.94246	2.19077	1.86733	1.61883	1.60434
SRC2	7.23023	7.0114	7.39035	8.03204	8.14446	8.16988	7.78321	7.60447	7.51697	8.07933	8.06139	8.32778	7.73585	8.9677	7.97231	8.49871	8.73742	8.44616	8.80323	8.87415
SR45	5.82574	5.77965	5.38692	5.92493	5.74365	5.82301	6.28692	6.32826	6.34781	6.7385	6.38814	6.63283	6.00246	5.94238	5.77566	5.85766	6.1404	6.12294	5.73106	5.95487
SR33	6.03766	6.45023	6.3271	6.20121	6.37318	6.46155	6.13428	6.16535	6.19668	6.41866	6.63486	6.71896	6.40619	6.42138	6.15283	6.2532	6.59959	6.4187	6.33288	6.34673
SR1	8.27931	8.53184	8.48643	8.37264	8.5184	8.51441	7.73562	7.9313	7.80692	7.83454	8.11748	8.22172	8.00567	8.20992	8.21723	8.18853	8.16865	8.26454	8.16339	8.17299
SR	1.59147	2.0831	2.04027	1.97774	2.15079	2.11386	1.74707	1.82463	1.83113	1.88819	1.84355	1.64554	2.15833	2.14676	2.26583	2.05346	2.15366	2.09077	2.16168	1.90252
SQS2	1.28585	0.761787	0.394161	0.985199	1.02618	1.10579	0.736427	0.446963	0.713288	0.73767	0.338881	0.445163	0.722023	0.382694	0.681185	0.725313	0.6597	0.593916	0.617784	0.594683
SQS1	6.46202	6.40175	6.59645	6.3488	6.62218	6.28238	6.11468	6.30443	6.49445	5.5198	5.98638	5.86076	6.52542	6.36401	6.28361	6.45752	6.566	6.45321	6.55314	6.56823
SQP2	0.396616	0.181124	0.330047	0.272371	0.459378	0.0720472	0.0720841	0.0640495	0.180449	0.0451421	0.122021	0.0568097	0.217074	0	0.0534117	0.0543998	0.0412257	0	0	0
SQP1	0	0	0	0.0422023	0	0.23784	0	0	0	0	0	0	0	0	0	0	0	0	0	0
SQN	4.59259	4.52134	4.58792	4.56191	4.73133	4.43881	4.94452	4.56115	5.13704	4.10786	4.28793	4.41159	5.21549	4.42804	4.04121	4.38844	4.60497	4.5512	4.57999	4.46446
SQE6	0.0409136	0	0	0.0422023	0.031474	0.140667	0	0	0	0	0.041831	0	0	0	0	0.0543998	0	0.0481747	0	0
SQE3	1.12391	0.715526	0.824698	0.985199	0.878232	1.13971	1.17328	0.965925	0.713288	1.39013	1.14156	1.08717	1.23457	0.684862	1.63789	1.253	1.09121	0.657412	1.1172	0.763911
SQE2	3.53783	3.48108	3.24096	3.09922	3.18499	3.23628	2.77414	2.73866	2.76181	3.03829	3.25273	3.12953	3.01136	3.3688	3.36679	3.20529	3.1607	2.94285	3.22008	3.04428
SQD2	3.73148	3.73407	3.83026	3.65611	3.84013	3.61955	3.26029	3.63689	3.52678	3.12494	3.72346	3.37826	3.72006	3.45124	3.30207	3.51755	3.75421	3.88285	3.84092	3.78454
SQD1	4.93135	5.11725	4.85892	4.94222	5.29767	5.23611	4.30203	4.33646	4.0774	3.78091	4.23257	4.26257	4.52536	5.03604	4.95171	4.83164	5.21745	4.90026	5.03726	5.04811
SPY	5.91716	6.15545	5.92619	5.59888	5.67742	5.81778	5.36971	5.33965	5.38717	5.29765	5.1832	5.32476	5.59813	5.77869	5.64801	5.63814	5.88204	5.67483	5.82757	5.76777
SPX4	4.64495	5.04075	5.00851	4.84126	4.70107	4.83021	3.89325	3.91387	4.00262	3.69146	4.02403	3.90465	4.01631	4.44826	4.29511	4.39372	4.38042	4.21902	4.34645	4.28535
SPX3	0.458326	0.540829	0.677886	1.04868	0.788971	0.691076	0.621017	0.932	0.759438	0.362962	0.667565	0.487106	0.546026	1.22976	0.901084	1.22955	0.761885	0.886665	0.794902	0.645093
SPX2	4.97423	5.02424	5.07969	4.80035	5.29199	5.17914	4.41375	4.55559	4.39132	3.16128	3.45591	3.53143	4.32761	4.82916	4.60339	4.65146	4.67212	4.56161	4.67738	4.46797
SPX1	5.13403	6.01629	5.37008	4.56372	5.58632	5.2243	3.21324	3.21839	3.20696	2.17891	2.59935	2.59945	3.46114	4.3256	4.09314	4.48567	4.67376	3.91243	4.68114	4.42894
SPT42	5.70841	5.61064	5.54531	5.71839	5.60605	5.84439	5.92577	6.02557	5.78383	5.8514	5.88445	5.99219	5.83405	5.87037	5.7993	5.76691	5.70015	6.08013	5.78275	5.75491
SPT16	6.10794	6.31666	6.27909	6.05558	6.02885	5.96164	5.7196	5.63414	5.92339	5.09119	4.72186	5.02183	5.93578	5.926	5.54688	5.66898	5.94585	5.72014	5.92914	5.55932
SPT1	6.12409	6.28781	6.17857	6.01178	6.02739	6.02597	6.10934	6.18349	6.00527	5.87033	6.02143	6.07015	6.19275	6.38963	6.34714	6.33308	6.46783	6.31114	6.49288	6.37781
SPT	4.15604	4.53971	4.53024	4.14668	4.28413	4.14306	4.07308	4.2218	4.20795	4.02578	4.24157	4.07934	4.28618	4.17083	4.1677	4.21421	4.50168	4.49365	4.56988	4.4163
SPS3F	1.1615	0.64323	0.598469	1.00667	0.71336	0.521314	0.495566	0.66916	0.565259	1.10048	0.74558	0.913483	0.546026	1.20282	1.90815	1.36486	2.16302	1.29872	1.2649	1.14289
SPS2F	4.02197	3.63813	3.9866	3.97485	4.39415	4.23027	2.94224	2.44594	2.55495	2.67884	2.22572	2.27967	2.77514	3.07395	3.42368	3.33731	3.38943	3.44376	3.17277	3.13527
SPS2	3.37538	3.14384	3.15105	3.45601	3.72934	3.38158	2.38593	2.35925	2.44629	1.47506	1.78317	1.85224	2.42143	2.77789	2.57066	2.56527	2.58156	2.44579	2.57959	2.44811
SPS1F	5.0945	4.71159	4.73288	4.7067	4.47364	4.53436	4.14796	4.00235	4.0405	3.66278	3.42858	3.43829	4.12994	4.70264	4.39677	4.47075	4.7932	4.3058	4.73281	4.55128
SPS1	2.86211	2.81686	2.79511	2.92972	3.33758	3.27113	2.18115	1.93151	2.02306	1.63124	1.58521	1.70005	2.13185	2.6933	2.65082	2.48832	2.86598	2.68548	2.68077	2.52416
SPR1	8.27369	7.92043	7.70943	8.15597	8.01612	8.16332	7.9356	8.10548	7.79156	8.46593	8.14488	8.37427	7.68496	7.91356	8.16491	8.01166	7.93828	7.93708	7.83333	8.09495
SPPL5	2.50079	2.88114	2.81281	2.50092	2.71811	2.82131	1.94242	2.26701	2.14106	1.79876	2.26156	2.45898	2.25146	2.76874	2.80671	2.5931	2.9	2.44579	2.70314	2.73084
SPPL4	5.99014	6.22366	6.151	6.09933	6.08383	6.11766	5.84577	6.10479	5.99325	6.17198	6.40627	6.16768	6.16036	5.8125	5.86892	6.11126	5.92535	5.9154	5.972	5.9741
SPPL3	6.04585	6.04988	6.05014	5.77579	6.03323	5.93653	6.03012	6.09236	5.98902	6.10027	6.24607	6.037	6.07722	5.9746	6.13977	6.11126	6.1231	5.94592	5.92993	6.19003
SPPL2	6.97347	7.02272	6.85749	6.89404	6.84446	7.01057	6.78473	6.75426	6.54679	6.91035	7.14773	7.00312	6.84192	7.16461	7.13687	7.14611	7.24817	7.09043	7.17277	7.32341
SPPL1	5.05385	4.7932	4.81129	4.92823	4.91972	4.94498	4.74672	4.78195	4.86359	4.52525	4.56215	4.80267	4.70674	5.03604	4.93935	4.90008	4.76426	4.88211	4.86934	4.70325
SPPA	4.34146	4.48043	4.48495	4.35565	4.28576	4.41649	4.185	4.38742	4.21417	3.84613	3.68767	3.85746	4.33149	4.34113	4.34416	4.38579	4.45859	4.35929	4.35118	4.25727
SPP2	3.44943	3.61311	3.60497	3.56134	3.46695	3.61955	3.49473	3.30708	3.23581	3.23131	2.95726	3.14925	3.3158	3.64386	3.42874	3.68638	3.24251	3.41649	3.40434	3.30164
SPP1	3.28886	4.14083	3.82736	3.6595	3.95538	2.81608	2.89334	3.34625	3.10788	1.74505	2.78322	2.57048	3.4325	2.551	2.6935	3.05997	2.93869	3.14467	2.90966	2.91158
SPP	7.00677	6.86809	6.84786	6.79764	6.88433	6.68872	7.09183	7.04255	7.24474	6.85716	7.22494	6.92278	7.34532	6.81804	6.87843	6.98039	7.03576	6.90544	7.01924	7.03997
SPO11-2	0.805617	0.933283	0.570995	0.589414	0.570684	0.468901	0.621017	0.295111	0.400285	0.531057	0.436198	0.214936	0.345535	0.760724	0.461697	0.758462	0.632981	0.657412	0.486341	0.515604
SPL9	2.91259	2.75531	2.79511	2.84881	2.86511	3.00277	2.79559	2.30727	2.19243	2.76231	2.36405	2.08855	2.3543	2.47421	2.87505	2.55587	3.07892	2.94921	2.81695	2.83222
SPL8	0	0	0	0	0.031474	0	0	0	0	0.0451421	0	0	0	0	0.0534117	0	0.120303	0	0.0474089	0
SPL7	5.75757	5.74048	5.46642	5.63553	5.6935	5.77727	5.30106	5.37638	5.26951	4.88318	4.84216	4.86365	5.60777	5.67221	5.55037	5.65804	5.80933	5.62805	5.81307	5.5353
SPL5	0.332148	0.279801	0.192583	0.3074	0.313378	0.268829	0.329033	0.295111	0.110954	0.131398	0.160504	0.111467	0.112616	0.230923	0.104916	0.106823	0.334442	0.307652	0.263568	0.111764
SPL4	0.655629	0.342025	0.394161	0.341599	0.693822	0.57189	0.0364922	0.240722	0.110954	0.0451421	0.0824831	0.164129	0.250277	0.120077	0.104916	0.206278	0.19527	0.139951	0.263568	0.111764
SPL3	4.6249	4.90306	5.11579	4.76456	5.33204	5.5713	2.96609	3.86526	2.99668	2.83481	3.71055	3.75389	3.90082	4.77531	4.97092	4.78213	5.01764	4.83654	4.97119	4.9016
SPL2	3.91874	4.03885	4.29441	3.94457	4.0829	3.83417	3.66464	3.88313	4.12003	3.80079	3.78633	3.76246	4.04734	3.98564	3.9278	4.04654	4.17582	3.95728	4.02685	3.99838
SPL15	2.88477	2.12794	2.28818	2.39091	2.516	2.60766	2.75237	2.39704	2.42497	3.06044	2.54947	2.71867	2.37703	2.98185	2.94738	2.94229	2.71494	2.24341	2.63495	2.80476
SPL14	6.21125	6.38337	6.39722	5.88997	5.88712	5.89492	5.6149	5.55834	5.92022	4.93357	4.91853	5.00929	5.92361	6.036	5.63821	5.73812	5.99192	5.7294	6.13449	5.97718
SPL12	7.08282	7.13901	6.97548	6.79339	6.99873	7.02681	5.91968	5.93855	5.84864	5.37924	5.56665	5.60745	6.15872	6.63928	6.48838	6.5592	6.61844	6.26857	6.63834	6.44959
SPL11	3.43415	3.59406	3.59818	3.80141	3.61972	3.74332	3.22909	3.51615	3.34956	3.55766	3.44036	3.35012	3.55714	3.70274	3.45874	3.50295	3.87314	3.63728	3.77907	3.45786
SPL10	3.9962	4.08734	4.12999	3.939	4.13091	4.0255	3.69349	3.75801	3.73744	3.90241	3.81073	3.82512	3.68102	4.00136	3.98733	3.92406	4.15485	3.98847	3.99092	4.00804
SPL1	7.11131	7.20563	7.03576	6.95675	7.08188	7.08238	6.75218	6.66414	6.74295	6.53003	6.59019	6.54992	6.94723	7.04502	6.78629	6.87381	7.14144	6.81567	7.10261	7.04585
SPL	0.0409136	0	0.0406282	0	0.092434	0	0	0	0	0	0	0	0	0	0	0	0	0	0	0
SPK1	6.36215	6.0997	5.92076	6.0792	5.80071	6.00427	6.58825	6.51171	6.54843	6.52705	6.23822	6.23845	6.57212	6.63235	6.30991	6.37376	6.74236	6.40662	6.63785	6.59972
SPIK	0	0	0	0	0.031474	0.0364733	0.0720841	0.0640495	0.110954	0	0.122021	0.0568097	0.0385236	0	0	0.0543998	0.0412257	0.0947925	0.0933094	0.0382248
SPI	5.46427	5.76198	5.69757	5.19695	5.20582	5.10487	4.92275	5.05249	5.2393	4.49099	4.10272	4.2474	5.48761	5.33487	5.12075	5.22014	5.46191	5.06005	5.66989	5.34352
SPHK1	5.03878	5.39918	5.33069	4.7911	5.19717	4.89992	4.34267	4.53314	4.50743	3.73688	4.09031	4.33326	4.57534	5.07557	5.00859	4.91302	5.04703	4.69808	5.04019	4.96498
SPH8	0	0	0	0	0	0	0	0	0	0	0	0	0	0	0	0	0	0	0	0
SPH1	0	0	0	0	0	0	0	0	0	0	0	0	0	0	0	0	0	0	0	0
SPDS3	6.01474	5.71646	5.73442	5.91431	5.93054	6.0412	6.54536	6.10479	6.37354	6.51155	6.41375	6.38777	6.41994	6.44025	6.22298	6.09837	6.26852	6.23579	6.05118	6.1048
SPDS2	7.37025	7.20929	7.33834	7.24459	7.21419	7.38802	6.94118	6.71801	6.97762	6.61388	6.874	6.8498	7.04508	6.99239	6.99093	6.96539	6.90403	7.07961	6.94803	6.94288
SPDS1	7.33213	7.07088	7.25231	7.35701	7.28976	7.38161	7.7643	7.58516	7.74393	7.59278	7.68667	7.64941	7.60158	7.52154	7.48002	7.46788	7.42089	7.68263	7.36571	7.52866
SPCH	0	0.0380898	0.118605	0	0	0.0364733	0.106819	0.0640495	0	0	0.041831	0.0568097	0	0.0612872	0.104916	0.106823	0.0412257	0.0947925	0.137794	0.181736
SPC98	4.44035	4.43654	4.36009	4.26054	4.24271	4.15763	4.3822	4.47837	4.38213	3.99448	3.77707	3.80868	4.49451	4.62611	4.24434	4.41207	4.72684	4.3545	4.66604	4.63473
SPA4	1.71037	1.71107	1.59831	1.18677	1.5454	1.94186	1.79046	1.60541	1.50521	1.07893	0.978812	0.784868	1.61199	2.02897	2.2771	2.04005	1.81637	1.93295	2.11794	1.82811
SPA3	2.25345	2.05551	1.92563	2.07242	1.87529	2.24432	0.843284	0.347525	0.429124	0.791648	0.372055	0.643656	0.768602	0.760724	1.63789	1.05378	0.810386	0.804904	1.2447	0.873684
SPA2	4.75815	5.08577	4.93093	4.52332	4.64494	4.721	4.07308	3.96089	4.17214	3.36638	3.42067	3.28027	4.33149	4.54797	4.49897	4.61573	4.80522	4.27829	4.93855	4.61115
SPA1	3.33482	3.17409	3.56375	3.04317	2.82076	3.32373	2.79559	2.61583	2.60003	2.47125	1.78317	1.44732	3.13651	2.22918	3.53583	2.56527	1.96302	2.40936	2.73245	2.62178
SP1L5	1.00488	0.828509	0.598469	0.67237	0.860816	0.620752	2.51439	1.96545	0.868741	3.35298	1.72016	1.75259	1.63731	0.867525	1.63789	1.02682	0.399297	1.12991	0.952634	0.669652
SP1L4	4.09906	3.66272	3.25829	4.2312	4.0678	4.22633	3.46826	3.80094	3.54666	3.06044	3.54951	3.95782	3.35448	4.25194	3.98733	3.99183	3.92087	3.88285	4.13504	3.81514
SP1L3	7.04215	6.63633	6.47246	7.03558	6.74414	6.90017	6.95881	7.11284	6.76715	6.78415	6.58401	7.05981	6.52965	7.18712	7.05371	6.99045	6.90159	7.05145	6.95193	6.85392
SP1L2	7.23878	6.16946	6.04078	6.80378	6.36626	7.07664	5.75699	5.44113	4.31032	7.06322	6.02535	6.14656	5.39786	4.59795	6.08471	5.04314	4.75654	4.22689	4.48418	5.02331
SP1L1	0	0	0	0	0	0	0	0	0	0	0	0	0	0	0	0	0	0	0	0
SOX	6.9193	6.76291	6.85251	7.03362	6.99898	7.08836	7.12715	7.13164	7.07606	7.51745	7.46654	7.47832	7.12613	6.96258	6.93644	6.96272	7.09539	7.14683	6.88907	7.00602
SOUL-1	0.332148	0.430601	0.36246	0.123075	0.287541	0.268829	0.668295	0.0640495	0.340817	0.398184	0.270154	0.401963	0.345535	0.333856	0.380428	0.343679	0.19527	0.384716	0.34171	0.373336
SOT7	0.0806989	0.0751997	0.0406282	0	0.121975	0.106765	0.0720841	0	0.110954	0.0889145	0.0824831	0.111467	0.148282	0.0612872	0	0	0	0.0481747	0.0474089	0.111764
SOT18	5.79542	5.59075	5.96233	6.30126	6.71567	6.45945	7.86475	7.07205	7.99843	7.56181	6.82767	6.81111	6.95669	6.36857	6.22225	6.46883	6.50698	6.50591	6.4389	6.59972
SOT17	4.61816	4.16685	5.19216	4.71813	4.63857	4.37971	6.63919	5.93962	6.73827	5.76127	4.83176	5.01109	5.66198	5.94238	5.68972	5.77402	5.58551	5.25353	5.90441	5.84595
SOT16	7.19385	6.80667	7.91376	7.46372	7.29524	7.17424	8.55138	8.25425	8.26531	8.25096	8.01062	8.06265	8.06636	8.48355	8.34889	8.37358	8.41827	7.94047	8.64175	8.64931
SOT12	3.18317	3.34716	3.71888	3.6493	3.55351	3.07469	2.01736	2.38455	2.80646	1.99558	2.47509	2.54091	3.18024	1.81434	1.78724	2.32089	2.10588	3.58924	2.21456	2.79363
SOS5	4.9965	4.54137	4.81715	5.1579	4.97338	5.10702	5.34719	5.46059	5.11169	5.96146	5.5459	5.76278	4.99204	5.55459	5.49353	5.31789	5.69208	5.39645	5.44385	5.50064
SOS4	5.38107	5.47664	5.65487	5.36951	5.5344	5.32725	4.97068	4.88085	5.14683	4.52325	4.93527	4.6792	5.3412	5.03222	5.06006	5.15317	5.06088	5.00466	5.0792	4.97856
SOS3	2.94528	3.77129	3.36212	2.74403	2.97036	2.42713	2.94224	3.36544	3.13439	1.75867	2.24375	2.34954	3.3621	2.8578	2.96142	3.2584	2.78335	2.63116	2.75404	2.46925
SOS2	3.30574	3.43899	3.60497	3.15317	3.30253	3.11362	2.70781	3.02275	2.93769	2.15851	2.452	2.4799	2.97706	3.11066	3.28542	3.26994	3.38943	3.10536	3.43586	3.03013
SOS1	4.0869	4.44188	4.40358	3.89362	4.0678	3.99571	3.26029	3.32025	3.611	2.02967	2.39666	2.39432	3.8091	3.54004	3.62673	3.74544	3.8958	3.43473	3.94785	3.53005
SON1	0	0.0380898	0	0	0.062276	0	0.106819	0	0	0	0.041831	0.311478	0.112616	0.283307	0.294308	0.0543998	0.231342	0.267518	0.22285	0.488251
SOM	0.0806989	0.0751997	0.192583	0.3074	0.234436	0.140667	0	0	0.180449	0.0451421	0	0	0.0760453	0.0612872	0	0.106823	0	0	0	0.147174
SOL1	4.54538	4.52302	4.67276	4.38259	4.48505	4.32178	4.5061	4.68344	4.74244	4.17286	4.48655	4.55406	4.65033	4.66612	4.40193	4.64704	4.71256	4.70185	4.5515	4.63161
SOG1	5.38505	5.35931	5.2828	5.26201	5.30815	5.40516	5.26307	5.03861	5.01036	4.58951	4.59589	4.61444	5.23117	5.55725	5.34213	5.26264	5.46381	5.29779	5.5246	5.36717
SOFL2	0.897592	1.42517	1.49975	0.872761	1.38409	1.26796	0.644849	0.70977	0.950586	0.709905	0.978812	0.784868	1.02032	0.79721	1.39055	1.253	1.01047	1.25833	1.28482	1.59154
SOFL1	2.32145	2.50636	2.57766	2.25397	2.45927	2.44759	1.62058	1.80603	1.80935	1.61636	1.84355	1.5097	2.04936	2.22918	2.13568	2.3538	2.50259	2.15818	2.26557	2.20936
SOBIR1	4.84157	5.09484	5.17857	4.90982	5.04259	4.82109	4.68197	4.48423	4.67481	3.29343	3.96001	3.87731	5.20706	5.41629	4.37333	4.85098	5.00597	4.71123	5.24215	5.04342
SOBER1	5.04508	5.08122	5.07725	4.99689	5.16649	5.0734	4.84129	4.80087	4.9078	4.64371	4.96139	4.60495	4.96229	4.95963	5.0304	5.01083	4.83776	4.96913	4.93855	4.95002
SOB5	0	0	0	0.0422023	0.062276	0.0720472	0	0	0	0	0	0	0	0	0	0	0	0	0	0
SOB3	5.00299	5.09484	4.89953	5.16029	5.24829	5.43449	5.01707	4.88085	4.97535	5.32879	5.42762	5.52554	4.88776	5.42506	5.23207	5.10727	5.33401	5.2815	5.0948	5.13004
SNZ	0	0	0	0.0422023	0	0.0364733	0	0	0.0749092	0	0	0	0	0	0	0	0	0	0	0
SNX2b	4.49105	4.4258	4.56547	4.63267	4.50481	4.33098	4.44123	4.43966	4.51754	3.95658	4.10024	3.96526	4.63313	4.56923	4.31712	4.65367	4.5737	4.61256	4.59602	4.50085
SNX2a	5.20663	5.14697	5.04141	4.94917	4.94267	4.99565	4.88071	4.84711	5.03637	4.23262	4.16792	4.44389	5.04503	5.07742	4.84215	5.04145	5.23976	5.00466	5.00159	4.78279
SNX1	6.32587	6.43514	6.49594	6.15748	6.3064	6.25071	5.17272	5.33803	5.47622	4.16009	4.2814	4.6541	5.5949	5.87571	5.94155	5.86244	5.97207	5.73585	6.0084	5.58618
SNRNP-G	6.97644	6.5914	6.62052	7.00956	6.77382	6.83631	7.46543	7.44598	7.48407	7.28495	7.25026	7.20275	7.15545	6.97657	6.93288	6.85956	6.86151	7.1664	6.92759	6.92546
SNRK2.9	4.57354	5.78106	5.13702	4.20357	4.4722	4.45406	4.18703	4.38742	3.976	2.92813	3.79247	4.03408	4.51173	4.35649	4.25007	4.54862	4.80821	4.38765	4.91957	4.61905
SNRK2.7	3.2846	3.63191	3.67762	3.55407	4.31483	3.72388	2.25269	2.79636	2.62517	1.49146	1.9681	2.07486	2.77514	3.35662	2.80671	3.22322	3.29459	3.01735	3.23039	2.96217
SNRK2.5	4.66635	4.35401	4.84752	4.80802	4.73969	4.52476	4.26983	4.58044	4.91547	3.87455	4.08282	4.07247	5.01878	4.62611	4.66689	4.669	4.74411	4.87878	4.72189	4.3962
SNRK2.3	6.5847	6.96365	6.48999	6.41604	6.66043	6.72897	4.73428	4.95662	4.70018	4.23506	5.02665	4.87357	5.45772	5.75222	5.92373	5.86053	6.1207	5.70801	6.1386	5.99308
SNRK2.2	7.59014	7.8667	7.82242	7.58555	7.61841	7.72321	7.49871	7.50306	7.31185	7.5739	7.73847	7.54438	7.6072	7.7172	7.78715	7.69086	7.83876	7.64959	7.79586	7.84549
SNRK2.10	5.60563	5.76482	5.71651	5.40329	5.35632	5.3346	4.80209	4.79144	4.73812	3.63352	3.6408	3.91621	4.98095	5.03222	5.1066	5.14849	5.04577	4.92305	5.11997	4.73559
SNRK2.1	5.99145	5.79364	5.97745	5.8534	5.89943	5.70971	5.31227	5.33479	5.45622	4.71877	4.84807	4.79434	5.49282	5.59401	5.49835	5.57674	5.61396	5.44449	5.61194	5.37746
SnRK1.3	0	0	0	0	0	0	0	0	0	0	0	0	0	0	0	0	0	0	0	0
SNM1	3.98576	4.55949	4.74829	3.9306	3.98783	4.02096	3.58681	3.57778	3.54995	3.26031	3.77087	3.58069	3.82296	3.92922	3.99759	4.01602	3.99355	3.69137	3.93845	4.07622
SNL6	4.20861	4.62821	4.93228	3.76722	4.25776	3.80011	2.93743	2.7869	3.07176	2.40353	2.10265	2.12885	3.30003	3.53465	3.31852	3.44813	3.80895	2.73782	3.73269	3.24147
SNL5	4.69707	4.73497	4.92688	4.43896	4.38352	4.2595	3.61724	3.56123	4.09325	2.82836	2.52756	2.72745	4.09152	3.87904	3.977	4.13754	4.34793	3.66458	4.43378	3.79015
SNL4	4.25282	4.58222	4.74522	3.85862	4.20179	4.07237	3.3021	3.63161	3.67561	3.14063	2.4047	2.55083	3.80631	3.65881	3.55447	3.6734	3.92912	3.18293	4.14869	3.59881
SNL3	4.37984	4.93622	4.86176	3.9857	4.2677	4.122	3.3133	3.34625	3.66048	2.70721	2.45974	2.24341	4.12323	3.69793	3.64859	3.79021	4.25899	3.31185	4.2909	3.5924
SNL2	5.43962	5.84825	5.6007	5.19695	5.40595	5.33368	4.47486	4.67833	4.60702	3.6879	3.60288	3.65156	5.02958	4.83136	4.77617	4.91853	5.15778	4.56988	5.24215	4.96001
SNL1	4.47435	4.98578	5.00723	3.84676	4.39415	4.20446	2.82718	3.04673	3.49645	2.29559	2.1125	1.96042	3.87445	3.5667	3.63989	3.71199	4.16887	3.12795	4.18094	3.72134
SNI1	1.53531	1.35146	1.58463	1.55065	1.58836	1.37152	1.77973	1.32081	2.03249	1.24291	1.21653	1.5097	1.67448	1.74132	1.65527	1.83779	1.62626	1.61885	1.86361	1.71467
SNG1	3.87698	5.02661	4.47016	3.54309	4.3052	4.36365	1.90344	2.04695	2.02306	2.16875	2.42064	2.34954	2.00141	3.61349	4.10584	4.19012	2.97106	2.56648	3.49263	3.30164
SNF7.2	6.58729	6.54421	6.56502	6.58971	6.63536	6.43062	6.18291	6.36369	6.35535	5.45123	5.5377	5.73803	6.34555	6.32784	6.21275	6.32688	6.18362	6.18889	6.37006	6.04563
SNF7.1	6.75957	6.67386	6.54839	6.70421	6.70106	6.79166	6.44161	6.6479	6.44412	5.92796	5.79479	6.06928	6.41216	6.75335	6.53607	6.67765	6.5682	6.64946	6.68639	6.37455
SNF4	5.65011	5.71572	5.54443	5.57483	5.53714	5.57052	6.03238	5.94175	6.02252	6.30146	6.39067	6.20821	6.00002	5.77412	5.71687	5.72245	5.90176	5.85236	5.6623	5.89949
SNC4	1.23386	1.52243	1.27982	1.02783	1.25672	1.6439	0.691365	0.347525	0.591009	0.289827	0.436198	0.818113	0.673891	1.20282	1.45151	1.29879	1.07144	0.747704	1.2447	1.12524
SNC1	4.01429	4.29034	4.05016	3.58652	3.87308	3.97237	3.41728	3.58326	3.05335	3.04941	3.45591	3.65617	3.5964	3.98959	4.17072	4.02626	4.15485	3.71394	4.07053	4.32067
SNAP33	6.65062	7.37935	7.23354	6.5946	6.63152	6.39463	6.19153	6.45311	6.21698	5.40652	5.8243	5.89622	6.41216	6.66973	6.59916	6.96228	6.47913	6.33014	6.91126	6.48548
SNAP30	0.0409136	0	0	0	0	0	0	0	0	0	0	0	0	0	0	0	0	0	0	0
SNAP29	0.875142	0.992679	1.04039	0.985199	0.788971	1.07105	0.822537	0.99907	0.689648	0.498968	0.234522	0.401963	0.79134	1.17536	0.779558	0.85357	0.88021	1.03748	1.2447	0.620108
SMZ	1.77242	2.40069	2.14646	1.70311	1.75789	1.74654	2.14818	2.34643	2.27418	1.99558	2.03176	1.97523	2.15833	1.93386	2.1963	2.34291	1.52817	1.97093	1.94096	2.16686
SMU2	4.2851	4.30799	4.41521	4.37229	4.23934	4.29944	4.4682	4.48423	4.58796	3.90853	3.4713	3.73661	4.50487	4.47665	4.18575	4.3509	4.62883	4.4562	4.41131	4.18457
SMU1	5.43962	5.36587	5.5005	5.31245	5.37638	5.3832	5.04309	4.8079	5.12937	4.73436	4.67445	4.59778	5.19325	5.09585	5.06495	5.11848	5.13892	5.13306	5.10744	5.05279
SMT3	5.99079	5.33274	6.32761	5.99911	6.20567	5.55253	5.97713	6.59739	6.92354	6.4373	6.82018	6.8219	6.90093	5.28114	4.97957	5.26984	5.45811	6.3501	5.49818	5.79034
SMT2	6.9863	6.60732	6.98006	7.17813	6.97894	6.97725	7.80039	7.7208	7.83581	8.3137	8.21527	8.19112	7.63083	7.48496	7.44172	7.48871	7.54745	7.67162	7.34214	7.6122
SMT1	8.40473	8.42976	8.64202	8.4528	8.39234	8.51915	8.2908	8.39805	8.4024	8.20508	8.23723	8.33999	8.29525	8.43517	8.2363	8.23011	8.25729	8.41003	8.27838	8.28465
SMP2	5.5087	5.88529	6.0389	5.2962	5.38858	5.32172	4.18093	4.49879	4.64285	3.22151	2.8495	3.20687	4.65654	4.61848	4.61009	4.56978	4.84359	4.34489	4.95263	4.17817
SMP1	4.74583	5.16106	5.27218	4.49511	4.90281	4.76514	3.35363	3.69872	3.73744	2.50395	2.29654	2.3721	4.16301	4.20178	4.17374	4.28132	4.40037	4.00382	4.49704	3.81514
SMO2-2	5.0945	4.73352	4.86883	5.13736	5.0807	5.03899	5.35984	5.28862	5.53462	5.60612	5.47133	5.22914	5.39136	5.13735	5.1363	5.11528	5.10164	5.20122	4.94169	5.13446
SMO2-1	5.4968	5.46182	5.46642	5.2962	5.27648	5.32909	5.67473	5.54437	5.71962	6.08008	6.0273	5.74453	5.69326	5.47659	5.63164	5.65584	5.66101	5.56114	5.41364	5.76919
SMO1-3	1.23386	0.871336	1.22799	1.32993	0.693822	0.822207	1.1568	0.932	0.370857	0.562447	0.436198	0.487106	0.624096	1.02964	1.60249	1.48855	0.231342	0.307652	0.520341	0.594683
SMO1-2	4.3146	3.78815	4.05513	4.18721	4.23934	4.07456	4.27937	4.18986	4.29864	4.36536	4.37642	4.19141	4.45945	3.93333	4.11842	4.16561	4.06025	4.29585	4.22542	4.25929
SMO1-1	6.09038	5.5294	5.78387	5.93266	5.90369	6.06512	5.68769	5.57629	5.60107	5.28359	5.21326	5.1234	5.69099	6.04361	6.27168	6.22532	6.18592	5.99513	6.10539	5.97472
SMG7	6.52286	6.69077	6.60112	6.31961	6.31562	6.41339	6.32014	6.41525	6.44589	6.15148	6.04669	5.9001	6.51479	6.40891	6.23387	6.32964	6.53927	6.26857	6.49501	6.39494
SmD3	5.48202	5.19412	5.17516	5.39416	5.26659	5.24295	6.02729	6.00328	5.98781	5.93921	5.74421	5.88841	5.77039	5.87464	5.33541	5.43912	5.68884	5.76046	5.75178	5.60937
SMC6A	1.14283	1.66313	1.95781	1.14865	1.3595	1.22119	0.94277	1.06316	0.759438	0.918367	0.640593	0.606082	1.11348	1.02964	0.929931	1.02682	1.18616	0.593916	1.47019	0.975691
SMC5	3.12727	3.39197	3.47018	2.94648	3.17798	2.74623	2.26812	2.33349	2.45332	1.83777	1.48264	1.73529	2.57347	2.76874	2.54291	2.30975	2.78335	2.14716	3.02665	2.25064
SMC3	2.8391	2.81686	3.19671	2.39091	2.26111	2.29788	3.00344	2.7678	2.86039	2.55166	1.91281	1.66394	3.01136	2.68359	1.951	2.20544	2.41904	1.75571	2.93509	2.1495
SMC2	3.09364	3.16551	3.57417	2.78189	2.83866	2.60158	2.88836	2.84275	2.91748	2.70721	2.0727	1.96042	3.25575	2.76874	2.60684	2.44825	2.6762	2.17996	3.04429	2.12307
smB	5.73047	5.3546	5.30695	5.83025	5.45538	5.61189	6.77565	6.41371	6.6503	7.27817	6.88876	6.8377	6.38299	6.02354	6.01322	5.92946	6.15925	6.27238	5.89958	5.99186
SMB	1.56366	1.61354	2.16495	1.70311	2.02352	1.5587	1.2684	1.47012	2.10577	1.01229	1.17953	1.40419	1.6622	0.934571	0.901084	1.22955	0.946811	1.69648	1.2447	1.29271
SMAP2	0	0.0380898	0	0.083205	0	0.0720472	0.140737	0	0.0749092	0.0889145	0.270154	0.0568097	0.148282	0.176564	0.0534117	0.106823	0	0.226237	0.0474089	0.0382248
SMAP1	6.65968	6.36242	6.44293	6.77982	6.54454	6.61865	7.24805	7.80316	7.06606	7.59397	7.44867	8.02488	6.9393	7.05588	6.93288	6.84758	6.90752	7.28705	7.01552	6.91971
SLY2	2.99298	2.45097	2.92557	3.19117	3.08729	2.95594	3.42762	3.71876	3.46894	3.70558	3.5016	3.67444	3.09141	3.0439	3.22269	2.89835	2.83115	3.24108	3.06747	3.24964
SLY1	5.50504	5.39827	5.53023	5.53935	5.65423	5.51989	5.77802	5.98582	5.70126	5.90748	5.9614	6.1482	5.69552	5.6437	5.86519	5.85575	5.76541	5.76497	5.69523	5.82628
SLT1	5.05634	5.30859	5.26898	5.06116	5.2773	5.17914	5.13009	5.05052	5.03402	4.79838	5.1357	5.10331	5.25283	5.37766	5.13165	5.22608	5.64605	5.31512	5.392	5.48429
SLP3	4.61138	3.96663	4.00468	4.37642	4.03712	4.11136	4.43953	4.34937	4.13761	4.19806	3.92132	3.93528	4.23527	4.37169	4.34951	4.3671	4.42588	4.15722	4.18624	3.98865
SLP2	6.93057	6.93806	6.94804	7.03198	6.80716	7.19481	8.06433	7.81164	7.71933	8.52662	8.3305	8.32886	7.59715	7.92854	7.78493	7.64893	8.27103	7.99238	7.79239	8.11856
SLOMO	6.30765	6.55697	6.2123	6.02893	6.17297	6.29795	5.81131	5.74941	5.71743	5.99276	6.33076	6.05802	6.06852	6.19912	6.10383	6.04143	6.41686	6.00965	6.27928	6.40732
SLO1	1.59147	1.5358	1.65174	1.49096	1.55626	1.42752	1.65619	1.58372	1.92523	1.37253	1.25261	1.26646	1.68666	1.72247	1.92257	1.46866	1.93048	1.99571	1.82332	1.69087
SLK3	3.44562	3.49141	3.51051	3.45991	3.54808	3.54556	3.07096	3.33979	3.04871	2.62782	2.72021	2.90812	3.30003	3.45696	3.32397	3.29275	3.5118	3.19368	3.55136	3.42938
SLK2	5.17481	5.08236	4.85892	5.17341	5.12606	5.2044	4.33354	4.42144	4.43285	3.87767	3.62024	3.54142	4.60773	4.87041	4.66903	4.82774	4.87243	4.66177	4.98038	4.42534
SLK1	4.48921	4.73207	4.56721	4.41507	4.56922	4.56745	3.86055	3.95246	4.03112	3.21164	3.53127	3.72351	4.15426	4.45968	4.19172	4.25833	4.39441	4.20581	4.38387	4.24506
SLD5	3.52707	3.07223	3.1039	3.42445	3.23991	3.38865	3.87825	3.73852	3.62041	3.95066	3.79553	3.83734	3.58668	3.60322	3.4978	3.22322	3.29884	3.53956	3.31999	3.29376
SLAH4	1.00488	1.46766	1.34615	0.645245	1.05709	0.644576	0.299308	0.787713	0.616308	0.62325	0.556514	0.567503	0.920716	0.79721	1.16648	1.15683	1.7803	1.19555	1.68027	1.38459
SLAH3	6.76187	7.06859	6.89016	7.2129	7.73067	7.72565	6.09427	7.05934	6.85976	6.28155	6.6263	6.67597	6.94596	7.69562	6.77142	7.39466	7.78536	7.40765	7.81995	7.48392
SLAH2	4.86881	5.08236	5.64007	4.67855	3.95127	4.17204	4.89445	4.62625	4.6086	4.77177	4.25274	4.51404	4.66426	5.16902	4.97957	4.78816	4.65396	4.12669	4.68114	4.66558
SLAH1	5.23996	5.65344	5.30799	5.76874	6.34371	6.40557	4.40854	5.19697	5.15117	4.26399	5.26163	5.07952	5.34505	5.55858	4.65614	5.35899	5.31312	5.07611	5.58508	5.49635
SKU5	8.41947	7.66106	7.78274	7.90986	7.75562	7.64933	7.81589	7.45011	7.74554	6.98066	6.59107	6.55609	7.53409	7.87247	7.90193	7.90074	7.67305	7.3649	7.70455	7.53431
sks9	1.56366	1.1046	1.425	0.825212	0.234436	0.357991	1.29876	0.787713	1.33279	0.681594	0.74558	0.643656	0.981298	0.723292	0.714727	2.16892	0.158273	0.493105	1.85031	0.373336
sks8	0.0409136	0.0751997	0.0406282	0.0422023	0	0.0364733	0.140737	0	0	0.0889145	0	0.0568097	0	0	0.0534117	0	0	0.0481747	0	0.147174
sks7	0.458326	0.311248	0.262952	0.439584	0.338761	0.23784	1.31371	1.58372	1.55839	0.764911	1.06248	0.606082	1.16663	0.563021	0.53863	0.85357	0.737009	0.859923	0.766852	0.763911
SKS6	7.64176	6.48468	6.97712	7.35962	7.22295	6.96842	7.82129	7.68178	7.72661	7.70999	7.46534	7.60069	7.69272	7.50025	7.4088	7.32168	7.32608	7.40967	7.37677	7.45042
sks5	7.96888	7.42633	7.53111	7.77851	7.41865	7.41489	8.07095	7.93318	7.70945	8.28958	8.03461	8.06654	7.612	8.05021	8.12804	8.00972	7.94898	7.67857	7.90807	8.001
sks4	5.46427	4.12985	4.99048	5.21666	5.33992	4.7041	6.06807	6.03858	6.59491	6.4718	6.20925	6.21212	6.30069	5.32865	5.15322	5.51988	5.2152	5.77663	5.13513	5.29501
sks3	3.14145	2.81686	2.92557	2.82483	2.76099	2.42713	4.01711	3.46369	3.82955	4.05366	3.55313	3.40585	3.77813	3.41061	3.31306	3.42251	3.53363	3.4119	3.63521	3.36692
SKS2	0.2988	0.214772	0.42518	0.199653	0.234436	0.0364733	0.0364922	0.0640495	0.0749092	0.0889145	0.041831	0.487106	0.112616	0.176564	0.380428	0.508628	0.231342	0.0947925	0.586029	0.24847
sks18	0	0	0	0	0	0	0	0	0	0	0	0	0	0	0	0	0	0	0	0
sks17	7.53661	6.98757	6.94504	7.09348	6.8932	6.84212	7.41283	7.22741	7.32221	7.29812	6.89055	6.82855	7.30787	7.52494	7.59339	7.69434	7.56567	7.17185	7.58136	7.51517
sks16	1.99696	0.667734	2.0099	1.56519	2.71811	1.85263	2.63828	3.01467	4.02168	2.49584	3.03181	2.869	3.30003	1.9822	1.01316	1.60247	1.34275	3.21494	2.15087	2.18401
sks15	1.47687	0.514051	2.55681	1.38015	3.23991	1.77919	2.94705	2.87881	4.75673	2.98136	3.12232	3.23175	4.0497	2.49657	0.575611	1.46866	1.82819	3.52686	2.19364	2.28283
sks14	0	0	0	0	0	0	0	0	0	0	0	0	0	0	0	0	0	0	0	0
sks13	0	0	0	0	0.031474	0.0364733	0	0	0.0749092	0	0.041831	0	0.0385236	0	0	0	0.0412257	0	0	0
sks12	0	0	0	0	0	0	0	0	0	0	0	0	0	0	0	0	0	0	0	0
sks11	0	0	0	0	0	0	0	0	0	0	0	0	0	0	0.0534117	0	0	0	0	0
sks10	0	0	0	0	0	0	0	0	0	0	0	0	0	0	0	0	0	0	0	0
SKS1	4.82556	4.50613	4.46457	4.87668	4.54625	4.4758	5.26979	5.50309	5.18855	5.37814	5.25609	5.33197	5.10185	4.59017	4.59666	4.59753	4.10225	4.94389	4.53288	4.74429
SKP2B	4.06227	4.37834	4.16027	4.24933	4.37127	4.20446	3.33177	3.24626	3.60153	3.18163	3.05242	2.97598	4.20171	3.33817	3.35088	3.66469	3.65479	3.58517	3.54311	3.5334
SKP2A	4.5436	4.6545	4.05016	4.48176	4.52291	4.80665	3.34274	3.39686	3.07632	3.26031	3.50907	3.71912	3.85838	4.13565	4.43249	4.21421	4.28067	4.26051	4.22799	4.12366
SKP1	8.51468	8.46591	8.47975	8.57125	8.64866	8.56532	8.86989	9.05638	8.78446	8.92869	9.04878	9.10315	8.816	8.54116	8.67706	8.71493	8.631	8.70271	8.64175	8.74622
SKOR	4.54893	5.70836	5.95504	4.83528	5.57234	5.45485	3.37516	3.70376	3.71712	2.35953	3.45204	3.33297	4.39039	5.02647	3.99076	4.97073	5.39392	4.38296	5.64699	5.08966
SKL2	3.7501	3.52197	3.53915	3.75141	3.63516	3.79213	4.09054	3.80563	3.78563	4.38963	4.19598	4.14304	3.78097	3.94557	3.93137	3.85294	3.95632	4.07531	3.77907	3.94153
SKL1	4.75047	5.0431	4.81861	4.65494	4.80147	4.97817	4.04201	4.16086	4.03582	4.36758	4.86855	4.56634	4.45945	4.90007	4.95522	4.94756	4.97971	4.92949	4.99254	4.95377
SKIP6	5.26499	5.56326	5.28809	5.11282	5.15671	5.27574	4.92031	4.97131	4.71635	5.19248	5.49693	5.5871	5.1143	5.29396	5.41025	5.33309	5.51775	5.36827	5.392	5.53613
SKIP5	5.64182	5.91054	5.80392	5.72407	5.77537	5.8099	5.80933	6.1516	5.8718	6.14502	6.24662	6.14575	5.96044	6.00319	5.90388	5.84903	6.06057	5.96408	5.88497	5.99186
SKIP4	3.01368	3.34716	3.3049	3.05867	3.14238	3.03468	2.52727	2.51631	2.75043	2.11683	2.38858	2.21873	2.5403	2.9335	2.86014	2.69078	2.98697	2.70815	3.01477	2.83222
SKIP3	1.23386	1.46766	1.71586	1.10949	1.87529	1.45473	1.69095	1.58372	2.04185	1.73131	1.68098	1.38213	1.92121	2.25565	2.00622	1.97102	2.44231	1.98337	2.21456	2.0687
SKIP2	6.14418	6.26088	6.09423	5.91715	6.09923	6.08593	4.98359	5.07986	5.05499	4.42421	4.54226	4.91449	5.42174	5.89056	5.74352	5.76691	5.89966	5.66037	6.01958	5.83717
SKIP16	6.31965	6.55204	6.39526	6.39737	6.53497	6.72059	6.05868	6.22873	5.97381	6.37623	6.64168	6.5493	6.38439	6.53512	6.68152	6.60605	6.80354	6.81697	6.59313	6.74077
SKIP1	6.20339	6.32776	6.12349	6.46097	6.5961	6.761	5.87378	6.02959	5.68865	6.31822	6.53542	6.50022	6.1505	6.47867	6.65044	6.52529	6.65085	6.65092	6.52934	6.58042
SKIP	7.25788	7.48632	7.38543	7.22325	7.28527	7.34958	6.4484	6.38892	6.56029	5.96807	5.92623	6.19482	6.9081	6.95503	6.87008	6.95782	7.08218	6.93096	6.89394	6.86726
SKdZeta	6.88249	6.6874	6.66424	6.8057	6.6092	6.72304	6.87628	6.65182	6.71468	7.03342	6.81265	6.75803	6.65621	6.66048	6.61424	6.57149	6.60905	6.61888	6.49928	6.51797
SKD1	7.18703	7.14202	7.12525	7.09286	7.08258	6.98251	6.97976	7.18122	6.99339	6.46455	6.50256	6.77717	7.06387	7.05917	7.06025	7.09958	7.09233	7.00682	7.07999	6.96227
SKB1	5.6251	5.41736	5.44199	5.6338	5.5206	5.51425	6.11841	5.98685	6.19773	6.22566	6.3397	6.16202	6.0691	5.65865	5.2944	5.33447	6.11589	5.98357	5.90038	5.9137
SK9	0	0	0	0	0	0.0364733	0	0	0	0	0	0	0	0.120077	0	0.0543998	0	0.139951	0	0
SK8	0	0	0	0	0	0	0	0	0	0	0	0	0	0	0	0	0	0	0	0
SK7	0	0	0	0	0	0	0	0	0	0	0	0	0	0	0	0	0	0	0	0
SK6	0	0	0	0	0	0	0	0	0	0	0	0	0	0	0	0	0	0	0	0
SK5	0.0409136	0	0	0	0	0	0	0	0.0379407	0.0451421	0	0	0	0	0	0	0.0412257	0	0	0
SK42	5.30648	5.05592	5.16944	5.06884	5.05126	5.1771	4.96241	4.91381	4.82884	4.50519	4.33706	4.30129	5.00547	5.04555	5.1066	5.14379	5.1246	5.0732	5.07349	4.92601
SK41	6.50378	6.61483	6.43056	6.36188	6.40018	6.46448	6.37727	6.4114	6.34261	5.86876	5.68522	5.79654	6.22755	6.48986	6.33977	6.38442	6.39168	6.25002	6.49555	6.28896
SK4	4.26797	3.68389	4.18992	4.43104	4.24941	4.04578	5.48889	5.27854	5.34428	5.20248	5.21097	5.21204	5.23842	4.97165	4.99159	4.9725	5.1234	5.09056	4.96194	4.97979
SK32	6.79626	7.01737	6.77749	6.71851	6.77353	6.83825	6.49831	6.79788	6.63723	6.69844	6.76895	6.9693	6.80119	7.05823	7.0109	6.99568	7.1664	7.03735	7.07999	7.07659
SK3	0	0	0.0406282	0	0	0	0.0720841	0.0640495	0.0379407	0.0889145	0	0	0	0	0	0	0.0412257	0.0481747	0	0
SK21	3.75626	4.08279	4.08214	3.88495	3.99982	3.90246	3.54942	3.26682	3.69057	3.04941	2.92409	3.05479	3.64402	3.69309	3.63989	3.61578	3.72605	3.50113	3.51388	3.43655
SK20	3.6379	3.98381	4.16257	3.82879	3.93472	3.89751	3.28324	3.52186	3.2641	2.94013	2.93523	2.92348	3.53373	3.69793	3.65293	3.65592	3.69409	3.71394	3.61961	3.32502
SK2	5.07247	5.20253	5.56198	5.1864	5.14866	5.08106	5.31227	5.26327	5.33479	4.9837	5.09032	5.09655	5.47625	5.30192	5.3779	5.36976	5.36985	5.23544	5.21646	5.14872
SK19	0	0	0	0	0	0	0	0	0	0	0	0	0	0	0	0	0	0	0	0
SK18	3.64455	3.01608	3.30906	3.7029	3.54535	3.36375	4.25829	4.03867	4.13104	4.037	3.98435	4.10314	4.06378	3.94963	3.81247	3.71621	3.76963	4.03703	3.82059	3.7125
SK16	0	0	0	0	0	0	0	0	0	0	0	0	0	0	0	0	0	0	0	0
SK15	0	0	0	0	0	0	0	0	0	0	0	0	0	0	0	0	0	0	0	0
SK14	0	0	0	0	0	0	0.106819	0	0.0379407	0	0	0	0	0	0	0	0	0	0	0
SK13	5.60136	5.4362	5.30903	5.45595	5.43566	5.1113	4.75633	5.08179	5.29617	4.18803	4.41274	4.44921	5.01637	4.63117	4.53462	4.64483	4.46049	4.90844	4.63921	4.53467
SK12	0.264664	0	0.118605	0	0.092434	0.140667	0.358158	0.184201	0.278792	0.131398	0.234522	0.264014	0.314476	0.176564	0.421635	0.206278	0.300887	0.384716	0.180949	0.280714
SK11	0.364742	0.279801	0.0406282	0.199653	0.287541	0.17379	0.386706	0	0.512336	0.362962	0.234522	0.567503	0.961385	0.563021	0.33801	0.253548	0.605759	0.346698	0.137794	0.24847
SK10	0.0409136	0	0.0801436	0	0	0	0.736427	0	0.689648	0.791648	0.372055	0.527865	2.01113	0	0.0534117	0	0	0	0	0
SK1	4.35369	4.51797	4.5213	4.47214	4.52014	4.50049	4.52869	4.64992	4.45406	4.37423	4.53128	4.28652	4.87717	4.79799	4.70285	4.75774	4.62035	4.52165	4.55765	4.6048
SK	6.69014	6.68665	6.48217	6.41454	6.60365	6.50286	5.54459	5.65249	5.64399	4.68886	4.86564	5.13334	5.83747	6.17333	6.0531	6.0313	6.11528	5.79616	6.21456	5.91755
SIZ1	6.35608	6.56107	6.5576	6.20005	6.29632	6.24195	5.85921	5.91812	5.92655	5.49967	5.72187	5.6611	6.23015	6.11581	5.89201	5.95471	6.14159	5.89579	6.1529	6.07408
SIS3	5.25959	5.64421	5.39673	5.33703	5.48125	5.34372	5.10346	5.16264	5.00559	5.25024	5.39066	5.38146	5.14992	5.37314	5.1969	5.30532	5.40086	5.39529	5.13924	5.36529
SIRB	4.22646	4.43475	4.382	4.14184	4.28902	4.31993	4.21118	4.37169	4.07055	4.15238	4.42465	4.41159	4.21859	4.21533	4.29511	4.23791	4.29353	4.19515	4.27605	4.15661
SIRANBP	7.70816	7.21994	7.61968	7.66915	7.62245	7.35162	8.04445	7.98502	8.25175	7.47323	7.33235	7.64014	7.99928	7.65053	7.61881	7.65114	7.59387	7.67762	7.61789	7.53869
SIR	7.62167	7.85741	8.42589	8.07062	7.79082	7.9088	8.91277	8.35029	8.77282	8.74349	8.36245	8.33264	8.32307	8.15606	8.02046	8.06314	8.07932	7.97164	7.90485	7.99433
SIP4	5.75373	5.70984	5.58362	6.07667	6.69247	5.99039	4.85157	5.24784	5.11613	4.05366	4.81528	5.12506	5.19112	5.85531	5.56768	5.97512	5.78678	5.49207	6.02033	5.87198
SIP3	8.85405	9.03828	8.93294	8.99183	9.32798	9.39533	7.86427	7.85726	7.56466	7.50134	8.05566	8.21159	8.00172	8.5899	8.68171	8.55669	8.86093	8.8449	8.82273	8.80213
SIP2	9.29454	9.47101	9.26609	9.0013	8.59758	8.26192	8.19795	8.73362	8.67726	7.93615	8.37081	8.33802	8.29575	8.13595	8.36746	8.61554	8.01611	7.96362	8.35398	8.26602
SIP1A	6.77064	6.77846	6.67072	6.91265	6.70503	6.82918	7.06448	7.06473	7.06117	7.13609	7.15638	7.15517	6.96515	6.80466	6.75842	6.88746	6.71037	6.94494	6.78627	6.87619
SIP1	6.94445	6.89526	7.02188	7.06082	7.2221	7.01886	7.44415	7.36129	7.2256	7.45662	7.25304	7.03528	7.1149	7.19654	7.04632	7.21714	6.97456	7.11467	7.02776	7.1702
SINAT2	5.65999	5.84959	5.76505	5.67042	5.82897	5.76849	5.45137	5.41527	5.2834	4.57996	4.7008	4.89125	5.34889	5.76609	5.63383	5.56156	5.81899	5.56425	5.7482	5.5353
SIM	5.29067	5.55836	5.25933	5.4897	5.60931	5.39641	5.11843	5.65249	5.49595	5.54359	5.45594	5.92892	5.11317	5.56785	5.30132	5.68415	5.59851	5.57765	5.62957	5.41062
SIK1	6.19435	6.27988	6.17971	5.95147	6.03905	6.03952	5.26114	5.32829	5.33764	4.8454	4.81678	4.83551	5.568	5.73469	5.6545	5.70343	5.87636	5.56114	5.75267	5.58698
SIGF	2.96136	2.78921	2.48502	2.71171	2.64877	2.78426	1.82216	1.60541	1.68335	1.35471	1.49774	1.54983	1.86873	2.10371	2.20812	1.98509	1.88591	1.97093	2.30511	1.93327
SIGE	2.51538	2.37115	2.35413	2.28065	2.49358	2.61973	1.28366	1.03147	1.10154	0.893898	0.843442	1.00294	1.42108	2.30716	2.37476	2.16892	2.20897	2.28421	2.23518	2.17546
SIGC	3.02392	3.27722	3.28813	2.96854	2.97845	3.25574	2.57146	2.53903	2.57444	1.91276	2.42064	2.4484	2.77514	3.28135	3.16319	3.18105	3.38943	3.03539	3.30055	3.18296
SIGA	3.57313	3.76563	3.72513	3.40841	3.43199	3.34206	2.54637	2.7189	2.44629	1.61636	2.05238	2.21873	2.83656	2.98185	3.19325	3.01267	3.09859	2.80245	3.2659	2.95219
SIG4	0.264664	0.871336	0.514425	0.617599	0.570684	0.758131	0.0364922	0.295111	0.0749092	0.0451421	0.122021	0.264014	0.0760453	0.382694	0.421635	0.299317	0.334442	0.139951	0.486341	0.280714
SIG2	3.31828	3.23685	3.21457	3.2732	3.14957	3.11362	2.52084	2.53903	2.50841	1.66055	1.2878	1.8996	2.66249	2.68359	2.75927	2.37533	2.70214	2.53301	3.06171	2.50381
SIB1	3.39129	3.06302	3.86744	4.21515	4.26108	4.48242	4.09271	3.91387	3.51674	3.81389	3.77397	4.15285	3.93185	5.67221	4.89979	4.19315	5.46854	5.04529	5.22292	5.44571
SHY2	6.16515	6.05279	5.97155	6.06072	6.737	6.52429	5.12162	5.28191	4.5425	4.87383	4.41672	4.72811	4.78388	5.61076	5.81098	5.50775	5.07211	4.54911	4.9819	5.37466
SHW1	3.10815	3.02559	3.19671	2.97944	3.39012	3.2441	3.40338	3.28709	3.08993	3.33946	3.57466	3.34443	3.18024	3.54541	3.70392	3.59758	3.88168	3.69893	3.72177	3.84509
SHV3	5.79766	5.57221	5.22228	5.47726	5.47268	5.39904	5.4059	5.58587	5.43327	5.68132	5.5871	5.41716	5.45059	5.41336	5.73128	6.09918	5.45811	5.06005	6.0892	5.79872
SHV2	2.46366	1.89873	1.95781	2.12245	2.45347	1.28321	1.2684	2.94834	2.63139	1.81188	2.78938	2.85305	2.78084	0.867525	0.810913	1.13175	1.07144	1.97093	1.43497	1.57863
SHT	0	0	0	0	0	0	0	0	0	0	0	0	0	0	0	0	0	0	0	0
SHS1	5.4038	5.23056	5.81054	5.61645	5.32253	5.25751	6.48145	6.48051	6.54143	6.41005	6.3465	6.37037	6.33059	5.98056	5.73843	5.7235	5.77155	5.98743	5.80102	5.84662
SHR	5.54737	5.5227	5.58276	5.68381	5.70635	5.62243	6.01248	5.95553	5.96952	6.08211	6.27595	6.35983	5.77894	5.90212	5.75162	5.86719	6.04925	6.22273	5.85863	6.08382
SHP2	0.427801	0.567119	0.455545	0.589414	0.653932	0.961501	0.691365	0.240722	0.429124	0.289827	0.46723	0.111467	0.649208	0.684862	0.575611	0.621035	0.399297	0.457873	0.648855	0.280714
SHP1	0.629042	0.458957	0.598469	0.825212	0.693822	0.842949	0.386706	0.539987	0.616308	0.46615	0.72004	0.784868	0.673891	1.38165	0.929931	0.883929	0.737009	0.688141	0.794902	0.373336
SHOC1	0.119416	0.247653	0.228197	0.161872	0.234436	0.299166	0.0720841	0.0640495	0.0749092	0	0.122021	0.164129	0.148282	0.0612872	0.0534117	0	0.0813061	0.0481747	0.0474089	0.0382248
SHN3	0	0	0	0	0	0	0.106819	0	0	0	0	0	0	0	0	0	0	0	0	0
SHN2	0	0	0	0	0	0	0	0	0	0	0	0	0.0385236	0	0	0	0	0	0	0
SHN1	0.2297	0.401675	0.262952	0.67237	0.363704	0.495345	0.0720841	0	0.14612	0.0889145	0.0824831	0.0568097	0.0385236	0.0612872	0	0.157407	0	0.139951	0.0933094	0.111764
SHM7	4.90943	5.15349	5.34698	4.77085	4.6826	4.69699	5.07523	5.00841	5.06076	4.1754	4.14891	4.13976	4.86114	5.34261	5.3027	5.12326	5.01247	4.72982	5.18235	5.05162
SHM6	5.26715	5.53524	5.36908	5.14948	5.24997	5.32172	5.0386	5.08179	4.94322	4.91393	5.02273	5.02004	5.12776	5.34261	5.1654	5.26119	5.42052	5.07756	5.32023	5.40332
SHM4	7.95256	7.39732	8.07556	8.06791	7.82869	7.65612	9.95814	9.85428	10.2017	9.93865	9.80123	9.61652	9.64992	9.04263	8.93182	9.0473	8.7644	9.15396	8.69004	8.86927
SHM3	5.80955	5.55918	5.71651	5.76165	5.66305	5.56741	6.34308	6.10002	6.45993	6.0929	6.09033	5.97202	6.21866	5.79457	5.43687	5.67767	5.95666	6.03378	5.90602	5.85601
SHM2	6.13535	5.62479	5.93766	5.80596	5.75548	5.68838	6.14998	6.03459	6.292	5.21364	5.05884	4.98571	6.12499	5.8368	5.71376	5.84999	5.97871	5.84556	5.98119	5.69486
SHM1	5.62005	5.22747	5.1417	5.5077	5.30493	5.75488	5.57437	5.37638	5.33479	5.05716	4.7138	4.60732	5.22805	5.70499	5.56538	5.57092	5.26499	5.37182	5.52564	5.15199
SHL1	6.17839	6.31035	6.12585	6.11053	6.25525	6.30778	5.46733	5.77595	5.42882	4.75319	5.15131	5.39942	5.75673	6.23198	5.99883	5.98128	6.2211	6.05383	6.30267	6.0303
SHI	1.99696	2.11017	2.23665	1.94475	2.08481	2.19677	2.67925	2.57244	2.54181	2.10622	2.30516	2.53092	2.31561	2.73151	2.26583	2.3646	2.62966	2.34332	2.43556	2.02178
SHD	8.11958	7.41913	7.80815	7.85708	7.60278	7.29253	7.07603	7.30525	7.66733	5.85853	5.63913	5.89524	7.68078	7.35063	6.96198	7.20404	7.79876	7.07417	7.7027	6.87454
SHB1	1.00488	1.50893	1.71586	1.24214	1.40827	0.736124	0.495566	1.39739	1.51869	0.764911	0.72004	0.850608	1.51969	0.934571	0.714727	1.22955	0.946811	1.174	1.20344	1.0524
SHB	2.69914	2.64856	2.63849	2.68532	2.52708	2.58321	2.10588	2.03102	2.14106	1.40752	1.571	2.07486	2.19289	2.42842	1.90815	2.04005	2.44231	2.13606	2.5136	2.22601
SHA1	4.69547	4.3177	4.41328	4.63784	4.43444	4.52957	4.84515	4.69106	4.64439	4.83258	4.76777	4.50896	4.6347	4.85535	4.70494	4.63594	4.78867	4.70374	4.67172	4.76581
SHA	3.12252	3.0491	3.08945	2.96854	3.11326	2.95117	2.69074	2.32044	2.70988	2.1482	2.38045	2.24341	2.66865	3.21548	2.95441	2.77419	3.07397	2.79541	2.98464	2.90643
SGT1B	7.29085	7.36373	7.38716	7.21347	7.27935	7.23876	7.05811	7.17897	7.20073	6.59123	6.45207	6.78245	7.08272	7.09487	7.02976	7.04185	7.07289	7.09582	7.13897	6.93182
SGT1A	4.85167	5.00274	5.03389	4.72463	4.93749	4.79205	4.23099	4.30699	4.17427	4.15495	4.30736	4.43856	4.97972	4.64124	4.79	4.59523	4.83629	4.53439	4.96657	4.6913
SGS3	4.30833	4.41499	4.4401	4.1491	4.16146	4.22238	4.07088	4.01456	4.23882	3.26031	3.06262	3.28622	4.25993	4.40162	4.28956	4.35361	4.72684	4.37354	4.55355	4.07392
SGR5	1.36853	1.54905	1.77726	1.46016	1.82229	1.37152	0.758441	1.15425	1.13693	0.289827	0.0824831	0.311478	0.857477	1.05998	0.901084	1.15683	1.1107	0.493105	1.1172	0.740917
SGR4	6.72312	6.70045	6.6924	6.64425	6.62766	6.55133	6.42923	6.46577	6.59531	5.75704	5.92344	5.9931	6.5364	6.60303	6.57711	6.6459	6.61716	6.56764	6.69851	6.48851
SGR2	3.94322	3.94924	3.78315	3.3675	3.23654	3.4474	3.01263	2.96521	3.14747	2.07391	2.29654	2.46948	3.20161	3.31319	3.31852	3.51755	3.50075	3.07662	3.50965	3.26181
SGP2	3.82522	4.15173	3.49232	3.91365	4.19312	3.87503	3.498	3.74342	3.47586	3.51417	3.80467	3.65617	3.65336	3.51835	3.67865	3.79021	3.65811	3.53534	3.60384	3.47886
SGP1	4.21085	4.32156	4.44578	4.34515	4.67888	4.57986	3.8061	4.19702	3.94388	2.87286	3.32651	3.59515	4.08003	4.40162	4.17072	4.3207	4.2677	4.26051	4.31773	3.99109
SGB1	4.88716	4.59665	4.54444	4.8576	4.64748	4.88249	4.94691	4.81257	4.67932	5.34242	5.23145	5.16759	4.85576	4.99344	5.02373	4.92219	5.15309	4.91007	4.88573	4.97487
SGA2	4.55953	4.58705	4.48495	4.57275	4.66765	4.52797	4.50773	4.54722	4.40953	4.32703	4.70406	4.54664	4.45945	4.51275	4.50378	4.52473	4.35613	4.38998	4.37692	4.55788
SFR6	5.46708	5.71793	5.4877	5.38291	5.20323	5.25848	5.474	5.43962	5.2725	5.36929	5.36412	5.39254	5.53974	5.61076	5.23929	5.22014	5.54935	5.35037	5.51198	5.41607
SFR2	6.13771	5.92331	5.7876	6.02959	5.83232	6.22477	5.92941	5.9192	5.5755	6.25898	6.15965	6.08814	5.84428	6.07181	6.06046	5.96273	6.03911	6.07651	5.90682	5.98637
SFP2	0.757333	1.82439	0.801243	0.698995	0.482337	0.980346	0.173876	0.125376	0.110954	0.0451421	0.585088	0.487106	0.250277	0.382694	0.421635	0.790866	0.786339	0.747704	1.09481	0.995255
SFP1	5.27145	5.52186	4.95637	4.77867	4.64875	4.27484	4.2231	4.61292	3.92376	4.27113	4.65605	4.52415	4.52196	4.56394	5.20872	5.15005	4.43751	4.34489	4.8309	4.83394
SFH3	1.73551	1.72281	2.04027	1.81688	1.88394	1.74654	1.77973	1.78717	2.2582	0.893898	0.889991	1.00294	2.14955	2.02897	2.1107	1.95681	2.02598	1.82647	2.17241	1.88165
SFH12	0.0409136	0	0.0406282	0.0422023	0.062276	0.0720472	0.0364922	0.125376	0	0	0.041831	0	0.0760453	0	0.249239	0.157407	0	0	0.0474089	0.0382248
SFGH	7.31138	7.3202	7.08272	7.2536	7.33854	7.52729	6.97858	6.90012	6.86241	6.93792	6.8805	6.97253	6.96734	6.93828	7.20704	7.07018	7.03895	7.14821	7.04246	7.03555
SFC	6.42435	6.37689	6.20059	6.06712	6.09737	6.21287	5.88006	5.72733	5.83994	5.50068	5.24158	5.17723	5.94468	6.188	6.10935	6.1288	6.33996	5.9758	6.25235	6.24418
SEX4	4.34146	4.13645	3.93903	4.08997	4.31962	4.49395	3.39286	3.15363	2.94769	2.98136	2.66774	2.79579	3.23102	3.45696	3.60454	3.49805	3.9042	3.74716	3.69969	3.5924
SEX1	4.61985	4.77358	4.84609	4.26945	4.12363	4.31808	3.92279	3.76285	4.05445	3.64822	3.1027	3.26829	4.30408	4.62357	4.45995	4.4832	4.87386	4.50232	4.74544	4.19519
SEU	5.49955	5.80886	5.67678	5.35598	5.49472	5.34008	4.64256	4.80322	4.93445	3.89934	3.6408	3.60946	5.13222	5.17769	4.98473	5.05985	5.43896	5.03486	5.40115	4.84477
SETH2	4.98082	5.32313	5.30069	5.04309	5.21698	5.2312	4.4732	4.55001	4.61017	4.66375	4.9129	4.68821	4.87717	5.06812	4.8759	5.0194	5.08572	4.99701	5.0076	5.00534
SETH1	2.17292	2.13674	1.92563	2.12245	2.38202	2.07055	1.952	1.58372	1.85258	1.96067	2.18896	1.96042	2.02078	2.24248	2.42628	2.21741	2.25351	1.88069	2.15087	2.1582
SESA5	0	0	0.0406282	0	0	0	0	0	0	0	0	0	0	0	0	0	0	0	0	0
SESA4	0.0409136	0.0380898	0	0	0.031474	0	0	0	0	0	0.0824831	0	0	0.120077	0.202718	0	0	0.0481747	0	0
SESA3	0	0	0	0	0	0	0	0	0	0	0	0	0	0	0	0	0	0	0	0
SESA2	0	0	0	0	0	0	0.0720841	0.0640495	0	0.0889145	0	0	0.0385236	0	0	0.206278	0	0	0	0
SESA1	0	0	0	0	0	0	0	0	0	0	0	0	0	0	0.0534117	0	0	0	0.0933094	0
SERK5	2.96668	3.14384	3.05019	2.80658	2.87382	2.93194	2.79026	2.8151	2.66815	2.72812	3.05753	2.64648	2.9007	2.98185	2.88981	3.50295	3.32412	3.11104	3.36278	3.23737
SERK4	3.69028	4.23197	4.0797	3.52088	3.66055	3.60748	3.94696	3.98591	3.67561	3.79088	3.84067	3.78365	4.14326	4.16387	4.15858	4.2172	4.1216	3.92861	4.11571	4.16095
SERK2	3.8105	4.41136	4.39185	4.02306	3.8534	4.19642	3.97543	3.93115	3.96126	4.22529	3.98435	3.98003	3.83395	4.25849	4.01788	4.06653	4.35204	4.03404	3.94159	4.07162
SERK1	4.79599	4.50952	4.35809	4.57455	4.32439	4.40259	4.89941	4.7867	4.89106	4.31556	4.02924	4.16904	4.74072	5.34876	4.94819	5.20067	5.24638	4.85697	5.06632	4.98346
SERAT3	0.546207	0.715526	0.42518	0.560667	0.504936	0.801163	1.40026	1.12452	0.781971	0.817898	0.935085	0.643656	0.835767	1.05998	0.810913	1.32115	0.786339	0.527497	1.09481	0.717551
SERAT2	7.23382	7.84168	7.75115	7.62969	7.56849	7.61299	7.50259	7.49146	7.38082	7.83394	7.96157	8.00427	7.67257	7.47197	7.56005	7.60148	7.7407	7.58268	7.66828	7.91839
SERAT1	7.87389	7.88004	7.95337	8.00362	7.99183	8.16616	8.13058	8.28165	7.83682	8.51276	8.37516	8.44048	8.05069	8.10308	8.41972	8.20591	8.19015	8.19352	8.16591	8.30304
SEP4	0.781677	1.25772	0.777401	0.617599	0.770437	0.736124	0.442163	0.494225	0.665613	0.172666	0.404483	0.264014	0.598539	0.99864	0.98595	1.27608	1.32617	0.626013	1.28482	1.0524
SEP3	0.2297	0.342025	0.42518	0.375005	0.459378	0.414512	0	0.184201	0.180449	0.289827	0.304927	0.264014	0.217074	0.520008	0.104916	0.299317	0.19527	0.307652	0.22285	0.181736
SEP2	4.93814	4.79598	4.67114	4.98207	4.97034	5.14614	5.16964	5.10482	4.88066	5.45332	5.53037	5.49374	5.12105	5.57444	5.68444	5.65584	5.96003	5.8734	5.68589	5.75563
SEP1	3.99879	4.02232	3.67116	4.00183	4.0274	4.51025	3.48486	3.60495	2.78988	3.72652	3.59236	3.66076	3.08682	3.87478	4.06416	3.77003	3.61438	3.58924	3.6078	3.7184
SEN2	2.52262	2.65471	2.56379	2.77565	2.92079	3.01653	2.59612	2.04695	1.9944	2.40353	2.34747	2.38325	2.44313	2.40497	2.52412	2.78227	2.60237	2.69307	2.50513	2.67734
SEN1	6.17092	7.11081	6.38346	5.91218	5.7543	6.1	3.07973	3.10878	3.86692	2.88533	3.0473	3.08242	3.38096	3.91269	4.41983	4.68848	4.16887	3.61746	4.6961	3.95658
SELT	4.52209	4.32156	4.34395	4.47214	4.54489	4.45574	4.40854	4.287	4.19541	4.50519	4.49221	4.37575	4.1717	4.37471	4.30891	4.22017	4.28282	4.28333	4.31289	4.27539
SEH1H	4.84879	4.68182	4.78013	4.78179	4.68384	4.7987	5.16964	4.96083	5.17478	5.04054	4.91993	4.80267	5.01637	4.91468	4.71118	4.76999	4.85809	5.04083	4.84103	4.88071
SEH	2.88477	2.27075	2.65166	2.54561	2.31326	2.64357	3.19721	2.70892	2.73896	4.26875	3.38048	3.81692	3.20585	3.36272	4.56252	4.22315	3.66801	4.02203	3.19399	3.02061
SEF	3.98837	4.2258	4.39772	4.24933	4.4077	4.27293	3.74402	3.66298	3.64213	3.5341	3.9977	3.52641	3.92416	4.14629	4.23859	4.25833	4.23698	4.02203	4.16491	4.11474
SEC8	5.97505	6.03936	5.91394	5.65521	5.65044	5.62692	5.78474	5.72857	5.96337	5.57278	5.44915	5.43736	6.0996	6.04361	5.79048	5.92217	6.04482	5.65455	6.10188	5.90855
SEC61	7.42827	6.9655	6.88703	7.54026	7.24808	7.14244	7.81556	7.96446	7.97219	7.98692	7.96004	7.74055	7.71537	7.27827	7.2708	7.25574	7.29366	7.4458	7.24984	7.3098
SEC6	5.8184	5.68529	5.75897	5.27755	5.32967	5.3546	5.09591	5.14609	5.31561	4.29935	4.23932	4.13317	5.28223	5.43088	5.32187	5.32758	5.52685	5.01531	5.607	5.3301
SEC5B	4.69867	4.68932	4.68723	4.55464	4.45924	4.44391	4.39455	4.35258	4.36545	3.88079	3.4713	3.59034	4.48757	4.55332	4.24434	4.36979	4.48684	4.20846	4.41357	4.34946
SEC5A	6.08795	6.2401	6.16082	5.8849	5.8429	5.86545	5.31691	5.38894	5.4693	4.85652	4.60464	4.61916	5.53722	5.78097	5.54804	5.69275	5.87849	5.48662	5.86609	5.61175
SEC3B	2.12615	2.42245	2.46277	2.28065	2.02352	2.18056	1.86337	2.25334	2.09681	1.83777	1.66768	1.71778	1.87938	2.14676	2.14801	2.21741	2.1999	2.0321	2.33408	1.83897
SEC3A	6.14828	6.14021	6.05882	5.91573	5.92375	5.88308	5.54617	5.62621	5.7079	4.88007	4.92133	4.74981	5.93705	5.87677	5.89567	5.92946	6.04228	5.65065	5.99788	5.87065
SEC22	5.33555	5.02661	5.10984	5.23156	5.04163	5.01634	5.53346	5.64334	5.56823	5.1323	4.96275	5.16759	5.2671	5.32084	5.22627	5.28414	5.15544	5.16345	5.34889	5.08282
SEC1B	3.72522	3.91383	3.61173	3.29081	3.44081	3.25187	2.74136	2.7189	2.92256	2.32334	1.91281	1.78657	3.04486	3.01321	3.08198	3.11859	3.12759	2.79541	3.13486	2.8103
SEC1A	3.22371	3.20372	3.1649	3.19117	3.13877	3.1844	2.62636	2.74844	2.68618	2.34155	2.5349	2.56069	2.76943	3.31948	3.14485	3.15639	3.23809	3.08818	2.89678	2.94215
SEC15B	5.38604	5.22127	5.43724	5.18993	5.22551	5.11982	4.85668	4.93537	5.21363	4.04535	3.96817	4.21657	5.05211	5.19489	5.03207	5.21418	5.11015	5.02887	5.31297	4.93996
SEC15A	3.91874	3.80205	4.00211	3.60071	3.66306	3.58918	3.57445	3.23934	3.80226	2.90383	2.66774	2.74484	3.64714	3.80483	3.50261	3.36985	3.74489	3.65294	3.85097	3.66748
SEC14	4.0523	4.169	4.14637	3.68636	3.83568	3.88005	3.17692	3.17554	3.19442	2.60539	2.3391	2.46948	3.45046	3.56141	3.47351	3.56047	3.64145	3.37931	3.3103	3.01103
SEC10	6.92375	6.99242	6.65772	6.75545	6.66451	6.83599	6.85025	6.71115	6.65946	6.94984	6.92414	6.84678	6.62767	6.88154	6.8276	6.74122	6.94839	6.7521	6.82207	6.88899
SEC	6.44878	6.59739	6.43056	6.29855	6.26811	6.46071	6.29729	6.21909	6.25623	6.08684	5.84365	5.9674	6.28024	6.49195	6.2752	6.35695	6.59484	6.31114	6.50619	6.32853
SE	5.93559	5.95352	5.83385	5.93965	5.8047	5.854	6.11201	6.04256	6.2066	5.78392	5.48845	5.75851	6.08184	5.86823	5.59045	5.7172	6.02697	5.93715	5.88089	5.67529
SDT	0	0	0	0	0	0.106765	0	0.0640495	0	0	0	0	0.0760453	0	0	0	0	0	0.0474089	0
SDS	2.18209	1.3814	1.98929	2.01	1.99187	1.77919	2.18928	2.1241	2.13232	1.67498	1.84355	1.85224	2.15833	1.88384	1.78724	1.99903	1.5136	1.53681	1.64988	1.49864
SDRB	6.15412	6.10026	6.22448	6.3805	6.23849	6.27094	6.53464	6.44261	6.28757	6.52705	6.40727	6.21056	6.32573	6.29393	6.39707	6.29828	6.18707	6.43804	6.23581	6.1299
SDP6	5.15748	4.87571	4.85038	5.10537	4.77033	4.87496	5.66456	5.69356	5.55602	5.62761	5.49505	5.57256	5.46746	5.47519	5.26923	5.30392	5.4742	5.47345	5.32504	5.3587
SDP1-LIKE	4.10872	4.0412	4.06254	4.0748	4.1966	4.18225	3.79283	3.85172	3.87218	3.97711	4.15368	3.85346	4.06611	3.77312	3.90981	3.83363	3.7292	3.75444	3.73631	3.82063
SDP1	5.91304	6.19497	5.98071	5.74018	5.70635	5.68551	4.69487	4.7867	4.58636	4.0314	4.52208	4.57122	5.07777	5.56521	5.35016	5.51383	5.56622	5.10344	5.62176	5.41698
SDN3	4.06476	4.51797	4.96167	3.8527	4.27922	3.94145	2.71346	2.99015	3.31134	2.05196	1.73298	1.76968	3.43971	3.16052	3.15099	2.94948	3.42879	2.73046	3.39521	2.7073
SDN2	4.16301	4.65756	4.80835	3.91932	4.30037	4.14932	2.90819	2.77738	3.17752	1.87575	2.25269	2.16806	3.60605	3.60322	3.8202	3.89454	3.99618	3.4572	3.70709	3.80131
SDN1	2.86211	3.0491	3.42486	2.63105	2.80719	2.67861	2.31343	1.76807	2.43211	1.45847	1.46737	1.64554	2.33121	2.36906	2.52412	2.29853	2.58156	2.23303	2.5136	2.62806
SDIR1	4.69066	4.78202	4.79654	4.61005	4.6826	4.78537	4.81921	4.68344	4.56703	4.68352	4.93804	4.52415	4.94211	5.02647	5.09391	5.02622	5.23532	5.01075	5.07349	5.11111
SDH5	7.52562	7.21502	7.51273	7.60262	7.49824	7.44191	7.72134	7.6192	7.81017	7.49399	7.53451	7.57691	7.6566	7.46596	7.47422	7.41397	7.34086	7.6733	7.4286	7.43304
SDH4	6.74301	6.5305	6.61548	6.76336	6.85632	6.64805	7.06475	6.96184	7.02974	7.30074	7.04638	7.07664	6.96578	6.69533	6.84237	6.88511	6.69834	6.74618	6.63349	6.8656
SDH3-2	5.18398	5.05359	5.16371	5.10039	5.06463	5.05796	5.16037	4.73845	5.41357	4.92604	5.05756	4.90678	5.30709	5.00908	5.10027	4.95115	4.98103	4.9423	4.98647	5.11559
SDH3-1	5.06752	4.87571	4.88286	4.89407	4.90705	4.91101	4.90928	4.63418	4.97901	4.67277	4.76152	4.70608	5.03792	4.86398	4.7642	4.91118	4.74878	4.89204	4.78094	4.86218
SDH2-3	0.0409136	0.0380898	0.0801436	0.0422023	0.207132	0.328878	0.106819	0.295111	0.0379407	0.0889145	0	0.264014	0.112616	0.120077	0.202718	0.206278	0.158273	0.0947925	0.303168	0.312254
SDH2-2	6.10553	5.84691	5.99435	6.14906	6.03566	6.14819	5.84127	5.81719	5.86917	5.47925	5.45787	5.57134	5.64414	5.75801	5.85395	5.68846	5.51318	5.89579	5.75892	5.69037
SDH2-1	6.4445	6.13966	6.25771	6.3488	6.31482	6.32262	6.44967	6.51744	6.45818	6.15019	6.00897	6.1861	6.3002	6.34719	6.3222	6.27913	6.18649	6.38627	6.33527	6.26699
SDH1-2	2.16369	2.15419	2.10874	1.97774	2.04681	1.85263	1.14013	1.39739	1.86318	0.764911	1.25261	1.38213	1.72259	0.934571	0.53863	0.999352	0.834038	1.174	0.822418	1.0524
SDH1-1	7.34954	7.01707	7.17828	7.25107	7.11071	7.02056	7.35757	7.23742	7.52534	6.74535	6.65943	6.79971	7.32599	7.06198	6.84332	6.95961	6.9207	7.15922	6.93627	6.74547
SDG40	2.97726	2.73226	2.7095	2.65844	2.96629	2.78961	3.43105	3.26	3.17326	3.03829	3.20289	2.67397	3.45046	3.28135	2.81446	3.11219	3.55157	3.23589	3.44031	3.2898
SDG4	3.32657	2.94268	3.219	3.56134	3.17446	3.34569	3.33909	3.26682	3.41229	2.98136	2.80768	2.85305	3.13206	2.9335	2.96839	3.00578	2.40332	3.09393	2.76826	2.48318
SDG38	2.31313	2.36367	2.28818	2.48571	2.22753	2.25983	2.685	2.39704	2.76181	2.55166	2.5639	2.60898	2.52681	2.80502	2.70189	2.50794	2.97106	2.89755	2.82377	2.88036
SDG37	3.2148	2.7667	2.92014	3.08919	2.78427	2.84721	3.11429	2.97357	3.30357	2.85396	2.8495	2.70096	3.87976	3.13936	3.10113	3.03989	2.92774	3.19902	2.95387	2.8698
SDG35	2.86781	2.37115	2.66472	2.60313	2.42413	2.57083	2.71908	2.19732	2.83906	1.8632	1.70721	1.44732	2.57347	2.20223	2.12324	1.92796	1.484	2.15818	2.0024	1.61702
SDG29	2.67335	3.35095	3.22783	2.66521	2.6888	2.80555	2.0623	2.15384	2.2821	1.40752	1.40463	1.42592	2.6059	2.64408	2.13568	2.57461	2.72129	2.41856	2.83733	2.50381
SDG26	4.50208	4.81256	5.00851	4.51959	4.62702	4.51025	3.30584	3.48724	3.53676	2.38609	2.46744	2.3721	3.50651	4.06634	3.74102	3.86821	3.97506	3.66844	3.93215	3.4684
SDG25	3.19228	3.80482	3.83892	3.09421	3.13516	2.78961	2.42086	2.6051	2.64989	2.15851	1.85532	1.8996	2.83108	2.66397	2.80671	2.85303	3.04892	2.372	3.09028	2.66518
SDG21	0.119416	0.0751997	0.0801436	0.0422023	0	0	0.0364922	0	0	0	0	0	0	0	0	0.0543998	0	0	0.0474089	0
SDG20	3.30574	3.50507	3.35811	3.44426	3.60671	3.71547	3.63817	3.66298	3.5201	3.71958	3.6408	3.57097	3.55382	3.6736	3.85821	3.72881	3.94006	3.81834	3.72906	3.89802
SDG2	4.9583	5.41283	5.37108	4.68522	4.87813	4.88249	4.56193	4.54722	4.79046	4.34068	3.77397	4.00911	5.12105	4.8445	4.67756	4.80214	5.20503	4.54911	5.377	4.95876
SDG16	3.29732	3.65967	3.59818	3.18648	3.32175	3.20457	2.39299	2.6051	2.70988	1.74505	1.5127	1.73529	2.85826	2.98976	2.79891	2.85303	3.26878	2.49875	3.11831	2.80476
SDG14	3.04419	3.52533	3.27966	3.03274	2.96221	3.05704	2.00821	2.18297	2.00402	1.33667	1.21653	1.81978	2.41412	2.64408	2.35362	2.48832	2.87171	2.22257	2.71787	2.46925
SDG11	0	0.0380898	0	0.0422023	0	0	0	0	0.0379407	0	0	0	0	0	0.0534117	0	0.0412257	0.0481747	0.0474089	0
SDF2	6.61719	6.31666	6.15679	6.70051	6.36703	6.26375	6.98385	7.16031	7.01881	7.00443	7.06773	7.13593	7.17962	6.93777	6.70047	6.61399	7.17973	6.94056	6.91606	6.84351
SDE5	3.09849	2.91224	3.1649	3.12889	2.96221	2.78961	2.44142	2.52771	2.80646	1.79876	2.00028	1.91504	3.04012	2.91702	2.83748	3.02634	2.9	2.67784	2.96626	2.66518
SDE3	4.09664	3.99837	4.0098	3.88205	3.84678	3.9934	3.49473	3.15363	3.46198	2.27678	2.4047	2.59945	3.54715	3.81376	3.67013	3.7862	3.7355	3.53956	3.75785	3.58918
SDD1	0	0.0380898	0.0406282	0	0.031474	0	0.0364922	0	0.0379407	0.0451421	0	0.0568097	0.112616	0	0	0	0	0.0947925	0.0933094	0.0382248
SDC	0.364742	0.146673	0.192583	0.439584	0.363704	0.328878	0.268957	0.125376	0.180449	0	0.122021	0.264014	0.0760453	0.520008	0.154646	0.106823	0.266533	0.346698	0.34171	0.280714
SD2-5	5.87818	6.54131	6.40258	5.6603	5.66932	5.68192	6.0352	5.72857	5.69682	5.51579	5.60726	5.60388	5.87919	6.71215	6.43781	6.3116	6.50422	6.23384	6.69013	6.6786
SD1-29	2.16369	2.17143	2.76511	2.11259	2.22753	1.93221	1.98038	2.23954	2.61893	1.82488	1.70721	1.71778	2.42143	2.30716	2.03306	2.33194	2.58156	2.16911	2.43556	2.26683
SD1-13	1.52092	1.95954	2.32975	1.72918	1.60937	1.77919	0.883906	0.932	1.363	0.942428	1.19815	0.715989	1.37666	1.45199	1.72276	1.34317	1.45379	1.41351	1.34297	1.55246
SCY1	5.5781	5.85694	5.51228	5.29729	5.51435	5.67615	4.39455	4.3267	4.18699	4.17794	4.91431	4.66556	4.80777	4.95762	5.21605	5.16558	5.26281	4.94866	5.30202	5.2397
SCRM2	1.04566	0.992679	1.32985	1.1292	1.44379	1.25253	1.25297	1.56171	1.77607	0.869007	1.16067	1.05963	1.68666	0.723292	1.03987	1.08024	1.14892	1.37625	0.738245	1.12524
SCRL9	0	0	0	0	0	0	0	0	0	0	0	0	0	0	0	0	0	0	0	0
SCRL8	0	0	0	0	0	0	0	0	0	0.0451421	0	0	0	0	0	0	0	0	0	0
SCRL7	3.92421	4.09639	3.93365	4.11243	4.15076	4.75833	4.68628	4.53597	4.52089	4.51325	4.56932	4.41431	4.31981	4.69782	4.85161	4.79016	4.59289	5.09056	4.70536	4.77715
SCRL6	0	0.0380898	0	0	0	0	0.0720841	0.0640495	0.110954	0	0	0	0	0	0	0	0	0.0481747	0	0
SCRL5	0.0806989	0	0.118605	0	0.031474	0	0.106819	0	0	0.0451421	0.0824831	0.0568097	0.0385236	0	0.0534117	0.106823	0.0813061	0.0481747	0.0933094	0
SCRL4	0	0	0	0	0.031474	0	0	0	0	0	0	0	0	0	0	0	0	0	0	0
SCRL3	0	0	0	0	0	0	0	0	0	0	0	0	0	0	0	0	0	0	0	0
SCRL27	0	0	0	0	0	0	0	0	0	0	0	0	0	0	0	0	0	0	0	0
SCRL26	0	0	0	0.0422023	0	0	0.106819	0	0	0.0451421	0.041831	0	0	0.120077	0	0.0543998	0	0	0	0
SCRL25	0	0	0	0	0	0	0	0	0.0379407	0	0	0	0	0	0	0	0	0	0	0
SCRL24	0	0	0	0	0	0	0	0	0	0	0	0	0	0	0	0	0	0	0	0
SCRL23	0	0	0	0	0	0	0	0	0	0	0	0	0	0	0	0	0	0	0	0
SCRL22	0	0	0	0	0	0	0	0	0	0	0	0	0	0	0	0	0	0	0	0
SCRL21	0	0	0	0	0	0	0	0	0	0	0	0	0	0	0	0	0	0	0	0
SCRL20	0	0	0	0	0	0	0	0	0	0	0	0	0	0	0	0	0	0	0	0
SCRL2	0	0	0	0	0	0	0	0	0	0	0	0	0	0	0	0	0	0	0	0
SCRL19	0.119416	0.0380898	0.0406282	0.0422023	0	0.0364733	0.237955	0.125376	0	0.131398	0.197988	0.0568097	0.183088	0.0612872	0.0534117	0.0543998	0	0.183739	0	0.0382248
SCRL18	0	0	0	0	0	0	0	0	0	0	0	0	0	0	0	0	0	0	0	0
SCRL17	0	0.0380898	0	0	0	0	0	0	0	0	0	0	0	0	0	0.106823	0	0	0	0
SCRL16	0	0	0	0	0	0	0	0	0	0	0	0	0	0	0	0	0	0	0	0
SCRL15	0	0	0	0	0	0	0	0	0	0	0	0	0	0	0	0	0	0	0	0
SCRL14	0	0	0	0	0	0	0	0	0	0	0	0	0	0	0	0	0	0	0	0
SCRL13	0	0	0	0	0	0	0	0	0	0	0	0	0	0	0	0	0	0	0	0
SCRL12	0	0	0	0	0	0	0	0	0	0	0	0	0	0	0	0	0	0	0	0
SCRL11	0	0	0	0	0	0	0	0	0	0	0	0	0	0	0	0	0	0	0	0
SCRL10	0	0	0	0	0	0	0	0	0	0	0	0	0	0	0	0	0	0	0	0
SCRL1	0	0	0	0	0	0	0	0	0	0	0	0	0	0	0	0	0	0	0	0
SCR	3.77153	3.89838	3.984	3.95289	4.16324	3.66685	4.22705	4.36535	4.88717	4.19055	4.48085	4.36735	4.70075	3.51835	3.17529	3.66469	3.72605	4.33764	3.80344	3.9764
SCPL9	0.157122	0	0.0406282	0	0	0.0720472	0	0	0.0379407	0	0	0.0568097	0	0	0	0	0	0	0	0
SCPL7	0.852337	2.37859	1.96838	1.02783	1.33448	1.26796	1.91328	1.12452	1.45	1.96067	1.75829	1.46841	1.61199	1.28219	2.24303	2.20544	1.98431	1.5536	2.17241	1.5258
scpl6	4.09178	4.63133	4.62179	3.86451	4.14896	3.8133	3.27944	3.57778	3.6452	2.40353	3.18434	2.92348	3.94965	3.66376	4.01452	4.13123	3.9455	3.64121	4.02092	3.969
SCPL51	4.0771	3.83218	3.79804	3.76722	3.81096	3.62555	3.39988	3.86076	3.69355	2.31415	2.89014	2.83692	3.44689	3.89596	4.14327	4.25253	3.51546	3.82872	3.96647	3.53005
scpl50	5.19761	5.10497	5.17059	5.54211	5.32014	5.64991	5.68912	5.60618	5.47709	5.9644	5.85028	6.01656	5.53301	5.77297	5.56308	5.5114	5.92397	5.94353	5.62762	5.69486
scpl5	1.08532	1.76884	0.914879	1.00667	0.978529	0.998948	0.299308	0.584342	0.310138	0.326858	0.935085	0.75084	0.624096	0.283307	0.53863	0.790866	0.605759	0.626013	0.70906	0.594683
SCPL49	6.82728	6.85848	6.87058	6.58258	6.44725	6.64805	7.06033	6.80141	7.03356	6.51707	6.58401	6.43072	7.03499	7.30781	7.27045	7.30355	7.13788	7.19711	7.20872	7.09314
scpl48	6.89789	6.42709	6.57629	7.1425	6.51771	6.67866	6.70974	7.24694	6.54143	6.12084	6.38255	6.63517	6.56018	7.86792	8.03506	8.01187	6.94364	7.61252	7.4596	7.06738
scpl47	0	0	0	0	0.031474	0	0	0	0	0	0	0	0	0	0	0	0	0	0	0
scpl46	3.97524	3.60044	3.71575	3.9108	3.8578	3.93422	4.53668	4.53879	4.17001	4.29702	4.23708	4.12323	4.30803	4.88744	4.73385	4.86055	4.86384	4.79126	4.75618	4.64096
SCPL45	6.47887	5.99768	5.53379	5.94592	5.79327	6.01288	6.23781	5.85049	5.68043	6.12479	6.11992	5.94123	5.91328	6.01872	5.99627	5.86148	5.81751	5.87256	5.91882	5.97225
scpl44	0	0	0	0	0	0	0.106819	0	0.0379407	0	0.0824831	0	0	0	0	0	0	0	0	0
SCPL43	1.87781	1.92945	1.66479	1.81688	1.72938	2.33496	1.40026	1.42204	1.15431	1.74505	1.8786	1.54983	1.82532	1.93386	2.66805	2.11874	1.79242	1.69648	1.86361	1.44274
scpl42	4.15371	3.97401	3.77414	4.18486	3.90317	4.01183	3.67336	3.58326	3.48619	3.86514	3.9157	3.72789	3.60284	3.3505	3.59557	3.35367	3.11798	3.51405	3.24063	3.44725
scpl41	0.396616	0.567119	0.262952	0.531336	0.527187	0.942406	0.572138	0.494225	0.429124	0.289827	0.819591	0.715989	0.282734	1.11882	1.01316	1.42803	0.857309	0.688141	0.875923	0.763911
scpl40	3.07406	2.33336	3.03015	3.21904	3.31856	2.97015	2.86318	3.34625	3.82414	3.78091	3.97898	3.86145	3.68406	2.9498	2.40589	2.8376	2.70214	3.45274	2.92878	3.03486
scpl4	3.44943	3.97156	3.70946	3.70619	3.6223	3.23628	2.85809	3.57229	3.08541	3.20668	3.32651	3.12953	3.29606	3.50738	3.50261	3.7413	3.876	3.46166	3.57582	3.68566
scpl39	0	0	0	0	0	0	0	0	0	0	0	0	0	0	0	0	0	0	0	0
scpl38	0	0	0	0	0	0	0	0	0	0	0	0	0	0	0	0	0	0	0	0
scpl37	0	0	0	0	0	0	0	0	0	0	0	0	0	0	0	0	0	0	0	0
scpl36	0	0	0	0	0	0	0	0	0	0	0	0	0	0	0	0	0	0	0	0
scpl35	6.94412	6.25836	6.18594	6.68144	6.07536	6.62877	6.84897	6.80317	5.99687	7.4527	6.95457	7.15395	6.41628	6.73818	7.27607	6.87145	6.51798	6.61838	6.56998	6.62976
SCPL34	3.174	2.59207	2.80693	3.01696	3.07601	3.08778	2.75237	3.11635	3.35708	2.46295	2.88441	2.74484	3.30794	3.41649	3.30757	3.46329	2.81341	3.25141	3.23552	3.08594
scpl33	0.2297	0.342025	0.262952	0.23647	0.121975	0.23784	0	0	0.0379407	0	0	0	0	0	0	0	0.0412257	0	0.303168	0.0382248
SCPL32	0.94147	0.279801	0.801243	0.67237	1.22984	0.923056	1.53389	1.32081	1.71882	0.593169	0.866904	1.29035	1.86873	1.3077	0.8416	0.822559	0.902754	2.45475	1.2649	1.2114
scpl31	7.16955	7.2778	7.28465	7.10037	7.53834	7.07006	6.7984	6.8247	7.13387	5.64878	6.0531	6.08559	6.66969	7.02928	6.16804	6.70979	6.55892	6.47706	6.69944	6.56332
scpl30	2.71818	4.2258	4.63677	2.56745	3.87308	3.16805	1.17328	1.64783	1.00906	0.843678	1.06248	0.680276	1.61199	1.62435	2.26583	1.98509	2.44999	1.90706	2.44445	1.90252
scpl3	3.56263	4.1121	4.2234	3.43637	3.58567	3.34932	3.36802	3.69367	3.64213	2.92209	3.3764	3.59515	3.53373	3.73601	3.71225	3.83751	3.64813	3.51405	3.62352	3.70361
scpl29	6.57385	6.35819	6.41132	6.57407	6.42743	6.56777	6.57396	6.56248	6.56598	6.09223	5.91853	5.94029	6.34843	6.49195	6.55586	6.51563	6.06245	6.45656	6.38629	6.29785
scpl28	2.76167	2.7667	2.61177	2.75676	2.79348	2.38532	3.09711	3.18277	2.92256	2.22868	2.55671	2.85305	2.67477	2.35689	2.09805	2.24105	1.85156	2.61526	2.38109	2.07791
SCPL27	5.28642	4.65297	4.45333	4.89695	4.84308	4.74186	4.54778	4.59948	4.42929	4.94552	4.75053	4.54167	4.65344	4.65124	5.14709	4.82383	4.92156	4.58016	4.79663	4.91064
scpl26	5.93015	5.6357	5.6792	5.89645	5.67431	5.86608	5.82245	5.67829	5.49595	6.04856	5.9115	5.82441	5.55227	5.52362	5.66741	5.73292	5.66101	5.70425	5.7183	5.79384
scpl25	4.70027	4.39311	4.40552	4.59595	4.37281	4.48737	4.27747	4.44267	3.90335	4.27587	4.18669	4.22279	3.91383	4.65373	4.7091	4.57909	4.00402	4.32548	4.47987	4.24711
scpl23	1.68478	1.81345	1.63857	1.75478	1.79504	1.9225	1.71366	1.53935	1.59703	1.3184	1.33903	1.56949	1.54667	2.48543	1.90815	2.19336	2.68273	2.23303	2.44445	2.55744
scpl22	0.193867	0.342025	0.330047	0.341599	0.412334	0.268829	0	0.0640495	0	0.0451421	0.0824831	0.0568097	0.0760453	0.230923	0.0534117	0.386718	0.158273	0.346698	0.45152	0.312254
scpl21	0	0	0	0	0	0	0	0	0	0	0	0	0	0	0	0	0	0	0	0
scpl20	4.41334	4.04354	3.87868	4.56191	4.08852	3.93904	4.82052	5.28359	4.86755	4.01448	4.68769	4.59778	4.88115	5.02839	5.39869	5.38841	4.64229	5.20654	5.0076	4.73705
scpl2	2.66683	3.69288	3.14174	2.66521	2.56522	1.71313	0.469111	0.932	0.665613	0.843678	1.2878	1.60801	0.961385	2.01355	2.0197	2.69934	2.34689	1.7264	2.49662	1.98311
SCPL19	0	0.0380898	0.0406282	0	0	0	0	0	0.0379407	0	0.041831	0.164129	0.0760453	0.230923	0.0534117	0.469125	0.120303	0.0481747	0.520341	0
scpl18	2.15439	2.2053	2.58455	2.43909	2.38202	2.27517	2.18115	2.07831	2.80095	1.98404	2.35578	2.45898	2.61867	2.18856	1.86399	1.86847	1.87455	2.40011	1.95346	2.1582
scpl17	0.0409136	0.146673	0.0801436	0.083205	0.092434	0.0720472	0.106819	0	0.0379407	0.0889145	0.0824831	0.111467	0.0385236	0	0.0534117	0.343679	0	0	0	0.0382248
scpl16	1.4917	2.36367	2.63849	1.99932	2.11451	1.35717	1.40026	1.51664	1.89454	1.2234	1.17953	1.14071	1.62471	1.14737	1.09186	1.32115	1.01047	1.43178	1.04896	0.830771
SCPL15	1.97601	1.73446	2.44017	2.12245	2.36359	1.97981	1.98038	2.84275	3.35708	1.94884	2.49781	2.26768	3.1629	1.51906	1.26032	1.62061	1.46897	2.20142	1.85031	1.90252
scpl14	0.2297	1.22507	0.870493	1.06924	0.96229	0.328878	0.780124	0.70977	1.15431	0.289827	0.74558	0.401963	0.857477	0.563021	0.380428	0.97135	1.07144	0.626013	1.1172	0.763911
SCPL13	1.67181	3.49141	3.21457	1.56519	2.40623	1.90288	0.173876	0.749268	0.781971	0.251821	0.667565	0.606082	0.722023	1.84951	1.77139	2.15654	1.89718	0.886665	2.2249	1.95341
SCPL12	5.51688	5.5092	5.51228	5.23951	5.34541	5.43193	5.06754	5.13122	4.85432	4.15495	4.47895	4.33039	5.05564	5.02839	5.7179	5.53191	5.55559	5.15797	5.57197	5.50917
SCPL11	5.0551	4.69678	5.0149	4.60302	4.7193	4.507	4.19108	4.40607	4.37844	4.2616	4.39671	4.2716	4.38666	4.24204	5.0069	4.71405	3.75421	4.25025	4.43601	4.53299
scpl10	0.517504	0.181124	0.118605	0.531336	0.338761	0.140667	1.10619	0.347525	0.180449	0.709905	0.234522	0.214936	0.314476	0.333856	0.747507	0.386718	0.19527	0.139951	0.486341	0.280714
scpl1	2.79792	3.09047	3.00471	2.55293	3.08729	2.17239	0.98072	2.66828	2.488	1.1217	2.42064	2.34954	2.46451	1.75992	2.0724	2.43805	2.5462	2.10223	2.32449	2.46224
SCP2	6.24283	5.93092	6.11519	6.25042	6.1512	6.01631	6.63919	6.77892	6.58773	6.07872	6.13691	6.33061	6.42313	6.38739	6.48291	6.42434	6.05618	6.40431	6.27555	6.07465
SCO2	3.55559	3.78815	3.83026	3.82879	3.76722	3.68132	3.8061	3.63689	3.56951	3.58084	3.65772	3.68799	3.67492	3.63381	3.51694	3.62929	3.81193	3.84926	3.81718	3.65831
SCO1	3.76849	4.14738	3.78315	3.57937	3.6326	4.03455	2.58384	2.65794	2.97239	2.36844	1.86701	1.93033	2.95205	3.20193	3.1813	3.01267	3.06899	2.85079	3.19399	2.9371
SCN1	7.67646	7.32671	7.46034	7.56783	7.61857	7.5794	7.31943	7.3549	7.13031	6.98284	7.28196	7.34924	7.20101	7.70405	7.63532	7.70394	7.47431	7.67522	7.7027	7.62579
SCL8	6.41611	6.48727	6.62678	6.54776	6.52291	6.6627	6.89907	6.78606	6.64455	7.15906	7.01029	7.11477	6.56389	6.93471	6.82135	6.99045	6.92621	6.85004	6.85325	6.87553
SCL5	6.16804	6.67423	6.47293	6.00979	6.41032	6.1847	4.95647	5.01652	5.18644	3.87767	4.62543	4.6168	5.47801	6.0606	5.75162	6.13985	5.92673	5.4888	6.28609	5.99003
SCL30A	6.27104	6.04697	6.06622	6.44975	6.26356	6.26759	6.22255	6.19247	6.14002	6.70064	6.48656	6.47894	6.05273	6.00806	5.88005	5.91023	6.06869	5.87423	5.90038	5.92203
SCL30	7.15594	7.17765	7.17229	7.21722	7.32848	7.3373	6.88068	6.83047	6.84713	7.2666	7.32018	7.36655	7.05009	6.62666	6.75237	6.6706	6.66987	6.83424	6.66185	6.75948
SCL3	5.04884	5.56734	5.43152	5.17696	5.55078	5.41385	4.53189	4.53031	4.81115	4.63266	5.08283	5.01288	5.2007	4.83136	4.67116	4.93493	4.96237	4.98159	4.95574	5.00654
SCL28	2.18209	2.29455	2.39388	2.32406	2.49921	2.05285	2.73026	2.82437	2.56148	2.55166	2.77705	2.70096	2.56029	2.35689	2.0724	2.37533	2.40332	2.45475	2.5136	2.29867
SCL21	4.50392	4.75082	4.65488	4.47792	4.68631	4.87621	4.23099	4.28364	4.14632	3.86828	4.2121	4.43052	4.60773	4.64124	4.83454	4.76592	4.97173	4.86708	4.86107	4.80652
SCL14	6.17725	6.52086	6.29019	6.06584	6.29834	6.38052	5.15623	5.12372	5.13485	4.72225	5.1632	5.11673	5.71869	5.93422	5.87728	5.9556	6.18707	5.84726	6.20675	6.10761
SCL13	5.15864	5.57788	5.55323	5.42539	5.39238	5.38231	5.2191	5.23224	5.18644	5.0885	4.97899	5.18363	5.39043	5.63364	5.39223	6.25248	5.7484	5.51796	6.07854	5.80635
SCL1	5.83158	6.3359	5.92687	5.80825	5.93107	5.69339	4.74535	5.06428	5.24944	3.22642	3.78633	3.91237	5.23532	5.60948	5.18797	5.65364	5.54935	5.09773	5.80015	5.26913
SCE1	8.12479	8.09135	7.90623	8.38332	8.26221	8.43285	8.28192	8.31925	8.2245	8.25727	8.31206	8.40571	8.11378	8.35942	7.98095	8.0198	7.94067	8.14069	8.0655	8.03374
SCD1	5.90059	5.70244	5.61591	5.70285	5.37485	5.60508	5.90803	5.94388	5.97625	6.0996	5.98705	5.93082	5.96295	6.02065	5.68338	5.73604	6.03847	5.84129	5.99107	5.90726
SCC3	5.98883	6.01151	6.01106	5.73537	5.65107	5.69196	5.45222	5.32502	5.68043	4.74637	4.37233	4.52666	5.80012	5.67221	5.45807	5.61004	5.87636	5.47124	5.82332	5.46776
SCAR4	4.25933	4.52972	4.16717	4.1	3.74366	3.90246	3.83229	3.80563	3.69948	3.17657	2.86123	2.88478	3.98952	4.67349	4.6818	4.69919	4.62883	4.17631	4.57595	4.33993
SCAR2	5.55003	5.68003	5.61423	5.19344	5.2508	5.27001	4.85796	5.11619	5.15657	4.34294	4.04475	4.02699	5.44164	5.52362	5.24073	5.23051	5.57238	5.1757	5.65371	5.37186
SCA3	3.41871	3.99111	4.01746	3.21443	3.08729	3.13059	3.30958	3.09351	3.5201	2.72118	2.66774	2.70984	3.91124	3.3505	2.83748	3.0732	4.00662	3.31678	3.77555	3.55663
SC35	6.45447	6.41719	6.35354	6.50643	6.43958	6.50653	6.25968	6.0837	6.2431	6.4821	6.40476	6.44276	6.32768	6.01001	5.93356	5.88794	6.14986	6.15423	5.97507	6.00459
SC3	6.99413	7.2451	6.87585	6.92009	6.99873	6.95984	6.90771	6.97959	6.8591	7.06356	7.0819	6.99769	6.88978	7.00853	7.06554	7.07717	7.05885	6.8321	7.07606	7.09229
SBTI1.1	4.41334	3.57799	3.4477	4.05947	3.44666	3.72388	3.54626	3.10117	3.13876	3.9742	3.52391	3.59993	3.18882	4.14983	4.39677	4.42245	4.47184	3.90591	3.89375	4.09901
SBT5.4	0	0	0	0.0422023	0.031474	0	0.0364922	0.125376	0	0	0.041831	0	0	0	0.0534117	0	0	0	0.0474089	0
SBT4.13	0	0	0	0	0	0	0	0	0	0	0	0	0.0385236	0	0	0	0	0	0	0
SBT4.12	6.59504	6.84343	7.21202	7.02312	6.56351	6.68154	7.46334	7.25768	8.34822	7.17342	6.88014	6.68501	7.10189	7.01677	6.37429	6.64479	5.63431	5.98898	6.0892	6.07062
SBT3.5	3.00853	3.21623	3.06011	2.95203	2.94165	2.84207	2.86318	3.07809	2.99668	2.79572	2.92967	2.74484	2.8902	3.10339	3.05605	2.8683	3.16537	3.16666	3.11274	3.00622
SBT3.3	0.427801	0.592938	1.24547	0.470821	0.929252	0.620752	0.140737	0.539987	0.14612	0.432567	0.304927	0.35743	0.598539	0.645381	0.681185	0.508628	0.399297	0.804904	0.303168	0.645093
SBT3.12	2.93989	3.52533	3.66468	2.67865	3.20238	3.04814	2.0623	1.93151	2.32877	2.33247	2.31372	2.81239	2.09577	2.98185	3.51218	3.04661	2.96571	2.87102	2.73968	3.03486
SBT1.3	1.41596	0.892282	1.51425	1.34687	1.63008	0.998948	1.48192	0.861659	1.63466	0.681594	0.79534	0.643656	1.61199	0.333856	0.500676	0.942794	0.632981	1.06115	0.553559	0.280714
SBPASE	0.119416	0.247653	0.29689	1.1292	0.207132	1.80056	1.69095	0.184201	0.310138	0.817898	0.770674	0.943922	0.0760453	0	0.8416	0.106823	0.158273	0.226237	0.617784	0.181736
SBP3	5.45673	5.97761	6.09061	5.67797	5.79327	5.72236	6.16757	6.25898	6.61466	5.85298	6.01947	6.05105	6.21971	6.54454	5.7044	6.18855	6.68132	6.5635	6.70776	6.40914
SBP2	7.02218	7.12691	7.21508	6.80455	6.34057	6.82755	6.68229	6.1562	6.36377	6.88186	6.31752	6.37736	6.19488	5.77526	6.44532	5.82967	6.19622	5.82064	6.13449	6.04563
SBP1	7.75751	7.86007	7.97711	7.90914	7.87307	7.81563	7.82178	7.90695	7.87203	8.04537	8.24145	8.15071	8.0797	7.79368	7.76581	7.78586	7.91091	7.90821	7.87704	7.94975
SBH2	5.52591	5.65421	5.63261	5.24404	5.42829	5.39729	4.8605	4.64731	4.76099	5.01807	5.17147	4.76268	4.92551	4.86827	5.45931	5.31092	4.88805	4.79303	5.04604	5.19281
SBH1	5.0737	5.26107	5.40064	5.09037	5.30895	5.15963	5.18801	5.24784	5.15117	4.90783	5.09902	4.89515	5.30808	4.92295	5.08593	5.11208	5.16829	5.10487	5.3166	5.34352
SBE2.2	4.41723	4.28441	4.08942	4.20125	4.15076	4.11563	3.68777	3.38438	3.67259	3.14582	2.64756	2.75346	3.65646	3.98564	3.92422	3.90937	4.05523	3.60945	4.15682	3.72427
SBE2.1	4.98868	5.15023	5.13585	4.80802	4.69494	4.88874	4.96003	4.6629	4.74387	5.0461	4.87435	4.85966	4.65499	5.49892	5.16237	5.15939	5.44665	5.18919	5.14334	5.22631
SAY1	5.1874	5.02187	4.94572	5.13614	5.01531	5.2243	5.0598	5.08373	5.13047	4.93656	4.91853	5.09655	5.28723	5.04934	5.08111	5.05319	5.14484	5.02887	5.07778	5.02926
SAUR68	0.157122	0.111379	0.156068	0.123075	0.121975	0.20617	0.106819	0.125376	0.110954	0.0889145	0	0.0568097	0.0385236	0	0.104916	0.157407	0.0813061	0.0481747	0	0.0382248
SAUR15	0	0.0751997	0	0	0.031474	0.0364733	0	0.184201	0.0749092	0.172666	0.041831	0.0568097	0	0	0.0534117	0	0.120303	0	0	0
SAUL1	4.3146	4.67731	4.71416	4.2312	4.2224	4.08983	4.34085	4.4636	4.41133	4.26399	4.60813	4.44389	4.69774	4.56659	4.46488	4.59294	4.59115	4.48493	4.65651	4.74284
SAT32	5.40478	5.56652	5.45707	5.34864	5.59622	5.44131	5.77059	5.72238	5.78033	5.33902	5.49505	5.33915	5.62052	5.38217	5.32187	5.37911	5.51592	5.42067	5.48425	5.47909
SARA1A	0.332148	0.214772	0.262952	0.23647	0.436048	0.140667	1.05375	0.539987	1.02804	0.498968	0.640593	0.943922	0.546026	0.520008	0.681185	1.02682	0.968345	0.307652	0.486341	0.669652
SAR3	5.79766	6.0918	6.05076	5.63121	5.75489	5.82562	5.48971	5.3653	5.63782	5.28946	5.10273	4.92215	5.79098	5.79231	5.63164	5.70662	6.04672	5.60004	6.10958	5.84527
SAR2	7.44551	7.3243	7.26039	7.41009	7.41716	7.3867	7.32313	7.33597	7.24271	7.2952	7.46822	7.35314	7.3272	7.33637	7.47391	7.35457	7.35677	7.40938	7.37037	7.48651
SAR1B	7.56472	6.93964	6.99176	7.51379	7.26038	7.03753	7.88349	7.75788	7.98575	7.83575	7.69796	7.46723	7.77701	7.37987	7.2326	7.24664	7.40962	7.33001	7.35544	7.34882
SAR1	7.24945	7.1699	7.07755	7.0489	7.05077	6.95866	7.1045	6.88966	7.12838	6.58933	6.83512	6.49573	7.28402	7.18583	7.13144	7.22011	7.33051	6.98494	7.38544	7.27895
SAPX	6.19321	6.12702	6.60663	6.30506	6.26645	6.09407	7.09723	6.7304	6.7791	6.93866	6.81453	6.73917	6.76287	6.4352	6.29335	6.26262	6.49126	6.48035	6.27866	6.27201
SAP18	6.41271	6.22004	6.35807	6.46728	6.37548	6.38892	6.55954	6.41525	6.52816	6.43518	6.42762	6.38985	6.35274	6.40818	6.30096	6.19613	6.24556	6.46546	6.25298	6.31935
SAP10	0.157122	0.342025	0.394161	0.470821	0.261233	0.268829	0.903795	0.539987	1.57139	0.893898	1.02125	1.44732	1.81426	0.867525	0.294308	0.42851	0.266533	0.346698	0.617784	0.542448
SAP	1.14283	1.03096	1.44026	1.0895	1.08736	1.07105	1.49509	1.29435	1.54528	1.37253	1.89009	1.60801	1.33084	0.832796	0.611668	0.822559	0.49142	1.08443	0.586029	0.915356
SAMDC	0.517504	0.850082	0.677886	0.439584	0.363704	0.328878	0.173876	0.184201	0.340817	0.172666	0.372055	0.311478	0.0385236	0.230923	0.104916	0.206278	0.231342	0.139951	0.180949	0.312254
SAMC2	3.48322	2.86003	3.10868	3.20052	3.18149	3.23628	3.78481	3.55567	3.55322	3.60742	3.72346	3.33871	3.55382	3.41061	3.32939	3.3152	3.60754	3.5226	3.44916	3.50979
SAMC1	5.89013	5.93598	5.83818	6.0773	5.95844	6.32031	5.58749	5.9629	5.57146	5.92268	6.12905	6.03964	5.7945	6.18456	6.50105	6.30671	6.04355	6.13274	6.11028	6.28846
SAM-2	9.7123	9.76408	9.87896	9.90298	9.63022	9.68283	9.65444	9.58958	9.69525	10.0185	9.92038	9.91408	9.67038	10.0107	10.2129	10.1808	9.75797	10.1335	9.76291	9.88044
SAM1	10.3975	10.2412	10.4327	10.5134	10.3364	10.163	11.6068	11.9393	11.923	11.7617	12.0825	12.0491	11.6285	11.5661	11.6081	11.772	11.3494	11.6699	11.4219	11.5256
SAL2	3.91599	4.60302	4.15102	3.77975	3.59096	3.06589	3.52715	3.55009	3.8982	2.86659	3.28356	3.51632	3.61882	3.69793	3.36151	3.6248	3.51911	3.01735	3.45357	3.32888
SAL1	5.91097	5.24488	5.81567	6.04329	5.7033	5.73282	6.94238	6.59875	6.73647	6.60118	6.27101	6.03081	6.21762	6.08478	6.28849	6.16169	6.05366	5.98047	6.09767	6.43534
SAHH2	7.49213	7.15399	7.72217	7.68817	7.08914	7.29041	9.1386	8.76603	8.6272	9.39806	8.71128	8.52455	8.67869	8.84155	9.17063	9.09106	8.56384	9.02166	8.60743	8.61287
SAH7	7.1179	6.51539	6.42338	6.97423	6.62734	6.84982	7.96311	7.83878	7.43047	8.47781	8.01308	7.91826	7.4009	7.63076	7.81424	7.69701	7.71625	7.56079	7.58187	7.69697
SAG29	0.0409136	0.214772	0.0801436	0.0422023	0	0	0.329033	0.184201	0.310138	0.326858	0.160504	0.164129	0.112616	0	0.0534117	0.106823	0	0	0.137794	0
SAG24	8.70659	8.41886	8.7044	8.84291	8.9006	8.67774	8.90647	8.7273	9.14881	8.82876	9.0555	8.87004	9.02597	8.29729	8.17568	8.24206	8.12663	8.62704	8.27138	8.4169
SAG21	7.07145	8.41186	8.86811	7.48324	8.04797	7.89428	7.56657	7.4267	7.62101	7.81655	7.70408	7.49737	8.8699	7.01387	6.95542	7.02577	7.36516	7.20709	7.44419	7.58219
SAG20	9.73123	10.416	10.069	10.0178	10.266	10.2351	9.49395	9.71379	9.58344	9.68021	10.256	10.191	9.56927	9.96288	9.60514	9.88035	10.1161	9.89451	10.1233	10.1848
SAG18	4.67774	4.95625	4.72511	4.52146	4.75862	4.7238	4.05095	4.52463	4.2121	4.00594	4.55314	4.50641	4.56878	4.20178	4.4698	4.64483	4.46995	4.3759	4.50979	4.51786
SAG13	0	0	0	0	0	0	0	0	0	0.0451421	0	0	0	0	0	0	0	0	0	0.181736
SAG12	0	0	0	0	0	0	0	0	0	0	0	0	0	0	0	0	0	0.0481747	0	0
SAG101	3.58009	4.06445	4.0797	3.54309	3.84678	3.4372	2.84786	3.33979	3.18599	2.22868	2.42854	2.57048	3.27605	3.54004	3.43881	3.71199	3.67785	3.29698	3.9353	3.39665
SAE2	5.10056	5.42367	5.46269	5.05473	5.26742	5.01748	4.4881	4.40298	4.76947	3.51417	3.50534	3.53143	4.81195	4.71699	4.67116	4.78011	4.76733	4.51737	4.84941	4.53967
SAE1B	0.707377	0.784372	0.485285	0.849182	0.929252	0.644576	0.621017	0.494225	0.641171	0.432567	0.270154	0.311478	0.698158	0.563021	0.421635	0.58453	0.761885	0.912921	0.679271	0.763911
SAE1A	4.93543	4.52972	4.81422	4.96434	4.82524	4.73633	5.15208	4.88971	5.17478	4.80987	4.55856	4.57365	5.01757	4.84013	4.7481	4.79417	4.77956	4.92305	4.77391	4.6928
SAD2	5.97439	6.081	5.96233	5.74498	5.82617	5.80793	6.27169	6.10574	6.37586	5.97756	5.98437	5.95718	6.30859	6.15675	5.90841	5.88981	6.37364	5.95305	6.24283	6.19902
SAD1	5.12336	4.53971	4.69202	5.09914	4.73013	4.62547	5.60354	5.20941	5.50275	5.07223	5.2144	4.98571	5.09729	5.055	4.89614	4.87385	4.84941	5.04529	4.93067	4.87148
SAC9	6.21516	6.43157	6.29439	5.87107	6.01366	6.06015	5.60582	5.47833	5.657	5.45332	5.36823	5.19948	5.79521	5.82581	5.70857	5.81694	5.9281	5.58481	5.99107	5.94736
SAC8	5.3519	5.36868	5.27963	5.2553	5.31456	5.19838	4.58367	4.81954	4.58636	4.62339	4.72828	4.82737	4.67652	4.96966	5.02038	5.02111	5.121	4.85358	5.06919	5.01495
SAC52	9.79344	9.28628	9.47153	9.88421	9.61954	9.60565	10.3414	10.2095	10.4045	10.6409	10.528	10.3918	10.0718	9.51615	9.35368	9.36056	9.35859	9.76307	9.43267	9.49084
SAC51	6.51244	6.4967	6.31938	6.3271	6.46537	6.5705	6.65615	6.48051	6.46124	5.65517	5.41275	5.49631	6.5364	6.93214	6.78974	6.87287	7.05476	6.81957	6.93391	6.61165
SAB	4.47061	4.78762	4.91736	4.15632	4.38046	4.08548	3.64114	3.88756	4.13324	3.04941	2.8016	2.6557	4.46477	4.08121	3.88055	3.98134	4.32308	3.70646	4.59403	4.05307
S6K2	4.83577	5.43352	5.28069	4.99689	5.19196	4.98868	4.44463	4.84938	4.66575	3.68434	3.86709	3.97635	4.94338	4.95963	4.95171	5.79014	5.17061	4.64621	6.02181	5.3587
S1P	5.3242	5.58433	5.50504	5.08911	5.22211	5.28903	4.96832	5.15347	5.02815	4.88783	5.0953	5.01288	5.14662	5.33176	4.96396	5.15628	5.45811	5.19989	5.2674	5.23765
RXW8	2.64045	2.34859	2.35413	2.34949	2.70353	2.42713	1.57168	1.68903	1.71882	1.26215	1.46737	1.6269	1.92121	1.77829	1.80292	2.01283	2.25351	1.88069	2.06132	2.14074
RXGT1	3.92695	4.24424	4.02254	3.77036	3.92637	3.11788	3.04433	3.56677	3.43379	2.0184	2.89586	3.13613	3.4325	3.09609	3.27983	3.4532	3.50444	3.26166	3.70339	3.49613
RXF26	0.193867	0.181124	0	0.123075	0.031474	0.0364733	0.106819	0	0.0379407	0.0451421	0.041831	0	0.183088	0.120077	0.380428	0.157407	0.334442	0.139951	0.137794	0.111764
RXF12	4.43076	4.3331	4.52846	4.75508	3.91798	4.24593	4.10779	4.45467	4.51418	3.2981	3.87289	3.88909	4.52536	5.03413	5.23785	5.28982	4.26118	4.72056	4.88573	4.28734
RVE2	3.72207	3.92911	3.7437	4.31964	5.11508	4.93656	5.15727	5.12372	4.9001	4.5626	5.00434	4.71934	5.20283	6.07274	6.49262	6.75309	5.60969	5.50831	6.05554	5.67907
RVE1	4.50392	4.65297	4.43249	4.51772	5.29362	5.2449	3.24477	3.49307	3.28791	2.48769	3.20289	3.28622	3.50307	4.61848	4.53931	4.61347	4.29778	4.31567	4.44931	4.35704
RUXF	6.61677	5.79572	6.36208	6.78953	6.57356	6.24146	7.60409	7.29361	7.53138	7.47323	7.54432	7.19842	7.21027	6.75045	6.607	6.68468	6.87654	7.07997	6.80536	6.83233
RUS5	2.62708	2.42245	2.57075	2.29817	2.32601	2.54574	2.26043	2.34643	2.26621	1.98404	2.27039	1.8682	2.27585	2.52947	2.57979	2.37533	2.72762	2.54984	2.38109	2.49009
RUS4	1.92228	1.89873	2.02009	1.62195	1.72938	1.83202	1.73602	1.51664	1.33279	0.869007	1.00019	1.11419	1.61199	1.90071	1.52897	2.06676	1.94141	1.63472	1.90281	1.84976
RUS3	4.14435	4.27647	4.13938	3.92497	4.25609	4.07237	3.97072	3.83805	4.06826	3.6879	4.13689	3.84945	4.22695	4.33183	4.18874	4.3509	4.31889	3.99463	3.99697	4.25524
RUS2	3.60417	3.79928	3.85894	3.58295	3.40221	3.53285	3.17283	3.33979	3.29576	3.29343	3.13204	3.40038	3.35066	3.6186	3.582	3.23504	3.53363	3.47494	3.3814	3.55334
RUS1	3.68383	3.71949	3.7437	3.66626	3.81548	3.8133	3.64705	3.82886	3.61728	3.46103	3.40072	3.32143	3.65336	3.87051	3.70392	3.65592	3.96973	3.84585	3.84428	3.86384
RUK	4.74429	4.18181	4.22119	4.2761	3.97575	4.19441	4.37331	4.05452	4.29081	4.16777	3.32227	3.06175	4.2456	4.17777	3.95612	3.97077	3.82084	3.71021	3.99999	3.60837
RUB3	0.0409136	0	0.0406282	0.0422023	0.031474	0	0	0	0	0.0451421	0	0.111467	0	0	0.0534117	0	0.0412257	0	0	0
RUB1	6.78989	6.35347	6.4089	6.75347	6.47327	6.54738	6.70903	6.6479	6.67384	5.90135	5.84069	6.12015	6.31302	6.5698	6.46885	6.42627	6.27015	6.40662	6.38744	6.2111
RTV1	6.48259	6.38707	6.40939	6.33826	6.4538	6.40121	6.14111	6.30526	6.11362	5.84742	6.14892	6.17812	6.28526	6.55523	6.52192	6.54026	6.5056	6.33197	6.61443	6.61876
RTNLB3	7.56033	7.05443	7.36883	7.48204	7.47178	7.21857	7.91446	7.61653	7.82025	8.08762	8.15802	7.65833	7.85665	7.29591	7.49759	7.41527	7.37351	7.46811	7.43279	7.60346
RTNLB13	0	0	0	0	0	0	0	0	0	0	0	0	0	0	0	0	0	0	0	0
RTM3	3.94592	3.95672	4.00468	4.10498	4.22069	4.51994	3.43447	2.82437	2.86568	2.57493	3.3764	3.26227	3.53373	3.7171	3.88792	3.91674	3.31993	3.42564	3.63521	3.43655
RTM2	4.40552	4.40409	4.59816	4.53445	4.71082	4.85977	3.09279	2.74844	3.53344	2.54382	2.52018	3.03372	3.83669	3.93742	3.90618	4.04654	3.46333	3.28697	3.37677	3.09956
RTM1	0	0	0	0	0	0	0	0	0	0	0	0	0	0	0	0	0	0	0	0
RTL3	1.64553	1.91929	1.59831	1.14865	1.67063	1.65568	0.668295	1.03147	0.713288	0.62325	0.667565	0.527865	0.941194	1.54074	1.99261	1.52753	1.69245	0.988936	1.7392	1.57863
RTL2	2.47116	2.54655	2.24537	2.4152	2.55983	2.58321	2.07112	2.22561	1.94533	1.57078	1.95721	2.16806	2.16705	2.46289	2.74311	2.50794	2.77115	2.73782	2.5136	2.61548
RTL1	3.67086	3.95174	3.83604	3.83481	3.81774	3.63747	2.59612	2.87881	2.45332	2.04086	2.93523	2.90812	2.99676	3.50738	3.57745	3.41213	3.24251	3.44826	3.5919	3.31727
RTH	4.73963	5.03958	4.75441	4.7327	4.89106	4.88998	4.2408	4.36216	4.25904	3.80407	4.10519	3.86544	4.36598	4.59536	4.53227	4.65146	4.62714	4.68672	4.69237	4.58234
RTFL9	0.427801	0.342025	0.330047	0.341599	0.674015	0.299166	0.572138	0.99907	1.15431	0.531057	0.889991	0.818113	0.920716	0.230923	0.294308	0.343679	0.120303	0.527497	0.37925	0.215489
RTFL8	4.55601	4.80981	4.63179	3.87914	4.17033	3.95103	4.5588	4.77957	4.38582	3.59609	3.91289	4.23822	4.25993	5.65492	6.10699	6.01938	5.10408	5.07611	5.15556	5.50064
RTFL7	2.50079	2.05551	2.44017	2.14199	1.50112	1.5334	3.39637	3.29378	3.13439	3.39282	3.02139	3.08924	2.39198	4.46819	4.5181	4.23791	3.01828	2.99294	3.42244	3.60837
RTFL6	0.546207	0.372158	0.42518	0.501395	0.994588	0.495345	1.0177	1.15425	0.868741	0.764911	0.527363	1.03156	0.768602	1.11882	0.575611	0.621035	0.49142	0.832676	0.679271	0.786544
RTFL5	1.14283	1.08654	1.09927	1.47564	1.87529	1.08852	1.03584	1.09417	1.75344	1.2234	1.33903	1.24217	1.6622	0.645381	0.714727	0.999352	0.857309	1.71151	1.20344	1.30843
RTFL4	0.0806989	0	0.156068	0.0422023	0.092434	0.0720472	0.140737	0.125376	0.110954	0.131398	0.160504	0.214936	0	0	0	0.0543998	0.0813061	0.226237	0.0933094	0.215489
RTFL3	0	0	0	0	0	0	0	0	0	0	0	0	0	0	0	0	0	0	0	0
RTFL22	0.119416	0.146673	0.0801436	0.0422023	0.031474	0	0	0	0	0	0	0	0	0.176564	0.0534117	0.206278	0.0813061	0.0481747	0	0.147174
RTFL21	1.2514	1.41073	1.39397	1.04868	1.21621	0.942406	0.358158	0.446963	0.340817	0.251821	0.694041	0.164129	0.314476	0.429932	0.714727	0.206278	1.01047	0.421758	0.553559	0.873684
RTFL20	0	0	0	0	0	0	0	0	0	0	0	0	0	0	0	0	0	0	0	0
RTFL2	4.2851	4.11656	3.99179	3.77975	3.81322	3.75704	3.14386	3.05463	2.96749	3.60365	3.89588	3.50615	3.37344	3.47958	4.31165	3.89826	3.3774	3.13912	3.4969	3.83427
RTFL19	1.23386	0.933283	1.54282	1.18677	1.24334	1.17286	1.99899	2.32044	1.82028	1.4247	1.48264	1.85224	1.72259	1.47469	1.68941	1.63853	1.85156	1.74112	1.72469	1.47096
RTFL18	0.157122	0.0380898	0.118605	0.083205	0.121975	0.17379	0.0364922	0.184201	0.180449	0.131398	0.234522	0.0568097	0.0760453	0.0612872	0	0.157407	0.120303	0.0947925	0.0474089	0.0754629
RTFL17	4.9218	5.55097	5.17402	4.57634	5.24662	4.81978	4.0862	4.12378	4.30255	3.32122	4.17264	4.2686	4.02113	4.64625	4.83454	5.30532	4.94619	4.1126	5.11997	4.83936
RTFL16	5.73125	5.34893	5.67517	5.50958	5.63899	4.94018	5.92394	6.11616	6.5265	4.57804	4.96139	5.2042	5.47186	5.73115	5.46425	6.06812	5.50859	5.28276	5.78886	5.47822
RTFL15	1.85504	1.78013	2.10874	1.98857	2.26111	1.58356	2.00821	2.46978	2.51515	1.82488	2.15123	2.52086	2.03037	1.47469	0.747507	1.40728	0.968345	2.0321	1.2447	1.27681
RTFL14	0.781677	0.784372	0.29689	0.67237	0.788971	1.15638	0.0364922	0.125376	0.0749092	0.212786	0.197988	0.164129	0.250277	0.176564	0.249239	0.206278	0.19527	0.183739	0.180949	0.24847
RTFL13	0.157122	0.279801	0.192583	0.083205	0.121975	0.17379	0.106819	0.584342	0.0749092	0.398184	0.122021	0.111467	0.250277	0.0612872	0	0.0543998	0.19527	0.307652	0.137794	0.0382248
RTFL12	4.34963	2.98716	4.98007	5.75612	6.2886	6.16219	4.49795	4.57221	3.99058	4.82936	4.98302	5.67818	4.21228	6.8542	5.39869	5.19917	6.19451	6.20823	6.29655	6.68351
RTFL11	0.193867	0.111379	0.118605	0.083205	0.313378	0.17379	0.106819	0	0.340817	0.289827	0.338881	0.643656	0.217074	0.120077	0.0534117	0.469125	0.120303	0.226237	0.0474089	0.147174
RTFL10	1.88905	2.42963	2.0099	1.87641	2.22072	1.45473	1.23738	1.96545	2.20915	1.70342	2.16076	1.97523	2.04936	1.60389	1.50999	1.74159	1.40724	1.46765	1.45269	1.67882
RTFL1	0.0806989	0.214772	0.156068	0.3074	0.092434	0.299166	0.469111	0.749268	0.512336	0.593169	0.49761	0.680276	0.572521	0.0612872	0.747507	0.58453	0.0813061	0.593916	0.263568	0.402934
RTE1	4.53109	4.74652	4.38988	4.55099	4.6714	4.71398	4.15212	4.0663	3.98087	4.40702	4.62886	4.34186	4.55887	4.18122	4.30065	4.43787	4.32725	4.54911	4.20727	4.43432
RSZP21	6.08795	6.35206	6.41278	6.22602	6.34057	6.39376	6.50931	6.52457	6.43437	7.06424	7.08378	6.85782	6.63946	6.49473	6.63902	6.51624	6.70837	6.67653	6.65708	6.73496
RSZ33	7.5504	7.86869	7.94286	7.77304	7.7997	8.00353	8.26736	8.48416	8.20627	8.94776	8.99098	9.1371	8.51906	8.7317	8.77955	8.65596	9.00586	8.96141	8.70293	8.82622
RSZ32	6.97842	7.0105	7.10564	7.06274	7.17752	7.13036	6.95286	6.98425	6.921	7.26779	7.31566	7.18773	7.07637	6.86391	6.80442	6.91895	6.98153	6.94295	6.83774	6.94916
RSY3	1.86647	2.24655	2.52136	2.2176	2.17917	2.21279	1.46862	1.72909	1.90484	1.4247	2.04211	1.66394	1.858	2.51858	2.26583	2.18119	2.60237	2.32389	2.3436	2.29867
RSW3	7.27272	7.04861	7.10025	7.0251	6.94602	7.01086	7.4983	7.27089	7.49647	7.47761	7.24858	7.27449	7.46396	7.49506	7.18066	7.16207	7.4282	7.39781	7.34362	7.37168
RSW10	4.30203	4.24628	4.58792	4.76141	4.08665	4.14515	5.84962	5.95975	5.87704	6.22689	6.02078	6.14738	5.57211	5.41629	5.23062	5.14065	5.45526	5.42524	5.25735	5.54363
RST1	4.79	4.86648	4.87586	4.45076	4.47793	4.57522	4.23099	4.08571	4.32574	4.037	4.05755	3.87336	4.63627	4.60053	4.39419	4.55806	4.70456	4.45843	4.73462	4.71804
RSR4	6.63734	6.80976	7.40526	6.93906	6.67794	6.86067	7.29564	7.0002	7.04	7.46183	7.39143	7.27187	7.13643	6.77524	6.88627	6.74949	6.84196	6.96037	6.66897	6.90233
RSP35	7.08006	7.40531	7.29885	7.15908	7.15	7.2141	6.83738	6.87188	6.69996	6.90921	6.92972	6.99223	6.85378	7.12837	7.13106	7.1465	7.29019	7.08214	7.16741	7.15886
RSP31	6.06209	6.36335	6.46081	6.16824	6.27141	6.20387	6.23045	6.18259	6.25119	5.89289	6.06899	6.1717	6.27016	6.3003	6.02162	6.09432	6.21379	6.21945	6.13106	6.03503
RSL4	1.69763	0.912928	1.40957	0.918793	1.57774	0.668014	0.801486	1.93151	1.49161	0.531057	0.79534	0.567503	1.44995	0.79721	0.98595	1.15683	0.737009	0.593916	1.0016	0.852387
RSL2	1.08532	1.73446	1.54282	0.825212	1.48984	0.620752	0.206271	1.29435	0.689648	0.131398	0.79534	0.643656	1.07694	0.475673	0.33801	0.58453	0.300887	0.346698	0.415837	0.515604
RSL1	0.919698	0.279801	0.870493	0.439584	1.01047	0.414512	0.329033	0.82516	1.00906	0.0889145	0.667565	0.567503	1.00094	0.429932	0.104916	0.386718	0.578012	0.71823	0.303168	0.594683
RSH4	0.488219	0.372158	0.703416	0.439584	0.945865	0.106765	0.358158	1.18338	1.42158	0.289827	1.12219	0.643656	1.07694	0.283307	0.249239	0.508628	0.158273	0.267518	0.486341	0.373336
RSH3	5.98949	6.01271	5.78835	5.84895	5.83456	5.93411	5.28977	5.35253	5.15549	4.95442	5.09157	5.33197	5.29819	5.88209	5.64257	5.69596	5.93905	5.74957	5.78537	5.72373
RSH2	6.52015	7.19777	7.02378	6.26386	6.21812	6.33457	5.469	5.75063	5.4693	5.48336	5.33812	5.38146	5.43443	5.99143	6.2871	6.31021	5.90595	5.52755	6.21585	6.0184
RSH1	3.22815	3.65355	3.50689	3.19117	3.24663	3.14318	2.7633	2.74844	2.91238	2.10622	1.85532	2.23113	3.23517	2.94168	3.11376	3.16259	3.548	2.89097	3.44031	3.09503
RS27A	8.5864	8.12575	8.30107	8.71942	8.58471	8.46122	9.12443	8.74969	9.08242	9.3076	9.28727	8.64971	8.80775	8.24995	8.30981	8.26783	8.23109	8.43686	8.32	8.40746
RRTF1	1.17993	0.372158	3.03519	3.81972	4.73611	4.67402	0.923414	0.494225	0.889642	0.791648	0.613108	1.03156	0.649208	5.67221	4.7481	6.17863	4.42199	3.39802	6.51991	5.85401
RRS1	4.03215	4.4276	4.4363	3.97212	4.01957	3.99803	3.57755	3.71377	3.62041	2.99868	2.92967	2.55083	3.81743	4.15686	3.94556	3.89826	4.05271	3.64121	4.2909	3.79295
RRP45a	3.89662	3.88799	3.8561	3.86157	3.82674	3.74056	3.81401	3.96928	3.86164	3.49803	3.76776	3.74095	3.81188	4.1105	3.81634	3.80218	4.18735	4.11826	3.90666	3.88759
RRP41	4.70505	4.51966	4.89399	4.82926	4.78194	4.73909	5.06864	4.82418	5.15872	4.69418	4.66444	4.43052	4.82991	4.54797	4.45002	4.53433	4.55425	4.74998	4.57595	4.47669
RRP4	4.28297	4.24221	4.48495	4.42108	4.32439	4.16999	4.66167	4.43664	4.85565	3.96542	4.1513	3.98369	4.71122	4.46252	4.05437	4.19012	4.58768	4.48493	4.47337	4.31873
RRF	4.69066	4.94877	5.04766	4.84276	4.84087	4.91346	4.53349	4.38429	4.66575	4.47045	4.48275	4.50641	4.64097	4.74761	4.60786	4.59523	4.73	4.72241	4.82241	4.73122
RRA2	1.61875	1.3814	1.62527	1.57959	1.44379	1.23695	1.2684	0.82516	1.42158	0.817898	0.79534	1.03156	1.25107	1.35742	1.80292	1.69098	1.6531	1.57019	1.69523	1.59154
RRA1	1.52092	1.65089	1.71586	1.52111	1.6505	1.4946	1.29876	1.34679	1.13693	1.39013	1.59929	1.35972	1.18392	1.91738	1.83378	1.77438	1.80444	1.88069	1.76779	1.83897
RR5	5.55798	5.83005	6.22998	4.94222	4.9437	4.51187	6.03012	5.58995	5.52463	5.41729	5.43549	5.11673	5.37264	6.84878	7.13919	6.8926	6.04355	4.87544	5.98424	6.89323
RR3	4.35572	4.83572	4.88007	3.9884	4.34333	3.95342	3.23303	3.69367	3.46198	2.40353	2.24375	2.24341	3.4433	3.84023	4.00777	3.82192	3.61438	3.24625	3.67348	3.1957
RR24	0	0	0	0	0	0	0	0	0	0	0	0	0	0	0	0	0	0	0	0
RR23	0	0	0	0	0	0	0	0	0	0	0	0	0	0	0	0	0	0	0	0
RR22	0	0	0	0	0	0	0	0	0	0	0	0	0	0	0	0	0	0	0	0
RR21	0	0	0	0	0	0	0	0	0	0	0	0	0	0	0	0	0	0	0	0
RR20	0	0	0.0406282	0	0	0	0	0	0	0	0	0	0	0	0	0	0	0	0	0
RR2	4.41139	4.7277	4.58792	4.37642	4.63601	4.34377	4.05318	4.55838	4.64746	3.76075	4.12478	4.08277	4.42533	4.30358	4.01115	4.41467	4.3663	4.31074	4.36294	4.36082
RR19	0	0	0	0	0	0	0	0	0	0	0	0	0	0	0	0	0	0	0	0
RR18	0	0.0380898	0	0	0.062276	0	0	0	0	0	0	0	0.112616	0	0	0.0543998	0	0	0	0
RR17	0.517504	0.311248	0.703416	0.375005	0.313378	0.546823	0.299308	0.446963	0.370857	0.326858	0.404483	0.264014	0.217074	0.176564	0.202718	0.253548	0.300887	0.139951	0.137794	0.402934
RR16	1.30277	1.17467	0.914879	1.20546	1.28311	0.903442	0.621017	1.09417	0.930556	0.562447	0.843442	1.16675	0.722023	1.0897	1.23743	0.999352	0.266533	0.307652	0.586029	0.955858
RR14	3.70626	3.0065	3.23222	3.19585	3.14238	3.48417	2.685	2.15384	2.55495	2.02967	2.0727	1.71778	2.693	3.09609	3.45379	3.22322	3.19307	2.70815	3.24572	3.09503
RR13	0	0	0	0	0	0	0	0	0	0	0	0	0	0	0	0	0	0	0	0
RR12	5.13167	5.3854	5.41423	5.09288	5.17796	4.89868	4.67186	4.73845	5.00678	4.2105	4.07528	4.08277	4.75381	4.85751	4.57855	4.63817	4.75189	4.56988	4.81044	4.44681
RR10	4.88435	4.68932	4.60664	4.8576	5.07882	5.18016	4.60205	4.77239	4.92689	3.66639	3.35996	3.28622	4.59486	4.85751	4.44003	4.60893	4.54711	4.71123	4.70905	4.3962
RR1	6.83893	7.20511	6.90089	6.81257	6.90731	6.93077	6.12054	6.38735	6.25119	5.92645	6.11258	6.2912	6.34074	6.52087	6.35048	6.46758	6.55447	6.48747	6.60308	6.50906
RPT6A	6.8512	6.6371	6.66991	6.7371	6.72111	6.64989	6.63882	6.58858	6.65642	6.28685	6.13872	6.19877	6.61219	6.46314	6.38344	6.47507	6.5102	6.52891	6.47511	6.31983
RPT5B	5.76903	5.67777	5.67436	5.63725	5.63131	5.69053	5.71679	5.76515	5.73918	5.23571	5.14413	5.18681	5.65735	5.77869	5.67382	5.63703	5.81825	5.70237	5.80102	5.56424
RPT5A	8.03698	7.91867	7.95901	7.97053	7.95357	7.95568	7.53423	7.41792	7.69245	7.22705	7.18145	7.15354	7.6595	7.63108	7.51197	7.58541	7.52492	7.66536	7.59314	7.46431
RPT4A	6.16168	5.70318	5.90983	6.10743	5.87957	5.82367	6.56813	6.37715	6.54514	6.47953	6.2354	6.30445	6.35655	6.12301	5.94861	6.06812	6.13506	6.16109	5.98271	5.90726
RPT3	7.97862	7.86422	7.76788	7.96094	7.83942	7.92272	8.09939	7.94625	8.07085	8.05816	7.90373	7.93729	8.0399	7.93444	7.88154	7.93376	7.96564	8.06533	7.81803	7.78038
RPT2a	7.63676	7.3202	7.47176	7.58042	7.43069	7.27832	7.81818	7.64495	7.84754	7.5016	7.50303	7.36303	7.71723	7.38812	7.28935	7.38441	7.42089	7.44411	7.41934	7.35735
RPT2	2.64045	2.8332	3.1039	2.66521	2.85195	2.84721	2.07989	2.30727	2.488	1.78552	1.46737	1.64554	2.5132	2.18856	2.21985	2.15654	2.23586	2.16911	2.40859	2.36032
RPT1A	7.74209	7.45543	7.48631	7.64987	7.54244	7.49816	7.55973	7.38499	7.71659	6.80152	6.72268	6.7945	7.5015	7.2823	7.18366	7.32099	7.241	7.28642	7.34243	7.11034
RPSAb	3.28034	3.12627	3.64834	3.43241	3.18499	3.06147	4.81527	4.68598	5.12827	4.71004	4.41075	4.38687	4.54556	4.02463	3.31306	3.532	3.92087	4.1627	3.82059	3.67357
RPS9	5.09814	4.94501	4.94572	5.11529	5.22636	5.22331	4.97068	4.8149	4.79877	5.42479	5.47037	5.22139	4.88776	5.10861	5.24647	4.99527	5.1186	5.09916	5.03726	5.29698
RPS6	9.37362	8.68589	9.08393	9.36293	9.23171	8.98928	10.0186	9.82981	10.2147	9.75519	9.68816	9.71053	9.7654	8.9707	8.8024	8.8244	8.68747	9.24453	8.83766	8.92492
RPS5B	7.95071	7.46922	7.76296	8.01426	7.88402	7.78078	8.60228	8.27744	8.66718	8.78202	8.68729	8.34374	8.39523	7.75189	7.72421	7.66186	7.70165	7.96617	7.71766	7.77897
RPS5A	9.58338	9.26831	9.32015	9.64875	9.61269	9.56984	10.0267	9.68145	10.0444	10.4829	10.2993	10.0082	9.81639	9.45547	9.58679	9.50856	9.40639	9.63947	9.31827	9.50034
RPS5	3.14145	3.69883	3.29234	2.91844	3.09476	3.23628	2.1565	2.07831	2.31338	1.66055	1.8786	1.93033	2.47859	2.95788	2.78318	2.80624	2.99748	2.49875	3.2709	3.00139
RPS4	3.79265	4.53639	4.46643	3.75141	3.82898	3.86492	2.85299	3.08582	3.04406	2.3049	2.21661	2.033	3.64402	3.69309	3.5074	3.51755	3.89861	3.45274	3.95097	3.44369
RPS28	7.66771	7.10437	7.38691	7.82609	7.66289	7.44488	8.44192	8.3563	8.61332	8.69773	8.51132	8.32778	8.04656	7.63171	7.48215	7.46066	7.44365	7.90331	7.54156	7.56552
RPS2	5.66245	5.42006	5.60325	5.7711	5.59819	5.51989	6.18189	6.05935	6.25925	6.34272	6.26495	6.17009	6.07085	5.73704	5.60281	5.55921	5.75848	5.82669	5.7392	5.89038
RPS19	4.54538	4.23197	4.53558	4.58885	4.43591	4.34559	4.41375	4.23577	4.66878	3.56155	3.50534	3.58069	4.36787	4.27152	4.0609	4.17485	4.09493	4.49365	4.34645	4.02955
RPS18C	9.04016	8.85012	8.9676	8.93984	9.16726	9.03808	8.90716	8.68337	8.9034	9.03522	9.29561	8.83304	9.08467	8.53087	8.92903	8.83997	8.71888	8.71302	8.77688	8.9373
RPS17	5.22782	5.01472	4.93228	5.40935	4.96424	5.36449	5.45812	5.33479	5.02932	6.2715	5.73309	5.94406	4.96479	5.35337	5.50556	5.25104	5.45239	5.48115	5.22679	5.27314
rps15ae	4.59945	4.07823	4.57242	4.7911	4.59447	4.34922	5.67545	5.75549	5.74278	5.65608	5.71623	5.65767	5.53638	5.03985	4.88514	4.74333	4.83336	5.26885	5.15421	5.04928
RPS15AD	7.54708	7.29166	7.48332	7.6125	7.64552	7.43403	7.5892	7.51457	7.77181	7.6119	7.57914	7.6442	7.54061	7.24398	7.35896	7.21751	7.04719	7.41341	7.15698	7.27371
rps15ab	3.86279	3.05375	3.53915	3.92779	3.51227	3.47755	4.65582	4.75066	4.67331	4.35195	4.36617	4.48069	4.30012	4.05131	3.86196	3.88331	3.85013	4.11826	3.94472	4.01045
RPS15A	9.30874	8.95666	9.22942	9.34743	9.36034	9.32962	9.59178	9.62667	9.55893	10.2306	10.2051	9.92604	9.56211	9.12095	9.41618	9.20938	9.00529	9.41317	9.06488	9.2166
RPS15	9.48801	9.01266	9.16793	9.58588	9.43235	9.29734	9.96318	9.82281	9.9663	10.2434	10.1661	10.004	9.72094	9.09577	9.0662	9.01015	8.98818	9.36138	9.01255	9.14697
RPS14	6.0345	5.67551	5.97614	6.15207	6.12362	5.9079	6.0142	5.85389	6.10972	5.78059	5.93389	5.84371	5.94658	6.0245	5.8264	5.79014	5.75306	6.01799	5.80533	5.76919
RPS13A	8.98586	8.44358	8.76049	9.11696	8.88749	8.88898	9.44648	9.31061	9.55577	9.96303	9.68384	9.62057	9.21429	8.74416	8.71511	8.67724	8.66817	9.0755	8.62121	8.75512
RPS11-BETA	8.65317	8.10066	8.39794	8.69255	8.66279	8.50671	8.99417	8.76798	9.0773	9.26202	9.10767	8.93612	8.86372	8.25734	8.41112	8.2303	8.09593	8.4964	8.19531	8.28502
RPS10	4.6249	4.21128	4.5462	4.63094	4.45199	4.31065	5.40938	5.09335	5.3761	5.13491	4.73467	4.75626	5.23739	4.73356	4.47225	4.51507	4.8552	4.92628	4.71089	4.52964
RPS1	5.93762	5.81984	5.71494	5.90004	5.77943	5.97345	5.95287	5.86854	5.7894	5.93996	5.83475	5.83155	5.77396	5.71098	5.6802	5.59635	5.56974	5.72199	5.6642	5.61254
RPP8	0.805617	1.41073	1.47031	0.645245	0.994588	1.07105	0.714072	0.494225	0.180449	0.289827	0.49761	0.487106	0.183088	0.645381	1.23743	0.822559	0.367234	0.346698	1.18236	0.669652
RPP5	3.74082	4.12764	3.9444	3.58295	3.71002	3.6842	3.07973	3.48139	2.88141	3.06044	3.03699	3.33297	3.19736	3.66376	3.76523	3.82974	3.66801	3.47052	3.71445	3.75041
RPP4	0.0806989	0.401675	0.118605	0.161872	0	0.106765	0.495566	0	0	0.172666	0.041831	0.111467	0	0	0.154646	0.0543998	0.0412257	0	0.303168	0.0382248
RPP27	1.31949	1.79132	1.31336	0.872761	1.05709	1.12285	0.572138	0.627375	0.512336	0.362962	0.46723	0.401963	0.79134	0.901437	1.39055	1.18148	0.946811	0.776587	0.977325	0.830771
RPP13	0.919698	1.43947	1.58463	0.825212	0.751661	1.17286	0.596784	0.584342	0.53904	0.362962	0.197988	0.445163	0.722023	1.17536	1.52897	0.822559	1.46897	0.457873	1.76779	0.873684
RPP1	4.45177	4.91973	4.90091	4.00983	4.52706	4.47414	3.59295	3.71377	3.7142	3.28404	3.09775	2.94621	4.33536	4.10323	4.15248	4.18098	4.44136	3.84585	4.60793	4.16311
RPN8A	7.48102	7.24	7.21535	7.38212	7.31974	7.35185	7.55816	7.48197	7.61102	7.39148	7.23934	7.25148	7.3851	7.3204	7.16898	7.20479	7.14381	7.33457	7.21328	7.14961
RPN5B	4.40552	4.23197	4.57242	4.42507	4.4122	4.22436	3.85034	4.12378	4.253	2.57493	2.69422	2.77901	4.08694	4.07379	3.69555	4.01602	4.01699	3.82872	4.17027	3.44725
RPN1B	6.08489	5.7527	5.68161	5.80902	5.72271	5.73698	6.16293	6.02557	6.24056	5.86168	5.61161	5.62868	6.09103	5.99536	5.67914	5.75772	5.89545	5.89989	5.81135	5.79174
RPN1A	7.34367	6.99847	6.94938	7.22897	6.94576	7.06566	7.50991	7.25982	7.46374	7.66799	7.35922	7.34283	7.33545	7.12389	6.97631	6.98958	7.15559	7.16776	7.03366	7.05228
RPN13	5.69406	5.5795	5.74444	5.73295	5.72452	5.62617	5.96771	6.05049	5.99687	5.82333	5.73627	5.80899	5.86587	5.83899	5.67914	5.7098	5.76848	5.82755	5.75535	5.67529
RPN12b	0.984053	0.667734	0.570995	1.00667	0.978529	0.822207	1.65619	1.56171	1.04677	1.26215	1.19815	1.00294	0.941194	1.58315	1.36965	1.48855	1.01047	0.912921	1.22422	1.01456
RPN12a	7.21355	6.97933	6.77862	7.1725	6.96015	7.15104	7.2016	7.20672	7.32437	7.22521	6.95662	6.98081	7.06679	6.98104	6.82232	6.85526	6.79979	7.05145	6.91805	6.75805
RPN10	7.56669	7.10325	7.24336	7.59311	7.41082	7.34323	7.93212	7.89048	7.93119	8.12111	8.02942	7.88113	7.80067	7.381	7.30802	7.36032	7.36364	7.46894	7.36629	7.3519
RPM1	1.06562	1.50893	1.48511	0.825212	0.912445	0.644576	0.98072	0.965925	0.689648	0.593169	0.585088	0.913483	1.26738	1.22976	0.810913	0.913662	1.18616	0.832676	1.28482	0.935749
RPL9	4.97291	4.89789	4.93498	4.93944	4.88569	5.08542	4.68772	4.57221	4.29473	4.54895	4.6168	4.45978	4.40705	4.9126	5.02874	4.88702	4.82306	4.681	4.86769	4.73995
RPL5B	9.44042	8.91313	9.17742	9.44448	9.34369	9.14576	9.633	9.47811	9.89027	8.92869	8.83838	9.00484	9.43001	9.10876	8.7736	8.84094	8.82218	9.1537	8.97646	8.77338
RPL4	5.24871	5.29194	5.02758	5.12391	5.27155	5.5102	4.90682	4.89852	4.61489	5.38034	5.4207	5.51163	4.849	5.21357	5.45435	5.14692	5.22194	5.25737	5.20996	5.18431
RPL3P	5.90336	5.66185	5.91804	5.9487	5.94817	5.84246	6.10129	5.965	6.24563	5.79965	5.93528	5.96183	6.16744	5.92084	5.70127	5.70449	6.07243	6.06777	5.98119	5.94736
RPL3B	5.13993	4.74364	5.23765	5.14585	5.19283	4.77462	6.81491	6.56525	7.09812	6.29095	6.22182	6.31541	6.70642	5.75917	5.31232	5.53789	5.22641	6.10952	5.39773	5.32237
RPL34	9.18843	8.64925	8.61558	9.14779	8.919	8.94791	9.25429	9.20704	9.35472	9.33938	9.20257	9.25132	8.93477	8.68302	8.54781	8.44277	8.24245	8.74065	8.41074	8.36967
RPL27AB	8.54943	7.94303	8.34355	8.67044	8.55363	8.35105	9.39389	9.2228	9.47612	9.5908	9.43157	9.35087	9.04235	8.60301	8.50906	8.46349	8.44419	8.9467	8.48741	8.60682
RPL27	5.53668	5.15674	5.44672	5.44518	5.42014	5.34372	5.05203	4.7531	5.00199	4.96914	5.1357	5.01109	5.00426	4.90843	5.14556	5.07966	5.1186	5.092	5.22936	5.09873
RPL24A	7.89549	7.19645	7.38173	8.01442	7.70818	7.67124	8.3127	8.36009	8.57674	7.97967	7.79861	8.03707	7.93037	7.57505	7.11427	7.18359	7.03608	7.66222	7.25426	7.14223
RPL23AB	7.46443	7.0096	7.10414	7.50132	7.3007	7.24924	7.81671	7.46353	8.0125	7.24591	7.26909	7.12684	7.55085	6.99436	6.83572	6.82135	6.7656	7.1941	7.00767	6.87487
RPL23AA	9.23711	8.52923	8.93159	9.24846	9.04627	8.86169	9.5558	9.25863	9.70822	8.99858	9.0027	8.99647	9.30905	8.75304	8.61611	8.56242	8.45245	8.95155	8.71835	8.58741
RPL18AA	6.01088	6.55615	6.25986	6.09495	6.36626	6.33868	5.6682	5.78785	5.48312	5.89751	6.45836	6.27483	6.07085	6.15938	6.16501	6.08945	6.44593	6.25452	6.35483	6.45755
RPL18	9.55668	8.99763	9.16456	9.65083	9.45664	9.38066	10.282	9.99192	10.3161	10.5426	10.3582	10.1683	9.92929	9.29947	9.2137	9.20591	9.11329	9.52956	9.11554	9.19653
RPL16B	8.95793	8.44645	8.91803	9.13193	9.09816	8.88563	9.47413	9.28102	9.53364	9.82753	9.85148	9.51548	9.37533	8.74329	8.72427	8.74121	8.64903	9.01211	8.68396	8.872
RPL16A	5.48387	5.38355	5.53023	5.63725	5.61452	5.57827	5.77194	5.7482	5.97442	5.75873	5.73149	5.66568	5.74731	5.44963	5.2944	5.39896	5.44857	5.71455	5.3874	5.44304
RPL15	5.53936	5.15132	5.30382	5.53474	5.3954	5.52632	5.22603	4.90946	4.81525	5.11256	5.08283	4.99845	4.93192	5.1846	5.12387	5.02622	4.84505	5.02587	4.92275	4.9209
RPL12-C	4.87023	4.83437	4.50506	4.8576	4.69248	5.26329	4.42928	4.5416	4.17427	4.54502	4.3866	4.88538	4.24147	4.79574	4.87775	4.71827	4.70616	4.67334	4.68864	4.61273
RPL12-B	0	0	0	0	0	0	0	0	0	0	0	0	0	0	0	0.0543998	0	0	0	0
RPL12-A	4.03974	3.65355	3.5356	4.04657	3.64537	3.9558	3.80874	3.7336	3.64213	3.25552	2.82575	3.44362	3.48226	4.06634	3.86943	3.7413	3.70375	3.96984	3.78257	3.5924
RPL10B	5.06381	4.81668	5.04016	5.17696	5.25247	5.01062	5.68697	5.63018	5.91003	5.81521	5.88229	5.70509	5.56964	4.90426	4.86847	4.73085	4.87529	5.28653	4.85941	4.99323
RPL	2.70551	2.04619	2.38602	2.08257	1.90108	2.55834	2.72468	2.33349	1.43586	3.26031	2.452	2.9311	2.33895	2.551	3.20509	2.75789	3.03368	2.72306	2.27555	2.45519
RPK2	4.8759	4.94251	4.8575	4.65154	4.74088	4.81454	4.64847	4.61292	4.5259	4.73608	4.74895	4.6168	4.71122	5.05311	4.79	4.94936	5.11136	4.90518	5.16634	5.17577
RPK1	4.9583	5.09597	5.08334	5.17578	5.48623	5.51667	4.89693	4.68089	4.6007	4.73091	4.94495	4.79643	4.976	5.09768	5.05516	4.88327	5.17641	5.11197	5.22808	5.18325
RPI2	1.21611	1.15747	1.13723	1.6358	1.44379	1.48143	2.36456	2.28056	2.54839	2.69309	2.4827	2.76203	2.00141	2.17476	1.965	1.85321	2.25351	2.00794	2.06132	2.21771
RPH1	3.88543	4.00319	3.50689	4.08997	3.86218	4.18834	3.858	3.89638	3.5565	4.62896	4.52761	4.36735	3.77813	3.98168	4.3838	4.02286	4.16887	4.13508	4.16759	4.01764
RPF2	2.5862	2.78361	2.7095	2.54561	2.34492	2.53304	2.66766	2.58341	2.85509	1.9724	2.01085	2.24341	2.5669	2.75952	2.75121	2.53689	2.68273	2.67784	2.86405	2.65291
RPE	5.06257	5.57788	5.45801	5.01423	5.17972	5.40516	4.80473	4.6936	4.59911	4.96327	5.15489	5.13168	5.08584	5.10679	5.44689	5.31232	5.40185	5.27012	5.27862	5.29501
RPD1	3.09364	3.16551	3.16949	2.57466	2.79348	2.9026	3.34274	2.97357	3.37572	2.45461	2.71376	2.66487	3.55049	3.03629	3.27983	3.07978	3.84432	3.28697	3.77555	3.53674
RPC14	3.65118	3.24908	3.59478	3.81669	3.60148	3.6434	4.4615	4.58863	4.64746	3.89934	4.01092	4.16258	4.33536	4.09958	3.69134	3.81406	3.99355	4.20846	4.19679	3.96652
RPB5E	0.119416	0.0380898	0.0406282	0.123075	0.062276	0	0.173876	0	0.0379407	0	0.0824831	0.0568097	0.0385236	0.120077	0.154646	0.106823	0.120303	0.183739	0.22285	0.0754629
RPB5D	0	0	0	0.0422023	0.031474	0.0720472	0.0364922	0.125376	0	0	0.041831	0	0	0	0.0534117	0.206278	0	0.226237	0	0
RPB5C	1.92228	1.19167	1.77726	2.22678	2.34492	1.93221	2.83238	2.97357	3.63904	2.77577	2.75835	3.00514	3.0306	1.6644	1.03987	1.54663	1.80444	2.83027	1.7392	2.01221
RPAC43	3.64123	3.5453	3.73445	3.66626	3.58831	3.61353	4.09271	4.10106	4.25904	3.79419	3.57822	3.59515	4.16083	3.75004	3.68712	3.72463	4.04006	3.81486	3.80688	3.77042
RPA70D	3.85993	2.95268	3.5707	3.82879	3.66055	3.30889	4.18906	4.02666	4.38398	2.82836	2.85538	2.77901	4.08923	3.88753	3.51218	3.44304	3.56577	3.68757	3.48404	3.21669
RPA70C	2.97726	2.97249	2.86464	2.90706	2.76568	2.72404	2.92775	2.87881	2.98701	2.1482	2.08275	2.0044	3.04486	2.96592	2.49546	2.7414	2.57456	2.66245	2.82377	2.55084
RPA70B	2.59995	1.85672	2.62519	2.54561	2.49921	2.2365	2.9326	2.37196	3.2641	1.83777	1.64071	1.29035	2.71695	2.49657	2.32132	2.26432	2.4346	2.46366	2.5715	2.29867
RPA32B	3.68706	3.26121	3.12294	3.69961	3.14957	3.29767	3.91546	3.76285	3.96619	3.41448	3.36409	3.42216	3.69917	3.34435	3.1325	3.41213	2.98697	3.4572	3.14579	2.97207
RPA2	4.23088	3.65048	4.14405	4.26723	4.15255	3.80804	5.33991	4.74335	5.13594	4.51926	4.38457	4.41159	4.67805	4.60825	4.34148	4.32623	4.39441	4.40162	4.44489	4.38512
RPA1A	3.8016	3.83488	3.86178	3.59717	3.60671	3.52003	3.57135	3.46961	3.51001	2.66445	2.4827	2.3721	3.43971	3.62368	3.51694	3.76596	3.64479	3.47052	3.58388	3.40399
RPA	1.30277	0.973151	1.425	1.39651	1.71975	1.20526	1.5592	2.26701	2.41779	1.53957	2.01085	1.88398	2.0399	1.90071	1.951	1.86847	1.69245	2.07923	2.06132	1.795
RP2	5.0133	5.13823	5.18085	5.07393	5.1762	5.11023	4.63663	4.81954	4.51418	4.23749	4.39873	4.5013	4.68868	5.01102	5.01197	4.90749	5.09309	4.96286	4.94951	4.8728
RP1	10.4211	9.96258	10.2274	10.3701	10.2519	10.1103	10.6689	10.3095	10.787	10.6378	10.6224	10.484	10.6171	10.109	10.0456	9.98044	10.0463	10.3122	10.0721	10.1364
ROXY2	5.81103	5.46707	5.63344	5.68298	5.74484	5.60508	4.1542	4.10867	3.78841	4.85652	4.86273	4.99482	3.74648	4.92708	5.02707	4.85864	4.1264	3.76168	3.79652	3.82337
ROXY1	0.962918	1.12244	1.24547	1.44451	1.29612	1.37152	1.99899	1.7092	2.10577	1.70342	2.05238	1.93033	1.50601	1.33278	0.958212	1.15683	0.6597	1.41351	0.766852	1.14289
ROT4	0.681735	0.0380898	0.0406282	0.161872	0.234436	0.140667	0	0.0640495	0.0379407	0.212786	0.0824831	0	0.148282	0.120077	0.0534117	0.157407	0	0	0	0.111764
ROT3	4.68905	4.8043	5.06622	4.69352	5.0503	4.95811	4.38927	4.32344	4.52423	3.86828	3.75524	4.05515	4.62682	5.04555	4.5556	4.82187	5.04196	4.9707	5.06919	4.83394
ROS3	4.87872	5.10272	5.25286	4.79881	4.7831	4.79072	4.27937	4.34937	4.6086	3.12494	3.04215	3.25622	4.69322	4.49898	4.22992	4.30114	4.76117	4.29585	4.76507	4.17603
ROPGEF9	0	0.0751997	0.156068	0	0.062276	0.0720472	0.0720841	0.184201	0.0379407	0.172666	0.0824831	0	0	0	0.0534117	0	0.0813061	0.0481747	0.0474089	0.147174
ROPGEF8	0	0	0	0	0	0	0	0	0	0	0	0	0	0	0	0	0	0	0	0
ROPGEF7	3.61438	3.44609	3.59136	3.29518	3.48695	3.30516	2.62036	2.65794	2.92762	1.93691	1.83167	1.68211	2.86898	3.41649	2.84507	2.91315	3.21575	3.09966	3.26088	2.93203
ROPGEF6	4.76885	4.26848	4.33377	4.37435	4.16679	4.28625	4.42412	4.14614	4.32957	3.83974	3.22576	3.17514	4.1052	4.02078	3.83933	3.61125	2.61608	3.62144	3.46234	3.26986
ROPGEF5	4.38977	4.25237	4.18086	4.22663	4.03906	3.98409	3.91791	3.59956	4.0098	3.11439	2.26156	2.3721	3.8202	4.13565	3.74914	3.76596	3.26444	3.49245	3.71077	3.17011
ROPGEF4	2.79792	2.86534	2.80693	2.73119	2.71327	2.33496	2.54003	2.22561	2.38872	1.90053	2.02135	1.71778	2.6059	3.39879	3.52169	3.16259	3.26444	3.17753	3.2659	3.13085
ROPGEF3	2.61358	2.34859	2.69048	2.46258	2.45927	2.27517	1.81167	1.12452	2.06041	1.16325	0.770674	0.818113	1.90045	2.04423	1.80292	1.91332	1.40724	1.44983	1.41704	1.33938
[truncated: 24,968 more rows]
